# Supplementary material for: Structural insights into the Middle East respiratory syndrome coronavirus 4a protein and its dsRNA binding mechanism
Source: Sci Rep. 2017 Sep 12;7:11362. doi: 10.1038/s41598-017-11736-6 (PMC5596018; doi:10.1038/s41598-017-11736-6)
Supplement: Supplementary file 2 — PDB files [file 41598_2017_11736_MOESM2_ESM.zip]

Archive with 12 entries (12 files):
- PDBs/K27A-AS.pdb
- PDBs/K27A-BS.pdb
- PDBs/K63A-AS.pdb
- PDBs/K63A-BS.pdb
- PDBs/K67A-AS.pdb
- PDBs/K67A-BS.pdb
- PDBs/N8A-AS.pdb
- PDBs/N8A-BS.pdb
- PDBs/W45A-AS.pdb
- PDBs/W45A-BS.pdb
- PDBs/WT-AS.pdb
- PDBs/WT-BS.pdb
