# Supplementary material for: Structural insights into the Middle East respiratory syndrome coronavirus 4a protein and its dsRNA binding mechanism
Source: Sci Rep. 2017 Sep 12;7:11362. doi: 10.1038/s41598-017-11736-6 (PMC5596018; doi:10.1038/s41598-017-11736-6)
Supplement: Supplementary file 2 — PDB files [file 41598_2017_11736_MOESM2_ESM.zip › PDBs/K27A-AS.pdb]

TITLE     Protein in water t= 200000.00000
REMARK    THIS IS A SIMULATION BOX
CRYST1   96.091   96.091   96.091  90.00  90.00  90.00 P 1           1
MODEL        1
ATOM      1  N   TYR A   3      59.420  43.130  49.570  1.00  0.00           N
ATOM      2  H1  TYR A   3      59.150  43.420  48.650  1.00  0.00           H
ATOM      3  H2  TYR A   3      60.420  42.990  49.530  1.00  0.00           H
ATOM      4  H3  TYR A   3      58.900  42.290  49.800  1.00  0.00           H
ATOM      5  CA  TYR A   3      59.010  44.130  50.570  1.00  0.00           C
ATOM      6  HA  TYR A   3      59.310  45.160  50.370  1.00  0.00           H
ATOM      7  CB  TYR A   3      57.480  44.130  50.680  1.00  0.00           C
ATOM      8  HB1 TYR A   3      57.180  43.250  51.250  1.00  0.00           H
ATOM      9  HB2 TYR A   3      56.970  44.090  49.720  1.00  0.00           H
ATOM     10  CG  TYR A   3      57.000  45.320  51.480  1.00  0.00           C
ATOM     11  CD1 TYR A   3      56.670  45.140  52.820  1.00  0.00           C
ATOM     12  HD1 TYR A   3      56.630  44.110  53.170  1.00  0.00           H
ATOM     13  CE1 TYR A   3      55.950  46.140  53.490  1.00  0.00           C
ATOM     14  HE1 TYR A   3      55.610  45.950  54.500  1.00  0.00           H
ATOM     15  CZ  TYR A   3      55.780  47.360  52.820  1.00  0.00           C
ATOM     16  OH  TYR A   3      55.220  48.430  53.470  1.00  0.00           O
ATOM     17  HH  TYR A   3      54.990  48.220  54.380  1.00  0.00           H
ATOM     18  CE2 TYR A   3      56.240  47.640  51.520  1.00  0.00           C
ATOM     19  HE2 TYR A   3      56.100  48.550  50.960  1.00  0.00           H
ATOM     20  CD2 TYR A   3      56.860  46.570  50.860  1.00  0.00           C
ATOM     21  HD2 TYR A   3      57.190  46.680  49.840  1.00  0.00           H
ATOM     22  C   TYR A   3      59.470  43.770  51.970  1.00  0.00           C
ATOM     23  O   TYR A   3      59.490  42.590  52.330  1.00  0.00           O
ATOM     24  N   VAL A   4      59.940  44.750  52.740  1.00  0.00           N
ATOM     25  H   VAL A   4      59.810  45.720  52.470  1.00  0.00           H
ATOM     26  CA  VAL A   4      60.740  44.520  53.930  1.00  0.00           C
ATOM     27  HA  VAL A   4      61.600  43.960  53.570  1.00  0.00           H
ATOM     28  CB  VAL A   4      61.070  45.840  54.630  1.00  0.00           C
ATOM     29  HB  VAL A   4      62.010  45.690  55.170  1.00  0.00           H
ATOM     30  CG1 VAL A   4      61.370  46.890  53.570  1.00  0.00           C
ATOM     31 1HG1 VAL A   4      61.910  47.660  54.110  1.00  0.00           H
ATOM     32 2HG1 VAL A   4      62.110  46.500  52.860  1.00  0.00           H
ATOM     33 3HG1 VAL A   4      60.530  47.430  53.140  1.00  0.00           H
ATOM     34  CG2 VAL A   4      59.990  46.530  55.450  1.00  0.00           C
ATOM     35 1HG2 VAL A   4      59.700  45.910  56.320  1.00  0.00           H
ATOM     36 2HG2 VAL A   4      60.310  47.510  55.760  1.00  0.00           H
ATOM     37 3HG2 VAL A   4      59.150  46.550  54.760  1.00  0.00           H
ATOM     38  C   VAL A   4      60.190  43.560  54.970  1.00  0.00           C
ATOM     39  O   VAL A   4      58.980  43.620  55.190  1.00  0.00           O
ATOM     40  N   SER A   5      61.010  42.740  55.640  1.00  0.00           N
ATOM     41  H   SER A   5      62.000  42.660  55.450  1.00  0.00           H
ATOM     42  CA  SER A   5      60.710  42.120  56.920  1.00  0.00           C
ATOM     43  HA  SER A   5      59.650  41.910  56.820  1.00  0.00           H
ATOM     44  CB  SER A   5      61.380  40.750  57.010  1.00  0.00           C
ATOM     45  HB1 SER A   5      61.000  40.180  56.160  1.00  0.00           H
ATOM     46  HB2 SER A   5      61.010  40.320  57.930  1.00  0.00           H
ATOM     47  OG  SER A   5      62.790  40.830  57.030  1.00  0.00           O
ATOM     48  HG  SER A   5      63.160  39.970  57.240  1.00  0.00           H
ATOM     49  C   SER A   5      60.790  42.930  58.210  1.00  0.00           C
ATOM     50  O   SER A   5      60.040  42.660  59.150  1.00  0.00           O
ATOM     51  N   LEU A   6      61.520  44.050  58.160  1.00  0.00           N
ATOM     52  H   LEU A   6      62.020  44.180  57.280  1.00  0.00           H
ATOM     53  CA  LEU A   6      61.820  44.900  59.290  1.00  0.00           C
ATOM     54  HA  LEU A   6      61.700  44.290  60.170  1.00  0.00           H
ATOM     55  CB  LEU A   6      63.200  45.550  59.210  1.00  0.00           C
ATOM     56  HB1 LEU A   6      63.250  46.290  60.010  1.00  0.00           H
ATOM     57  HB2 LEU A   6      63.390  46.120  58.300  1.00  0.00           H
ATOM     58  CG  LEU A   6      64.240  44.490  59.530  1.00  0.00           C
ATOM     59  HG  LEU A   6      64.040  43.650  58.880  1.00  0.00           H
ATOM     60  CD1 LEU A   6      65.580  45.010  59.010  1.00  0.00           C
ATOM     61 1HD1 LEU A   6      66.380  44.350  59.350  1.00  0.00           H
ATOM     62 2HD1 LEU A   6      65.480  45.160  57.940  1.00  0.00           H
ATOM     63 3HD1 LEU A   6      65.780  45.980  59.460  1.00  0.00           H
ATOM     64  CD2 LEU A   6      64.430  44.130  61.000  1.00  0.00           C
ATOM     65 1HD2 LEU A   6      65.050  43.230  61.060  1.00  0.00           H
ATOM     66 2HD2 LEU A   6      64.980  44.910  61.500  1.00  0.00           H
ATOM     67 3HD2 LEU A   6      63.470  43.900  61.450  1.00  0.00           H
ATOM     68  C   LEU A   6      60.740  45.980  59.360  1.00  0.00           C
ATOM     69  O   LEU A   6      60.940  47.150  59.080  1.00  0.00           O
ATOM     70  N   LEU A   7      59.500  45.590  59.710  1.00  0.00           N
ATOM     71  H   LEU A   7      59.400  44.610  59.910  1.00  0.00           H
ATOM     72  CA  LEU A   7      58.250  46.290  59.590  1.00  0.00           C
ATOM     73  HA  LEU A   7      58.260  46.890  58.670  1.00  0.00           H
ATOM     74  CB  LEU A   7      57.120  45.260  59.480  1.00  0.00           C
ATOM     75  HB1 LEU A   7      56.190  45.830  59.520  1.00  0.00           H
ATOM     76  HB2 LEU A   7      57.220  44.590  60.320  1.00  0.00           H
ATOM     77  CG  LEU A   7      57.010  44.330  58.280  1.00  0.00           C
ATOM     78  HG  LEU A   7      58.040  44.040  58.040  1.00  0.00           H
ATOM     79  CD1 LEU A   7      56.180  43.090  58.560  1.00  0.00           C
ATOM     80 1HD1 LEU A   7      55.150  43.470  58.560  1.00  0.00           H
ATOM     81 2HD1 LEU A   7      56.240  42.280  57.840  1.00  0.00           H
ATOM     82 3HD1 LEU A   7      56.370  42.620  59.520  1.00  0.00           H
ATOM     83  CD2 LEU A   7      56.360  44.950  57.040  1.00  0.00           C
ATOM     84 1HD2 LEU A   7      55.270  44.980  57.100  1.00  0.00           H
ATOM     85 2HD2 LEU A   7      56.860  45.920  56.950  1.00  0.00           H
ATOM     86 3HD2 LEU A   7      56.660  44.310  56.220  1.00  0.00           H
ATOM     87  C   LEU A   7      58.060  47.220  60.790  1.00  0.00           C
ATOM     88  O   LEU A   7      57.500  48.300  60.610  1.00  0.00           O
ATOM     89  N   ASN A   8      58.550  46.840  61.980  1.00  0.00           N
ATOM     90  H   ASN A   8      58.980  45.930  62.020  1.00  0.00           H
ATOM     91  CA  ASN A   8      58.410  47.720  63.120  1.00  0.00           C
ATOM     92  HA  ASN A   8      57.360  47.970  63.250  1.00  0.00           H
ATOM     93  CB  ASN A   8      58.940  47.080  64.400  1.00  0.00           C
ATOM     94  HB1 ASN A   8      59.980  46.760  64.360  1.00  0.00           H
ATOM     95  HB2 ASN A   8      58.360  46.150  64.540  1.00  0.00           H
ATOM     96  CG  ASN A   8      58.680  47.840  65.680  1.00  0.00           C
ATOM     97  OD1 ASN A   8      59.530  48.490  66.300  1.00  0.00           O
ATOM     98  ND2 ASN A   8      57.420  47.840  66.120  1.00  0.00           N
ATOM     99 1HD2 ASN A   8      56.680  47.410  65.580  1.00  0.00           H
ATOM    100 2HD2 ASN A   8      57.120  48.290  66.970  1.00  0.00           H
ATOM    101  C   ASN A   8      59.070  49.070  62.920  1.00  0.00           C
ATOM    102  O   ASN A   8      58.520  50.080  63.380  1.00  0.00           O
ATOM    103  N   GLN A   9      60.180  49.130  62.180  1.00  0.00           N
ATOM    104  H   GLN A   9      60.540  48.290  61.760  1.00  0.00           H
ATOM    105  CA  GLN A   9      61.050  50.250  61.840  1.00  0.00           C
ATOM    106  HA  GLN A   9      61.210  50.910  62.690  1.00  0.00           H
ATOM    107  CB  GLN A   9      62.420  49.780  61.380  1.00  0.00           C
ATOM    108  HB1 GLN A   9      62.960  50.580  60.890  1.00  0.00           H
ATOM    109  HB2 GLN A   9      62.410  48.850  60.810  1.00  0.00           H
ATOM    110  CG  GLN A   9      63.180  49.480  62.680  1.00  0.00           C
ATOM    111  HG1 GLN A   9      62.790  48.560  63.140  1.00  0.00           H
ATOM    112  HG2 GLN A   9      63.160  50.350  63.320  1.00  0.00           H
ATOM    113  CD  GLN A   9      64.660  49.150  62.490  1.00  0.00           C
ATOM    114  OE1 GLN A   9      65.530  50.010  62.440  1.00  0.00           O
ATOM    115  NE2 GLN A   9      65.010  47.880  62.340  1.00  0.00           N
ATOM    116 1HE2 GLN A   9      64.370  47.110  62.210  1.00  0.00           H
ATOM    117 2HE2 GLN A   9      66.000  47.740  62.210  1.00  0.00           H
ATOM    118  C   GLN A   9      60.450  51.220  60.840  1.00  0.00           C
ATOM    119  O   GLN A   9      61.110  52.180  60.450  1.00  0.00           O
ATOM    120  N   ILE A  10      59.220  50.970  60.380  1.00  0.00           N
ATOM    121  H   ILE A  10      58.780  50.110  60.690  1.00  0.00           H
ATOM    122  CA  ILE A  10      58.320  51.860  59.680  1.00  0.00           C
ATOM    123  HA  ILE A  10      59.030  52.490  59.140  1.00  0.00           H
ATOM    124  CB  ILE A  10      57.450  51.040  58.740  1.00  0.00           C
ATOM    125  HB  ILE A  10      56.910  50.310  59.340  1.00  0.00           H
ATOM    126  CG2 ILE A  10      56.480  51.890  57.930  1.00  0.00           C
ATOM    127 1HG2 ILE A  10      55.870  51.220  57.330  1.00  0.00           H
ATOM    128 2HG2 ILE A  10      55.830  52.490  58.560  1.00  0.00           H
ATOM    129 3HG2 ILE A  10      56.980  52.600  57.270  1.00  0.00           H
ATOM    130  CG1 ILE A  10      58.240  50.200  57.730  1.00  0.00           C
ATOM    131 1HG1 ILE A  10      59.030  49.630  58.200  1.00  0.00           H
ATOM    132 2HG1 ILE A  10      58.650  50.830  56.940  1.00  0.00           H
ATOM    133  CD  ILE A  10      57.440  49.110  57.030  1.00  0.00           C
ATOM    134  HD1 ILE A  10      56.840  48.510  57.710  1.00  0.00           H
ATOM    135  HD2 ILE A  10      56.700  49.500  56.330  1.00  0.00           H
ATOM    136  HD3 ILE A  10      58.120  48.430  56.520  1.00  0.00           H
ATOM    137  C   ILE A  10      57.510  52.630  60.710  1.00  0.00           C
ATOM    138  O   ILE A  10      57.120  53.750  60.380  1.00  0.00           O
ATOM    139  N   TRP A  11      57.320  52.140  61.930  1.00  0.00           N
ATOM    140  H   TRP A  11      57.940  51.400  62.170  1.00  0.00           H
ATOM    141  CA  TRP A  11      56.370  52.680  62.890  1.00  0.00           C
ATOM    142  HA  TRP A  11      55.890  53.580  62.540  1.00  0.00           H
ATOM    143  CB  TRP A  11      55.290  51.620  63.130  1.00  0.00           C
ATOM    144  HB1 TRP A  11      54.540  52.150  63.710  1.00  0.00           H
ATOM    145  HB2 TRP A  11      55.740  50.750  63.630  1.00  0.00           H
ATOM    146  CG  TRP A  11      54.710  51.070  61.870  1.00  0.00           C
ATOM    147  CD1 TRP A  11      54.830  49.760  61.550  1.00  0.00           C
ATOM    148  HD1 TRP A  11      55.310  48.970  62.100  1.00  0.00           H
ATOM    149  NE1 TRP A  11      54.200  49.560  60.330  1.00  0.00           N
ATOM    150  HE1 TRP A  11      54.100  48.650  59.900  1.00  0.00           H
ATOM    151  CE2 TRP A  11      53.730  50.720  59.750  1.00  0.00           C
ATOM    152  CZ2 TRP A  11      53.030  50.990  58.580  1.00  0.00           C
ATOM    153  HZ2 TRP A  11      53.010  50.110  57.940  1.00  0.00           H
ATOM    154  CH2 TRP A  11      52.620  52.300  58.320  1.00  0.00           C
ATOM    155  HH2 TRP A  11      52.210  52.540  57.350  1.00  0.00           H
ATOM    156  CZ3 TRP A  11      52.720  53.240  59.350  1.00  0.00           C
ATOM    157  HZ3 TRP A  11      52.330  54.210  59.110  1.00  0.00           H
ATOM    158  CE3 TRP A  11      53.370  52.920  60.560  1.00  0.00           C
ATOM    159  HE3 TRP A  11      53.410  53.590  61.410  1.00  0.00           H
ATOM    160  CD2 TRP A  11      53.970  51.680  60.770  1.00  0.00           C
ATOM    161  C   TRP A  11      56.970  53.140  64.210  1.00  0.00           C
ATOM    162  O   TRP A  11      56.500  54.070  64.870  1.00  0.00           O
ATOM    163  N   GLN A  12      58.100  52.600  64.640  1.00  0.00           N
ATOM    164  H   GLN A  12      58.380  51.850  64.020  1.00  0.00           H
ATOM    165  CA  GLN A  12      58.750  52.860  65.920  1.00  0.00           C
ATOM    166  HA  GLN A  12      58.130  52.520  66.730  1.00  0.00           H
ATOM    167  CB  GLN A  12      60.020  52.010  65.840  1.00  0.00           C
ATOM    168  HB1 GLN A  12      60.710  52.520  65.170  1.00  0.00           H
ATOM    169  HB2 GLN A  12      59.820  51.020  65.430  1.00  0.00           H
ATOM    170  CG  GLN A  12      60.670  51.920  67.220  1.00  0.00           C
ATOM    171  HG1 GLN A  12      61.080  52.920  67.420  1.00  0.00           H
ATOM    172  HG2 GLN A  12      61.420  51.150  67.020  1.00  0.00           H
ATOM    173  CD  GLN A  12      59.860  51.390  68.380  1.00  0.00           C
ATOM    174  OE1 GLN A  12      59.580  52.060  69.370  1.00  0.00           O
ATOM    175  NE2 GLN A  12      59.280  50.180  68.360  1.00  0.00           N
ATOM    176 1HE2 GLN A  12      59.420  49.570  67.560  1.00  0.00           H
ATOM    177 2HE2 GLN A  12      58.560  49.960  69.030  1.00  0.00           H
ATOM    178  C   GLN A  12      58.980  54.330  66.220  1.00  0.00           C
ATOM    179  O   GLN A  12      59.100  54.750  67.380  1.00  0.00           O
ATOM    180  N   LYS A  13      58.990  55.160  65.180  1.00  0.00           N
ATOM    181  H   LYS A  13      58.830  54.700  64.300  1.00  0.00           H
ATOM    182  CA  LYS A  13      59.030  56.600  65.330  1.00  0.00           C
ATOM    183  HA  LYS A  13      59.800  56.900  66.030  1.00  0.00           H
ATOM    184  CB  LYS A  13      59.320  57.240  63.990  1.00  0.00           C
ATOM    185  HB1 LYS A  13      58.760  56.700  63.220  1.00  0.00           H
ATOM    186  HB2 LYS A  13      60.400  57.080  63.880  1.00  0.00           H
ATOM    187  CG  LYS A  13      59.060  58.730  63.850  1.00  0.00           C
ATOM    188  HG1 LYS A  13      59.700  59.330  64.480  1.00  0.00           H
ATOM    189  HG2 LYS A  13      58.000  58.910  64.080  1.00  0.00           H
ATOM    190  CD  LYS A  13      59.240  59.290  62.440  1.00  0.00           C
ATOM    191  HD1 LYS A  13      59.390  60.360  62.470  1.00  0.00           H
ATOM    192  HD2 LYS A  13      58.390  59.050  61.810  1.00  0.00           H
ATOM    193  CE  LYS A  13      60.480  58.770  61.740  1.00  0.00           C
ATOM    194  HE1 LYS A  13      60.590  57.690  61.900  1.00  0.00           H
ATOM    195  HE2 LYS A  13      61.330  59.290  62.160  1.00  0.00           H
ATOM    196  NZ  LYS A  13      60.450  59.120  60.300  1.00  0.00           N
ATOM    197  HZ1 LYS A  13      59.690  58.720  59.760  1.00  0.00           H
ATOM    198  HZ2 LYS A  13      60.290  60.110  60.170  1.00  0.00           H
ATOM    199  HZ3 LYS A  13      61.290  59.010  59.760  1.00  0.00           H
ATOM    200  C   LYS A  13      57.820  57.140  66.090  1.00  0.00           C
ATOM    201  O   LYS A  13      57.990  58.080  66.860  1.00  0.00           O
ATOM    202  N   TYR A  14      56.630  56.530  66.070  1.00  0.00           N
ATOM    203  H   TYR A  14      56.600  55.770  65.400  1.00  0.00           H
ATOM    204  CA  TYR A  14      55.350  57.020  66.510  1.00  0.00           C
ATOM    205  HA  TYR A  14      55.530  58.040  66.850  1.00  0.00           H
ATOM    206  CB  TYR A  14      54.300  56.930  65.400  1.00  0.00           C
ATOM    207  HB1 TYR A  14      53.290  57.210  65.690  1.00  0.00           H
ATOM    208  HB2 TYR A  14      54.330  55.960  64.930  1.00  0.00           H
ATOM    209  CG  TYR A  14      54.650  57.900  64.290  1.00  0.00           C
ATOM    210  CD1 TYR A  14      54.480  59.270  64.510  1.00  0.00           C
ATOM    211  HD1 TYR A  14      54.130  59.630  65.470  1.00  0.00           H
ATOM    212  CE1 TYR A  14      54.890  60.190  63.540  1.00  0.00           C
ATOM    213  HE1 TYR A  14      54.820  61.240  63.780  1.00  0.00           H
ATOM    214  CZ  TYR A  14      55.400  59.760  62.290  1.00  0.00           C
ATOM    215  OH  TYR A  14      55.960  60.680  61.460  1.00  0.00           O
ATOM    216  HH  TYR A  14      56.460  60.310  60.720  1.00  0.00           H
ATOM    217  CE2 TYR A  14      55.450  58.370  62.040  1.00  0.00           C
ATOM    218  HE2 TYR A  14      55.790  58.000  61.080  1.00  0.00           H
ATOM    219  CD2 TYR A  14      55.160  57.470  63.060  1.00  0.00           C
ATOM    220  HD2 TYR A  14      55.180  56.410  62.840  1.00  0.00           H
ATOM    221  C   TYR A  14      54.790  56.130  67.620  1.00  0.00           C
ATOM    222  O   TYR A  14      53.970  56.590  68.400  1.00  0.00           O
ATOM    223  N   LEU A  15      55.210  54.860  67.630  1.00  0.00           N
ATOM    224  H   LEU A  15      55.930  54.680  66.940  1.00  0.00           H
ATOM    225  CA  LEU A  15      54.610  53.720  68.310  1.00  0.00           C
ATOM    226  HA  LEU A  15      53.560  53.700  68.020  1.00  0.00           H
ATOM    227  CB  LEU A  15      55.300  52.440  67.860  1.00  0.00           C
ATOM    228  HB1 LEU A  15      56.310  52.540  68.280  1.00  0.00           H
ATOM    229  HB2 LEU A  15      55.320  52.600  66.770  1.00  0.00           H
ATOM    230  CG  LEU A  15      54.660  51.080  68.060  1.00  0.00           C
ATOM    231  HG  LEU A  15      54.340  50.950  69.100  1.00  0.00           H
ATOM    232  CD1 LEU A  15      53.380  51.040  67.220  1.00  0.00           C
ATOM    233 1HD1 LEU A  15      53.560  51.120  66.150  1.00  0.00           H
ATOM    234 2HD1 LEU A  15      52.730  50.210  67.460  1.00  0.00           H
ATOM    235 3HD1 LEU A  15      52.700  51.860  67.460  1.00  0.00           H
ATOM    236  CD2 LEU A  15      55.420  49.840  67.600  1.00  0.00           C
ATOM    237 1HD2 LEU A  15      55.710  49.880  66.550  1.00  0.00           H
ATOM    238 2HD2 LEU A  15      56.330  49.860  68.210  1.00  0.00           H
ATOM    239 3HD2 LEU A  15      54.830  48.950  67.800  1.00  0.00           H
ATOM    240  C   LEU A  15      54.710  53.840  69.830  1.00  0.00           C
ATOM    241  O   LEU A  15      53.840  53.330  70.530  1.00  0.00           O
ATOM    242  N   ASN A  16      55.710  54.520  70.400  1.00  0.00           N
ATOM    243  H   ASN A  16      56.410  54.810  69.730  1.00  0.00           H
ATOM    244  CA  ASN A  16      56.020  54.720  71.800  1.00  0.00           C
ATOM    245  HA  ASN A  16      55.130  54.440  72.350  1.00  0.00           H
ATOM    246  CB  ASN A  16      57.250  53.870  72.110  1.00  0.00           C
ATOM    247  HB1 ASN A  16      57.620  53.910  73.140  1.00  0.00           H
ATOM    248  HB2 ASN A  16      58.000  54.060  71.340  1.00  0.00           H
ATOM    249  CG  ASN A  16      56.820  52.410  72.030  1.00  0.00           C
ATOM    250  OD1 ASN A  16      55.850  52.120  72.710  1.00  0.00           O
ATOM    251  ND2 ASN A  16      57.370  51.420  71.340  1.00  0.00           N
ATOM    252 1HD2 ASN A  16      58.180  51.670  70.800  1.00  0.00           H
ATOM    253 2HD2 ASN A  16      57.080  50.460  71.510  1.00  0.00           H
ATOM    254  C   ASN A  16      56.240  56.190  72.090  1.00  0.00           C
ATOM    255  O   ASN A  16      57.200  56.550  72.780  1.00  0.00           O
ATOM    256  N   SER A  17      55.360  57.100  71.650  1.00  0.00           N
ATOM    257  H   SER A  17      54.610  56.770  71.060  1.00  0.00           H
ATOM    258  CA  SER A  17      55.270  58.510  71.960  1.00  0.00           C
ATOM    259  HA  SER A  17      56.240  58.920  72.240  1.00  0.00           H
ATOM    260  CB  SER A  17      54.940  59.170  70.630  1.00  0.00           C
ATOM    261  HB1 SER A  17      54.570  60.170  70.850  1.00  0.00           H
ATOM    262  HB2 SER A  17      54.090  58.620  70.230  1.00  0.00           H
ATOM    263  OG  SER A  17      56.040  59.130  69.740  1.00  0.00           O
ATOM    264  HG  SER A  17      55.610  59.110  68.900  1.00  0.00           H
ATOM    265  C   SER A  17      54.130  58.820  72.920  1.00  0.00           C
ATOM    266  O   SER A  17      53.300  57.940  73.150  1.00  0.00           O
ATOM    267  N   PRO A  18      54.070  60.030  73.470  1.00  0.00           N
ATOM    268  CD  PRO A  18      55.040  61.110  73.470  1.00  0.00           C
ATOM    269  HD1 PRO A  18      54.630  61.870  72.800  1.00  0.00           H
ATOM    270  HD2 PRO A  18      56.000  60.700  73.160  1.00  0.00           H
ATOM    271  CG  PRO A  18      55.050  61.590  74.920  1.00  0.00           C
ATOM    272  HG1 PRO A  18      55.510  62.570  75.020  1.00  0.00           H
ATOM    273  HG2 PRO A  18      55.650  60.860  75.450  1.00  0.00           H
ATOM    274  CB  PRO A  18      53.580  61.560  75.340  1.00  0.00           C
ATOM    275  HB1 PRO A  18      53.110  62.470  74.940  1.00  0.00           H
ATOM    276  HB2 PRO A  18      53.360  61.520  76.400  1.00  0.00           H
ATOM    277  CA  PRO A  18      53.160  60.320  74.560  1.00  0.00           C
ATOM    278  HA  PRO A  18      53.390  59.510  75.260  1.00  0.00           H
ATOM    279  C   PRO A  18      51.700  60.290  74.140  1.00  0.00           C
ATOM    280  O   PRO A  18      50.860  60.090  75.010  1.00  0.00           O
ATOM    281  N   TYR A  19      51.410  60.390  72.840  1.00  0.00           N
ATOM    282  H   TYR A  19      52.100  60.700  72.170  1.00  0.00           H
ATOM    283  CA  TYR A  19      50.100  60.080  72.300  1.00  0.00           C
ATOM    284  HA  TYR A  19      49.450  60.500  73.070  1.00  0.00           H
ATOM    285  CB  TYR A  19      49.870  60.940  71.070  1.00  0.00           C
ATOM    286  HB1 TYR A  19      49.820  61.940  71.480  1.00  0.00           H
ATOM    287  HB2 TYR A  19      48.880  60.860  70.590  1.00  0.00           H
ATOM    288  CG  TYR A  19      50.990  60.850  70.060  1.00  0.00           C
ATOM    289  CD1 TYR A  19      51.940  61.860  70.160  1.00  0.00           C
ATOM    290  HD1 TYR A  19      51.690  62.680  70.840  1.00  0.00           H
ATOM    291  CE1 TYR A  19      52.870  62.010  69.130  1.00  0.00           C
ATOM    292  HE1 TYR A  19      53.510  62.890  69.130  1.00  0.00           H
ATOM    293  CZ  TYR A  19      53.070  60.960  68.210  1.00  0.00           C
ATOM    294  OH  TYR A  19      54.270  60.830  67.570  1.00  0.00           O
ATOM    295  HH  TYR A  19      54.920  61.500  67.770  1.00  0.00           H
ATOM    296  CE2 TYR A  19      52.160  59.880  68.170  1.00  0.00           C
ATOM    297  HE2 TYR A  19      52.400  59.080  67.480  1.00  0.00           H
ATOM    298  CD2 TYR A  19      51.120  59.840  69.100  1.00  0.00           C
ATOM    299  HD2 TYR A  19      50.410  59.030  69.160  1.00  0.00           H
ATOM    300  C   TYR A  19      49.810  58.600  72.040  1.00  0.00           C
ATOM    301  O   TYR A  19      48.770  58.360  71.430  1.00  0.00           O
ATOM    302  N   THR A  20      50.650  57.620  72.380  1.00  0.00           N
ATOM    303  H   THR A  20      51.530  57.880  72.800  1.00  0.00           H
ATOM    304  CA  THR A  20      50.620  56.190  72.110  1.00  0.00           C
ATOM    305  HA  THR A  20      49.600  55.860  71.990  1.00  0.00           H
ATOM    306  CB  THR A  20      51.410  55.840  70.840  1.00  0.00           C
ATOM    307  HB  THR A  20      51.740  54.800  70.780  1.00  0.00           H
ATOM    308  CG2 THR A  20      50.580  55.940  69.560  1.00  0.00           C
ATOM    309 1HG2 THR A  20      50.170  56.950  69.480  1.00  0.00           H
ATOM    310 2HG2 THR A  20      51.180  55.770  68.670  1.00  0.00           H
ATOM    311 3HG2 THR A  20      49.630  55.420  69.690  1.00  0.00           H
ATOM    312  OG1 THR A  20      52.590  56.590  70.630  1.00  0.00           O
ATOM    313  HG1 THR A  20      52.890  56.350  69.760  1.00  0.00           H
ATOM    314  C   THR A  20      51.210  55.310  73.200  1.00  0.00           C
ATOM    315  O   THR A  20      50.870  54.130  73.240  1.00  0.00           O
ATOM    316  N   THR A  21      51.900  55.860  74.200  1.00  0.00           N
ATOM    317  H   THR A  21      52.350  56.760  74.070  1.00  0.00           H
ATOM    318  CA  THR A  21      52.470  55.070  75.280  1.00  0.00           C
ATOM    319  HA  THR A  21      53.070  54.280  74.820  1.00  0.00           H
ATOM    320  CB  THR A  21      53.310  55.870  76.270  1.00  0.00           C
ATOM    321  HB  THR A  21      53.330  55.400  77.270  1.00  0.00           H
ATOM    322  CG2 THR A  21      54.780  55.910  75.900  1.00  0.00           C
ATOM    323 1HG2 THR A  21      55.160  56.260  76.860  1.00  0.00           H
ATOM    324 2HG2 THR A  21      55.190  54.920  75.720  1.00  0.00           H
ATOM    325 3HG2 THR A  21      54.950  56.510  75.000  1.00  0.00           H
ATOM    326  OG1 THR A  21      52.800  57.170  76.380  1.00  0.00           O
ATOM    327  HG1 THR A  21      51.900  57.130  76.700  1.00  0.00           H
ATOM    328  C   THR A  21      51.350  54.400  76.080  1.00  0.00           C
ATOM    329  O   THR A  21      50.770  55.040  76.950  1.00  0.00           O
ATOM    330  N   CYS A  22      51.150  53.090  75.980  1.00  0.00           N
ATOM    331  H   CYS A  22      51.700  52.480  75.380  1.00  0.00           H
ATOM    332  CA  CYS A  22      50.010  52.480  76.640  1.00  0.00           C
ATOM    333  HA  CYS A  22      49.850  51.510  76.180  1.00  0.00           H
ATOM    334  CB  CYS A  22      50.400  52.120  78.070  1.00  0.00           C
ATOM    335  HB1 CYS A  22      49.610  51.660  78.660  1.00  0.00           H
ATOM    336  HB2 CYS A  22      50.690  53.040  78.580  1.00  0.00           H
ATOM    337  SG  CYS A  22      51.720  50.880  77.920  1.00  0.00           S
ATOM    338  HG  CYS A  22      51.120  50.240  78.930  1.00  0.00           H
ATOM    339  C   CYS A  22      48.670  53.110  76.350  1.00  0.00           C
ATOM    340  O   CYS A  22      47.800  52.950  77.210  1.00  0.00           O
ATOM    341  N   LEU A  23      48.440  53.740  75.190  1.00  0.00           N
ATOM    342  H   LEU A  23      49.180  53.600  74.520  1.00  0.00           H
ATOM    343  CA  LEU A  23      47.160  54.240  74.710  1.00  0.00           C
ATOM    344  HA  LEU A  23      46.400  53.980  75.430  1.00  0.00           H
ATOM    345  CB  LEU A  23      47.250  55.760  74.600  1.00  0.00           C
ATOM    346  HB1 LEU A  23      46.410  56.160  74.040  1.00  0.00           H
ATOM    347  HB2 LEU A  23      48.060  56.040  73.930  1.00  0.00           H
ATOM    348  CG  LEU A  23      47.300  56.550  75.900  1.00  0.00           C
ATOM    349  HG  LEU A  23      48.220  56.210  76.390  1.00  0.00           H
ATOM    350  CD1 LEU A  23      47.370  58.030  75.560  1.00  0.00           C
ATOM    351 1HD1 LEU A  23      48.230  58.390  74.980  1.00  0.00           H
ATOM    352 2HD1 LEU A  23      46.510  58.300  74.960  1.00  0.00           H
ATOM    353 3HD1 LEU A  23      47.350  58.680  76.450  1.00  0.00           H
ATOM    354  CD2 LEU A  23      46.020  56.310  76.710  1.00  0.00           C
ATOM    355 1HD2 LEU A  23      46.010  55.260  76.980  1.00  0.00           H
ATOM    356 2HD2 LEU A  23      46.060  56.900  77.620  1.00  0.00           H
ATOM    357 3HD2 LEU A  23      45.110  56.510  76.150  1.00  0.00           H
ATOM    358  C   LEU A  23      46.850  53.590  73.370  1.00  0.00           C
ATOM    359  O   LEU A  23      47.740  53.370  72.540  1.00  0.00           O
ATOM    360  N   TYR A  24      45.570  53.390  73.080  1.00  0.00           N
ATOM    361  H   TYR A  24      44.900  53.530  73.830  1.00  0.00           H
ATOM    362  CA  TYR A  24      44.980  53.140  71.780  1.00  0.00           C
ATOM    363  HA  TYR A  24      45.580  52.350  71.330  1.00  0.00           H
ATOM    364  CB  TYR A  24      43.600  52.510  71.800  1.00  0.00           C
ATOM    365  HB1 TYR A  24      42.980  53.280  72.260  1.00  0.00           H
ATOM    366  HB2 TYR A  24      43.580  51.600  72.400  1.00  0.00           H
ATOM    367  CG  TYR A  24      43.020  52.240  70.420  1.00  0.00           C
ATOM    368  CD1 TYR A  24      43.250  50.990  69.850  1.00  0.00           C
ATOM    369  HD1 TYR A  24      43.780  50.240  70.410  1.00  0.00           H
ATOM    370  CE1 TYR A  24      42.780  50.650  68.570  1.00  0.00           C
ATOM    371  HE1 TYR A  24      43.040  49.710  68.120  1.00  0.00           H
ATOM    372  CZ  TYR A  24      42.080  51.610  67.810  1.00  0.00           C
ATOM    373  OH  TYR A  24      41.730  51.370  66.510  1.00  0.00           O
ATOM    374  HH  TYR A  24      42.190  50.610  66.160  1.00  0.00           H
ATOM    375  CE2 TYR A  24      41.810  52.860  68.420  1.00  0.00           C
ATOM    376  HE2 TYR A  24      41.260  53.560  67.800  1.00  0.00           H
ATOM    377  CD2 TYR A  24      42.340  53.200  69.670  1.00  0.00           C
ATOM    378  HD2 TYR A  24      42.080  54.110  70.190  1.00  0.00           H
ATOM    379  C   TYR A  24      45.110  54.280  70.780  1.00  0.00           C
ATOM    380  O   TYR A  24      44.900  55.450  71.110  1.00  0.00           O
ATOM    381  N   ILE A  25      45.430  53.910  69.550  1.00  0.00           N
ATOM    382  H   ILE A  25      45.510  52.900  69.390  1.00  0.00           H
ATOM    383  CA  ILE A  25      45.380  54.760  68.380  1.00  0.00           C
ATOM    384  HA  ILE A  25      44.670  55.550  68.630  1.00  0.00           H
ATOM    385  CB  ILE A  25      46.760  55.370  68.160  1.00  0.00           C
ATOM    386  HB  ILE A  25      47.160  55.510  69.170  1.00  0.00           H
ATOM    387  CG2 ILE A  25      47.870  54.590  67.470  1.00  0.00           C
ATOM    388 1HG2 ILE A  25      47.830  53.530  67.680  1.00  0.00           H
ATOM    389 2HG2 ILE A  25      47.700  54.620  66.390  1.00  0.00           H
ATOM    390 3HG2 ILE A  25      48.870  54.990  67.620  1.00  0.00           H
ATOM    391  CG1 ILE A  25      46.740  56.830  67.720  1.00  0.00           C
ATOM    392 1HG1 ILE A  25      46.360  57.020  66.710  1.00  0.00           H
ATOM    393 2HG1 ILE A  25      47.780  57.140  67.610  1.00  0.00           H
ATOM    394  CD  ILE A  25      45.920  57.720  68.640  1.00  0.00           C
ATOM    395  HD1 ILE A  25      44.840  57.690  68.630  1.00  0.00           H
ATOM    396  HD2 ILE A  25      46.310  57.490  69.640  1.00  0.00           H
ATOM    397  HD3 ILE A  25      46.370  58.710  68.500  1.00  0.00           H
ATOM    398  C   ILE A  25      44.870  54.070  67.130  1.00  0.00           C
ATOM    399  O   ILE A  25      45.140  52.880  67.060  1.00  0.00           O
ATOM    400  N   PRO A  26      44.170  54.700  66.180  1.00  0.00           N
ATOM    401  CD  PRO A  26      43.630  56.040  66.240  1.00  0.00           C
ATOM    402  HD1 PRO A  26      44.480  56.680  66.010  1.00  0.00           H
ATOM    403  HD2 PRO A  26      43.170  56.270  67.200  1.00  0.00           H
ATOM    404  CG  PRO A  26      42.650  56.130  65.070  1.00  0.00           C
ATOM    405  HG1 PRO A  26      42.680  57.140  64.680  1.00  0.00           H
ATOM    406  HG2 PRO A  26      41.650  55.880  65.430  1.00  0.00           H
ATOM    407  CB  PRO A  26      43.050  55.060  64.030  1.00  0.00           C
ATOM    408  HB1 PRO A  26      43.760  55.510  63.340  1.00  0.00           H
ATOM    409  HB2 PRO A  26      42.230  54.650  63.450  1.00  0.00           H
ATOM    410  CA  PRO A  26      43.670  54.050  64.970  1.00  0.00           C
ATOM    411  HA  PRO A  26      42.890  53.350  65.260  1.00  0.00           H
ATOM    412  C   PRO A  26      44.860  53.350  64.310  1.00  0.00           C
ATOM    413  O   PRO A  26      45.930  53.940  64.160  1.00  0.00           O
ATOM    414  N   ALA A  27      44.650  52.210  63.650  1.00  0.00           N
ATOM    415  H   ALA A  27      43.700  51.870  63.740  1.00  0.00           H
ATOM    416  CA  ALA A  27      45.570  51.540  62.750  1.00  0.00           C
ATOM    417  HA  ALA A  27      46.430  51.220  63.340  1.00  0.00           H
ATOM    418  CB  ALA A  27      44.920  50.260  62.240  1.00  0.00           C
ATOM    419  HB1 ALA A  27      45.710  49.660  61.790  1.00  0.00           H
ATOM    420  HB2 ALA A  27      44.460  49.570  62.930  1.00  0.00           H
ATOM    421  HB3 ALA A  27      44.240  50.520  61.420  1.00  0.00           H
ATOM    422  C   ALA A  27      46.220  52.430  61.690  1.00  0.00           C
ATOM    423  O   ALA A  27      45.600  53.310  61.120  1.00  0.00           O
ATOM    424  N   PRO A  28      47.390  52.050  61.160  1.00  0.00           N
ATOM    425  CD  PRO A  28      48.180  50.970  61.720  1.00  0.00           C
ATOM    426  HD1 PRO A  28      47.710  50.030  61.490  1.00  0.00           H
ATOM    427  HD2 PRO A  28      48.480  51.120  62.760  1.00  0.00           H
ATOM    428  CG  PRO A  28      49.510  51.020  60.960  1.00  0.00           C
ATOM    429  HG1 PRO A  28      49.720  50.040  60.540  1.00  0.00           H
ATOM    430  HG2 PRO A  28      50.280  51.380  61.650  1.00  0.00           H
ATOM    431  CB  PRO A  28      49.340  52.090  59.890  1.00  0.00           C
ATOM    432  HB1 PRO A  28      49.640  51.720  58.900  1.00  0.00           H
ATOM    433  HB2 PRO A  28      49.970  52.940  60.160  1.00  0.00           H
ATOM    434  CA  PRO A  28      47.900  52.570  59.910  1.00  0.00           C
ATOM    435  HA  PRO A  28      48.020  53.640  60.040  1.00  0.00           H
ATOM    436  C   PRO A  28      47.140  52.350  58.600  1.00  0.00           C
ATOM    437  O   PRO A  28      46.630  51.240  58.420  1.00  0.00           O
ATOM    438  N   THR A  29      47.100  53.220  57.600  1.00  0.00           N
ATOM    439  H   THR A  29      47.570  54.100  57.760  1.00  0.00           H
ATOM    440  CA  THR A  29      46.400  53.070  56.340  1.00  0.00           C
ATOM    441  HA  THR A  29      46.060  52.040  56.200  1.00  0.00           H
ATOM    442  CB  THR A  29      45.070  53.830  56.220  1.00  0.00           C
ATOM    443  HB  THR A  29      44.910  54.080  55.180  1.00  0.00           H
ATOM    444  CG2 THR A  29      43.900  53.030  56.800  1.00  0.00           C
ATOM    445 1HG2 THR A  29      43.950  52.580  57.800  1.00  0.00           H
ATOM    446 2HG2 THR A  29      43.010  53.660  56.800  1.00  0.00           H
ATOM    447 3HG2 THR A  29      43.550  52.250  56.130  1.00  0.00           H
ATOM    448  OG1 THR A  29      45.020  55.080  56.850  1.00  0.00           O
ATOM    449  HG1 THR A  29      44.810  55.620  56.090  1.00  0.00           H
ATOM    450  C   THR A  29      47.280  53.590  55.220  1.00  0.00           C
ATOM    451  O   THR A  29      47.960  54.600  55.380  1.00  0.00           O
ATOM    452  N   ALA A  30      47.130  52.960  54.040  1.00  0.00           N
ATOM    453  H   ALA A  30      46.460  52.210  54.020  1.00  0.00           H
ATOM    454  CA  ALA A  30      47.710  53.340  52.760  1.00  0.00           C
ATOM    455  HA  ALA A  30      48.280  54.260  52.820  1.00  0.00           H
ATOM    456  CB  ALA A  30      48.640  52.220  52.330  1.00  0.00           C
ATOM    457  HB1 ALA A  30      49.600  52.360  52.830  1.00  0.00           H
ATOM    458  HB2 ALA A  30      48.190  51.270  52.630  1.00  0.00           H
ATOM    459  HB3 ALA A  30      48.720  52.160  51.240  1.00  0.00           H
ATOM    460  C   ALA A  30      46.560  53.630  51.810  1.00  0.00           C
ATOM    461  O   ALA A  30      45.620  52.840  51.730  1.00  0.00           O
ATOM    462  N   LYS A  31      46.710  54.690  51.010  1.00  0.00           N
ATOM    463  H   LYS A  31      47.540  55.270  51.010  1.00  0.00           H
ATOM    464  CA  LYS A  31      45.890  54.950  49.840  1.00  0.00           C
ATOM    465  HA  LYS A  31      45.270  54.070  49.690  1.00  0.00           H
ATOM    466  CB  LYS A  31      44.960  56.150  50.060  1.00  0.00           C
ATOM    467  HB1 LYS A  31      44.430  56.290  49.120  1.00  0.00           H
ATOM    468  HB2 LYS A  31      45.510  57.090  50.150  1.00  0.00           H
ATOM    469  CG  LYS A  31      44.060  55.970  51.270  1.00  0.00           C
ATOM    470  HG1 LYS A  31      44.620  55.570  52.130  1.00  0.00           H
ATOM    471  HG2 LYS A  31      43.190  55.310  51.130  1.00  0.00           H
ATOM    472  CD  LYS A  31      43.450  57.300  51.690  1.00  0.00           C
ATOM    473  HD1 LYS A  31      43.030  57.930  50.890  1.00  0.00           H
ATOM    474  HD2 LYS A  31      44.290  57.910  52.030  1.00  0.00           H
ATOM    475  CE  LYS A  31      42.390  57.080  52.760  1.00  0.00           C
ATOM    476  HE1 LYS A  31      42.360  57.960  53.390  1.00  0.00           H
ATOM    477  HE2 LYS A  31      42.690  56.190  53.310  1.00  0.00           H
ATOM    478  NZ  LYS A  31      41.090  56.860  52.110  1.00  0.00           N
ATOM    479  HZ1 LYS A  31      40.330  56.800  52.780  1.00  0.00           H
ATOM    480  HZ2 LYS A  31      40.850  57.500  51.370  1.00  0.00           H
ATOM    481  HZ3 LYS A  31      41.060  55.940  51.690  1.00  0.00           H
ATOM    482  C   LYS A  31      46.640  55.170  48.540  1.00  0.00           C
ATOM    483  O   LYS A  31      47.860  55.320  48.550  1.00  0.00           O
ATOM    484  N   TYR A  32      45.930  54.990  47.420  1.00  0.00           N
ATOM    485  H   TYR A  32      44.950  54.780  47.450  1.00  0.00           H
ATOM    486  CA  TYR A  32      46.560  55.090  46.120  1.00  0.00           C
ATOM    487  HA  TYR A  32      47.540  55.580  46.200  1.00  0.00           H
ATOM    488  CB  TYR A  32      46.750  53.630  45.700  1.00  0.00           C
ATOM    489  HB1 TYR A  32      46.940  53.460  44.650  1.00  0.00           H
ATOM    490  HB2 TYR A  32      45.770  53.160  45.810  1.00  0.00           H
ATOM    491  CG  TYR A  32      47.680  52.780  46.530  1.00  0.00           C
ATOM    492  CD1 TYR A  32      47.110  51.830  47.400  1.00  0.00           C
ATOM    493  HD1 TYR A  32      46.050  51.670  47.490  1.00  0.00           H
ATOM    494  CE1 TYR A  32      47.920  50.860  47.980  1.00  0.00           C
ATOM    495  HE1 TYR A  32      47.450  50.040  48.490  1.00  0.00           H
ATOM    496  CZ  TYR A  32      49.320  50.920  47.820  1.00  0.00           C
ATOM    497  OH  TYR A  32      50.100  49.950  48.380  1.00  0.00           O
ATOM    498  HH  TYR A  32      49.510  49.310  48.790  1.00  0.00           H
ATOM    499  CE2 TYR A  32      49.930  51.950  47.080  1.00  0.00           C
ATOM    500  HE2 TYR A  32      51.010  52.010  47.030  1.00  0.00           H
ATOM    501  CD2 TYR A  32      49.070  52.850  46.440  1.00  0.00           C
ATOM    502  HD2 TYR A  32      49.530  53.630  45.840  1.00  0.00           H
ATOM    503  C   TYR A  32      45.720  55.860  45.110  1.00  0.00           C
ATOM    504  O   TYR A  32      44.520  55.990  45.260  1.00  0.00           O
ATOM    505  N   THR A  33      46.290  56.300  43.980  1.00  0.00           N
ATOM    506  H   THR A  33      47.290  56.180  44.040  1.00  0.00           H
ATOM    507  CA  THR A  33      45.720  56.950  42.820  1.00  0.00           C
ATOM    508  HA  THR A  33      44.730  56.530  42.620  1.00  0.00           H
ATOM    509  CB  THR A  33      45.470  58.450  43.000  1.00  0.00           C
ATOM    510  HB  THR A  33      46.400  59.010  42.940  1.00  0.00           H
ATOM    511  CG2 THR A  33      44.370  59.010  42.110  1.00  0.00           C
ATOM    512 1HG2 THR A  33      43.470  58.450  42.330  1.00  0.00           H
ATOM    513 2HG2 THR A  33      44.140  60.040  42.380  1.00  0.00           H
ATOM    514 3HG2 THR A  33      44.690  58.870  41.080  1.00  0.00           H
ATOM    515  OG1 THR A  33      45.130  58.720  44.340  1.00  0.00           O
ATOM    516  HG1 THR A  33      44.190  58.620  44.490  1.00  0.00           H
ATOM    517  C   THR A  33      46.570  56.850  41.570  1.00  0.00           C
ATOM    518  O   THR A  33      47.740  57.230  41.550  1.00  0.00           O
ATOM    519  N   PRO A  34      45.990  56.540  40.410  1.00  0.00           N
ATOM    520  CD  PRO A  34      44.640  56.130  40.070  1.00  0.00           C
ATOM    521  HD1 PRO A  34      43.970  56.960  40.270  1.00  0.00           H
ATOM    522  HD2 PRO A  34      44.230  55.250  40.570  1.00  0.00           H
ATOM    523  CG  PRO A  34      44.610  56.040  38.550  1.00  0.00           C
ATOM    524  HG1 PRO A  34      44.380  57.090  38.320  1.00  0.00           H
ATOM    525  HG2 PRO A  34      44.010  55.190  38.200  1.00  0.00           H
ATOM    526  CB  PRO A  34      46.040  55.730  38.120  1.00  0.00           C
ATOM    527  HB1 PRO A  34      46.220  56.030  37.100  1.00  0.00           H
ATOM    528  HB2 PRO A  34      46.310  54.710  38.380  1.00  0.00           H
ATOM    529  CA  PRO A  34      46.720  56.620  39.170  1.00  0.00           C
ATOM    530  HA  PRO A  34      47.720  56.250  39.380  1.00  0.00           H
ATOM    531  C   PRO A  34      47.000  58.040  38.670  1.00  0.00           C
ATOM    532  O   PRO A  34      46.290  58.970  39.050  1.00  0.00           O
ATOM    533  N   LEU A  35      48.000  58.200  37.810  1.00  0.00           N
ATOM    534  H   LEU A  35      48.610  57.400  37.710  1.00  0.00           H
ATOM    535  CA  LEU A  35      48.470  59.410  37.170  1.00  0.00           C
ATOM    536  HA  LEU A  35      47.630  60.100  37.190  1.00  0.00           H
ATOM    537  CB  LEU A  35      49.760  59.910  37.800  1.00  0.00           C
ATOM    538  HB1 LEU A  35      50.030  60.830  37.270  1.00  0.00           H
ATOM    539  HB2 LEU A  35      50.460  59.090  37.610  1.00  0.00           H
ATOM    540  CG  LEU A  35      49.890  60.220  39.280  1.00  0.00           C
ATOM    541  HG  LEU A  35      49.520  59.350  39.800  1.00  0.00           H
ATOM    542  CD1 LEU A  35      51.290  60.690  39.680  1.00  0.00           C
ATOM    543 1HD1 LEU A  35      51.370  60.770  40.760  1.00  0.00           H
ATOM    544 2HD1 LEU A  35      52.080  60.000  39.410  1.00  0.00           H
ATOM    545 3HD1 LEU A  35      51.550  61.660  39.240  1.00  0.00           H
ATOM    546  CD2 LEU A  35      48.960  61.350  39.690  1.00  0.00           C
ATOM    547 1HD2 LEU A  35      47.940  61.100  39.370  1.00  0.00           H
ATOM    548 2HD2 LEU A  35      48.820  61.520  40.760  1.00  0.00           H
ATOM    549 3HD2 LEU A  35      49.220  62.330  39.290  1.00  0.00           H
ATOM    550  C   LEU A  35      48.720  59.170  35.690  1.00  0.00           C
ATOM    551  O   LEU A  35      49.530  58.330  35.300  1.00  0.00           O
ATOM    552  N   VAL A  36      48.080  59.910  34.790  1.00  0.00           N
ATOM    553  H   VAL A  36      47.500  60.660  35.150  1.00  0.00           H
ATOM    554  CA  VAL A  36      48.030  59.600  33.370  1.00  0.00           C
ATOM    555  HA  VAL A  36      47.590  58.610  33.390  1.00  0.00           H
ATOM    556  CB  VAL A  36      47.050  60.480  32.600  1.00  0.00           C
ATOM    557  HB  VAL A  36      47.160  60.030  31.610  1.00  0.00           H
ATOM    558  CG1 VAL A  36      45.640  60.400  33.200  1.00  0.00           C
ATOM    559 1HG1 VAL A  36      45.600  60.790  34.220  1.00  0.00           H
ATOM    560 2HG1 VAL A  36      44.940  60.940  32.560  1.00  0.00           H
ATOM    561 3HG1 VAL A  36      45.300  59.380  33.100  1.00  0.00           H
ATOM    562  CG2 VAL A  36      47.320  61.970  32.390  1.00  0.00           C
ATOM    563 1HG2 VAL A  36      48.290  62.190  31.930  1.00  0.00           H
ATOM    564 2HG2 VAL A  36      46.560  62.290  31.690  1.00  0.00           H
ATOM    565 3HG2 VAL A  36      47.180  62.460  33.350  1.00  0.00           H
ATOM    566  C   VAL A  36      49.350  59.440  32.630  1.00  0.00           C
ATOM    567  O   VAL A  36      50.280  60.210  32.880  1.00  0.00           O
ATOM    568  N   GLY A  37      49.480  58.460  31.740  1.00  0.00           N
ATOM    569  H   GLY A  37      48.650  57.930  31.520  1.00  0.00           H
ATOM    570  CA  GLY A  37      50.590  58.240  30.850  1.00  0.00           C
ATOM    571  HA1 GLY A  37      50.500  57.280  30.340  1.00  0.00           H
ATOM    572  HA2 GLY A  37      51.510  58.400  31.410  1.00  0.00           H
ATOM    573  C   GLY A  37      50.730  59.230  29.700  1.00  0.00           C
ATOM    574  O   GLY A  37      49.770  59.950  29.450  1.00  0.00           O
ATOM    575  N   THR A  38      51.880  59.310  29.030  1.00  0.00           N
ATOM    576  H   THR A  38      52.660  58.750  29.350  1.00  0.00           H
ATOM    577  CA  THR A  38      52.220  59.990  27.790  1.00  0.00           C
ATOM    578  HA  THR A  38      51.370  60.580  27.450  1.00  0.00           H
ATOM    579  CB  THR A  38      53.410  60.940  27.920  1.00  0.00           C
ATOM    580  HB  THR A  38      53.340  61.600  27.060  1.00  0.00           H
ATOM    581  CG2 THR A  38      53.250  61.790  29.190  1.00  0.00           C
ATOM    582 1HG2 THR A  38      53.880  62.670  29.100  1.00  0.00           H
ATOM    583 2HG2 THR A  38      52.200  62.100  29.220  1.00  0.00           H
ATOM    584 3HG2 THR A  38      53.500  61.140  30.040  1.00  0.00           H
ATOM    585  OG1 THR A  38      54.630  60.270  28.100  1.00  0.00           O
ATOM    586  HG1 THR A  38      55.110  60.670  28.830  1.00  0.00           H
ATOM    587  C   THR A  38      52.490  58.970  26.690  1.00  0.00           C
ATOM    588  O   THR A  38      52.590  57.780  26.970  1.00  0.00           O
ATOM    589  N   SER A  39      52.640  59.370  25.420  1.00  0.00           N
ATOM    590  H   SER A  39      52.340  60.290  25.130  1.00  0.00           H
ATOM    591  CA  SER A  39      53.130  58.610  24.290  1.00  0.00           C
ATOM    592  HA  SER A  39      52.520  57.700  24.210  1.00  0.00           H
ATOM    593  CB  SER A  39      52.980  59.380  22.990  1.00  0.00           C
ATOM    594  HB1 SER A  39      53.220  58.800  22.100  1.00  0.00           H
ATOM    595  HB2 SER A  39      53.650  60.240  23.030  1.00  0.00           H
ATOM    596  OG  SER A  39      51.640  59.840  23.020  1.00  0.00           O
ATOM    597  HG  SER A  39      51.200  59.000  23.170  1.00  0.00           H
ATOM    598  C   SER A  39      54.590  58.190  24.400  1.00  0.00           C
ATOM    599  O   SER A  39      55.070  57.450  23.540  1.00  0.00           O
ATOM    600  N   LEU A  40      55.260  58.530  25.500  1.00  0.00           N
ATOM    601  H   LEU A  40      54.850  59.250  26.070  1.00  0.00           H
ATOM    602  CA  LEU A  40      56.590  58.040  25.820  1.00  0.00           C
ATOM    603  HA  LEU A  40      57.020  57.530  24.950  1.00  0.00           H
ATOM    604  CB  LEU A  40      57.410  59.310  26.020  1.00  0.00           C
ATOM    605  HB1 LEU A  40      57.100  59.870  26.910  1.00  0.00           H
ATOM    606  HB2 LEU A  40      57.370  59.930  25.120  1.00  0.00           H
ATOM    607  CG  LEU A  40      58.900  59.040  26.240  1.00  0.00           C
ATOM    608  HG  LEU A  40      58.890  58.630  27.250  1.00  0.00           H
ATOM    609  CD1 LEU A  40      59.650  58.110  25.310  1.00  0.00           C
ATOM    610 1HD1 LEU A  40      59.380  58.270  24.270  1.00  0.00           H
ATOM    611 2HD1 LEU A  40      60.710  58.340  25.480  1.00  0.00           H
ATOM    612 3HD1 LEU A  40      59.420  57.070  25.540  1.00  0.00           H
ATOM    613  CD2 LEU A  40      59.600  60.390  26.270  1.00  0.00           C
ATOM    614 1HD2 LEU A  40      58.990  61.250  25.980  1.00  0.00           H
ATOM    615 2HD2 LEU A  40      59.990  60.600  27.260  1.00  0.00           H
ATOM    616 3HD2 LEU A  40      60.530  60.360  25.690  1.00  0.00           H
ATOM    617  C   LEU A  40      56.650  57.160  27.060  1.00  0.00           C
ATOM    618  O   LEU A  40      57.470  56.230  27.080  1.00  0.00           O
ATOM    619  N   HIS A  41      55.760  57.280  28.040  1.00  0.00           N
ATOM    620  H   HIS A  41      55.040  57.970  27.850  1.00  0.00           H
ATOM    621  CA  HIS A  41      55.790  56.750  29.380  1.00  0.00           C
ATOM    622  HA  HIS A  41      56.490  55.920  29.350  1.00  0.00           H
ATOM    623  CB  HIS A  41      56.580  57.630  30.340  1.00  0.00           C
ATOM    624  HB1 HIS A  41      55.980  58.500  30.570  1.00  0.00           H
ATOM    625  HB2 HIS A  41      57.520  57.980  29.900  1.00  0.00           H
ATOM    626  CG  HIS A  41      57.040  56.940  31.610  1.00  0.00           C
ATOM    627  ND1 HIS A  41      58.230  56.300  31.860  1.00  0.00           N
ATOM    628  HD1 HIS A  41      59.030  56.190  31.240  1.00  0.00           H
ATOM    629  CE1 HIS A  41      58.170  55.960  33.160  1.00  0.00           C
ATOM    630  HE1 HIS A  41      59.010  55.640  33.770  1.00  0.00           H
ATOM    631  NE2 HIS A  41      56.980  56.180  33.720  1.00  0.00           N
ATOM    632  CD2 HIS A  41      56.260  56.840  32.730  1.00  0.00           C
ATOM    633  HD2 HIS A  41      55.210  57.110  32.690  1.00  0.00           H
ATOM    634  C   HIS A  41      54.450  56.260  29.920  1.00  0.00           C
ATOM    635  O   HIS A  41      53.470  57.000  29.900  1.00  0.00           O
ATOM    636  N   PRO A  42      54.360  55.040  30.430  1.00  0.00           N
ATOM    637  CD  PRO A  42      55.420  54.050  30.460  1.00  0.00           C
ATOM    638  HD1 PRO A  42      56.320  54.450  30.910  1.00  0.00           H
ATOM    639  HD2 PRO A  42      55.790  53.790  29.470  1.00  0.00           H
ATOM    640  CG  PRO A  42      54.910  52.820  31.210  1.00  0.00           C
ATOM    641  HG1 PRO A  42      55.570  52.620  32.060  1.00  0.00           H
ATOM    642  HG2 PRO A  42      54.980  52.080  30.410  1.00  0.00           H
ATOM    643  CB  PRO A  42      53.440  53.130  31.490  1.00  0.00           C
ATOM    644  HB1 PRO A  42      53.350  53.060  32.580  1.00  0.00           H
ATOM    645  HB2 PRO A  42      52.760  52.450  30.980  1.00  0.00           H
ATOM    646  CA  PRO A  42      53.120  54.510  30.960  1.00  0.00           C
ATOM    647  HA  PRO A  42      52.400  54.340  30.160  1.00  0.00           H
ATOM    648  C   PRO A  42      52.430  55.310  32.070  1.00  0.00           C
ATOM    649  O   PRO A  42      53.010  56.270  32.560  1.00  0.00           O
ATOM    650  N   VAL A  43      51.350  54.800  32.670  1.00  0.00           N
ATOM    651  H   VAL A  43      51.010  53.900  32.370  1.00  0.00           H
ATOM    652  CA  VAL A  43      50.820  55.400  33.890  1.00  0.00           C
ATOM    653  HA  VAL A  43      50.770  56.470  33.740  1.00  0.00           H
ATOM    654  CB  VAL A  43      49.440  54.780  34.070  1.00  0.00           C
ATOM    655  HB  VAL A  43      49.380  53.690  33.920  1.00  0.00           H
ATOM    656  CG1 VAL A  43      48.740  54.850  35.430  1.00  0.00           C
ATOM    657 1HG1 VAL A  43      47.710  54.510  35.390  1.00  0.00           H
ATOM    658 2HG1 VAL A  43      49.310  54.320  36.190  1.00  0.00           H
ATOM    659 3HG1 VAL A  43      48.670  55.880  35.780  1.00  0.00           H
ATOM    660  CG2 VAL A  43      48.490  55.460  33.090  1.00  0.00           C
ATOM    661 1HG2 VAL A  43      47.550  54.940  32.970  1.00  0.00           H
ATOM    662 2HG2 VAL A  43      48.270  56.470  33.450  1.00  0.00           H
ATOM    663 3HG2 VAL A  43      49.000  55.470  32.130  1.00  0.00           H
ATOM    664  C   VAL A  43      51.750  55.170  35.060  1.00  0.00           C
ATOM    665  O   VAL A  43      52.380  54.130  35.280  1.00  0.00           O
ATOM    666  N   LEU A  44      51.610  56.120  35.980  1.00  0.00           N
ATOM    667  H   LEU A  44      50.860  56.770  35.800  1.00  0.00           H
ATOM    668  CA  LEU A  44      52.240  56.080  37.290  1.00  0.00           C
ATOM    669  HA  LEU A  44      52.870  55.200  37.400  1.00  0.00           H
ATOM    670  CB  LEU A  44      53.090  57.340  37.420  1.00  0.00           C
ATOM    671  HB1 LEU A  44      53.280  57.430  38.480  1.00  0.00           H
ATOM    672  HB2 LEU A  44      52.470  58.200  37.150  1.00  0.00           H
ATOM    673  CG  LEU A  44      54.380  57.370  36.610  1.00  0.00           C
ATOM    674  HG  LEU A  44      54.120  57.290  35.560  1.00  0.00           H
ATOM    675  CD1 LEU A  44      55.000  58.720  36.960  1.00  0.00           C
ATOM    676 1HD1 LEU A  44      55.500  58.580  37.920  1.00  0.00           H
ATOM    677 2HD1 LEU A  44      55.830  58.910  36.280  1.00  0.00           H
ATOM    678 3HD1 LEU A  44      54.310  59.570  36.990  1.00  0.00           H
ATOM    679  CD2 LEU A  44      55.350  56.240  36.960  1.00  0.00           C
ATOM    680 1HD2 LEU A  44      56.170  56.250  36.240  1.00  0.00           H
ATOM    681 2HD2 LEU A  44      55.860  56.360  37.910  1.00  0.00           H
ATOM    682 3HD2 LEU A  44      54.820  55.280  36.900  1.00  0.00           H
ATOM    683  C   LEU A  44      51.190  55.930  38.380  1.00  0.00           C
ATOM    684  O   LEU A  44      50.010  56.180  38.200  1.00  0.00           O
ATOM    685  N   TRP A  45      51.630  55.400  39.530  1.00  0.00           N
ATOM    686  H   TRP A  45      52.630  55.240  39.620  1.00  0.00           H
ATOM    687  CA  TRP A  45      50.830  55.340  40.740  1.00  0.00           C
ATOM    688  HA  TRP A  45      49.810  55.690  40.630  1.00  0.00           H
ATOM    689  CB  TRP A  45      50.630  53.940  41.280  1.00  0.00           C
ATOM    690  HB1 TRP A  45      50.150  54.020  42.260  1.00  0.00           H
ATOM    691  HB2 TRP A  45      51.590  53.410  41.290  1.00  0.00           H
ATOM    692  CG  TRP A  45      49.580  53.210  40.510  1.00  0.00           C
ATOM    693  CD1 TRP A  45      49.800  52.640  39.300  1.00  0.00           C
ATOM    694  HD1 TRP A  45      50.790  52.580  38.860  1.00  0.00           H
ATOM    695  NE1 TRP A  45      48.640  52.060  38.810  1.00  0.00           N
ATOM    696  HE1 TRP A  45      48.580  51.730  37.860  1.00  0.00           H
ATOM    697  CE2 TRP A  45      47.570  52.340  39.640  1.00  0.00           C
ATOM    698  CZ2 TRP A  45      46.210  52.010  39.640  1.00  0.00           C
ATOM    699  HZ2 TRP A  45      45.760  51.560  38.770  1.00  0.00           H
ATOM    700  CH2 TRP A  45      45.360  52.410  40.660  1.00  0.00           C
ATOM    701  HH2 TRP A  45      44.310  52.160  40.640  1.00  0.00           H
ATOM    702  CZ3 TRP A  45      45.910  53.080  41.770  1.00  0.00           C
ATOM    703  HZ3 TRP A  45      45.290  53.490  42.540  1.00  0.00           H
ATOM    704  CE3 TRP A  45      47.270  53.430  41.740  1.00  0.00           C
ATOM    705  HE3 TRP A  45      47.630  53.950  42.620  1.00  0.00           H
ATOM    706  CD2 TRP A  45      48.150  53.020  40.730  1.00  0.00           C
ATOM    707  C   TRP A  45      51.360  56.220  41.860  1.00  0.00           C
ATOM    708  O   TRP A  45      52.490  56.100  42.320  1.00  0.00           O
ATOM    709  N   ASN A  46      50.460  57.010  42.460  1.00  0.00           N
ATOM    710  H   ASN A  46      49.520  56.990  42.110  1.00  0.00           H
ATOM    711  CA  ASN A  46      50.640  57.730  43.710  1.00  0.00           C
ATOM    712  HA  ASN A  46      51.690  58.050  43.650  1.00  0.00           H
ATOM    713  CB  ASN A  46      49.710  58.930  43.700  1.00  0.00           C
ATOM    714  HB1 ASN A  46      48.760  58.600  44.090  1.00  0.00           H
ATOM    715  HB2 ASN A  46      49.680  59.310  42.680  1.00  0.00           H
ATOM    716  CG  ASN A  46      50.190  60.040  44.630  1.00  0.00           C
ATOM    717  OD1 ASN A  46      51.180  60.670  44.260  1.00  0.00           O
ATOM    718  ND2 ASN A  46      49.540  60.220  45.770  1.00  0.00           N
ATOM    719 1HD2 ASN A  46      48.760  59.620  45.980  1.00  0.00           H
ATOM    720 2HD2 ASN A  46      49.840  60.980  46.370  1.00  0.00           H
ATOM    721  C   ASN A  46      50.430  56.770  44.890  1.00  0.00           C
ATOM    722  O   ASN A  46      49.550  55.910  44.850  1.00  0.00           O
ATOM    723  N   CYS A  47      51.030  57.020  46.060  1.00  0.00           N
ATOM    724  H   CYS A  47      51.610  57.840  46.020  1.00  0.00           H
ATOM    725  CA  CYS A  47      50.570  56.520  47.330  1.00  0.00           C
ATOM    726  HA  CYS A  47      49.500  56.270  47.290  1.00  0.00           H
ATOM    727  CB  CYS A  47      51.420  55.330  47.780  1.00  0.00           C
ATOM    728  HB1 CYS A  47      52.480  55.570  47.740  1.00  0.00           H
ATOM    729  HB2 CYS A  47      51.390  54.510  47.070  1.00  0.00           H
ATOM    730  SG  CYS A  47      51.150  54.840  49.490  1.00  0.00           S
ATOM    731  HG  CYS A  47      49.900  54.420  49.290  1.00  0.00           H
ATOM    732  C   CYS A  47      50.550  57.660  48.330  1.00  0.00           C
ATOM    733  O   CYS A  47      51.590  58.320  48.330  1.00  0.00           O
ATOM    734  N   GLN A  48      49.550  57.770  49.200  1.00  0.00           N
ATOM    735  H   GLN A  48      48.810  57.140  48.960  1.00  0.00           H
ATOM    736  CA  GLN A  48      49.660  58.340  50.540  1.00  0.00           C
ATOM    737  HA  GLN A  48      50.640  58.740  50.740  1.00  0.00           H
ATOM    738  CB  GLN A  48      48.690  59.520  50.670  1.00  0.00           C
ATOM    739  HB1 GLN A  48      48.810  59.920  51.670  1.00  0.00           H
ATOM    740  HB2 GLN A  48      47.680  59.140  50.670  1.00  0.00           H
ATOM    741  CG  GLN A  48      48.770  60.600  49.600  1.00  0.00           C
ATOM    742  HG1 GLN A  48      48.550  60.030  48.700  1.00  0.00           H
ATOM    743  HG2 GLN A  48      49.760  61.050  49.610  1.00  0.00           H
ATOM    744  CD  GLN A  48      47.760  61.730  49.790  1.00  0.00           C
ATOM    745  OE1 GLN A  48      47.020  61.730  50.780  1.00  0.00           O
ATOM    746  NE2 GLN A  48      47.620  62.550  48.750  1.00  0.00           N
ATOM    747 1HE2 GLN A  48      48.230  62.470  47.940  1.00  0.00           H
ATOM    748 2HE2 GLN A  48      46.820  63.170  48.750  1.00  0.00           H
ATOM    749  C   GLN A  48      49.580  57.300  51.660  1.00  0.00           C
ATOM    750  O   GLN A  48      48.710  56.440  51.660  1.00  0.00           O
ATOM    751  N   LEU A  49      50.470  57.410  52.650  1.00  0.00           N
ATOM    752  H   LEU A  49      51.000  58.250  52.770  1.00  0.00           H
ATOM    753  CA  LEU A  49      50.680  56.440  53.710  1.00  0.00           C
ATOM    754  HA  LEU A  49      50.010  55.600  53.560  1.00  0.00           H
ATOM    755  CB  LEU A  49      52.130  55.960  53.650  1.00  0.00           C
ATOM    756  HB1 LEU A  49      52.670  56.900  53.840  1.00  0.00           H
ATOM    757  HB2 LEU A  49      52.350  55.500  52.690  1.00  0.00           H
ATOM    758  CG  LEU A  49      52.620  54.980  54.710  1.00  0.00           C
ATOM    759  HG  LEU A  49      52.430  55.430  55.690  1.00  0.00           H
ATOM    760  CD1 LEU A  49      51.800  53.690  54.670  1.00  0.00           C
ATOM    761 1HD1 LEU A  49      51.900  53.340  53.640  1.00  0.00           H
ATOM    762 2HD1 LEU A  49      52.210  52.890  55.280  1.00  0.00           H
ATOM    763 3HD1 LEU A  49      50.760  53.870  54.950  1.00  0.00           H
ATOM    764  CD2 LEU A  49      54.100  54.650  54.700  1.00  0.00           C
ATOM    765 1HD2 LEU A  49      54.860  55.440  54.730  1.00  0.00           H
ATOM    766 2HD2 LEU A  49      54.390  54.130  55.620  1.00  0.00           H
ATOM    767 3HD2 LEU A  49      54.330  53.970  53.880  1.00  0.00           H
ATOM    768  C   LEU A  49      50.440  57.230  54.990  1.00  0.00           C
ATOM    769  O   LEU A  49      51.010  58.310  55.130  1.00  0.00           O
ATOM    770  N   SER A  50      49.790  56.700  56.020  1.00  0.00           N
ATOM    771  H   SER A  50      49.540  55.730  55.900  1.00  0.00           H
ATOM    772  CA  SER A  50      49.520  57.310  57.310  1.00  0.00           C
ATOM    773  HA  SER A  50      50.200  58.150  57.440  1.00  0.00           H
ATOM    774  CB  SER A  50      48.070  57.780  57.320  1.00  0.00           C
ATOM    775  HB1 SER A  50      47.810  58.290  58.260  1.00  0.00           H
ATOM    776  HB2 SER A  50      47.340  56.990  57.160  1.00  0.00           H
ATOM    777  OG  SER A  50      47.920  58.790  56.340  1.00  0.00           O
ATOM    778  HG  SER A  50      46.980  58.950  56.300  1.00  0.00           H
ATOM    779  C   SER A  50      49.640  56.440  58.550  1.00  0.00           C
ATOM    780  O   SER A  50      49.300  55.270  58.520  1.00  0.00           O
ATOM    781  N   PHE A  51      49.940  57.010  59.720  1.00  0.00           N
ATOM    782  H   PHE A  51      50.230  57.980  59.710  1.00  0.00           H
ATOM    783  CA  PHE A  51      49.700  56.470  61.040  1.00  0.00           C
ATOM    784  HA  PHE A  51      48.800  55.860  61.090  1.00  0.00           H
ATOM    785  CB  PHE A  51      50.830  55.490  61.380  1.00  0.00           C
ATOM    786  HB1 PHE A  51      51.820  55.940  61.370  1.00  0.00           H
ATOM    787  HB2 PHE A  51      50.860  54.770  60.570  1.00  0.00           H
ATOM    788  CG  PHE A  51      50.770  54.830  62.740  1.00  0.00           C
ATOM    789  CD1 PHE A  51      51.890  54.590  63.540  1.00  0.00           C
ATOM    790  HD1 PHE A  51      52.850  54.890  63.150  1.00  0.00           H
ATOM    791  CE1 PHE A  51      51.770  53.920  64.760  1.00  0.00           C
ATOM    792  HE1 PHE A  51      52.700  53.830  65.300  1.00  0.00           H
ATOM    793  CZ  PHE A  51      50.520  53.520  65.250  1.00  0.00           C
ATOM    794  HZ  PHE A  51      50.380  53.100  66.250  1.00  0.00           H
ATOM    795  CE2 PHE A  51      49.420  53.730  64.420  1.00  0.00           C
ATOM    796  HE2 PHE A  51      48.430  53.380  64.650  1.00  0.00           H
ATOM    797  CD2 PHE A  51      49.550  54.280  63.130  1.00  0.00           C
ATOM    798  HD2 PHE A  51      48.690  54.200  62.480  1.00  0.00           H
ATOM    799  C   PHE A  51      49.690  57.610  62.050  1.00  0.00           C
ATOM    800  O   PHE A  51      50.540  58.490  61.960  1.00  0.00           O
ATOM    801  N   ALA A  52      48.670  57.740  62.900  1.00  0.00           N
ATOM    802  H   ALA A  52      48.060  56.950  62.980  1.00  0.00           H
ATOM    803  CA  ALA A  52      48.750  58.510  64.120  1.00  0.00           C
ATOM    804  HA  ALA A  52      47.840  58.390  64.730  1.00  0.00           H
ATOM    805  CB  ALA A  52      49.870  58.070  65.050  1.00  0.00           C
ATOM    806  HB1 ALA A  52      49.780  56.980  65.080  1.00  0.00           H
ATOM    807  HB2 ALA A  52      50.870  58.250  64.650  1.00  0.00           H
ATOM    808  HB3 ALA A  52      49.850  58.630  65.980  1.00  0.00           H
ATOM    809  C   ALA A  52      48.810  59.980  63.750  1.00  0.00           C
ATOM    810  O   ALA A  52      49.570  60.760  64.330  1.00  0.00           O
ATOM    811  N   GLY A  53      48.000  60.370  62.760  1.00  0.00           N
ATOM    812  H   GLY A  53      47.580  59.660  62.180  1.00  0.00           H
ATOM    813  CA  GLY A  53      47.880  61.780  62.450  1.00  0.00           C
ATOM    814  HA1 GLY A  53      47.640  62.420  63.300  1.00  0.00           H
ATOM    815  HA2 GLY A  53      47.120  61.870  61.680  1.00  0.00           H
ATOM    816  C   GLY A  53      49.080  62.220  61.630  1.00  0.00           C
ATOM    817  O   GLY A  53      49.130  63.440  61.580  1.00  0.00           O
ATOM    818  N   TYR A  54      50.030  61.430  61.100  1.00  0.00           N
ATOM    819  H   TYR A  54      50.180  60.490  61.460  1.00  0.00           H
ATOM    820  CA  TYR A  54      50.990  61.920  60.140  1.00  0.00           C
ATOM    821  HA  TYR A  54      50.890  62.960  59.840  1.00  0.00           H
ATOM    822  CB  TYR A  54      52.310  62.000  60.910  1.00  0.00           C
ATOM    823  HB1 TYR A  54      52.600  60.960  61.000  1.00  0.00           H
ATOM    824  HB2 TYR A  54      52.200  62.450  61.900  1.00  0.00           H
ATOM    825  CG  TYR A  54      53.460  62.660  60.190  1.00  0.00           C
ATOM    826  CD1 TYR A  54      53.900  63.960  60.450  1.00  0.00           C
ATOM    827  HD1 TYR A  54      53.480  64.540  61.270  1.00  0.00           H
ATOM    828  CE1 TYR A  54      54.940  64.530  59.710  1.00  0.00           C
ATOM    829  HE1 TYR A  54      55.240  65.540  59.950  1.00  0.00           H
ATOM    830  CZ  TYR A  54      55.640  63.730  58.790  1.00  0.00           C
ATOM    831  OH  TYR A  54      56.790  64.150  58.180  1.00  0.00           O
ATOM    832  HH  TYR A  54      57.180  63.460  57.640  1.00  0.00           H
ATOM    833  CE2 TYR A  54      55.280  62.370  58.690  1.00  0.00           C
ATOM    834  HE2 TYR A  54      55.790  61.690  58.030  1.00  0.00           H
ATOM    835  CD2 TYR A  54      54.120  61.840  59.270  1.00  0.00           C
ATOM    836  HD2 TYR A  54      53.790  60.820  59.130  1.00  0.00           H
ATOM    837  C   TYR A  54      51.030  61.110  58.850  1.00  0.00           C
ATOM    838  O   TYR A  54      50.910  59.890  58.930  1.00  0.00           O
ATOM    839  N   THR A  55      51.190  61.790  57.710  1.00  0.00           N
ATOM    840  H   THR A  55      51.190  62.800  57.790  1.00  0.00           H
ATOM    841  CA  THR A  55      50.960  61.300  56.370  1.00  0.00           C
ATOM    842  HA  THR A  55      50.910  60.210  56.400  1.00  0.00           H
ATOM    843  CB  THR A  55      49.710  61.960  55.780  1.00  0.00           C
ATOM    844  HB  THR A  55      49.890  63.030  55.700  1.00  0.00           H
ATOM    845  CG2 THR A  55      49.320  61.400  54.420  1.00  0.00           C
ATOM    846 1HG2 THR A  55      50.020  61.750  53.660  1.00  0.00           H
ATOM    847 2HG2 THR A  55      49.540  60.340  54.460  1.00  0.00           H
ATOM    848 3HG2 THR A  55      48.270  61.560  54.180  1.00  0.00           H
ATOM    849  OG1 THR A  55      48.640  61.680  56.640  1.00  0.00           O
ATOM    850  HG1 THR A  55      48.460  60.770  56.430  1.00  0.00           H
ATOM    851  C   THR A  55      52.160  61.580  55.470  1.00  0.00           C
ATOM    852  O   THR A  55      52.650  62.690  55.320  1.00  0.00           O
ATOM    853  N   GLU A  56      52.650  60.590  54.720  1.00  0.00           N
ATOM    854  H   GLU A  56      52.270  59.670  54.870  1.00  0.00           H
ATOM    855  CA  GLU A  56      53.740  60.620  53.770  1.00  0.00           C
ATOM    856  HA  GLU A  56      54.030  61.650  53.610  1.00  0.00           H
ATOM    857  CB  GLU A  56      54.920  59.750  54.210  1.00  0.00           C
ATOM    858  HB1 GLU A  56      54.610  58.700  54.200  1.00  0.00           H
ATOM    859  HB2 GLU A  56      55.090  60.110  55.230  1.00  0.00           H
ATOM    860  CG  GLU A  56      56.250  59.930  53.480  1.00  0.00           C
ATOM    861  HG1 GLU A  56      56.290  59.420  52.520  1.00  0.00           H
ATOM    862  HG2 GLU A  56      57.100  59.380  53.890  1.00  0.00           H
ATOM    863  CD  GLU A  56      56.610  61.390  53.230  1.00  0.00           C
ATOM    864  OE1 GLU A  56      56.480  61.890  52.090  1.00  0.00           O
ATOM    865  OE2 GLU A  56      56.830  62.150  54.190  1.00  0.00           O
ATOM    866  C   GLU A  56      53.300  60.150  52.390  1.00  0.00           C
ATOM    867  O   GLU A  56      52.310  59.430  52.270  1.00  0.00           O
ATOM    868  N   SER A  57      54.020  60.550  51.350  1.00  0.00           N
ATOM    869  H   SER A  57      54.780  61.210  51.450  1.00  0.00           H
ATOM    870  CA  SER A  57      53.550  60.180  50.010  1.00  0.00           C
ATOM    871  HA  SER A  57      53.100  59.190  50.120  1.00  0.00           H
ATOM    872  CB  SER A  57      52.540  61.140  49.400  1.00  0.00           C
ATOM    873  HB1 SER A  57      51.780  61.220  50.170  1.00  0.00           H
ATOM    874  HB2 SER A  57      52.160  60.890  48.410  1.00  0.00           H
ATOM    875  OG  SER A  57      53.190  62.380  49.230  1.00  0.00           O
ATOM    876  HG  SER A  57      52.520  63.060  49.170  1.00  0.00           H
ATOM    877  C   SER A  57      54.700  59.910  49.050  1.00  0.00           C
ATOM    878  O   SER A  57      55.760  60.500  49.190  1.00  0.00           O
ATOM    879  N   ALA A  58      54.390  59.100  48.030  1.00  0.00           N
ATOM    880  H   ALA A  58      53.490  58.630  47.940  1.00  0.00           H
ATOM    881  CA  ALA A  58      55.360  58.880  46.990  1.00  0.00           C
ATOM    882  HA  ALA A  58      55.990  59.760  46.910  1.00  0.00           H
ATOM    883  CB  ALA A  58      56.200  57.670  47.370  1.00  0.00           C
ATOM    884  HB1 ALA A  58      56.760  57.420  46.470  1.00  0.00           H
ATOM    885  HB2 ALA A  58      56.860  57.940  48.190  1.00  0.00           H
ATOM    886  HB3 ALA A  58      55.470  56.910  47.670  1.00  0.00           H
ATOM    887  C   ALA A  58      54.750  58.530  45.640  1.00  0.00           C
ATOM    888  O   ALA A  58      53.600  58.110  45.600  1.00  0.00           O
ATOM    889  N   VAL A  59      55.510  58.680  44.550  1.00  0.00           N
ATOM    890  H   VAL A  59      56.420  59.090  44.710  1.00  0.00           H
ATOM    891  CA  VAL A  59      55.110  58.320  43.210  1.00  0.00           C
ATOM    892  HA  VAL A  59      54.130  57.850  43.300  1.00  0.00           H
ATOM    893  CB  VAL A  59      54.930  59.490  42.240  1.00  0.00           C
ATOM    894  HB  VAL A  59      55.760  60.200  42.310  1.00  0.00           H
ATOM    895  CG1 VAL A  59      54.740  59.060  40.790  1.00  0.00           C
ATOM    896 1HG1 VAL A  59      54.440  59.930  40.210  1.00  0.00           H
ATOM    897 2HG1 VAL A  59      55.700  58.690  40.410  1.00  0.00           H
ATOM    898 3HG1 VAL A  59      53.820  58.490  40.710  1.00  0.00           H
ATOM    899  CG2 VAL A  59      53.680  60.280  42.600  1.00  0.00           C
ATOM    900 1HG2 VAL A  59      53.900  60.740  43.560  1.00  0.00           H
ATOM    901 2HG2 VAL A  59      53.620  61.090  41.860  1.00  0.00           H
ATOM    902 3HG2 VAL A  59      52.750  59.700  42.580  1.00  0.00           H
ATOM    903  C   VAL A  59      56.070  57.280  42.640  1.00  0.00           C
ATOM    904  O   VAL A  59      57.270  57.510  42.530  1.00  0.00           O
ATOM    905  N   ASN A  60      55.500  56.200  42.110  1.00  0.00           N
ATOM    906  H   ASN A  60      54.510  56.020  42.150  1.00  0.00           H
ATOM    907  CA  ASN A  60      56.280  55.130  41.500  1.00  0.00           C
ATOM    908  HA  ASN A  60      57.200  55.490  41.030  1.00  0.00           H
ATOM    909  CB  ASN A  60      56.690  54.100  42.540  1.00  0.00           C
ATOM    910  HB1 ASN A  60      55.880  53.630  43.110  1.00  0.00           H
ATOM    911  HB2 ASN A  60      57.300  54.580  43.310  1.00  0.00           H
ATOM    912  CG  ASN A  60      57.670  53.110  41.920  1.00  0.00           C
ATOM    913  OD1 ASN A  60      57.350  51.940  41.690  1.00  0.00           O
ATOM    914  ND2 ASN A  60      58.890  53.500  41.520  1.00  0.00           N
ATOM    915 1HD2 ASN A  60      59.280  54.420  41.580  1.00  0.00           H
ATOM    916 2HD2 ASN A  60      59.430  52.760  41.080  1.00  0.00           H
ATOM    917  C   ASN A  60      55.560  54.430  40.360  1.00  0.00           C
ATOM    918  O   ASN A  60      54.340  54.560  40.220  1.00  0.00           O
ATOM    919  N   SER A  61      56.230  53.730  39.450  1.00  0.00           N
ATOM    920  H   SER A  61      57.230  53.830  39.520  1.00  0.00           H
ATOM    921  CA  SER A  61      55.730  52.830  38.430  1.00  0.00           C
ATOM    922  HA  SER A  61      55.180  53.440  37.710  1.00  0.00           H
ATOM    923  CB  SER A  61      56.940  52.240  37.710  1.00  0.00           C
ATOM    924  HB1 SER A  61      56.720  51.480  36.960  1.00  0.00           H
ATOM    925  HB2 SER A  61      57.650  51.850  38.440  1.00  0.00           H
ATOM    926  OG  SER A  61      57.620  53.340  37.130  1.00  0.00           O
ATOM    927  HG  SER A  61      57.190  53.440  36.270  1.00  0.00           H
ATOM    928  C   SER A  61      54.810  51.720  38.900  1.00  0.00           C
ATOM    929  O   SER A  61      53.870  51.330  38.210  1.00  0.00           O
ATOM    930  N   THR A  62      54.910  51.300  40.170  1.00  0.00           N
ATOM    931  H   THR A  62      55.600  51.790  40.720  1.00  0.00           H
ATOM    932  CA  THR A  62      54.120  50.270  40.810  1.00  0.00           C
ATOM    933  HA  THR A  62      53.230  50.130  40.210  1.00  0.00           H
ATOM    934  CB  THR A  62      54.950  48.990  40.830  1.00  0.00           C
ATOM    935  HB  THR A  62      54.490  48.150  41.340  1.00  0.00           H
ATOM    936  CG2 THR A  62      55.310  48.450  39.460  1.00  0.00           C
ATOM    937 1HG2 THR A  62      55.330  47.360  39.490  1.00  0.00           H
ATOM    938 2HG2 THR A  62      54.500  48.750  38.770  1.00  0.00           H
ATOM    939 3HG2 THR A  62      56.300  48.680  39.100  1.00  0.00           H
ATOM    940  OG1 THR A  62      56.100  49.390  41.550  1.00  0.00           O
ATOM    941  HG1 THR A  62      56.030  50.340  41.450  1.00  0.00           H
ATOM    942  C   THR A  62      53.610  50.460  42.230  1.00  0.00           C
ATOM    943  O   THR A  62      54.240  51.160  43.020  1.00  0.00           O
ATOM    944  N   LYS A  63      52.460  49.930  42.660  1.00  0.00           N
ATOM    945  H   LYS A  63      52.080  49.220  42.040  1.00  0.00           H
ATOM    946  CA  LYS A  63      51.860  50.370  43.900  1.00  0.00           C
ATOM    947  HA  LYS A  63      51.940  51.460  43.930  1.00  0.00           H
ATOM    948  CB  LYS A  63      50.380  50.020  44.020  1.00  0.00           C
ATOM    949  HB1 LYS A  63      50.040  50.280  45.020  1.00  0.00           H
ATOM    950  HB2 LYS A  63      50.260  48.940  43.970  1.00  0.00           H
ATOM    951  CG  LYS A  63      49.490  50.730  43.000  1.00  0.00           C
ATOM    952  HG1 LYS A  63      49.890  50.650  41.990  1.00  0.00           H
ATOM    953  HG2 LYS A  63      49.450  51.800  43.240  1.00  0.00           H
ATOM    954  CD  LYS A  63      48.100  50.140  43.180  1.00  0.00           C
ATOM    955  HD1 LYS A  63      48.010  49.120  42.820  1.00  0.00           H
ATOM    956  HD2 LYS A  63      47.450  50.830  42.650  1.00  0.00           H
ATOM    957  CE  LYS A  63      47.530  50.120  44.610  1.00  0.00           C
ATOM    958  HE1 LYS A  63      47.750  51.010  45.190  1.00  0.00           H
ATOM    959  HE2 LYS A  63      47.990  49.320  45.180  1.00  0.00           H
ATOM    960  NZ  LYS A  63      46.100  49.800  44.730  1.00  0.00           N
ATOM    961  HZ1 LYS A  63      45.400  50.340  44.240  1.00  0.00           H
ATOM    962  HZ2 LYS A  63      46.040  48.850  44.400  1.00  0.00           H
ATOM    963  HZ3 LYS A  63      45.760  49.690  45.670  1.00  0.00           H
ATOM    964  C   LYS A  63      52.600  49.950  45.150  1.00  0.00           C
ATOM    965  O   LYS A  63      53.020  50.820  45.920  1.00  0.00           O
ATOM    966  N   ALA A  64      52.980  48.670  45.240  1.00  0.00           N
ATOM    967  H   ALA A  64      52.760  48.120  44.430  1.00  0.00           H
ATOM    968  CA  ALA A  64      53.830  48.120  46.280  1.00  0.00           C
ATOM    969  HA  ALA A  64      53.220  48.330  47.160  1.00  0.00           H
ATOM    970  CB  ALA A  64      53.930  46.590  46.300  1.00  0.00           C
ATOM    971  HB1 ALA A  64      52.920  46.160  46.340  1.00  0.00           H
ATOM    972  HB2 ALA A  64      54.440  46.230  45.410  1.00  0.00           H
ATOM    973  HB3 ALA A  64      54.570  46.370  47.150  1.00  0.00           H
ATOM    974  C   ALA A  64      55.180  48.800  46.450  1.00  0.00           C
ATOM    975  O   ALA A  64      55.750  48.730  47.540  1.00  0.00           O
ATOM    976  N   LEU A  65      55.770  49.510  45.480  1.00  0.00           N
ATOM    977  H   LEU A  65      55.240  49.510  44.620  1.00  0.00           H
ATOM    978  CA  LEU A  65      56.980  50.290  45.700  1.00  0.00           C
ATOM    979  HA  LEU A  65      57.470  49.780  46.530  1.00  0.00           H
ATOM    980  CB  LEU A  65      58.000  50.150  44.570  1.00  0.00           C
ATOM    981  HB1 LEU A  65      58.900  50.700  44.860  1.00  0.00           H
ATOM    982  HB2 LEU A  65      57.640  50.650  43.670  1.00  0.00           H
ATOM    983  CG  LEU A  65      58.430  48.720  44.260  1.00  0.00           C
ATOM    984  HG  LEU A  65      57.560  48.160  43.920  1.00  0.00           H
ATOM    985  CD1 LEU A  65      59.580  48.640  43.270  1.00  0.00           C
ATOM    986 1HD1 LEU A  65      60.530  48.890  43.720  1.00  0.00           H
ATOM    987 2HD1 LEU A  65      59.520  47.680  42.770  1.00  0.00           H
ATOM    988 3HD1 LEU A  65      59.520  49.380  42.470  1.00  0.00           H
ATOM    989  CD2 LEU A  65      59.040  47.930  45.410  1.00  0.00           C
ATOM    990 1HD2 LEU A  65      58.230  47.640  46.080  1.00  0.00           H
ATOM    991 2HD2 LEU A  65      59.490  47.010  44.990  1.00  0.00           H
ATOM    992 3HD2 LEU A  65      59.780  48.590  45.850  1.00  0.00           H
ATOM    993  C   LEU A  65      56.730  51.750  46.040  1.00  0.00           C
ATOM    994  O   LEU A  65      57.620  52.280  46.700  1.00  0.00           O
ATOM    995  N   ALA A  66      55.590  52.390  45.750  1.00  0.00           N
ATOM    996  H   ALA A  66      54.930  52.000  45.090  1.00  0.00           H
ATOM    997  CA  ALA A  66      55.180  53.680  46.250  1.00  0.00           C
ATOM    998  HA  ALA A  66      55.950  54.430  46.110  1.00  0.00           H
ATOM    999  CB  ALA A  66      53.890  54.120  45.550  1.00  0.00           C
ATOM   1000  HB1 ALA A  66      52.990  53.730  46.010  1.00  0.00           H
ATOM   1001  HB2 ALA A  66      53.880  55.210  45.580  1.00  0.00           H
ATOM   1002  HB3 ALA A  66      53.930  53.770  44.520  1.00  0.00           H
ATOM   1003  C   ALA A  66      54.910  53.440  47.730  1.00  0.00           C
ATOM   1004  O   ALA A  66      55.310  54.250  48.560  1.00  0.00           O
ATOM   1005  N   LYS A  67      54.330  52.310  48.140  1.00  0.00           N
ATOM   1006  H   LYS A  67      53.790  51.750  47.510  1.00  0.00           H
ATOM   1007  CA  LYS A  67      54.160  51.920  49.540  1.00  0.00           C
ATOM   1008  HA  LYS A  67      53.460  52.590  50.010  1.00  0.00           H
ATOM   1009  CB  LYS A  67      53.460  50.570  49.560  1.00  0.00           C
ATOM   1010  HB1 LYS A  67      54.120  49.770  49.210  1.00  0.00           H
ATOM   1011  HB2 LYS A  67      52.530  50.520  49.000  1.00  0.00           H
ATOM   1012  CG  LYS A  67      53.080  50.180  51.000  1.00  0.00           C
ATOM   1013  HG1 LYS A  67      52.390  50.920  51.380  1.00  0.00           H
ATOM   1014  HG2 LYS A  67      53.870  50.320  51.740  1.00  0.00           H
ATOM   1015  CD  LYS A  67      52.300  48.880  51.120  1.00  0.00           C
ATOM   1016  HD1 LYS A  67      52.940  48.050  50.810  1.00  0.00           H
ATOM   1017  HD2 LYS A  67      51.430  49.020  50.480  1.00  0.00           H
ATOM   1018  CE  LYS A  67      51.830  48.590  52.550  1.00  0.00           C
ATOM   1019  HE1 LYS A  67      51.490  49.550  52.930  1.00  0.00           H
ATOM   1020  HE2 LYS A  67      52.740  48.330  53.080  1.00  0.00           H
ATOM   1021  NZ  LYS A  67      50.830  47.520  52.680  1.00  0.00           N
ATOM   1022  HZ1 LYS A  67      49.990  47.750  52.150  1.00  0.00           H
ATOM   1023  HZ2 LYS A  67      51.130  46.570  52.500  1.00  0.00           H
ATOM   1024  HZ3 LYS A  67      50.540  47.520  53.650  1.00  0.00           H
ATOM   1025  C   LYS A  67      55.450  52.040  50.320  1.00  0.00           C
ATOM   1026  O   LYS A  67      55.550  52.750  51.320  1.00  0.00           O
ATOM   1027  N   GLN A  68      56.420  51.250  49.840  1.00  0.00           N
ATOM   1028  H   GLN A  68      56.280  50.780  48.960  1.00  0.00           H
ATOM   1029  CA  GLN A  68      57.730  51.170  50.440  1.00  0.00           C
ATOM   1030  HA  GLN A  68      57.710  50.850  51.490  1.00  0.00           H
ATOM   1031  CB  GLN A  68      58.490  50.090  49.670  1.00  0.00           C
ATOM   1032  HB1 GLN A  68      58.700  50.440  48.660  1.00  0.00           H
ATOM   1033  HB2 GLN A  68      57.850  49.210  49.540  1.00  0.00           H
ATOM   1034  CG  GLN A  68      59.790  49.650  50.340  1.00  0.00           C
ATOM   1035  HG1 GLN A  68      59.720  49.380  51.400  1.00  0.00           H
ATOM   1036  HG2 GLN A  68      60.520  50.450  50.280  1.00  0.00           H
ATOM   1037  CD  GLN A  68      60.410  48.400  49.740  1.00  0.00           C
ATOM   1038  OE1 GLN A  68      60.370  47.320  50.330  1.00  0.00           O
ATOM   1039  NE2 GLN A  68      61.010  48.480  48.550  1.00  0.00           N
ATOM   1040 1HE2 GLN A  68      61.000  49.320  48.000  1.00  0.00           H
ATOM   1041 2HE2 GLN A  68      61.100  47.600  48.060  1.00  0.00           H
ATOM   1042  C   GLN A  68      58.500  52.490  50.350  1.00  0.00           C
ATOM   1043  O   GLN A  68      59.230  52.710  51.300  1.00  0.00           O
ATOM   1044  N   ASP A  69      58.340  53.360  49.350  1.00  0.00           N
ATOM   1045  H   ASP A  69      57.730  53.080  48.590  1.00  0.00           H
ATOM   1046  CA  ASP A  69      59.110  54.590  49.410  1.00  0.00           C
ATOM   1047  HA  ASP A  69      60.120  54.240  49.600  1.00  0.00           H
ATOM   1048  CB  ASP A  69      59.150  55.270  48.040  1.00  0.00           C
ATOM   1049  HB1 ASP A  69      58.160  55.600  47.740  1.00  0.00           H
ATOM   1050  HB2 ASP A  69      59.390  54.500  47.310  1.00  0.00           H
ATOM   1051  CG  ASP A  69      60.130  56.430  47.980  1.00  0.00           C
ATOM   1052  OD1 ASP A  69      59.580  57.510  48.290  1.00  0.00           O
ATOM   1053  OD2 ASP A  69      61.340  56.320  47.700  1.00  0.00           O
ATOM   1054  C   ASP A  69      58.650  55.560  50.490  1.00  0.00           C
ATOM   1055  O   ASP A  69      59.500  56.170  51.150  1.00  0.00           O
ATOM   1056  N   ALA A  70      57.350  55.600  50.750  1.00  0.00           N
ATOM   1057  H   ALA A  70      56.760  55.020  50.170  1.00  0.00           H
ATOM   1058  CA  ALA A  70      56.680  56.330  51.810  1.00  0.00           C
ATOM   1059  HA  ALA A  70      57.060  57.350  51.780  1.00  0.00           H
ATOM   1060  CB  ALA A  70      55.170  56.300  51.570  1.00  0.00           C
ATOM   1061  HB1 ALA A  70      54.940  56.760  50.610  1.00  0.00           H
ATOM   1062  HB2 ALA A  70      54.880  55.270  51.430  1.00  0.00           H
ATOM   1063  HB3 ALA A  70      54.620  56.630  52.450  1.00  0.00           H
ATOM   1064  C   ALA A  70      57.050  55.710  53.150  1.00  0.00           C
ATOM   1065  O   ALA A  70      57.390  56.470  54.060  1.00  0.00           O
ATOM   1066  N   ALA A  71      57.050  54.380  53.290  1.00  0.00           N
ATOM   1067  H   ALA A  71      56.710  53.760  52.570  1.00  0.00           H
ATOM   1068  CA  ALA A  71      57.320  53.660  54.530  1.00  0.00           C
ATOM   1069  HA  ALA A  71      56.700  53.950  55.370  1.00  0.00           H
ATOM   1070  CB  ALA A  71      57.070  52.200  54.180  1.00  0.00           C
ATOM   1071  HB1 ALA A  71      57.000  51.570  55.070  1.00  0.00           H
ATOM   1072  HB2 ALA A  71      56.100  52.130  53.700  1.00  0.00           H
ATOM   1073  HB3 ALA A  71      57.940  51.790  53.670  1.00  0.00           H
ATOM   1074  C   ALA A  71      58.740  53.830  55.050  1.00  0.00           C
ATOM   1075  O   ALA A  71      58.920  53.480  56.220  1.00  0.00           O
ATOM   1076  N   GLN A  72      59.700  54.310  54.260  1.00  0.00           N
ATOM   1077  H   GLN A  72      59.410  54.510  53.310  1.00  0.00           H
ATOM   1078  CA  GLN A  72      61.040  54.640  54.720  1.00  0.00           C
ATOM   1079  HA  GLN A  72      61.330  54.030  55.560  1.00  0.00           H
ATOM   1080  CB  GLN A  72      61.900  54.540  53.470  1.00  0.00           C
ATOM   1081  HB1 GLN A  72      62.830  55.090  53.450  1.00  0.00           H
ATOM   1082  HB2 GLN A  72      61.310  54.720  52.560  1.00  0.00           H
ATOM   1083  CG  GLN A  72      62.320  53.070  53.370  1.00  0.00           C
ATOM   1084  HG1 GLN A  72      61.400  52.500  53.470  1.00  0.00           H
ATOM   1085  HG2 GLN A  72      63.020  52.930  54.180  1.00  0.00           H
ATOM   1086  CD  GLN A  72      63.130  52.800  52.110  1.00  0.00           C
ATOM   1087  OE1 GLN A  72      64.330  52.510  52.100  1.00  0.00           O
ATOM   1088  NE2 GLN A  72      62.350  52.680  51.040  1.00  0.00           N
ATOM   1089 1HE2 GLN A  72      61.360  52.820  51.160  1.00  0.00           H
ATOM   1090 2HE2 GLN A  72      62.800  52.780  50.140  1.00  0.00           H
ATOM   1091  C   GLN A  72      61.100  56.030  55.330  1.00  0.00           C
ATOM   1092  O   GLN A  72      61.930  56.180  56.220  1.00  0.00           O
ATOM   1093  N   ARG A  73      60.280  57.000  54.920  1.00  0.00           N
ATOM   1094  H   ARG A  73      59.610  56.660  54.230  1.00  0.00           H
ATOM   1095  CA  ARG A  73      60.350  58.420  55.160  1.00  0.00           C
ATOM   1096  HA  ARG A  73      61.280  58.820  55.560  1.00  0.00           H
ATOM   1097  CB  ARG A  73      60.250  59.140  53.810  1.00  0.00           C
ATOM   1098  HB1 ARG A  73      59.930  60.170  53.880  1.00  0.00           H
ATOM   1099  HB2 ARG A  73      59.490  58.590  53.250  1.00  0.00           H
ATOM   1100  CG  ARG A  73      61.490  58.910  52.940  1.00  0.00           C
ATOM   1101  HG1 ARG A  73      61.440  57.840  52.790  1.00  0.00           H
ATOM   1102  HG2 ARG A  73      62.360  59.220  53.530  1.00  0.00           H
ATOM   1103  CD  ARG A  73      61.440  59.730  51.650  1.00  0.00           C
ATOM   1104  HD1 ARG A  73      62.420  59.600  51.190  1.00  0.00           H
ATOM   1105  HD2 ARG A  73      61.350  60.780  51.910  1.00  0.00           H
ATOM   1106  NE  ARG A  73      60.340  59.360  50.780  1.00  0.00           N
ATOM   1107  HE  ARG A  73      60.490  58.580  50.140  1.00  0.00           H
ATOM   1108  CZ  ARG A  73      59.170  59.990  50.630  1.00  0.00           C
ATOM   1109  NH1 ARG A  73      58.220  59.380  49.930  1.00  0.00           N
ATOM   1110 1HH1 ARG A  73      58.460  58.530  49.440  1.00  0.00           H
ATOM   1111 2HH1 ARG A  73      57.300  59.780  49.770  1.00  0.00           H
ATOM   1112  NH2 ARG A  73      58.840  61.150  51.230  1.00  0.00           N
ATOM   1113 1HH2 ARG A  73      59.510  61.500  51.880  1.00  0.00           H
ATOM   1114 2HH2 ARG A  73      57.890  61.490  51.210  1.00  0.00           H
ATOM   1115  C   ARG A  73      59.240  58.920  56.080  1.00  0.00           C
ATOM   1116  O   ARG A  73      59.500  59.950  56.700  1.00  0.00           O
ATOM   1117  N   ILE A  74      58.090  58.250  56.210  1.00  0.00           N
ATOM   1118  H   ILE A  74      58.030  57.390  55.670  1.00  0.00           H
ATOM   1119  CA  ILE A  74      57.080  58.470  57.220  1.00  0.00           C
ATOM   1120  HA  ILE A  74      56.830  59.530  57.150  1.00  0.00           H
ATOM   1121  CB  ILE A  74      55.840  57.640  56.950  1.00  0.00           C
ATOM   1122  HB  ILE A  74      55.610  57.560  55.880  1.00  0.00           H
ATOM   1123  CG2 ILE A  74      55.890  56.230  57.540  1.00  0.00           C
ATOM   1124 1HG2 ILE A  74      56.890  55.820  57.370  1.00  0.00           H
ATOM   1125 2HG2 ILE A  74      55.650  56.170  58.600  1.00  0.00           H
ATOM   1126 3HG2 ILE A  74      55.160  55.600  57.030  1.00  0.00           H
ATOM   1127  CG1 ILE A  74      54.620  58.320  57.540  1.00  0.00           C
ATOM   1128 1HG1 ILE A  74      54.640  59.370  57.250  1.00  0.00           H
ATOM   1129 2HG1 ILE A  74      54.650  58.220  58.630  1.00  0.00           H
ATOM   1130  CD  ILE A  74      53.270  57.710  57.200  1.00  0.00           C
ATOM   1131  HD1 ILE A  74      53.110  56.850  57.840  1.00  0.00           H
ATOM   1132  HD2 ILE A  74      52.450  58.410  57.390  1.00  0.00           H
ATOM   1133  HD3 ILE A  74      53.200  57.490  56.130  1.00  0.00           H
ATOM   1134  C   ILE A  74      57.610  58.430  58.650  1.00  0.00           C
ATOM   1135  OC1 ILE A  74      58.560  57.690  58.960  1.00  0.00           O
ATOM   1136  OC2 ILE A  74      57.190  59.330  59.420  1.00  0.00           O
ATOM   1137  O5'   G B   1      38.980  41.450  23.290  1.00  0.00           O
ATOM   1138  H5T   G B   1      39.470  41.190  24.080  1.00  0.00           H
ATOM   1139  C5'   G B   1      38.210  40.390  22.780  1.00  0.00           C
ATOM   1140 1H5'   G B   1      37.210  40.770  22.570  1.00  0.00           H
ATOM   1141 2H5'   G B   1      38.110  39.650  23.580  1.00  0.00           H
ATOM   1142  C4'   G B   1      38.730  39.580  21.600  1.00  0.00           C
ATOM   1143  H4'   G B   1      38.190  38.630  21.650  1.00  0.00           H
ATOM   1144  O4'   G B   1      38.540  40.230  20.360  1.00  0.00           O
ATOM   1145  C1'   G B   1      39.690  40.070  19.550  1.00  0.00           C
ATOM   1146  H1'   G B   1      39.420  39.890  18.510  1.00  0.00           H
ATOM   1147  N9    G B   1      40.490  41.310  19.510  1.00  0.00           N
ATOM   1148  C8    G B   1      40.430  42.390  20.360  1.00  0.00           C
ATOM   1149  H8    G B   1      39.700  42.480  21.140  1.00  0.00           H
ATOM   1150  N7    G B   1      41.410  43.230  20.150  1.00  0.00           N
ATOM   1151  C5    G B   1      42.080  42.690  19.050  1.00  0.00           C
ATOM   1152  C6    G B   1      43.260  43.150  18.410  1.00  0.00           C
ATOM   1153  O6    G B   1      44.010  44.090  18.690  1.00  0.00           O
ATOM   1154  N1    G B   1      43.480  42.450  17.240  1.00  0.00           N
ATOM   1155  H1    G B   1      44.380  42.700  16.830  1.00  0.00           H
ATOM   1156  C2    G B   1      42.730  41.410  16.750  1.00  0.00           C
ATOM   1157  N2    G B   1      43.060  40.830  15.590  1.00  0.00           N
ATOM   1158  H21   G B   1      43.910  41.110  15.110  1.00  0.00           H
ATOM   1159  H22   G B   1      42.510  40.220  14.990  1.00  0.00           H
ATOM   1160  N3    G B   1      41.690  40.910  17.430  1.00  0.00           N
ATOM   1161  C4    G B   1      41.370  41.660  18.520  1.00  0.00           C
ATOM   1162  C3'   G B   1      40.220  39.240  21.650  1.00  0.00           C
ATOM   1163  H3'   G B   1      40.790  40.100  21.970  1.00  0.00           H
ATOM   1164  C2'   G B   1      40.540  38.970  20.170  1.00  0.00           C
ATOM   1165 1H2'   G B   1      41.590  39.060  19.870  1.00  0.00           H
ATOM   1166  O2'   G B   1      39.960  37.750  19.770  1.00  0.00           O
ATOM   1167 2HO'   G B   1      40.230  37.670  18.860  1.00  0.00           H
ATOM   1168  O3'   G B   1      40.450  38.070  22.400  1.00  0.00           O
ATOM   1169  P     G B   2      41.860  37.800  23.130  1.00  0.00           P
ATOM   1170  O1P   G B   2      41.730  36.560  23.930  1.00  0.00           O
ATOM   1171  O2P   G B   2      42.270  39.020  23.850  1.00  0.00           O
ATOM   1172  O5'   G B   2      43.000  37.450  22.050  1.00  0.00           O
ATOM   1173  C5'   G B   2      42.810  36.370  21.160  1.00  0.00           C
ATOM   1174 1H5'   G B   2      41.870  36.370  20.620  1.00  0.00           H
ATOM   1175 2H5'   G B   2      42.790  35.350  21.540  1.00  0.00           H
ATOM   1176  C4'   G B   2      43.820  36.450  20.020  1.00  0.00           C
ATOM   1177  H4'   G B   2      43.700  35.570  19.400  1.00  0.00           H
ATOM   1178  O4'   G B   2      43.550  37.570  19.210  1.00  0.00           O
ATOM   1179  C1'   G B   2      44.760  38.070  18.710  1.00  0.00           C
ATOM   1180  H1'   G B   2      44.820  38.140  17.620  1.00  0.00           H
ATOM   1181  N9    G B   2      44.940  39.450  19.200  1.00  0.00           N
ATOM   1182  C8    G B   2      44.500  40.010  20.370  1.00  0.00           C
ATOM   1183  H8    G B   2      43.860  39.470  21.060  1.00  0.00           H
ATOM   1184  N7    G B   2      44.980  41.220  20.540  1.00  0.00           N
ATOM   1185  C5    G B   2      45.910  41.400  19.520  1.00  0.00           C
ATOM   1186  C6    G B   2      46.790  42.480  19.250  1.00  0.00           C
ATOM   1187  O6    G B   2      46.890  43.570  19.810  1.00  0.00           O
ATOM   1188  N1    G B   2      47.560  42.250  18.110  1.00  0.00           N
ATOM   1189  H1    G B   2      48.130  43.000  17.770  1.00  0.00           H
ATOM   1190  C2    G B   2      47.490  41.060  17.410  1.00  0.00           C
ATOM   1191  N2    G B   2      48.440  41.040  16.470  1.00  0.00           N
ATOM   1192  H21   G B   2      49.000  41.850  16.270  1.00  0.00           H
ATOM   1193  H22   G B   2      48.330  40.280  15.810  1.00  0.00           H
ATOM   1194  N3    G B   2      46.630  40.050  17.600  1.00  0.00           N
ATOM   1195  C4    G B   2      45.880  40.320  18.700  1.00  0.00           C
ATOM   1196  C3'   G B   2      45.280  36.510  20.450  1.00  0.00           C
ATOM   1197  H3'   G B   2      45.330  37.200  21.290  1.00  0.00           H
ATOM   1198  C2'   G B   2      45.910  37.220  19.260  1.00  0.00           C
ATOM   1199 1H2'   G B   2      46.750  37.840  19.570  1.00  0.00           H
ATOM   1200  O2'   G B   2      46.370  36.360  18.240  1.00  0.00           O
ATOM   1201 2HO'   G B   2      46.140  35.460  18.470  1.00  0.00           H
ATOM   1202  O3'   G B   2      45.810  35.220  20.690  1.00  0.00           O
ATOM   1203  P     U B   3      46.730  34.980  21.990  1.00  0.00           P
ATOM   1204  O1P   U B   3      47.000  33.530  22.160  1.00  0.00           O
ATOM   1205  O2P   U B   3      46.180  35.690  23.150  1.00  0.00           O
ATOM   1206  O5'   U B   3      48.060  35.790  21.580  1.00  0.00           O
ATOM   1207  C5'   U B   3      48.810  35.380  20.470  1.00  0.00           C
ATOM   1208 1H5'   U B   3      48.270  34.990  19.590  1.00  0.00           H
ATOM   1209 2H5'   U B   3      49.340  34.490  20.780  1.00  0.00           H
ATOM   1210  C4'   U B   3      49.840  36.440  20.090  1.00  0.00           C
ATOM   1211  H4'   U B   3      50.530  36.010  19.370  1.00  0.00           H
ATOM   1212  O4'   U B   3      49.230  37.620  19.630  1.00  0.00           O
ATOM   1213  C1'   U B   3      50.070  38.730  19.880  1.00  0.00           C
ATOM   1214  H1'   U B   3      50.460  39.120  18.930  1.00  0.00           H
ATOM   1215  N1    U B   3      49.450  39.820  20.660  1.00  0.00           N
ATOM   1216  C6    U B   3      48.420  39.600  21.530  1.00  0.00           C
ATOM   1217  H6    U B   3      47.990  38.610  21.510  1.00  0.00           H
ATOM   1218  C5    U B   3      47.890  40.580  22.280  1.00  0.00           C
ATOM   1219  H5    U B   3      47.030  40.350  22.900  1.00  0.00           H
ATOM   1220  C4    U B   3      48.430  41.920  22.230  1.00  0.00           C
ATOM   1221  O4    U B   3      48.190  42.760  23.100  1.00  0.00           O
ATOM   1222  N3    U B   3      49.320  42.110  21.180  1.00  0.00           N
ATOM   1223  H3    U B   3      49.800  43.000  21.140  1.00  0.00           H
ATOM   1224  C2    U B   3      49.920  41.100  20.450  1.00  0.00           C
ATOM   1225  O2    U B   3      50.900  41.370  19.750  1.00  0.00           O
ATOM   1226  C3'   U B   3      50.780  36.840  21.230  1.00  0.00           C
ATOM   1227  H3'   U B   3      50.350  36.990  22.210  1.00  0.00           H
ATOM   1228  C2'   U B   3      51.260  38.170  20.650  1.00  0.00           C
ATOM   1229 1H2'   U B   3      51.560  38.860  21.440  1.00  0.00           H
ATOM   1230  O2'   U B   3      52.280  37.930  19.690  1.00  0.00           O
ATOM   1231 2HO'   U B   3      52.170  37.070  19.280  1.00  0.00           H
ATOM   1232  O3'   U B   3      51.850  35.930  21.320  1.00  0.00           O
ATOM   1233  P     A B   4      52.630  35.850  22.720  1.00  0.00           P
ATOM   1234  O1P   A B   4      53.610  34.740  22.630  1.00  0.00           O
ATOM   1235  O2P   A B   4      51.630  35.830  23.810  1.00  0.00           O
ATOM   1236  O5'   A B   4      53.540  37.170  22.800  1.00  0.00           O
ATOM   1237  C5'   A B   4      54.750  37.350  22.080  1.00  0.00           C
ATOM   1238 1H5'   A B   4      54.630  37.230  21.010  1.00  0.00           H
ATOM   1239 2H5'   A B   4      55.400  36.520  22.330  1.00  0.00           H
ATOM   1240  C4'   A B   4      55.470  38.680  22.320  1.00  0.00           C
ATOM   1241  H4'   A B   4      56.510  38.620  21.990  1.00  0.00           H
ATOM   1242  O4'   A B   4      54.730  39.730  21.750  1.00  0.00           O
ATOM   1243  C1'   A B   4      54.920  40.980  22.370  1.00  0.00           C
ATOM   1244  H1'   A B   4      55.460  41.670  21.720  1.00  0.00           H
ATOM   1245  N9    A B   4      53.620  41.540  22.780  1.00  0.00           N
ATOM   1246  C8    A B   4      52.440  40.910  23.080  1.00  0.00           C
ATOM   1247  H8    A B   4      52.310  39.830  23.030  1.00  0.00           H
ATOM   1248  N7    A B   4      51.470  41.660  23.490  1.00  0.00           N
ATOM   1249  C5    A B   4      52.060  42.920  23.530  1.00  0.00           C
ATOM   1250  C6    A B   4      51.630  44.220  23.820  1.00  0.00           C
ATOM   1251  N6    A B   4      50.430  44.670  24.220  1.00  0.00           N
ATOM   1252  H61   A B   4      49.680  43.980  24.290  1.00  0.00           H
ATOM   1253  H62   A B   4      50.420  45.600  24.620  1.00  0.00           H
ATOM   1254  N1    A B   4      52.490  45.240  23.780  1.00  0.00           N
ATOM   1255  C2    A B   4      53.710  45.000  23.330  1.00  0.00           C
ATOM   1256  H2    A B   4      54.310  45.890  23.150  1.00  0.00           H
ATOM   1257  N3    A B   4      54.250  43.850  22.960  1.00  0.00           N
ATOM   1258  C4    A B   4      53.380  42.840  23.170  1.00  0.00           C
ATOM   1259  C3'   A B   4      55.550  39.130  23.780  1.00  0.00           C
ATOM   1260  H3'   A B   4      54.650  38.840  24.330  1.00  0.00           H
ATOM   1261  C2'   A B   4      55.710  40.640  23.630  1.00  0.00           C
ATOM   1262 1H2'   A B   4      55.430  41.110  24.570  1.00  0.00           H
ATOM   1263  O2'   A B   4      57.020  41.070  23.350  1.00  0.00           O
ATOM   1264 2HO'   A B   4      57.360  40.770  22.500  1.00  0.00           H
ATOM   1265  O3'   A B   4      56.640  38.400  24.260  1.00  0.00           O
ATOM   1266  P     A B   5      56.810  38.170  25.850  1.00  0.00           P
ATOM   1267  O1P   A B   5      58.090  37.440  26.050  1.00  0.00           O
ATOM   1268  O2P   A B   5      55.530  37.540  26.210  1.00  0.00           O
ATOM   1269  O5'   A B   5      56.930  39.600  26.590  1.00  0.00           O
ATOM   1270  C5'   A B   5      58.050  40.420  26.360  1.00  0.00           C
ATOM   1271 1H5'   A B   5      58.210  40.570  25.280  1.00  0.00           H
ATOM   1272 2H5'   A B   5      58.940  39.910  26.770  1.00  0.00           H
ATOM   1273  C4'   A B   5      57.830  41.810  26.950  1.00  0.00           C
ATOM   1274  H4'   A B   5      58.810  42.290  26.900  1.00  0.00           H
ATOM   1275  O4'   A B   5      56.890  42.570  26.240  1.00  0.00           O
ATOM   1276  C1'   A B   5      56.480  43.570  27.140  1.00  0.00           C
ATOM   1277  H1'   A B   5      56.990  44.500  26.870  1.00  0.00           H
ATOM   1278  N9    A B   5      55.030  43.780  27.080  1.00  0.00           N
ATOM   1279  C8    A B   5      54.020  42.850  26.950  1.00  0.00           C
ATOM   1280  H8    A B   5      54.210  41.800  26.850  1.00  0.00           H
ATOM   1281  N7    A B   5      52.790  43.260  26.900  1.00  0.00           N
ATOM   1282  C5    A B   5      52.990  44.630  27.030  1.00  0.00           C
ATOM   1283  C6    A B   5      52.150  45.750  27.170  1.00  0.00           C
ATOM   1284  N6    A B   5      50.820  45.620  27.090  1.00  0.00           N
ATOM   1285  H61   A B   5      50.450  44.690  27.030  1.00  0.00           H
ATOM   1286  H62   A B   5      50.240  46.430  26.880  1.00  0.00           H
ATOM   1287  N1    A B   5      52.600  46.990  27.370  1.00  0.00           N
ATOM   1288  C2    A B   5      53.910  47.150  27.360  1.00  0.00           C
ATOM   1289  H2    A B   5      54.310  48.150  27.340  1.00  0.00           H
ATOM   1290  N3    A B   5      54.830  46.200  27.250  1.00  0.00           N
ATOM   1291  C4    A B   5      54.320  44.960  27.080  1.00  0.00           C
ATOM   1292  C3'   A B   5      57.290  41.750  28.370  1.00  0.00           C
ATOM   1293  H3'   A B   5      56.320  41.260  28.330  1.00  0.00           H
ATOM   1294  C2'   A B   5      57.040  43.250  28.530  1.00  0.00           C
ATOM   1295 1H2'   A B   5      56.300  43.340  29.320  1.00  0.00           H
ATOM   1296  O2'   A B   5      58.190  44.050  28.700  1.00  0.00           O
ATOM   1297 2HO'   A B   5      58.390  43.890  29.630  1.00  0.00           H
ATOM   1298  O3'   A B   5      58.190  41.170  29.290  1.00  0.00           O
ATOM   1299  P     G B   6      57.820  40.940  30.840  1.00  0.00           P
ATOM   1300  O1P   G B   6      59.060  40.560  31.550  1.00  0.00           O
ATOM   1301  O2P   G B   6      56.620  40.090  30.930  1.00  0.00           O
ATOM   1302  O5'   G B   6      57.440  42.410  31.390  1.00  0.00           O
ATOM   1303  C5'   G B   6      56.210  42.520  32.060  1.00  0.00           C
ATOM   1304 1H5'   G B   6      56.240  41.880  32.950  1.00  0.00           H
ATOM   1305 2H5'   G B   6      55.310  42.250  31.490  1.00  0.00           H
ATOM   1306  C4'   G B   6      56.040  43.960  32.510  1.00  0.00           C
ATOM   1307  H4'   G B   6      57.010  44.360  32.810  1.00  0.00           H
ATOM   1308  O4'   G B   6      55.680  44.620  31.310  1.00  0.00           O
ATOM   1309  C1'   G B   6      54.650  45.570  31.470  1.00  0.00           C
ATOM   1310  H1'   G B   6      54.920  46.530  31.030  1.00  0.00           H
ATOM   1311  N9    G B   6      53.300  45.240  30.960  1.00  0.00           N
ATOM   1312  C8    G B   6      52.830  44.110  30.340  1.00  0.00           C
ATOM   1313  H8    G B   6      53.490  43.260  30.190  1.00  0.00           H
ATOM   1314  N7    G B   6      51.560  44.110  30.090  1.00  0.00           N
ATOM   1315  C5    G B   6      51.160  45.380  30.500  1.00  0.00           C
ATOM   1316  C6    G B   6      49.900  46.030  30.440  1.00  0.00           C
ATOM   1317  O6    G B   6      48.870  45.600  29.910  1.00  0.00           O
ATOM   1318  N1    G B   6      49.870  47.320  30.950  1.00  0.00           N
ATOM   1319  H1    G B   6      48.960  47.730  30.830  1.00  0.00           H
ATOM   1320  C2    G B   6      51.030  47.900  31.430  1.00  0.00           C
ATOM   1321  N2    G B   6      50.960  49.170  31.830  1.00  0.00           N
ATOM   1322  H21   G B   6      50.060  49.550  32.070  1.00  0.00           H
ATOM   1323  H22   G B   6      51.690  49.500  32.460  1.00  0.00           H
ATOM   1324  N3    G B   6      52.240  47.320  31.540  1.00  0.00           N
ATOM   1325  C4    G B   6      52.190  46.040  31.110  1.00  0.00           C
ATOM   1326  C3'   G B   6      54.970  44.240  33.560  1.00  0.00           C
ATOM   1327  H3'   G B   6      54.110  43.570  33.480  1.00  0.00           H
ATOM   1328  C2'   G B   6      54.550  45.600  32.990  1.00  0.00           C
ATOM   1329 1H2'   G B   6      53.570  45.970  33.290  1.00  0.00           H
ATOM   1330  O2'   G B   6      55.550  46.500  33.410  1.00  0.00           O
ATOM   1331 2HO'   G B   6      55.300  46.770  34.300  1.00  0.00           H
ATOM   1332  O3'   G B   6      55.380  44.330  34.900  1.00  0.00           O
ATOM   1333  P     G B   7      54.350  44.140  36.120  1.00  0.00           P
ATOM   1334  O1P   G B   7      55.170  44.040  37.360  1.00  0.00           O
ATOM   1335  O2P   G B   7      53.420  43.030  35.830  1.00  0.00           O
ATOM   1336  O5'   G B   7      53.520  45.500  36.330  1.00  0.00           O
ATOM   1337  C5'   G B   7      54.130  46.720  36.630  1.00  0.00           C
ATOM   1338 1H5'   G B   7      54.940  46.930  35.930  1.00  0.00           H
ATOM   1339 2H5'   G B   7      54.530  46.760  37.650  1.00  0.00           H
ATOM   1340  C4'   G B   7      53.150  47.870  36.370  1.00  0.00           C
ATOM   1341  H4'   G B   7      53.590  48.860  36.540  1.00  0.00           H
ATOM   1342  O4'   G B   7      52.720  47.910  35.030  1.00  0.00           O
ATOM   1343  C1'   G B   7      51.370  48.330  35.130  1.00  0.00           C
ATOM   1344  H1'   G B   7      51.340  49.300  34.620  1.00  0.00           H
ATOM   1345  N9    G B   7      50.400  47.390  34.570  1.00  0.00           N
ATOM   1346  C8    G B   7      50.540  46.040  34.320  1.00  0.00           C
ATOM   1347  H8    G B   7      51.480  45.520  34.410  1.00  0.00           H
ATOM   1348  N7    G B   7      49.450  45.430  33.930  1.00  0.00           N
ATOM   1349  C5    G B   7      48.520  46.460  33.980  1.00  0.00           C
ATOM   1350  C6    G B   7      47.120  46.430  33.720  1.00  0.00           C
ATOM   1351  O6    G B   7      46.410  45.520  33.320  1.00  0.00           O
ATOM   1352  N1    G B   7      46.520  47.670  33.870  1.00  0.00           N
ATOM   1353  H1    G B   7      45.520  47.720  33.730  1.00  0.00           H
ATOM   1354  C2    G B   7      47.160  48.790  34.380  1.00  0.00           C
ATOM   1355  N2    G B   7      46.390  49.860  34.620  1.00  0.00           N
ATOM   1356  H21   G B   7      45.410  49.710  34.390  1.00  0.00           H
ATOM   1357  H22   G B   7      46.790  50.690  35.020  1.00  0.00           H
ATOM   1358  N3    G B   7      48.460  48.830  34.680  1.00  0.00           N
ATOM   1359  C4    G B   7      49.060  47.630  34.420  1.00  0.00           C
ATOM   1360  C3'   G B   7      51.920  47.670  37.260  1.00  0.00           C
ATOM   1361  H3'   G B   7      51.520  46.660  37.140  1.00  0.00           H
ATOM   1362  C2'   G B   7      50.970  48.640  36.560  1.00  0.00           C
ATOM   1363 1H2'   G B   7      49.920  48.430  36.800  1.00  0.00           H
ATOM   1364  O2'   G B   7      51.330  49.940  37.000  1.00  0.00           O
ATOM   1365 2HO'   G B   7      51.450  50.000  37.950  1.00  0.00           H
ATOM   1366  O3'   G B   7      52.080  47.930  38.630  1.00  0.00           O
ATOM   1367  P     U B   8      51.350  47.050  39.770  1.00  0.00           P
ATOM   1368  O1P   U B   8      51.730  47.660  41.070  1.00  0.00           O
ATOM   1369  O2P   U B   8      51.600  45.610  39.570  1.00  0.00           O
ATOM   1370  O5'   U B   8      49.770  47.230  39.610  1.00  0.00           O
ATOM   1371  C5'   U B   8      49.190  48.510  39.760  1.00  0.00           C
ATOM   1372 1H5'   U B   8      49.660  49.310  39.180  1.00  0.00           H
ATOM   1373 2H5'   U B   8      49.360  48.850  40.780  1.00  0.00           H
ATOM   1374  C4'   U B   8      47.730  48.640  39.350  1.00  0.00           C
ATOM   1375  H4'   U B   8      47.470  49.660  39.620  1.00  0.00           H
ATOM   1376  O4'   U B   8      47.570  48.500  37.960  1.00  0.00           O
ATOM   1377  C1'   U B   8      46.290  47.960  37.730  1.00  0.00           C
ATOM   1378  H1'   U B   8      45.750  48.630  37.050  1.00  0.00           H
ATOM   1379  N1    U B   8      46.250  46.630  37.090  1.00  0.00           N
ATOM   1380  C6    U B   8      47.260  45.710  37.150  1.00  0.00           C
ATOM   1381  H6    U B   8      48.050  45.950  37.850  1.00  0.00           H
ATOM   1382  C5    U B   8      47.140  44.510  36.540  1.00  0.00           C
ATOM   1383  H5    U B   8      47.990  43.840  36.580  1.00  0.00           H
ATOM   1384  C4    U B   8      45.950  44.070  35.870  1.00  0.00           C
ATOM   1385  O4    U B   8      45.680  43.060  35.220  1.00  0.00           O
ATOM   1386  N3    U B   8      44.900  44.950  36.110  1.00  0.00           N
ATOM   1387  H3    U B   8      43.980  44.590  35.900  1.00  0.00           H
ATOM   1388  C2    U B   8      45.030  46.260  36.540  1.00  0.00           C
ATOM   1389  O2    U B   8      44.070  47.040  36.480  1.00  0.00           O
ATOM   1390  C3'   U B   8      46.790  47.660  40.040  1.00  0.00           C
ATOM   1391  H3'   U B   8      47.180  46.650  39.930  1.00  0.00           H
ATOM   1392  C2'   U B   8      45.610  47.830  39.090  1.00  0.00           C
ATOM   1393 1H2'   U B   8      45.080  46.890  39.150  1.00  0.00           H
ATOM   1394  O2'   U B   8      44.820  49.000  39.200  1.00  0.00           O
ATOM   1395 2HO'   U B   8      44.250  48.820  39.950  1.00  0.00           H
ATOM   1396  O3'   U B   8      46.420  47.970  41.370  1.00  0.00           O
ATOM   1397  P     G B   9      45.280  47.100  42.100  1.00  0.00           P
ATOM   1398  O1P   G B   9      45.160  47.410  43.550  1.00  0.00           O
ATOM   1399  O2P   G B   9      45.260  45.710  41.610  1.00  0.00           O
ATOM   1400  O5'   G B   9      43.960  47.800  41.490  1.00  0.00           O
ATOM   1401  C5'   G B   9      43.470  49.050  41.920  1.00  0.00           C
ATOM   1402 1H5'   G B   9      44.170  49.850  41.680  1.00  0.00           H
ATOM   1403 2H5'   G B   9      43.530  49.140  43.000  1.00  0.00           H
ATOM   1404  C4'   G B   9      42.110  49.280  41.250  1.00  0.00           C
ATOM   1405  H4'   G B   9      41.740  50.290  41.360  1.00  0.00           H
ATOM   1406  O4'   G B   9      42.050  48.800  39.920  1.00  0.00           O
ATOM   1407  C1'   G B   9      40.780  48.200  39.710  1.00  0.00           C
ATOM   1408  H1'   G B   9      40.240  48.670  38.880  1.00  0.00           H
ATOM   1409  N9    G B   9      40.950  46.760  39.450  1.00  0.00           N
ATOM   1410  C8    G B   9      42.120  46.040  39.430  1.00  0.00           C
ATOM   1411  H8    G B   9      43.090  46.380  39.770  1.00  0.00           H
ATOM   1412  N7    G B   9      41.990  44.850  38.930  1.00  0.00           N
ATOM   1413  C5    G B   9      40.640  44.740  38.630  1.00  0.00           C
ATOM   1414  C6    G B   9      39.860  43.660  38.140  1.00  0.00           C
ATOM   1415  O6    G B   9      40.120  42.480  37.910  1.00  0.00           O
ATOM   1416  N1    G B   9      38.530  43.960  37.860  1.00  0.00           N
ATOM   1417  H1    G B   9      37.940  43.170  37.650  1.00  0.00           H
ATOM   1418  C2    G B   9      38.020  45.220  38.110  1.00  0.00           C
ATOM   1419  N2    G B   9      36.720  45.440  37.850  1.00  0.00           N
ATOM   1420  H21   G B   9      36.140  44.770  37.370  1.00  0.00           H
ATOM   1421  H22   G B   9      36.370  46.380  37.880  1.00  0.00           H
ATOM   1422  N3    G B   9      38.690  46.200  38.720  1.00  0.00           N
ATOM   1423  C4    G B   9      40.010  45.910  38.930  1.00  0.00           C
ATOM   1424  C3'   G B   9      40.990  48.550  41.980  1.00  0.00           C
ATOM   1425  H3'   G B   9      41.380  47.530  42.120  1.00  0.00           H
ATOM   1426  C2'   G B   9      39.890  48.440  40.930  1.00  0.00           C
ATOM   1427 1H2'   G B   9      39.240  47.620  41.220  1.00  0.00           H
ATOM   1428  O2'   G B   9      39.040  49.550  40.710  1.00  0.00           O
ATOM   1429 2HO'   G B   9      38.370  49.250  40.100  1.00  0.00           H
ATOM   1430  O3'   G B   9      40.630  49.070  43.240  1.00  0.00           O
ATOM   1431  P     G B  10      40.010  48.080  44.350  1.00  0.00           P
ATOM   1432  O1P   G B  10      39.660  48.930  45.510  1.00  0.00           O
ATOM   1433  O2P   G B  10      40.930  46.940  44.490  1.00  0.00           O
ATOM   1434  O5'   G B  10      38.660  47.410  43.770  1.00  0.00           O
ATOM   1435  C5'   G B  10      37.560  48.260  43.530  1.00  0.00           C
ATOM   1436 1H5'   G B  10      37.780  49.190  43.000  1.00  0.00           H
ATOM   1437 2H5'   G B  10      37.160  48.450  44.520  1.00  0.00           H
ATOM   1438  C4'   G B  10      36.470  47.470  42.810  1.00  0.00           C
ATOM   1439  H4'   G B  10      35.610  48.130  42.660  1.00  0.00           H
ATOM   1440  O4'   G B  10      36.890  46.970  41.560  1.00  0.00           O
ATOM   1441  C1'   G B  10      36.240  45.740  41.270  1.00  0.00           C
ATOM   1442  H1'   G B  10      35.750  45.940  40.320  1.00  0.00           H
ATOM   1443  N9    G B  10      37.250  44.660  41.210  1.00  0.00           N
ATOM   1444  C8    G B  10      38.540  44.610  41.660  1.00  0.00           C
ATOM   1445  H8    G B  10      39.030  45.440  42.130  1.00  0.00           H
ATOM   1446  N7    G B  10      39.070  43.430  41.460  1.00  0.00           N
ATOM   1447  C5    G B  10      38.080  42.670  40.870  1.00  0.00           C
ATOM   1448  C6    G B  10      38.100  41.310  40.450  1.00  0.00           C
ATOM   1449  O6    G B  10      38.980  40.460  40.460  1.00  0.00           O
ATOM   1450  N1    G B  10      36.940  40.900  39.810  1.00  0.00           N
ATOM   1451  H1    G B  10      36.990  39.970  39.440  1.00  0.00           H
ATOM   1452  C2    G B  10      35.840  41.740  39.710  1.00  0.00           C
ATOM   1453  N2    G B  10      34.730  41.150  39.270  1.00  0.00           N
ATOM   1454  H21   G B  10      34.750  40.190  38.960  1.00  0.00           H
ATOM   1455  H22   G B  10      33.920  41.740  39.130  1.00  0.00           H
ATOM   1456  N3    G B  10      35.790  43.010  40.130  1.00  0.00           N
ATOM   1457  C4    G B  10      36.950  43.430  40.680  1.00  0.00           C
ATOM   1458  C3'   G B  10      35.840  46.290  43.540  1.00  0.00           C
ATOM   1459  H3'   G B  10      36.720  45.720  43.830  1.00  0.00           H
ATOM   1460  C2'   G B  10      35.190  45.560  42.370  1.00  0.00           C
ATOM   1461 1H2'   G B  10      35.190  44.470  42.500  1.00  0.00           H
ATOM   1462  O2'   G B  10      33.920  46.040  42.000  1.00  0.00           O
ATOM   1463 2HO'   G B  10      33.580  45.520  41.260  1.00  0.00           H
ATOM   1464  O3'   G B  10      35.010  46.680  44.610  1.00  0.00           O
ATOM   1465  P     G B  11      34.660  45.620  45.770  1.00  0.00           P
ATOM   1466  O1P   G B  11      33.850  46.320  46.790  1.00  0.00           O
ATOM   1467  O2P   G B  11      35.860  44.880  46.220  1.00  0.00           O
ATOM   1468  O5'   G B  11      33.740  44.450  45.150  1.00  0.00           O
ATOM   1469  C5'   G B  11      32.410  44.530  44.690  1.00  0.00           C
ATOM   1470 1H5'   G B  11      32.370  45.480  44.140  1.00  0.00           H
ATOM   1471 2H5'   G B  11      31.670  44.560  45.480  1.00  0.00           H
ATOM   1472  C4'   G B  11      32.060  43.370  43.760  1.00  0.00           C
ATOM   1473  H4'   G B  11      31.080  43.580  43.360  1.00  0.00           H
ATOM   1474  O4'   G B  11      33.000  43.050  42.750  1.00  0.00           O
ATOM   1475  C1'   G B  11      33.090  41.640  42.650  1.00  0.00           C
ATOM   1476  H1'   G B  11      33.000  41.330  41.610  1.00  0.00           H
ATOM   1477  N9    G B  11      34.460  41.210  42.990  1.00  0.00           N
ATOM   1478  C8    G B  11      35.440  41.900  43.650  1.00  0.00           C
ATOM   1479  H8    G B  11      35.220  42.830  44.150  1.00  0.00           H
ATOM   1480  N7    G B  11      36.660  41.390  43.610  1.00  0.00           N
ATOM   1481  C5    G B  11      36.400  40.180  42.980  1.00  0.00           C
ATOM   1482  C6    G B  11      37.320  39.130  42.730  1.00  0.00           C
ATOM   1483  O6    G B  11      38.480  38.980  43.130  1.00  0.00           O
ATOM   1484  N1    G B  11      36.730  38.060  42.070  1.00  0.00           N
ATOM   1485  H1    G B  11      37.310  37.290  41.810  1.00  0.00           H
ATOM   1486  C2    G B  11      35.370  37.970  41.840  1.00  0.00           C
ATOM   1487  N2    G B  11      34.890  36.850  41.280  1.00  0.00           N
ATOM   1488  H21   G B  11      35.450  36.020  41.170  1.00  0.00           H
ATOM   1489  H22   G B  11      33.900  36.820  41.090  1.00  0.00           H
ATOM   1490  N3    G B  11      34.490  38.960  42.060  1.00  0.00           N
ATOM   1491  C4    G B  11      35.070  40.030  42.650  1.00  0.00           C
ATOM   1492  C3'   G B  11      31.840  42.100  44.580  1.00  0.00           C
ATOM   1493  H3'   G B  11      32.630  42.060  45.330  1.00  0.00           H
ATOM   1494  C2'   G B  11      32.000  41.020  43.510  1.00  0.00           C
ATOM   1495 1H2'   G B  11      32.340  40.050  43.880  1.00  0.00           H
ATOM   1496  O2'   G B  11      30.900  40.790  42.640  1.00  0.00           O
ATOM   1497 2HO'   G B  11      31.250  40.390  41.850  1.00  0.00           H
ATOM   1498  O3'   G B  11      30.510  42.050  45.060  1.00  0.00           O
ATOM   1499  P     U B  12      30.290  41.220  46.420  1.00  0.00           P
ATOM   1500  O1P   U B  12      28.870  41.250  46.800  1.00  0.00           O
ATOM   1501  O2P   U B  12      31.210  41.560  47.530  1.00  0.00           O
ATOM   1502  O5'   U B  12      30.670  39.730  45.920  1.00  0.00           O
ATOM   1503  C5'   U B  12      29.720  38.830  45.390  1.00  0.00           C
ATOM   1504 1H5'   U B  12      29.310  39.310  44.490  1.00  0.00           H
ATOM   1505 2H5'   U B  12      28.840  38.720  46.020  1.00  0.00           H
ATOM   1506  C4'   U B  12      30.160  37.390  45.170  1.00  0.00           C
ATOM   1507  H4'   U B  12      29.340  36.800  44.740  1.00  0.00           H
ATOM   1508  O4'   U B  12      31.210  37.270  44.240  1.00  0.00           O
ATOM   1509  C1'   U B  12      31.930  36.090  44.560  1.00  0.00           C
ATOM   1510  H1'   U B  12      31.960  35.350  43.760  1.00  0.00           H
ATOM   1511  N1    U B  12      33.300  36.430  44.960  1.00  0.00           N
ATOM   1512  C6    U B  12      33.620  37.670  45.440  1.00  0.00           C
ATOM   1513  H6    U B  12      32.830  38.370  45.620  1.00  0.00           H
ATOM   1514  C5    U B  12      34.920  38.010  45.570  1.00  0.00           C
ATOM   1515  H5    U B  12      35.160  38.970  46.000  1.00  0.00           H
ATOM   1516  C4    U B  12      35.990  37.100  45.210  1.00  0.00           C
ATOM   1517  O4    U B  12      37.160  37.460  45.240  1.00  0.00           O
ATOM   1518  N3    U B  12      35.630  35.840  44.780  1.00  0.00           N
ATOM   1519  H3    U B  12      36.410  35.230  44.570  1.00  0.00           H
ATOM   1520  C2    U B  12      34.290  35.500  44.650  1.00  0.00           C
ATOM   1521  O2    U B  12      33.970  34.360  44.330  1.00  0.00           O
ATOM   1522  C3'   U B  12      30.550  36.610  46.410  1.00  0.00           C
ATOM   1523  H3'   U B  12      31.220  37.260  46.980  1.00  0.00           H
ATOM   1524  C2'   U B  12      31.290  35.450  45.780  1.00  0.00           C
ATOM   1525 1H2'   U B  12      32.060  34.970  46.400  1.00  0.00           H
ATOM   1526  O2'   U B  12      30.540  34.390  45.210  1.00  0.00           O
ATOM   1527 2HO'   U B  12      29.740  34.210  45.710  1.00  0.00           H
ATOM   1528  O3'   U B  12      29.480  36.190  47.230  1.00  0.00           O
ATOM   1529  P     G B  13      29.860  36.160  48.790  1.00  0.00           P
ATOM   1530  O1P   G B  13      28.630  35.870  49.550  1.00  0.00           O
ATOM   1531  O2P   G B  13      30.630  37.370  49.150  1.00  0.00           O
ATOM   1532  O5'   G B  13      30.860  34.900  48.810  1.00  0.00           O
ATOM   1533  C5'   G B  13      30.350  33.640  48.480  1.00  0.00           C
ATOM   1534 1H5'   G B  13      29.790  33.790  47.560  1.00  0.00           H
ATOM   1535 2H5'   G B  13      29.520  33.370  49.130  1.00  0.00           H
ATOM   1536  C4'   G B  13      31.390  32.530  48.390  1.00  0.00           C
ATOM   1537  H4'   G B  13      30.840  31.730  47.910  1.00  0.00           H
ATOM   1538  O4'   G B  13      32.420  32.930  47.500  1.00  0.00           O
ATOM   1539  C1'   G B  13      33.680  32.490  47.960  1.00  0.00           C
ATOM   1540  H1'   G B  13      34.130  31.800  47.260  1.00  0.00           H
ATOM   1541  N9    G B  13      34.650  33.590  47.920  1.00  0.00           N
ATOM   1542  C8    G B  13      34.330  34.910  48.130  1.00  0.00           C
ATOM   1543  H8    G B  13      33.330  35.230  48.350  1.00  0.00           H
ATOM   1544  N7    G B  13      35.380  35.690  48.270  1.00  0.00           N
ATOM   1545  C5    G B  13      36.470  34.850  48.140  1.00  0.00           C
ATOM   1546  C6    G B  13      37.850  35.120  48.030  1.00  0.00           C
ATOM   1547  O6    G B  13      38.480  36.190  48.080  1.00  0.00           O
ATOM   1548  N1    G B  13      38.620  33.970  47.930  1.00  0.00           N
ATOM   1549  H1    G B  13      39.590  34.190  48.040  1.00  0.00           H
ATOM   1550  C2    G B  13      38.110  32.680  47.840  1.00  0.00           C
ATOM   1551  N2    G B  13      39.030  31.710  47.700  1.00  0.00           N
ATOM   1552  H21   G B  13      40.010  31.930  47.680  1.00  0.00           H
ATOM   1553  H22   G B  13      38.660  30.810  47.440  1.00  0.00           H
ATOM   1554  N3    G B  13      36.800  32.460  47.860  1.00  0.00           N
ATOM   1555  C4    G B  13      36.020  33.570  47.950  1.00  0.00           C
ATOM   1556  C3'   G B  13      32.050  32.190  49.740  1.00  0.00           C
ATOM   1557  H3'   G B  13      32.170  33.070  50.380  1.00  0.00           H
ATOM   1558  C2'   G B  13      33.470  31.830  49.330  1.00  0.00           C
ATOM   1559 1H2'   G B  13      34.180  32.200  50.070  1.00  0.00           H
ATOM   1560  O2'   G B  13      33.650  30.460  49.030  1.00  0.00           O
ATOM   1561 2HO'   G B  13      33.150  29.930  49.660  1.00  0.00           H
ATOM   1562  O3'   G B  13      31.440  31.120  50.430  1.00  0.00           O
ATOM   1563  P     G B  14      31.940  30.640  51.890  1.00  0.00           P
ATOM   1564  O1P   G B  14      31.110  29.490  52.270  1.00  0.00           O
ATOM   1565  O2P   G B  14      31.900  31.850  52.760  1.00  0.00           O
ATOM   1566  O5'   G B  14      33.480  30.170  51.880  1.00  0.00           O
ATOM   1567  C5'   G B  14      34.500  30.750  52.660  1.00  0.00           C
ATOM   1568 1H5'   G B  14      34.480  30.500  53.720  1.00  0.00           H
ATOM   1569 2H5'   G B  14      34.460  31.830  52.690  1.00  0.00           H
ATOM   1570  C4'   G B  14      35.880  30.300  52.190  1.00  0.00           C
ATOM   1571  H4'   G B  14      35.880  29.240  51.940  1.00  0.00           H
ATOM   1572  O4'   G B  14      36.340  31.090  51.120  1.00  0.00           O
ATOM   1573  C1'   G B  14      37.730  31.310  51.210  1.00  0.00           C
ATOM   1574  H1'   G B  14      38.090  30.890  50.270  1.00  0.00           H
ATOM   1575  N9    G B  14      38.130  32.710  51.390  1.00  0.00           N
ATOM   1576  C8    G B  14      37.290  33.790  51.400  1.00  0.00           C
ATOM   1577  H8    G B  14      36.210  33.620  51.400  1.00  0.00           H
ATOM   1578  N7    G B  14      37.840  34.960  51.280  1.00  0.00           N
ATOM   1579  C5    G B  14      39.190  34.620  51.390  1.00  0.00           C
ATOM   1580  C6    G B  14      40.320  35.480  51.340  1.00  0.00           C
ATOM   1581  O6    G B  14      40.370  36.700  51.180  1.00  0.00           O
ATOM   1582  N1    G B  14      41.530  34.830  51.490  1.00  0.00           N
ATOM   1583  H1    G B  14      42.370  35.390  51.430  1.00  0.00           H
ATOM   1584  C2    G B  14      41.570  33.450  51.340  1.00  0.00           C
ATOM   1585  N2    G B  14      42.810  32.960  51.440  1.00  0.00           N
ATOM   1586  H21   G B  14      43.540  33.630  51.600  1.00  0.00           H
ATOM   1587  H22   G B  14      42.920  31.960  51.330  1.00  0.00           H
ATOM   1588  N3    G B  14      40.560  32.590  51.490  1.00  0.00           N
ATOM   1589  C4    G B  14      39.390  33.270  51.460  1.00  0.00           C
ATOM   1590  C3'   G B  14      36.920  30.560  53.280  1.00  0.00           C
ATOM   1591  H3'   G B  14      36.790  31.600  53.580  1.00  0.00           H
ATOM   1592  C2'   G B  14      38.170  30.490  52.420  1.00  0.00           C
ATOM   1593 1H2'   G B  14      39.000  30.930  52.990  1.00  0.00           H
ATOM   1594  O2'   G B  14      38.490  29.190  51.970  1.00  0.00           O
ATOM   1595 2HO'   G B  14      38.300  28.580  52.700  1.00  0.00           H
ATOM   1596  O3'   G B  14      36.970  29.590  54.310  1.00  0.00           O
ATOM   1597  P     A B  15      37.350  29.990  55.820  1.00  0.00           P
ATOM   1598  O1P   A B  15      37.280  28.770  56.650  1.00  0.00           O
ATOM   1599  O2P   A B  15      36.540  31.170  56.200  1.00  0.00           O
ATOM   1600  O5'   A B  15      38.890  30.420  55.600  1.00  0.00           O
ATOM   1601  C5'   A B  15      39.930  29.490  55.410  1.00  0.00           C
ATOM   1602 1H5'   A B  15      39.670  28.970  54.490  1.00  0.00           H
ATOM   1603 2H5'   A B  15      39.940  28.840  56.290  1.00  0.00           H
ATOM   1604  C4'   A B  15      41.340  30.070  55.380  1.00  0.00           C
ATOM   1605  H4'   A B  15      42.060  29.250  55.380  1.00  0.00           H
ATOM   1606  O4'   A B  15      41.480  30.860  54.230  1.00  0.00           O
ATOM   1607  C1'   A B  15      42.230  31.980  54.630  1.00  0.00           C
ATOM   1608  H1'   A B  15      43.080  31.970  53.940  1.00  0.00           H
ATOM   1609  N9    A B  15      41.440  33.230  54.670  1.00  0.00           N
ATOM   1610  C8    A B  15      40.080  33.360  54.740  1.00  0.00           C
ATOM   1611  H8    A B  15      39.420  32.530  54.920  1.00  0.00           H
ATOM   1612  N7    A B  15      39.700  34.610  54.640  1.00  0.00           N
ATOM   1613  C5    A B  15      40.840  35.380  54.460  1.00  0.00           C
ATOM   1614  C6    A B  15      41.170  36.740  54.280  1.00  0.00           C
ATOM   1615  N6    A B  15      40.330  37.760  54.060  1.00  0.00           N
ATOM   1616  H61   A B  15      39.380  37.480  53.860  1.00  0.00           H
ATOM   1617  H62   A B  15      40.670  38.670  53.770  1.00  0.00           H
ATOM   1618  N1    A B  15      42.450  37.140  54.290  1.00  0.00           N
ATOM   1619  C2    A B  15      43.380  36.200  54.380  1.00  0.00           C
ATOM   1620  H2    A B  15      44.370  36.590  54.170  1.00  0.00           H
ATOM   1621  N3    A B  15      43.190  34.910  54.640  1.00  0.00           N
ATOM   1622  C4    A B  15      41.890  34.530  54.610  1.00  0.00           C
ATOM   1623  C3'   A B  15      41.730  30.810  56.660  1.00  0.00           C
ATOM   1624  H3'   A B  15      40.870  31.290  57.120  1.00  0.00           H
ATOM   1625  C2'   A B  15      42.730  31.810  56.070  1.00  0.00           C
ATOM   1626 1H2'   A B  15      42.810  32.760  56.600  1.00  0.00           H
ATOM   1627  O2'   A B  15      43.990  31.220  55.910  1.00  0.00           O
ATOM   1628 2HO'   A B  15      44.530  31.560  56.640  1.00  0.00           H
ATOM   1629  O3'   A B  15      42.320  29.970  57.630  1.00  0.00           O
ATOM   1630  P     A B  16      42.470  30.340  59.190  1.00  0.00           P
ATOM   1631  O1P   A B  16      42.960  29.070  59.810  1.00  0.00           O
ATOM   1632  O2P   A B  16      41.130  30.870  59.550  1.00  0.00           O
ATOM   1633  O5'   A B  16      43.580  31.500  59.300  1.00  0.00           O
ATOM   1634  C5'   A B  16      44.940  31.250  59.090  1.00  0.00           C
ATOM   1635 1H5'   A B  16      45.130  30.470  58.350  1.00  0.00           H
ATOM   1636 2H5'   A B  16      45.290  30.760  60.000  1.00  0.00           H
ATOM   1637  C4'   A B  16      45.940  32.390  58.880  1.00  0.00           C
ATOM   1638  H4'   A B  16      46.960  32.050  58.720  1.00  0.00           H
ATOM   1639  O4'   A B  16      45.570  33.060  57.690  1.00  0.00           O
ATOM   1640  C1'   A B  16      45.790  34.410  57.980  1.00  0.00           C
ATOM   1641  H1'   A B  16      46.440  34.870  57.230  1.00  0.00           H
ATOM   1642  N9    A B  16      44.560  35.230  57.950  1.00  0.00           N
ATOM   1643  C8    A B  16      43.270  34.810  58.200  1.00  0.00           C
ATOM   1644  H8    A B  16      43.020  33.850  58.600  1.00  0.00           H
ATOM   1645  N7    A B  16      42.390  35.750  58.030  1.00  0.00           N
ATOM   1646  C5    A B  16      43.100  36.830  57.510  1.00  0.00           C
ATOM   1647  C6    A B  16      42.830  38.160  57.140  1.00  0.00           C
ATOM   1648  N6    A B  16      41.620  38.690  57.350  1.00  0.00           N
ATOM   1649  H61   A B  16      40.770  38.170  57.520  1.00  0.00           H
ATOM   1650  H62   A B  16      41.560  39.690  57.290  1.00  0.00           H
ATOM   1651  N1    A B  16      43.810  39.020  56.840  1.00  0.00           N
ATOM   1652  C2    A B  16      45.050  38.560  56.770  1.00  0.00           C
ATOM   1653  H2    A B  16      45.860  39.160  56.370  1.00  0.00           H
ATOM   1654  N3    A B  16      45.450  37.370  57.220  1.00  0.00           N
ATOM   1655  C4    A B  16      44.430  36.530  57.520  1.00  0.00           C
ATOM   1656  C3'   A B  16      46.030  33.360  60.050  1.00  0.00           C
ATOM   1657  H3'   A B  16      45.060  33.620  60.460  1.00  0.00           H
ATOM   1658  C2'   A B  16      46.550  34.580  59.290  1.00  0.00           C
ATOM   1659 1H2'   A B  16      46.150  35.410  59.880  1.00  0.00           H
ATOM   1660  O2'   A B  16      47.950  34.630  59.240  1.00  0.00           O
ATOM   1661 2HO'   A B  16      48.220  35.040  60.070  1.00  0.00           H
ATOM   1662  O3'   A B  16      46.970  32.750  60.900  1.00  0.00           O
ATOM   1663  P     U B  17      47.100  33.060  62.470  1.00  0.00           P
ATOM   1664  O1P   U B  17      48.050  32.120  63.110  1.00  0.00           O
ATOM   1665  O2P   U B  17      45.700  33.190  62.940  1.00  0.00           O
ATOM   1666  O5'   U B  17      47.750  34.530  62.520  1.00  0.00           O
ATOM   1667  C5'   U B  17      49.140  34.720  62.380  1.00  0.00           C
ATOM   1668 1H5'   U B  17      49.520  34.060  61.610  1.00  0.00           H
ATOM   1669 2H5'   U B  17      49.570  34.380  63.340  1.00  0.00           H
ATOM   1670  C4'   U B  17      49.530  36.180  62.130  1.00  0.00           C
ATOM   1671  H4'   U B  17      50.610  36.230  61.990  1.00  0.00           H
ATOM   1672  O4'   U B  17      48.810  36.680  61.030  1.00  0.00           O
ATOM   1673  C1'   U B  17      48.630  38.070  61.120  1.00  0.00           C
ATOM   1674  H1'   U B  17      49.220  38.630  60.400  1.00  0.00           H
ATOM   1675  N1    U B  17      47.200  38.350  60.860  1.00  0.00           N
ATOM   1676  C6    U B  17      46.150  37.680  61.400  1.00  0.00           C
ATOM   1677  H6    U B  17      46.230  36.840  62.090  1.00  0.00           H
ATOM   1678  C5    U B  17      44.880  38.040  61.160  1.00  0.00           C
ATOM   1679  H5    U B  17      44.000  37.520  61.490  1.00  0.00           H
ATOM   1680  C4    U B  17      44.560  39.210  60.350  1.00  0.00           C
ATOM   1681  O4    U B  17      43.410  39.560  60.100  1.00  0.00           O
ATOM   1682  N3    U B  17      45.660  39.890  59.860  1.00  0.00           N
ATOM   1683  H3    U B  17      45.500  40.790  59.430  1.00  0.00           H
ATOM   1684  C2    U B  17      46.960  39.520  60.150  1.00  0.00           C
ATOM   1685  O2    U B  17      47.840  40.260  59.730  1.00  0.00           O
ATOM   1686  C3'   U B  17      49.200  37.150  63.260  1.00  0.00           C
ATOM   1687  H3'   U B  17      48.260  36.830  63.710  1.00  0.00           H
ATOM   1688  C2'   U B  17      49.030  38.490  62.530  1.00  0.00           C
ATOM   1689 1H2'   U B  17      48.180  39.020  62.940  1.00  0.00           H
ATOM   1690  O2'   U B  17      50.230  39.220  62.450  1.00  0.00           O
ATOM   1691 2HO'   U B  17      50.490  39.490  63.340  1.00  0.00           H
ATOM   1692  O3'   U B  17      50.290  37.240  64.150  1.00  0.00           O
ATOM   1693  P     C B  18      50.070  37.720  65.670  1.00  0.00           P
ATOM   1694  O1P   C B  18      51.350  37.620  66.420  1.00  0.00           O
ATOM   1695  O2P   C B  18      48.890  37.010  66.220  1.00  0.00           O
ATOM   1696  O5'   C B  18      49.730  39.270  65.440  1.00  0.00           O
ATOM   1697  C5'   C B  18      50.640  40.350  65.380  1.00  0.00           C
ATOM   1698 1H5'   C B  18      51.360  40.110  64.610  1.00  0.00           H
ATOM   1699 2H5'   C B  18      51.280  40.450  66.260  1.00  0.00           H
ATOM   1700  C4'   C B  18      50.050  41.720  65.100  1.00  0.00           C
ATOM   1701  H4'   C B  18      50.860  42.440  65.150  1.00  0.00           H
ATOM   1702  O4'   C B  18      49.390  41.820  63.860  1.00  0.00           O
ATOM   1703  C1'   C B  18      48.470  42.870  64.010  1.00  0.00           C
ATOM   1704  H1'   C B  18      48.860  43.780  63.550  1.00  0.00           H
ATOM   1705  N1    C B  18      47.120  42.440  63.600  1.00  0.00           N
ATOM   1706  C6    C B  18      46.690  41.180  63.900  1.00  0.00           C
ATOM   1707  H6    C B  18      47.260  40.410  64.400  1.00  0.00           H
ATOM   1708  C5    C B  18      45.430  40.820  63.570  1.00  0.00           C
ATOM   1709  H5    C B  18      45.070  39.860  63.870  1.00  0.00           H
ATOM   1710  C4    C B  18      44.610  41.790  62.880  1.00  0.00           C
ATOM   1711  N4    C B  18      43.370  41.480  62.500  1.00  0.00           N
ATOM   1712  H41   C B  18      42.950  40.600  62.740  1.00  0.00           H
ATOM   1713  H42   C B  18      42.820  42.250  62.160  1.00  0.00           H
ATOM   1714  N3    C B  18      45.040  43.030  62.630  1.00  0.00           N
ATOM   1715  C2    C B  18      46.300  43.350  62.960  1.00  0.00           C
ATOM   1716  O2    C B  18      46.740  44.430  62.570  1.00  0.00           O
ATOM   1717  C3'   C B  18      48.990  42.100  66.150  1.00  0.00           C
ATOM   1718  H3'   C B  18      48.400  41.200  66.300  1.00  0.00           H
ATOM   1719  C2'   C B  18      48.340  43.310  65.470  1.00  0.00           C
ATOM   1720 1H2'   C B  18      47.300  43.340  65.780  1.00  0.00           H
ATOM   1721  O2'   C B  18      49.060  44.500  65.730  1.00  0.00           O
ATOM   1722 2HO'   C B  18      49.660  44.290  66.440  1.00  0.00           H
ATOM   1723  O3'   C B  18      49.580  42.470  67.360  1.00  0.00           O
ATOM   1724  P     C B  19      48.800  42.350  68.770  1.00  0.00           P
ATOM   1725  O1P   C B  19      49.850  42.320  69.810  1.00  0.00           O
ATOM   1726  O2P   C B  19      47.940  41.140  68.750  1.00  0.00           O
ATOM   1727  O5'   C B  19      47.740  43.560  68.880  1.00  0.00           O
ATOM   1728  C5'   C B  19      48.240  44.860  69.100  1.00  0.00           C
ATOM   1729 1H5'   C B  19      48.950  45.090  68.310  1.00  0.00           H
ATOM   1730 2H5'   C B  19      48.810  44.950  70.020  1.00  0.00           H
ATOM   1731  C4'   C B  19      47.260  46.030  69.040  1.00  0.00           C
ATOM   1732  H4'   C B  19      47.780  46.920  69.400  1.00  0.00           H
ATOM   1733  O4'   C B  19      46.860  46.100  67.680  1.00  0.00           O
ATOM   1734  C1'   C B  19      45.500  46.460  67.630  1.00  0.00           C
ATOM   1735  H1'   C B  19      45.390  47.330  66.990  1.00  0.00           H
ATOM   1736  N1    C B  19      44.640  45.380  67.100  1.00  0.00           N
ATOM   1737  C6    C B  19      44.910  44.060  67.200  1.00  0.00           C
ATOM   1738  H6    C B  19      45.840  43.710  67.640  1.00  0.00           H
ATOM   1739  C5    C B  19      44.040  43.160  66.680  1.00  0.00           C
ATOM   1740  H5    C B  19      44.240  42.100  66.670  1.00  0.00           H
ATOM   1741  C4    C B  19      42.790  43.660  66.180  1.00  0.00           C
ATOM   1742  N4    C B  19      41.870  42.870  65.600  1.00  0.00           N
ATOM   1743  H41   C B  19      42.010  41.880  65.690  1.00  0.00           H
ATOM   1744  H42   C B  19      41.020  43.380  65.360  1.00  0.00           H
ATOM   1745  N3    C B  19      42.480  44.960  66.190  1.00  0.00           N
ATOM   1746  C2    C B  19      43.400  45.840  66.670  1.00  0.00           C
ATOM   1747  O2    C B  19      42.990  47.000  66.680  1.00  0.00           O
ATOM   1748  C3'   C B  19      46.030  45.810  69.910  1.00  0.00           C
ATOM   1749  H3'   C B  19      45.820  44.750  69.800  1.00  0.00           H
ATOM   1750  C2'   C B  19      45.100  46.690  69.080  1.00  0.00           C
ATOM   1751 1H2'   C B  19      44.040  46.470  69.240  1.00  0.00           H
ATOM   1752  O2'   C B  19      45.370  48.050  69.340  1.00  0.00           O
ATOM   1753 2HO'   C B  19      45.540  48.120  70.280  1.00  0.00           H
ATOM   1754  O3'   C B  19      46.180  46.310  71.220  1.00  0.00           O
ATOM   1755  P     U B  20      45.400  45.670  72.480  1.00  0.00           P
ATOM   1756  O1P   U B  20      46.110  46.170  73.680  1.00  0.00           O
ATOM   1757  O2P   U B  20      45.310  44.200  72.400  1.00  0.00           O
ATOM   1758  O5'   U B  20      43.910  46.270  72.540  1.00  0.00           O
ATOM   1759  C5'   U B  20      43.580  47.610  72.760  1.00  0.00           C
ATOM   1760 1H5'   U B  20      44.170  48.210  72.050  1.00  0.00           H
ATOM   1761 2H5'   U B  20      43.720  47.920  73.800  1.00  0.00           H
ATOM   1762  C4'   U B  20      42.210  48.010  72.210  1.00  0.00           C
ATOM   1763  H4'   U B  20      42.110  49.100  72.220  1.00  0.00           H
ATOM   1764  O4'   U B  20      42.000  47.530  70.910  1.00  0.00           O
ATOM   1765  C1'   U B  20      40.690  47.010  70.780  1.00  0.00           C
ATOM   1766  H1'   U B  20      40.000  47.710  70.310  1.00  0.00           H
ATOM   1767  N1    U B  20      40.690  45.680  70.150  1.00  0.00           N
ATOM   1768  C6    U B  20      41.790  44.870  70.140  1.00  0.00           C
ATOM   1769  H6    U B  20      42.640  45.100  70.760  1.00  0.00           H
ATOM   1770  C5    U B  20      41.840  43.690  69.500  1.00  0.00           C
ATOM   1771  H5    U B  20      42.660  43.000  69.620  1.00  0.00           H
ATOM   1772  C4    U B  20      40.640  43.200  68.850  1.00  0.00           C
ATOM   1773  O4    U B  20      40.520  42.070  68.410  1.00  0.00           O
ATOM   1774  N3    U B  20      39.570  44.090  68.810  1.00  0.00           N
ATOM   1775  H3    U B  20      38.700  43.870  68.350  1.00  0.00           H
ATOM   1776  C2    U B  20      39.560  45.340  69.410  1.00  0.00           C
ATOM   1777  O2    U B  20      38.470  45.900  69.400  1.00  0.00           O
ATOM   1778  C3'   U B  20      41.200  47.370  73.140  1.00  0.00           C
ATOM   1779  H3'   U B  20      41.600  46.440  73.540  1.00  0.00           H
ATOM   1780  C2'   U B  20      40.110  46.890  72.170  1.00  0.00           C
ATOM   1781 1H2'   U B  20      39.840  45.860  72.450  1.00  0.00           H
ATOM   1782  O2'   U B  20      38.980  47.720  72.290  1.00  0.00           O
ATOM   1783 2HO'   U B  20      39.050  48.230  73.100  1.00  0.00           H
ATOM   1784  O3'   U B  20      40.610  48.290  74.040  1.00  0.00           O
ATOM   1785  P     U B  21      41.450  48.760  75.330  1.00  0.00           P
ATOM   1786  O1P   U B  21      42.260  49.960  75.010  1.00  0.00           O
ATOM   1787  O2P   U B  21      42.090  47.550  75.900  1.00  0.00           O
ATOM   1788  O5'   U B  21      40.390  49.220  76.450  1.00  0.00           O
ATOM   1789  C5'   U B  21      39.520  50.330  76.360  1.00  0.00           C
ATOM   1790 1H5'   U B  21      38.900  50.120  75.490  1.00  0.00           H
ATOM   1791 2H5'   U B  21      40.070  51.270  76.290  1.00  0.00           H
ATOM   1792  C4'   U B  21      38.680  50.250  77.620  1.00  0.00           C
ATOM   1793  H4'   U B  21      38.380  49.210  77.760  1.00  0.00           H
ATOM   1794  O4'   U B  21      39.250  50.760  78.810  1.00  0.00           O
ATOM   1795  C1'   U B  21      38.250  51.280  79.660  1.00  0.00           C
ATOM   1796  H1'   U B  21      38.050  50.560  80.450  1.00  0.00           H
ATOM   1797  N1    U B  21      38.640  52.600  80.210  1.00  0.00           N
ATOM   1798  C6    U B  21      38.670  52.720  81.560  1.00  0.00           C
ATOM   1799  H6    U B  21      38.390  51.860  82.160  1.00  0.00           H
ATOM   1800  C5    U B  21      39.000  53.900  82.130  1.00  0.00           C
ATOM   1801  H5    U B  21      38.880  54.120  83.190  1.00  0.00           H
ATOM   1802  C4    U B  21      39.480  55.020  81.370  1.00  0.00           C
ATOM   1803  O4    U B  21      39.770  56.130  81.810  1.00  0.00           O
ATOM   1804  N3    U B  21      39.410  54.840  80.000  1.00  0.00           N
ATOM   1805  H3    U B  21      39.630  55.630  79.410  1.00  0.00           H
ATOM   1806  C2    U B  21      39.020  53.650  79.390  1.00  0.00           C
ATOM   1807  O2    U B  21      39.030  53.510  78.170  1.00  0.00           O
ATOM   1808  C3'   U B  21      37.360  50.980  77.420  1.00  0.00           C
ATOM   1809  H3'   U B  21      37.570  51.890  76.850  1.00  0.00           H
ATOM   1810  C2'   U B  21      36.970  51.360  78.850  1.00  0.00           C
ATOM   1811 1H2'   U B  21      36.490  52.330  78.870  1.00  0.00           H
ATOM   1812  O2'   U B  21      36.040  50.450  79.380  1.00  0.00           O
ATOM   1813 2HO'   U B  21      35.270  50.510  78.810  1.00  0.00           H
ATOM   1814  O3'   U B  21      36.340  50.210  76.800  1.00  0.00           O
ATOM   1815  P     C B  22      34.930  50.910  76.480  1.00  0.00           P
ATOM   1816  O1P   C B  22      35.260  52.080  75.640  1.00  0.00           O
ATOM   1817  O2P   C B  22      34.180  50.950  77.770  1.00  0.00           O
ATOM   1818  O5'   C B  22      34.300  49.730  75.610  1.00  0.00           O
ATOM   1819  C5'   C B  22      33.820  49.980  74.300  1.00  0.00           C
ATOM   1820 1H5'   C B  22      34.550  50.570  73.740  1.00  0.00           H
ATOM   1821 2H5'   C B  22      32.880  50.520  74.290  1.00  0.00           H
ATOM   1822  C4'   C B  22      33.760  48.710  73.440  1.00  0.00           C
ATOM   1823  H4'   C B  22      33.330  49.030  72.490  1.00  0.00           H
ATOM   1824  O4'   C B  22      35.070  48.230  73.240  1.00  0.00           O
ATOM   1825  C1'   C B  22      35.080  46.860  73.570  1.00  0.00           C
ATOM   1826  H1'   C B  22      34.890  46.270  72.680  1.00  0.00           H
ATOM   1827  N1    C B  22      36.390  46.480  74.130  1.00  0.00           N
ATOM   1828  C6    C B  22      36.910  47.180  75.190  1.00  0.00           C
ATOM   1829  H6    C B  22      36.300  47.980  75.580  1.00  0.00           H
ATOM   1830  C5    C B  22      38.150  46.860  75.650  1.00  0.00           C
ATOM   1831  H5    C B  22      38.550  47.380  76.500  1.00  0.00           H
ATOM   1832  C4    C B  22      38.760  45.700  75.090  1.00  0.00           C
ATOM   1833  N4    C B  22      39.850  45.140  75.610  1.00  0.00           N
ATOM   1834  H41   C B  22      40.350  45.490  76.410  1.00  0.00           H
ATOM   1835  H42   C B  22      40.220  44.360  75.070  1.00  0.00           H
ATOM   1836  N3    C B  22      38.160  44.920  74.190  1.00  0.00           N
ATOM   1837  C2    C B  22      37.030  45.390  73.590  1.00  0.00           C
ATOM   1838  O2    C B  22      36.630  44.770  72.600  1.00  0.00           O
ATOM   1839  C3'   C B  22      32.890  47.640  74.100  1.00  0.00           C
ATOM   1840  H3'   C B  22      32.260  47.960  74.920  1.00  0.00           H
ATOM   1841  C2'   C B  22      33.960  46.660  74.570  1.00  0.00           C
ATOM   1842 1H2'   C B  22      34.140  47.020  75.580  1.00  0.00           H
ATOM   1843  O2'   C B  22      33.350  45.380  74.720  1.00  0.00           O
ATOM   1844 2HO'   C B  22      32.780  45.270  73.960  1.00  0.00           H
ATOM   1845  O3'   C B  22      32.180  46.940  73.110  1.00  0.00           O
ATOM   1846  P     G B  23      30.770  47.400  72.480  1.00  0.00           P
ATOM   1847  O1P   G B  23      29.870  47.500  73.640  1.00  0.00           O
ATOM   1848  O2P   G B  23      30.300  46.490  71.410  1.00  0.00           O
ATOM   1849  O5'   G B  23      31.090  48.850  71.850  1.00  0.00           O
ATOM   1850  C5'   G B  23      31.260  48.950  70.450  1.00  0.00           C
ATOM   1851 1H5'   G B  23      30.340  48.720  69.920  1.00  0.00           H
ATOM   1852 2H5'   G B  23      32.040  48.270  70.120  1.00  0.00           H
ATOM   1853  C4'   G B  23      31.600  50.420  70.190  1.00  0.00           C
ATOM   1854  H4'   G B  23      30.790  51.110  70.420  1.00  0.00           H
ATOM   1855  O4'   G B  23      32.830  50.850  70.740  1.00  0.00           O
ATOM   1856  C1'   G B  23      33.430  51.830  69.930  1.00  0.00           C
ATOM   1857  H1'   G B  23      33.290  52.780  70.450  1.00  0.00           H
ATOM   1858  N9    G B  23      34.860  51.560  69.710  1.00  0.00           N
ATOM   1859  C8    G B  23      35.780  52.510  69.340  1.00  0.00           C
ATOM   1860  H8    G B  23      35.540  53.550  69.280  1.00  0.00           H
ATOM   1861  N7    G B  23      36.990  52.060  69.280  1.00  0.00           N
ATOM   1862  C5    G B  23      36.850  50.700  69.540  1.00  0.00           C
ATOM   1863  C6    G B  23      37.800  49.650  69.460  1.00  0.00           C
ATOM   1864  O6    G B  23      38.950  49.700  69.030  1.00  0.00           O
ATOM   1865  N1    G B  23      37.310  48.380  69.760  1.00  0.00           N
ATOM   1866  H1    G B  23      37.900  47.610  69.510  1.00  0.00           H
ATOM   1867  C2    G B  23      35.960  48.170  70.000  1.00  0.00           C
ATOM   1868  N2    G B  23      35.540  46.890  70.020  1.00  0.00           N
ATOM   1869  H21   G B  23      36.210  46.170  69.820  1.00  0.00           H
ATOM   1870  H22   G B  23      34.550  46.780  70.130  1.00  0.00           H
ATOM   1871  N3    G B  23      35.030  49.130  70.030  1.00  0.00           N
ATOM   1872  C4    G B  23      35.540  50.370  69.800  1.00  0.00           C
ATOM   1873  C3'   G B  23      31.850  50.520  68.690  1.00  0.00           C
ATOM   1874  H3'   G B  23      32.440  49.660  68.380  1.00  0.00           H
ATOM   1875  C2'   G B  23      32.730  51.770  68.580  1.00  0.00           C
ATOM   1876 1H2'   G B  23      33.460  51.510  67.820  1.00  0.00           H
ATOM   1877  O2'   G B  23      31.930  52.910  68.330  1.00  0.00           O
ATOM   1878 2HO'   G B  23      31.550  52.670  67.490  1.00  0.00           H
ATOM   1879  O3'   G B  23      30.650  50.560  67.950  1.00  0.00           O
ATOM   1880  P     G B  24      30.660  50.550  66.350  1.00  0.00           P
ATOM   1881  O1P   G B  24      31.330  51.740  65.780  1.00  0.00           O
ATOM   1882  O2P   G B  24      29.230  50.450  65.970  1.00  0.00           O
ATOM   1883  O5'   G B  24      31.440  49.270  65.750  1.00  0.00           O
ATOM   1884  C5'   G B  24      32.400  49.280  64.710  1.00  0.00           C
ATOM   1885 1H5'   G B  24      32.090  49.960  63.910  1.00  0.00           H
ATOM   1886 2H5'   G B  24      32.440  48.290  64.250  1.00  0.00           H
ATOM   1887  C4'   G B  24      33.780  49.750  65.140  1.00  0.00           C
ATOM   1888  H4'   G B  24      33.540  50.680  65.650  1.00  0.00           H
ATOM   1889  O4'   G B  24      34.240  48.820  66.100  1.00  0.00           O
ATOM   1890  C1'   G B  24      35.650  48.960  66.060  1.00  0.00           C
ATOM   1891  H1'   G B  24      36.020  49.290  67.020  1.00  0.00           H
ATOM   1892  N9    G B  24      36.160  47.650  65.580  1.00  0.00           N
ATOM   1893  C8    G B  24      35.570  46.590  64.970  1.00  0.00           C
ATOM   1894  H8    G B  24      34.560  46.590  64.580  1.00  0.00           H
ATOM   1895  N7    G B  24      36.330  45.530  65.070  1.00  0.00           N
ATOM   1896  C5    G B  24      37.550  46.020  65.540  1.00  0.00           C
ATOM   1897  C6    G B  24      38.860  45.480  65.560  1.00  0.00           C
ATOM   1898  O6    G B  24      39.150  44.380  65.100  1.00  0.00           O
ATOM   1899  N1    G B  24      39.830  46.300  66.140  1.00  0.00           N
ATOM   1900  H1    G B  24      40.740  45.880  66.280  1.00  0.00           H
ATOM   1901  C2    G B  24      39.590  47.600  66.470  1.00  0.00           C
ATOM   1902  N2    G B  24      40.530  48.280  67.130  1.00  0.00           N
ATOM   1903  H21   G B  24      41.470  47.890  67.170  1.00  0.00           H
ATOM   1904  H22   G B  24      40.110  48.920  67.790  1.00  0.00           H
ATOM   1905  N3    G B  24      38.400  48.210  66.330  1.00  0.00           N
ATOM   1906  C4    G B  24      37.470  47.350  65.860  1.00  0.00           C
ATOM   1907  C3'   G B  24      34.770  49.920  64.000  1.00  0.00           C
ATOM   1908  H3'   G B  24      34.720  48.990  63.430  1.00  0.00           H
ATOM   1909  C2'   G B  24      35.970  49.960  64.960  1.00  0.00           C
ATOM   1910 1H2'   G B  24      36.870  49.580  64.500  1.00  0.00           H
ATOM   1911  O2'   G B  24      36.180  51.200  65.610  1.00  0.00           O
ATOM   1912 2HO'   G B  24      37.020  51.190  66.090  1.00  0.00           H
ATOM   1913  O3'   G B  24      34.760  51.070  63.180  1.00  0.00           O
ATOM   1914  P     G B  25      35.280  51.050  61.660  1.00  0.00           P
ATOM   1915  O1P   G B  25      34.980  52.340  61.010  1.00  0.00           O
ATOM   1916  O2P   G B  25      34.830  49.800  61.000  1.00  0.00           O
ATOM   1917  O5'   G B  25      36.870  50.810  61.790  1.00  0.00           O
ATOM   1918  C5'   G B  25      37.710  51.700  62.490  1.00  0.00           C
ATOM   1919 1H5'   G B  25      37.360  51.900  63.500  1.00  0.00           H
ATOM   1920 2H5'   G B  25      37.770  52.620  61.940  1.00  0.00           H
ATOM   1921  C4'   G B  25      39.170  51.270  62.720  1.00  0.00           C
ATOM   1922  H4'   G B  25      39.700  52.060  63.270  1.00  0.00           H
ATOM   1923  O4'   G B  25      39.400  50.140  63.530  1.00  0.00           O
ATOM   1924  C1'   G B  25      40.640  49.560  63.240  1.00  0.00           C
ATOM   1925  H1'   G B  25      41.290  49.720  64.100  1.00  0.00           H
ATOM   1926  N9    G B  25      40.540  48.120  62.930  1.00  0.00           N
ATOM   1927  C8    G B  25      39.400  47.390  62.690  1.00  0.00           C
ATOM   1928  H8    G B  25      38.430  47.840  62.520  1.00  0.00           H
ATOM   1929  N7    G B  25      39.600  46.110  62.650  1.00  0.00           N
ATOM   1930  C5    G B  25      40.980  45.970  62.820  1.00  0.00           C
ATOM   1931  C6    G B  25      41.770  44.790  62.760  1.00  0.00           C
ATOM   1932  O6    G B  25      41.460  43.620  62.510  1.00  0.00           O
ATOM   1933  N1    G B  25      43.120  45.080  62.820  1.00  0.00           N
ATOM   1934  H1    G B  25      43.730  44.290  62.950  1.00  0.00           H
ATOM   1935  C2    G B  25      43.600  46.370  62.970  1.00  0.00           C
ATOM   1936  N2    G B  25      44.910  46.590  62.820  1.00  0.00           N
ATOM   1937  H21   G B  25      45.590  45.880  62.600  1.00  0.00           H
ATOM   1938  H22   G B  25      45.240  47.530  63.050  1.00  0.00           H
ATOM   1939  N3    G B  25      42.880  47.480  63.080  1.00  0.00           N
ATOM   1940  C4    G B  25      41.550  47.190  63.000  1.00  0.00           C
ATOM   1941  C3'   G B  25      39.880  50.870  61.430  1.00  0.00           C
ATOM   1942  H3'   G B  25      39.280  50.080  60.980  1.00  0.00           H
ATOM   1943  C2'   G B  25      41.170  50.350  62.040  1.00  0.00           C
ATOM   1944 1H2'   G B  25      41.760  49.730  61.370  1.00  0.00           H
ATOM   1945  O2'   G B  25      41.960  51.310  62.700  1.00  0.00           O
ATOM   1946 2HO'   G B  25      42.180  52.020  62.090  1.00  0.00           H
ATOM   1947  O3'   G B  25      39.970  51.920  60.490  1.00  0.00           O
ATOM   1948  P     A B  26      40.430  51.570  59.000  1.00  0.00           P
ATOM   1949  O1P   A B  26      40.300  52.770  58.150  1.00  0.00           O
ATOM   1950  O2P   A B  26      39.580  50.410  58.620  1.00  0.00           O
ATOM   1951  O5'   A B  26      41.960  51.070  58.870  1.00  0.00           O
ATOM   1952  C5'   A B  26      42.350  50.030  57.980  1.00  0.00           C
ATOM   1953 1H5'   A B  26      42.570  50.500  57.020  1.00  0.00           H
ATOM   1954 2H5'   A B  26      41.700  49.160  57.920  1.00  0.00           H
ATOM   1955  C4'   A B  26      43.700  49.540  58.510  1.00  0.00           C
ATOM   1956  H4'   A B  26      44.140  50.510  58.750  1.00  0.00           H
ATOM   1957  O4'   A B  26      43.590  48.800  59.700  1.00  0.00           O
ATOM   1958  C1'   A B  26      44.500  47.720  59.650  1.00  0.00           C
ATOM   1959  H1'   A B  26      45.020  47.630  60.600  1.00  0.00           H
ATOM   1960  N9    A B  26      43.740  46.470  59.500  1.00  0.00           N
ATOM   1961  C8    A B  26      42.390  46.230  59.390  1.00  0.00           C
ATOM   1962  H8    A B  26      41.680  47.050  59.320  1.00  0.00           H
ATOM   1963  N7    A B  26      42.070  45.010  59.090  1.00  0.00           N
ATOM   1964  C5    A B  26      43.300  44.360  59.200  1.00  0.00           C
ATOM   1965  C6    A B  26      43.760  43.030  59.140  1.00  0.00           C
ATOM   1966  N6    A B  26      42.960  42.010  58.820  1.00  0.00           N
ATOM   1967  H61   A B  26      41.980  42.240  58.820  1.00  0.00           H
ATOM   1968  H62   A B  26      43.280  41.070  58.920  1.00  0.00           H
ATOM   1969  N1    A B  26      45.050  42.680  59.250  1.00  0.00           N
ATOM   1970  C2    A B  26      45.890  43.670  59.510  1.00  0.00           C
ATOM   1971  H2    A B  26      46.910  43.360  59.750  1.00  0.00           H
ATOM   1972  N3    A B  26      45.640  44.960  59.660  1.00  0.00           N
ATOM   1973  C4    A B  26      44.320  45.220  59.510  1.00  0.00           C
ATOM   1974  C3'   A B  26      44.520  48.720  57.520  1.00  0.00           C
ATOM   1975  H3'   A B  26      43.920  47.930  57.080  1.00  0.00           H
ATOM   1976  C2'   A B  26      45.430  47.940  58.460  1.00  0.00           C
ATOM   1977 1H2'   A B  26      45.720  47.050  57.910  1.00  0.00           H
ATOM   1978  O2'   A B  26      46.570  48.680  58.830  1.00  0.00           O
ATOM   1979 2HO'   A B  26      46.590  49.540  58.400  1.00  0.00           H
ATOM   1980  O3'   A B  26      45.200  49.500  56.550  1.00  0.00           O
ATOM   1981  P     U B  27      45.110  49.240  54.960  1.00  0.00           P
ATOM   1982  O1P   U B  27      46.050  50.140  54.260  1.00  0.00           O
ATOM   1983  O2P   U B  27      43.710  49.090  54.550  1.00  0.00           O
ATOM   1984  O5'   U B  27      45.770  47.770  54.990  1.00  0.00           O
ATOM   1985  C5'   U B  27      47.150  47.730  55.280  1.00  0.00           C
ATOM   1986 1H5'   U B  27      47.370  48.240  56.220  1.00  0.00           H
ATOM   1987 2H5'   U B  27      47.750  48.110  54.450  1.00  0.00           H
ATOM   1988  C4'   U B  27      47.530  46.250  55.330  1.00  0.00           C
ATOM   1989  H4'   U B  27      48.590  46.180  55.560  1.00  0.00           H
ATOM   1990  O4'   U B  27      46.840  45.550  56.330  1.00  0.00           O
ATOM   1991  C1'   U B  27      46.640  44.210  55.960  1.00  0.00           C
ATOM   1992  H1'   U B  27      47.250  43.560  56.590  1.00  0.00           H
ATOM   1993  N1    U B  27      45.230  43.760  56.050  1.00  0.00           N
ATOM   1994  C6    U B  27      44.160  44.570  55.890  1.00  0.00           C
ATOM   1995  H6    U B  27      44.310  45.640  55.940  1.00  0.00           H
ATOM   1996  C5    U B  27      42.920  44.030  55.820  1.00  0.00           C
ATOM   1997  H5    U B  27      42.110  44.730  55.690  1.00  0.00           H
ATOM   1998  C4    U B  27      42.620  42.630  55.980  1.00  0.00           C
ATOM   1999  O4    U B  27      41.530  42.060  55.930  1.00  0.00           O
ATOM   2000  N3    U B  27      43.780  41.870  56.000  1.00  0.00           N
ATOM   2001  H3    U B  27      43.650  40.870  56.120  1.00  0.00           H
ATOM   2002  C2    U B  27      45.050  42.390  56.080  1.00  0.00           C
ATOM   2003  O2    U B  27      45.970  41.560  56.100  1.00  0.00           O
ATOM   2004  C3'   U B  27      47.440  45.410  54.060  1.00  0.00           C
ATOM   2005  H3'   U B  27      46.550  45.750  53.530  1.00  0.00           H
ATOM   2006  C2'   U B  27      47.250  44.000  54.580  1.00  0.00           C
ATOM   2007 1H2'   U B  27      46.630  43.310  54.010  1.00  0.00           H
ATOM   2008  O2'   U B  27      48.490  43.390  54.860  1.00  0.00           O
ATOM   2009 2HO'   U B  27      48.490  42.550  54.400  1.00  0.00           H
ATOM   2010  O3'   U B  27      48.530  45.700  53.220  1.00  0.00           O
ATOM   2011  P     C B  28      48.680  44.850  51.860  1.00  0.00           P
ATOM   2012  O1P   C B  28      49.730  45.540  51.070  1.00  0.00           O
ATOM   2013  O2P   C B  28      47.340  44.730  51.260  1.00  0.00           O
ATOM   2014  O5'   C B  28      49.260  43.350  52.040  1.00  0.00           O
ATOM   2015  C5'   C B  28      50.580  43.060  52.390  1.00  0.00           C
ATOM   2016 1H5'   C B  28      50.800  43.600  53.310  1.00  0.00           H
ATOM   2017 2H5'   C B  28      51.230  43.530  51.660  1.00  0.00           H
ATOM   2018  C4'   C B  28      50.710  41.560  52.690  1.00  0.00           C
ATOM   2019  H4'   C B  28      51.740  41.340  53.000  1.00  0.00           H
ATOM   2020  O4'   C B  28      49.970  41.050  53.780  1.00  0.00           O
ATOM   2021  C1'   C B  28      49.480  39.760  53.510  1.00  0.00           C
ATOM   2022  H1'   C B  28      49.800  39.040  54.270  1.00  0.00           H
ATOM   2023  N1    C B  28      48.000  39.820  53.500  1.00  0.00           N
ATOM   2024  C6    C B  28      47.360  40.850  52.900  1.00  0.00           C
ATOM   2025  H6    C B  28      48.020  41.590  52.480  1.00  0.00           H
ATOM   2026  C5    C B  28      46.000  40.910  53.000  1.00  0.00           C
ATOM   2027  H5    C B  28      45.480  41.780  52.660  1.00  0.00           H
ATOM   2028  C4    C B  28      45.330  39.750  53.490  1.00  0.00           C
ATOM   2029  N4    C B  28      43.990  39.730  53.460  1.00  0.00           N
ATOM   2030  H41   C B  28      43.560  40.580  53.150  1.00  0.00           H
ATOM   2031  H42   C B  28      43.480  38.920  53.790  1.00  0.00           H
ATOM   2032  N3    C B  28      45.930  38.630  53.920  1.00  0.00           N
ATOM   2033  C2    C B  28      47.270  38.730  53.960  1.00  0.00           C
ATOM   2034  O2    C B  28      47.860  37.720  54.380  1.00  0.00           O
ATOM   2035  C3'   C B  28      50.400  40.750  51.440  1.00  0.00           C
ATOM   2036  H3'   C B  28      49.500  40.940  50.870  1.00  0.00           H
ATOM   2037  C2'   C B  28      50.160  39.430  52.190  1.00  0.00           C
ATOM   2038 1H2'   C B  28      49.420  38.850  51.640  1.00  0.00           H
ATOM   2039  O2'   C B  28      51.340  38.740  52.490  1.00  0.00           O
ATOM   2040 2HO'   C B  28      51.920  38.820  51.730  1.00  0.00           H
ATOM   2041  O3'   C B  28      51.410  40.600  50.460  1.00  0.00           O
ATOM   2042  P     C B  29      51.040  39.870  49.070  1.00  0.00           P
ATOM   2043  O1P   C B  29      52.330  39.450  48.460  1.00  0.00           O
ATOM   2044  O2P   C B  29      50.200  40.770  48.260  1.00  0.00           O
ATOM   2045  O5'   C B  29      50.210  38.530  49.390  1.00  0.00           O
ATOM   2046  C5'   C B  29      50.840  37.300  49.660  1.00  0.00           C
ATOM   2047 1H5'   C B  29      51.520  37.300  50.520  1.00  0.00           H
ATOM   2048 2H5'   C B  29      51.500  37.050  48.840  1.00  0.00           H
ATOM   2049  C4'   C B  29      49.770  36.240  49.900  1.00  0.00           C
ATOM   2050  H4'   C B  29      50.230  35.380  50.400  1.00  0.00           H
ATOM   2051  O4'   C B  29      48.770  36.680  50.780  1.00  0.00           O
ATOM   2052  C1'   C B  29      47.620  35.880  50.640  1.00  0.00           C
ATOM   2053  H1'   C B  29      47.540  35.140  51.440  1.00  0.00           H
ATOM   2054  N1    C B  29      46.390  36.700  50.700  1.00  0.00           N
ATOM   2055  C6    C B  29      46.290  37.960  50.210  1.00  0.00           C
ATOM   2056  H6    C B  29      47.180  38.430  49.800  1.00  0.00           H
ATOM   2057  C5    C B  29      45.080  38.540  50.070  1.00  0.00           C
ATOM   2058  H5    C B  29      45.000  39.460  49.530  1.00  0.00           H
ATOM   2059  C4    C B  29      43.960  37.870  50.680  1.00  0.00           C
ATOM   2060  N4    C B  29      42.700  38.330  50.640  1.00  0.00           N
ATOM   2061  H41   C B  29      42.390  39.180  50.200  1.00  0.00           H
ATOM   2062  H42   C B  29      42.010  37.610  50.790  1.00  0.00           H
ATOM   2063  N3    C B  29      44.030  36.580  51.020  1.00  0.00           N
ATOM   2064  C2    C B  29      45.240  35.980  51.010  1.00  0.00           C
ATOM   2065  O2    C B  29      45.230  34.830  51.420  1.00  0.00           O
ATOM   2066  C3'   C B  29      49.030  35.880  48.610  1.00  0.00           C
ATOM   2067  H3'   C B  29      48.740  36.800  48.100  1.00  0.00           H
ATOM   2068  C2'   C B  29      47.830  35.210  49.300  1.00  0.00           C
ATOM   2069 1H2'   C B  29      46.900  35.210  48.730  1.00  0.00           H
ATOM   2070  O2'   C B  29      48.200  33.860  49.480  1.00  0.00           O
ATOM   2071 2HO'   C B  29      48.900  33.790  48.810  1.00  0.00           H
ATOM   2072  O3'   C B  29      49.730  34.950  47.820  1.00  0.00           O
ATOM   2073  P     C B  30      49.390  34.780  46.260  1.00  0.00           P
ATOM   2074  O1P   C B  30      50.400  33.980  45.540  1.00  0.00           O
ATOM   2075  O2P   C B  30      49.110  36.120  45.700  1.00  0.00           O
ATOM   2076  O5'   C B  30      48.010  33.950  46.230  1.00  0.00           O
ATOM   2077  C5'   C B  30      48.070  32.580  46.550  1.00  0.00           C
ATOM   2078 1H5'   C B  30      48.570  32.380  47.500  1.00  0.00           H
ATOM   2079 2H5'   C B  30      48.710  32.140  45.780  1.00  0.00           H
ATOM   2080  C4'   C B  30      46.700  31.930  46.530  1.00  0.00           C
ATOM   2081  H4'   C B  30      46.830  30.890  46.840  1.00  0.00           H
ATOM   2082  O4'   C B  30      45.880  32.490  47.540  1.00  0.00           O
ATOM   2083  C1'   C B  30      44.550  32.410  47.070  1.00  0.00           C
ATOM   2084  H1'   C B  30      44.210  31.530  47.620  1.00  0.00           H
ATOM   2085  N1    C B  30      43.680  33.570  47.360  1.00  0.00           N
ATOM   2086  C6    C B  30      44.130  34.840  47.130  1.00  0.00           C
ATOM   2087  H6    C B  30      45.130  35.010  46.750  1.00  0.00           H
ATOM   2088  C5    C B  30      43.390  35.940  47.390  1.00  0.00           C
ATOM   2089  H5    C B  30      43.710  36.930  47.090  1.00  0.00           H
ATOM   2090  C4    C B  30      42.050  35.630  47.790  1.00  0.00           C
ATOM   2091  N4    C B  30      41.230  36.590  48.250  1.00  0.00           N
ATOM   2092  H41   C B  30      41.550  37.550  48.260  1.00  0.00           H
ATOM   2093  H42   C B  30      40.280  36.380  48.540  1.00  0.00           H
ATOM   2094  N3    C B  30      41.610  34.430  48.180  1.00  0.00           N
ATOM   2095  C2    C B  30      42.420  33.380  47.880  1.00  0.00           C
ATOM   2096  O2    C B  30      41.920  32.280  48.090  1.00  0.00           O
ATOM   2097  C3'   C B  30      46.030  32.040  45.160  1.00  0.00           C
ATOM   2098  H3'   C B  30      46.320  32.960  44.670  1.00  0.00           H
ATOM   2099  C2'   C B  30      44.570  32.030  45.600  1.00  0.00           C
ATOM   2100 1H2'   C B  30      43.980  32.700  44.980  1.00  0.00           H
ATOM   2101  O2'   C B  30      44.010  30.720  45.550  1.00  0.00           O
ATOM   2102 2HO'   C B  30      44.010  30.400  44.650  1.00  0.00           H
ATOM   2103  O3'   C B  30      46.390  30.970  44.320  1.00  0.00           O
ATOM   2104  P     A B  31      45.980  30.900  42.760  1.00  0.00           P
ATOM   2105  O1P   A B  31      46.870  29.900  42.130  1.00  0.00           O
ATOM   2106  O2P   A B  31      46.000  32.250  42.170  1.00  0.00           O
ATOM   2107  O5'   A B  31      44.450  30.400  42.740  1.00  0.00           O
ATOM   2108  C5'   A B  31      44.170  29.030  42.830  1.00  0.00           C
ATOM   2109 1H5'   A B  31      44.530  28.560  43.750  1.00  0.00           H
ATOM   2110 2H5'   A B  31      44.580  28.530  41.960  1.00  0.00           H
ATOM   2111  C4'   A B  31      42.650  28.840  42.780  1.00  0.00           C
ATOM   2112  H4'   A B  31      42.410  27.780  42.700  1.00  0.00           H
ATOM   2113  O4'   A B  31      42.050  29.530  43.850  1.00  0.00           O
ATOM   2114  C1'   A B  31      40.810  30.070  43.470  1.00  0.00           C
ATOM   2115  H1'   A B  31      39.990  29.560  44.000  1.00  0.00           H
ATOM   2116  N9    A B  31      40.770  31.520  43.750  1.00  0.00           N
ATOM   2117  C8    A B  31      41.760  32.450  43.580  1.00  0.00           C
ATOM   2118  H8    A B  31      42.760  32.200  43.280  1.00  0.00           H
ATOM   2119  N7    A B  31      41.400  33.650  43.980  1.00  0.00           N
ATOM   2120  C5    A B  31      40.020  33.520  44.130  1.00  0.00           C
ATOM   2121  C6    A B  31      39.020  34.450  44.490  1.00  0.00           C
ATOM   2122  N6    A B  31      39.120  35.760  44.760  1.00  0.00           N
ATOM   2123  H61   A B  31      39.990  36.220  44.550  1.00  0.00           H
ATOM   2124  H62   A B  31      38.290  36.300  44.970  1.00  0.00           H
ATOM   2125  N1    A B  31      37.770  33.990  44.660  1.00  0.00           N
ATOM   2126  C2    A B  31      37.530  32.710  44.430  1.00  0.00           C
ATOM   2127  H2    A B  31      36.540  32.310  44.620  1.00  0.00           H
ATOM   2128  N3    A B  31      38.380  31.730  44.180  1.00  0.00           N
ATOM   2129  C4    A B  31      39.620  32.230  43.980  1.00  0.00           C
ATOM   2130  C3'   A B  31      42.080  29.550  41.550  1.00  0.00           C
ATOM   2131  H3'   A B  31      42.630  30.470  41.380  1.00  0.00           H
ATOM   2132  C2'   A B  31      40.640  29.840  41.970  1.00  0.00           C
ATOM   2133 1H2'   A B  31      40.180  30.710  41.500  1.00  0.00           H
ATOM   2134  O2'   A B  31      39.800  28.750  41.710  1.00  0.00           O
ATOM   2135 2HO'   A B  31      39.830  28.530  40.780  1.00  0.00           H
ATOM   2136  O3'   A B  31      41.990  28.740  40.400  1.00  0.00           O
ATOM   2137  P     C B  32      41.990  29.460  38.960  1.00  0.00           P
ATOM   2138  O1P   C B  32      41.990  28.400  37.910  1.00  0.00           O
ATOM   2139  O2P   C B  32      43.000  30.530  38.950  1.00  0.00           O
ATOM   2140  O5'   C B  32      40.590  30.260  38.860  1.00  0.00           O
ATOM   2141  C5'   C B  32      39.400  29.600  38.510  1.00  0.00           C
ATOM   2142 1H5'   C B  32      39.230  28.660  39.050  1.00  0.00           H
ATOM   2143 2H5'   C B  32      39.470  29.250  37.480  1.00  0.00           H
ATOM   2144  C4'   C B  32      38.120  30.430  38.610  1.00  0.00           C
ATOM   2145  H4'   C B  32      37.220  29.800  38.560  1.00  0.00           H
ATOM   2146  O4'   C B  32      38.080  31.110  39.840  1.00  0.00           O
ATOM   2147  C1'   C B  32      37.320  32.290  39.720  1.00  0.00           C
ATOM   2148  H1'   C B  32      36.460  32.160  40.380  1.00  0.00           H
ATOM   2149  N1    C B  32      38.020  33.520  40.130  1.00  0.00           N
ATOM   2150  C6    C B  32      39.360  33.700  39.940  1.00  0.00           C
ATOM   2151  H6    C B  32      39.990  33.030  39.370  1.00  0.00           H
ATOM   2152  C5    C B  32      39.990  34.790  40.450  1.00  0.00           C
ATOM   2153  H5    C B  32      41.060  34.910  40.400  1.00  0.00           H
ATOM   2154  C4    C B  32      39.210  35.830  41.060  1.00  0.00           C
ATOM   2155  N4    C B  32      39.730  36.980  41.460  1.00  0.00           N
ATOM   2156  H41   C B  32      40.740  37.070  41.540  1.00  0.00           H
ATOM   2157  H42   C B  32      39.140  37.770  41.720  1.00  0.00           H
ATOM   2158  N3    C B  32      37.880  35.640  41.180  1.00  0.00           N
ATOM   2159  C2    C B  32      37.270  34.510  40.730  1.00  0.00           C
ATOM   2160  O2    C B  32      36.110  34.310  41.070  1.00  0.00           O
ATOM   2161  C3'   C B  32      38.010  31.530  37.570  1.00  0.00           C
ATOM   2162  H3'   C B  32      38.940  32.100  37.500  1.00  0.00           H
ATOM   2163  C2'   C B  32      36.900  32.330  38.260  1.00  0.00           C
ATOM   2164 1H2'   C B  32      36.900  33.370  37.920  1.00  0.00           H
ATOM   2165  O2'   C B  32      35.600  31.790  38.160  1.00  0.00           O
ATOM   2166 2HO'   C B  32      35.270  32.020  37.280  1.00  0.00           H
ATOM   2167  O3'   C B  32      37.510  31.080  36.340  1.00  0.00           O
ATOM   2168  P     C B  33      37.580  31.900  34.960  1.00  0.00           P
ATOM   2169  O1P   C B  33      37.050  31.100  33.830  1.00  0.00           O
ATOM   2170  O2P   C B  33      38.860  32.630  34.810  1.00  0.00           O
ATOM   2171  O5'   C B  33      36.560  33.130  35.190  1.00  0.00           O
ATOM   2172  C5'   C B  33      35.170  32.930  35.210  1.00  0.00           C
ATOM   2173 1H5'   C B  33      34.930  32.070  35.840  1.00  0.00           H
ATOM   2174 2H5'   C B  33      34.760  32.670  34.240  1.00  0.00           H
ATOM   2175  C4'   C B  33      34.450  34.190  35.670  1.00  0.00           C
ATOM   2176  H4'   C B  33      33.390  34.020  35.560  1.00  0.00           H
ATOM   2177  O4'   C B  33      34.680  34.580  37.010  1.00  0.00           O
ATOM   2178  C1'   C B  33      34.690  35.980  37.030  1.00  0.00           C
ATOM   2179  H1'   C B  33      33.940  36.370  37.730  1.00  0.00           H
ATOM   2180  N1    C B  33      35.970  36.560  37.480  1.00  0.00           N
ATOM   2181  C6    C B  33      37.140  35.960  37.110  1.00  0.00           C
ATOM   2182  H6    C B  33      37.220  35.120  36.430  1.00  0.00           H
ATOM   2183  C5    C B  33      38.290  36.580  37.440  1.00  0.00           C
ATOM   2184  H5    C B  33      39.130  36.090  36.970  1.00  0.00           H
ATOM   2185  C4    C B  33      38.310  37.780  38.230  1.00  0.00           C
ATOM   2186  N4    C B  33      39.410  38.500  38.490  1.00  0.00           N
ATOM   2187  H41   C B  33      40.240  37.930  38.340  1.00  0.00           H
ATOM   2188  H42   C B  33      39.360  39.220  39.190  1.00  0.00           H
ATOM   2189  N3    C B  33      37.150  38.360  38.520  1.00  0.00           N
ATOM   2190  C2    C B  33      35.990  37.800  38.090  1.00  0.00           C
ATOM   2191  O2    C B  33      35.000  38.540  38.080  1.00  0.00           O
ATOM   2192  C3'   C B  33      34.610  35.370  34.730  1.00  0.00           C
ATOM   2193  H3'   C B  33      35.640  35.450  34.410  1.00  0.00           H
ATOM   2194  C2'   C B  33      34.230  36.520  35.670  1.00  0.00           C
ATOM   2195 1H2'   C B  33      34.750  37.470  35.510  1.00  0.00           H
ATOM   2196  O2'   C B  33      32.840  36.600  35.680  1.00  0.00           O
ATOM   2197 2HO'   C B  33      32.560  36.140  34.880  1.00  0.00           H
ATOM   2198  O3'   C B  33      33.810  35.490  33.570  1.00  0.00           O
ATOM   2199  P     U B  34      34.260  36.520  32.420  1.00  0.00           P
ATOM   2200  O1P   U B  34      33.250  36.460  31.350  1.00  0.00           O
ATOM   2201  O2P   U B  34      35.660  36.140  32.120  1.00  0.00           O
ATOM   2202  O5'   U B  34      34.200  38.030  33.010  1.00  0.00           O
ATOM   2203  C5'   U B  34      33.000  38.740  33.180  1.00  0.00           C
ATOM   2204 1H5'   U B  34      32.380  38.190  33.880  1.00  0.00           H
ATOM   2205 2H5'   U B  34      32.470  38.960  32.260  1.00  0.00           H
ATOM   2206  C4'   U B  34      33.250  40.060  33.920  1.00  0.00           C
ATOM   2207  H4'   U B  34      32.300  40.550  34.060  1.00  0.00           H
ATOM   2208  O4'   U B  34      33.780  39.850  35.220  1.00  0.00           O
ATOM   2209  C1'   U B  34      34.850  40.730  35.430  1.00  0.00           C
ATOM   2210  H1'   U B  34      34.550  41.280  36.330  1.00  0.00           H
ATOM   2211  N1    U B  34      36.230  40.240  35.610  1.00  0.00           N
ATOM   2212  C6    U B  34      36.830  39.300  34.810  1.00  0.00           C
ATOM   2213  H6    U B  34      36.160  38.740  34.190  1.00  0.00           H
ATOM   2214  C5    U B  34      38.170  39.210  34.670  1.00  0.00           C
ATOM   2215  H5    U B  34      38.610  38.460  34.020  1.00  0.00           H
ATOM   2216  C4    U B  34      39.050  40.040  35.440  1.00  0.00           C
ATOM   2217  O4    U B  34      40.290  39.990  35.480  1.00  0.00           O
ATOM   2218  N3    U B  34      38.400  40.830  36.390  1.00  0.00           N
ATOM   2219  H3    U B  34      39.080  41.410  36.870  1.00  0.00           H
ATOM   2220  C2    U B  34      37.040  41.040  36.400  1.00  0.00           C
ATOM   2221  O2    U B  34      36.680  42.010  37.070  1.00  0.00           O
ATOM   2222  C3'   U B  34      34.210  40.950  33.140  1.00  0.00           C
ATOM   2223  H3'   U B  34      34.980  40.310  32.730  1.00  0.00           H
ATOM   2224  C2'   U B  34      34.790  41.760  34.300  1.00  0.00           C
ATOM   2225 1H2'   U B  34      35.710  42.250  33.990  1.00  0.00           H
ATOM   2226  O2'   U B  34      33.810  42.720  34.650  1.00  0.00           O
ATOM   2227 2HO'   U B  34      33.360  43.090  33.890  1.00  0.00           H
ATOM   2228  O3'   U B  34      33.520  41.730  32.190  1.00  0.00           O
ATOM   2229  P     A B  35      34.500  42.510  31.160  1.00  0.00           P
ATOM   2230  O1P   A B  35      33.650  43.120  30.110  1.00  0.00           O
ATOM   2231  O2P   A B  35      35.490  41.550  30.610  1.00  0.00           O
ATOM   2232  O5'   A B  35      35.220  43.690  31.990  1.00  0.00           O
ATOM   2233  C5'   A B  35      34.540  44.880  32.340  1.00  0.00           C
ATOM   2234 1H5'   A B  35      33.610  44.610  32.840  1.00  0.00           H
ATOM   2235 2H5'   A B  35      34.400  45.390  31.380  1.00  0.00           H
ATOM   2236  C4'   A B  35      35.400  45.750  33.250  1.00  0.00           C
ATOM   2237  H4'   A B  35      34.700  46.550  33.520  1.00  0.00           H
ATOM   2238  O4'   A B  35      35.960  45.060  34.350  1.00  0.00           O
ATOM   2239  C1'   A B  35      37.230  45.630  34.520  1.00  0.00           C
ATOM   2240  H1'   A B  35      37.240  46.030  35.540  1.00  0.00           H
ATOM   2241  N9    A B  35      38.300  44.670  34.220  1.00  0.00           N
ATOM   2242  C8    A B  35      38.240  43.490  33.520  1.00  0.00           C
ATOM   2243  H8    A B  35      37.340  43.180  33.000  1.00  0.00           H
ATOM   2244  N7    A B  35      39.280  42.700  33.610  1.00  0.00           N
ATOM   2245  C5    A B  35      40.140  43.480  34.360  1.00  0.00           C
ATOM   2246  C6    A B  35      41.480  43.340  34.780  1.00  0.00           C
ATOM   2247  N6    A B  35      42.250  42.260  34.590  1.00  0.00           N
ATOM   2248  H61   A B  35      41.930  41.460  34.050  1.00  0.00           H
ATOM   2249  H62   A B  35      43.180  42.280  34.950  1.00  0.00           H
ATOM   2250  N1    A B  35      42.110  44.330  35.420  1.00  0.00           N
ATOM   2251  C2    A B  35      41.370  45.390  35.680  1.00  0.00           C
ATOM   2252  H2    A B  35      41.930  46.160  36.210  1.00  0.00           H
ATOM   2253  N3    A B  35      40.080  45.650  35.520  1.00  0.00           N
ATOM   2254  C4    A B  35      39.550  44.640  34.790  1.00  0.00           C
ATOM   2255  C3'   A B  35      36.510  46.370  32.420  1.00  0.00           C
ATOM   2256  H3'   A B  35      36.910  45.600  31.770  1.00  0.00           H
ATOM   2257  C2'   A B  35      37.460  46.780  33.550  1.00  0.00           C
ATOM   2258 1H2'   A B  35      38.500  46.710  33.210  1.00  0.00           H
ATOM   2259  O2'   A B  35      37.150  48.010  34.170  1.00  0.00           O
ATOM   2260 2HO'   A B  35      37.900  48.430  34.580  1.00  0.00           H
ATOM   2261  O3'   A B  35      36.160  47.580  31.780  1.00  0.00           O
ATOM   2262  P     C B  36      37.090  48.270  30.650  1.00  0.00           P
ATOM   2263  O1P   C B  36      36.200  49.130  29.850  1.00  0.00           O
ATOM   2264  O2P   C B  36      37.820  47.140  30.030  1.00  0.00           O
ATOM   2265  O5'   C B  36      38.190  49.150  31.420  1.00  0.00           O
ATOM   2266  C5'   C B  36      37.830  50.390  31.990  1.00  0.00           C
ATOM   2267 1H5'   C B  36      36.990  50.280  32.670  1.00  0.00           H
ATOM   2268 2H5'   C B  36      37.560  51.080  31.190  1.00  0.00           H
ATOM   2269  C4'   C B  36      39.120  50.940  32.590  1.00  0.00           C
ATOM   2270  H4'   C B  36      38.780  51.890  32.970  1.00  0.00           H
ATOM   2271  O4'   C B  36      39.610  50.200  33.690  1.00  0.00           O
ATOM   2272  C1'   C B  36      41.010  50.350  33.680  1.00  0.00           C
ATOM   2273  H1'   C B  36      41.420  50.610  34.660  1.00  0.00           H
ATOM   2274  N1    C B  36      41.670  49.110  33.230  1.00  0.00           N
ATOM   2275  C6    C B  36      40.980  48.030  32.740  1.00  0.00           C
ATOM   2276  H6    C B  36      40.040  48.140  32.220  1.00  0.00           H
ATOM   2277  C5    C B  36      41.570  46.840  32.490  1.00  0.00           C
ATOM   2278  H5    C B  36      40.990  46.100  31.950  1.00  0.00           H
ATOM   2279  C4    C B  36      42.940  46.740  32.870  1.00  0.00           C
ATOM   2280  N4    C B  36      43.600  45.600  32.600  1.00  0.00           N
ATOM   2281  H41   C B  36      43.070  44.850  32.170  1.00  0.00           H
ATOM   2282  H42   C B  36      44.570  45.470  32.850  1.00  0.00           H
ATOM   2283  N3    C B  36      43.600  47.790  33.380  1.00  0.00           N
ATOM   2284  C2    C B  36      42.970  48.960  33.670  1.00  0.00           C
ATOM   2285  O2    C B  36      43.600  49.780  34.320  1.00  0.00           O
ATOM   2286  C3'   C B  36      40.280  51.250  31.650  1.00  0.00           C
ATOM   2287  H3'   C B  36      40.500  50.320  31.120  1.00  0.00           H
ATOM   2288  C2'   C B  36      41.340  51.500  32.730  1.00  0.00           C
ATOM   2289 1H2'   C B  36      42.340  51.430  32.290  1.00  0.00           H
ATOM   2290  O2'   C B  36      41.100  52.740  33.340  1.00  0.00           O
ATOM   2291 2HO'   C B  36      40.260  52.690  33.810  1.00  0.00           H
ATOM   2292  O3'   C B  36      40.160  52.410  30.870  1.00  0.00           O
ATOM   2293  P     C B  37      41.100  52.700  29.590  1.00  0.00           P
ATOM   2294  O1P   C B  37      40.640  53.980  28.990  1.00  0.00           O
ATOM   2295  O2P   C B  37      41.020  51.500  28.710  1.00  0.00           O
ATOM   2296  O5'   C B  37      42.660  52.840  29.980  1.00  0.00           O
ATOM   2297  C5'   C B  37      43.190  53.850  30.800  1.00  0.00           C
ATOM   2298 1H5'   C B  37      42.640  53.900  31.750  1.00  0.00           H
ATOM   2299 2H5'   C B  37      43.100  54.700  30.130  1.00  0.00           H
ATOM   2300  C4'   C B  37      44.690  53.660  31.060  1.00  0.00           C
ATOM   2301  H4'   C B  37      45.030  54.500  31.650  1.00  0.00           H
ATOM   2302  O4'   C B  37      44.990  52.440  31.700  1.00  0.00           O
ATOM   2303  C1'   C B  37      46.260  51.990  31.270  1.00  0.00           C
ATOM   2304  H1'   C B  37      46.970  52.140  32.080  1.00  0.00           H
ATOM   2305  N1    C B  37      46.190  50.530  31.030  1.00  0.00           N
ATOM   2306  C6    C B  37      45.060  50.010  30.450  1.00  0.00           C
ATOM   2307  H6    C B  37      44.190  50.640  30.350  1.00  0.00           H
ATOM   2308  C5    C B  37      44.980  48.680  30.210  1.00  0.00           C
ATOM   2309  H5    C B  37      44.060  48.230  29.880  1.00  0.00           H
ATOM   2310  C4    C B  37      46.150  47.940  30.560  1.00  0.00           C
ATOM   2311  N4    C B  37      46.190  46.630  30.280  1.00  0.00           N
ATOM   2312  H41   C B  37      45.370  46.170  29.910  1.00  0.00           H
ATOM   2313  H42   C B  37      46.980  46.100  30.610  1.00  0.00           H
ATOM   2314  N3    C B  37      47.340  48.460  30.900  1.00  0.00           N
ATOM   2315  C2    C B  37      47.330  49.780  31.220  1.00  0.00           C
ATOM   2316  O2    C B  37      48.400  50.210  31.650  1.00  0.00           O
ATOM   2317  C3'   C B  37      45.450  53.600  29.740  1.00  0.00           C
ATOM   2318  H3'   C B  37      44.840  53.210  28.920  1.00  0.00           H
ATOM   2319  C2'   C B  37      46.630  52.680  29.960  1.00  0.00           C
ATOM   2320 1H2'   C B  37      46.670  51.990  29.120  1.00  0.00           H
ATOM   2321  O2'   C B  37      47.770  53.480  30.190  1.00  0.00           O
ATOM   2322 2HO'   C B  37      47.450  54.370  30.140  1.00  0.00           H
ATOM   2323  O3'   C B  37      45.900  54.900  29.460  1.00  0.00           O
ATOM   2324  P     C B  38      45.990  55.380  27.910  1.00  0.00           P
ATOM   2325  O1P   C B  38      45.410  56.730  27.920  1.00  0.00           O
ATOM   2326  O2P   C B  38      45.320  54.370  27.070  1.00  0.00           O
ATOM   2327  O5'   C B  38      47.540  55.400  27.470  1.00  0.00           O
ATOM   2328  C5'   C B  38      48.470  56.390  27.850  1.00  0.00           C
ATOM   2329 1H5'   C B  38      48.500  56.640  28.910  1.00  0.00           H
ATOM   2330 2H5'   C B  38      48.320  57.280  27.240  1.00  0.00           H
ATOM   2331  C4'   C B  38      49.870  55.840  27.590  1.00  0.00           C
ATOM   2332  H4'   C B  38      50.550  56.670  27.790  1.00  0.00           H
ATOM   2333  O4'   C B  38      50.360  54.920  28.540  1.00  0.00           O
ATOM   2334  C1'   C B  38      51.320  54.080  27.940  1.00  0.00           C
ATOM   2335  H1'   C B  38      52.320  54.240  28.340  1.00  0.00           H
ATOM   2336  N1    C B  38      51.090  52.630  28.050  1.00  0.00           N
ATOM   2337  C6    C B  38      49.780  52.210  27.930  1.00  0.00           C
ATOM   2338  H6    C B  38      49.080  53.000  27.700  1.00  0.00           H
ATOM   2339  C5    C B  38      49.560  50.890  27.870  1.00  0.00           C
ATOM   2340  H5    C B  38      48.550  50.570  27.700  1.00  0.00           H
ATOM   2341  C4    C B  38      50.690  50.030  28.090  1.00  0.00           C
ATOM   2342  N4    C B  38      50.470  48.700  28.080  1.00  0.00           N
ATOM   2343  H41   C B  38      49.540  48.340  27.940  1.00  0.00           H
ATOM   2344  H42   C B  38      51.250  48.100  27.850  1.00  0.00           H
ATOM   2345  N3    C B  38      51.980  50.380  28.070  1.00  0.00           N
ATOM   2346  C2    C B  38      52.130  51.730  27.990  1.00  0.00           C
ATOM   2347  O2    C B  38      53.290  52.060  27.770  1.00  0.00           O
ATOM   2348  C3'   C B  38      50.180  55.370  26.170  1.00  0.00           C
ATOM   2349  H3'   C B  38      49.430  54.620  25.930  1.00  0.00           H
ATOM   2350  C2'   C B  38      51.450  54.580  26.500  1.00  0.00           C
ATOM   2351 1H2'   C B  38      51.520  53.690  25.880  1.00  0.00           H
ATOM   2352  O2'   C B  38      52.670  55.290  26.420  1.00  0.00           O
ATOM   2353 2HO'   C B  38      52.540  56.200  26.680  1.00  0.00           H
ATOM   2354  O3'   C B  38      50.470  56.250  25.100  1.00  0.00           O
ATOM   2355  P     U B  39      50.350  55.810  23.560  1.00  0.00           P
ATOM   2356  O1P   U B  39      50.650  57.020  22.750  1.00  0.00           O
ATOM   2357  O2P   U B  39      49.010  55.200  23.450  1.00  0.00           O
ATOM   2358  O5'   U B  39      51.430  54.650  23.320  1.00  0.00           O
ATOM   2359  C5'   U B  39      52.810  54.860  23.120  1.00  0.00           C
ATOM   2360 1H5'   U B  39      53.240  55.220  24.050  1.00  0.00           H
ATOM   2361 2H5'   U B  39      52.910  55.590  22.320  1.00  0.00           H
ATOM   2362  C4'   U B  39      53.460  53.540  22.720  1.00  0.00           C
ATOM   2363  H4'   U B  39      54.480  53.810  22.450  1.00  0.00           H
ATOM   2364  O4'   U B  39      53.560  52.580  23.750  1.00  0.00           O
ATOM   2365  C1'   U B  39      53.610  51.250  23.280  1.00  0.00           C
ATOM   2366  H1'   U B  39      54.590  50.810  23.420  1.00  0.00           H
ATOM   2367  N1    U B  39      52.640  50.380  23.970  1.00  0.00           N
ATOM   2368  C6    U B  39      51.420  50.870  24.360  1.00  0.00           C
ATOM   2369  H6    U B  39      51.260  51.930  24.330  1.00  0.00           H
ATOM   2370  C5    U B  39      50.410  50.020  24.660  1.00  0.00           C
ATOM   2371  H5    U B  39      49.420  50.280  25.020  1.00  0.00           H
ATOM   2372  C4    U B  39      50.560  48.590  24.600  1.00  0.00           C
ATOM   2373  O4    U B  39      49.670  47.810  24.910  1.00  0.00           O
ATOM   2374  N3    U B  39      51.800  48.200  24.110  1.00  0.00           N
ATOM   2375  H3    U B  39      52.020  47.210  24.120  1.00  0.00           H
ATOM   2376  C2    U B  39      52.900  49.020  23.940  1.00  0.00           C
ATOM   2377  O2    U B  39      54.020  48.500  23.940  1.00  0.00           O
ATOM   2378  C3'   U B  39      52.820  52.750  21.570  1.00  0.00           C
ATOM   2379  H3'   U B  39      51.760  52.590  21.720  1.00  0.00           H
ATOM   2380  C2'   U B  39      53.450  51.380  21.770  1.00  0.00           C
ATOM   2381 1H2'   U B  39      52.670  50.650  21.510  1.00  0.00           H
ATOM   2382  O2'   U B  39      54.760  51.260  21.260  1.00  0.00           O
ATOM   2383 2HO'   U B  39      54.680  51.280  20.310  1.00  0.00           H
ATOM   2384  O3'   U B  39      52.880  53.360  20.300  1.00  0.00           O
ATOM   2385  P     G B  40      52.300  52.600  19.010  1.00  0.00           P
ATOM   2386  O1P   G B  40      52.350  53.550  17.870  1.00  0.00           O
ATOM   2387  O2P   G B  40      50.990  52.040  19.380  1.00  0.00           O
ATOM   2388  O5'   G B  40      53.310  51.390  18.670  1.00  0.00           O
ATOM   2389  C5'   G B  40      54.550  51.520  18.020  1.00  0.00           C
ATOM   2390 1H5'   G B  40      55.230  52.030  18.720  1.00  0.00           H
ATOM   2391 2H5'   G B  40      54.490  52.160  17.150  1.00  0.00           H
ATOM   2392  C4'   G B  40      55.200  50.180  17.690  1.00  0.00           C
ATOM   2393  H4'   G B  40      56.150  50.410  17.200  1.00  0.00           H
ATOM   2394  O4'   G B  40      55.390  49.410  18.850  1.00  0.00           O
ATOM   2395  C1'   G B  40      55.150  48.030  18.600  1.00  0.00           C
ATOM   2396  H1'   G B  40      56.020  47.450  18.860  1.00  0.00           H
ATOM   2397  N9    G B  40      53.960  47.530  19.310  1.00  0.00           N
ATOM   2398  C8    G B  40      52.830  48.240  19.640  1.00  0.00           C
ATOM   2399  H8    G B  40      52.740  49.320  19.640  1.00  0.00           H
ATOM   2400  N7    G B  40      51.890  47.480  20.130  1.00  0.00           N
ATOM   2401  C5    G B  40      52.340  46.180  19.930  1.00  0.00           C
ATOM   2402  C6    G B  40      51.780  44.930  20.310  1.00  0.00           C
ATOM   2403  O6    G B  40      50.740  44.690  20.910  1.00  0.00           O
ATOM   2404  N1    G B  40      52.590  43.880  19.910  1.00  0.00           N
ATOM   2405  H1    G B  40      52.150  42.970  19.900  1.00  0.00           H
ATOM   2406  C2    G B  40      53.810  44.020  19.270  1.00  0.00           C
ATOM   2407  N2    G B  40      54.340  42.900  18.770  1.00  0.00           N
ATOM   2408  H21   G B  40      53.950  42.020  19.050  1.00  0.00           H
ATOM   2409  H22   G B  40      55.120  43.010  18.130  1.00  0.00           H
ATOM   2410  N3    G B  40      54.370  45.190  18.960  1.00  0.00           N
ATOM   2411  C4    G B  40      53.580  46.210  19.370  1.00  0.00           C
ATOM   2412  C3'   G B  40      54.430  49.280  16.720  1.00  0.00           C
ATOM   2413  H3'   G B  40      53.400  49.190  17.020  1.00  0.00           H
ATOM   2414  C2'   G B  40      55.010  47.920  17.080  1.00  0.00           C
ATOM   2415 1H2'   G B  40      54.370  47.140  16.670  1.00  0.00           H
ATOM   2416  O2'   G B  40      56.340  47.630  16.680  1.00  0.00           O
ATOM   2417 2HO'   G B  40      56.650  46.750  16.890  1.00  0.00           H
ATOM   2418  O3'   G B  40      54.540  49.650  15.360  1.00  0.00           O
ATOM   2419  P     C B  41      53.270  49.320  14.420  1.00  0.00           P
ATOM   2420  O1P   C B  41      53.580  49.750  13.040  1.00  0.00           O
ATOM   2421  O2P   C B  41      52.140  49.900  15.190  1.00  0.00           O
ATOM   2422  O5'   C B  41      53.100  47.720  14.460  1.00  0.00           O
ATOM   2423  C5'   C B  41      54.120  46.860  14.010  1.00  0.00           C
ATOM   2424 1H5'   C B  41      55.040  47.080  14.580  1.00  0.00           H
ATOM   2425 2H5'   C B  41      54.220  47.040  12.950  1.00  0.00           H
ATOM   2426  C4'   C B  41      53.790  45.390  14.150  1.00  0.00           C
ATOM   2427  H4'   C B  41      54.590  44.750  13.750  1.00  0.00           H
ATOM   2428  O4'   C B  41      53.630  45.130  15.520  1.00  0.00           O
ATOM   2429  C1'   C B  41      52.640  44.130  15.650  1.00  0.00           C
ATOM   2430  H1'   C B  41      53.010  43.230  16.130  1.00  0.00           H
ATOM   2431  N1    C B  41      51.480  44.740  16.340  1.00  0.00           N
ATOM   2432  C6    C B  41      51.340  46.080  16.550  1.00  0.00           C
ATOM   2433  H6    C B  41      52.130  46.770  16.260  1.00  0.00           H
ATOM   2434  C5    C B  41      50.240  46.600  17.140  1.00  0.00           C
ATOM   2435  H5    C B  41      50.100  47.670  17.230  1.00  0.00           H
ATOM   2436  C4    C B  41      49.320  45.690  17.740  1.00  0.00           C
ATOM   2437  N4    C B  41      48.240  46.110  18.420  1.00  0.00           N
ATOM   2438  H41   C B  41      48.230  47.070  18.710  1.00  0.00           H
ATOM   2439  H42   C B  41      47.690  45.360  18.840  1.00  0.00           H
ATOM   2440  N3    C B  41      49.450  44.380  17.510  1.00  0.00           N
ATOM   2441  C2    C B  41      50.540  43.890  16.870  1.00  0.00           C
ATOM   2442  O2    C B  41      50.640  42.660  16.730  1.00  0.00           O
ATOM   2443  C3'   C B  41      52.480  45.010  13.450  1.00  0.00           C
ATOM   2444  H3'   C B  41      51.770  45.810  13.640  1.00  0.00           H
ATOM   2445  C2'   C B  41      52.170  43.760  14.250  1.00  0.00           C
ATOM   2446 1H2'   C B  41      51.090  43.580  14.190  1.00  0.00           H
ATOM   2447  O2'   C B  41      52.840  42.620  13.750  1.00  0.00           O
ATOM   2448 2HO'   C B  41      52.900  42.860  12.820  1.00  0.00           H
ATOM   2449  O3'   C B  41      52.660  44.720  12.090  1.00  0.00           O
ATOM   2450  P     C B  42      51.580  45.100  10.960  1.00  0.00           P
ATOM   2451  O1P   C B  42      52.210  45.000   9.620  1.00  0.00           O
ATOM   2452  O2P   C B  42      51.010  46.380  11.440  1.00  0.00           O
ATOM   2453  O5'   C B  42      50.390  44.030  11.170  1.00  0.00           O
ATOM   2454  C5'   C B  42      50.680  42.660  11.030  1.00  0.00           C
ATOM   2455 1H5'   C B  42      51.410  42.300  11.750  1.00  0.00           H
ATOM   2456 2H5'   C B  42      51.090  42.500  10.030  1.00  0.00           H
ATOM   2457  C4'   C B  42      49.460  41.780  11.210  1.00  0.00           C
ATOM   2458  H4'   C B  42      49.680  40.740  10.970  1.00  0.00           H
ATOM   2459  O4'   C B  42      48.990  41.830  12.550  1.00  0.00           O
ATOM   2460  C1'   C B  42      47.640  42.240  12.550  1.00  0.00           C
ATOM   2461  H1'   C B  42      47.050  41.330  12.390  1.00  0.00           H
ATOM   2462  N1    C B  42      47.250  42.940  13.780  1.00  0.00           N
ATOM   2463  C6    C B  42      47.980  44.040  14.140  1.00  0.00           C
ATOM   2464  H6    C B  42      48.880  44.300  13.610  1.00  0.00           H
ATOM   2465  C5    C B  42      47.480  44.820  15.130  1.00  0.00           C
ATOM   2466  H5    C B  42      48.070  45.680  15.420  1.00  0.00           H
ATOM   2467  C4    C B  42      46.340  44.390  15.870  1.00  0.00           C
ATOM   2468  N4    C B  42      46.000  44.970  17.020  1.00  0.00           N
ATOM   2469  H41   C B  42      46.590  45.710  17.380  1.00  0.00           H
ATOM   2470  H42   C B  42      45.260  44.510  17.550  1.00  0.00           H
ATOM   2471  N3    C B  42      45.620  43.310  15.530  1.00  0.00           N
ATOM   2472  C2    C B  42      46.130  42.580  14.490  1.00  0.00           C
ATOM   2473  O2    C B  42      45.560  41.520  14.260  1.00  0.00           O
ATOM   2474  C3'   C B  42      48.260  42.230  10.380  1.00  0.00           C
ATOM   2475  H3'   C B  42      48.540  42.920   9.590  1.00  0.00           H
ATOM   2476  C2'   C B  42      47.430  43.120  11.310  1.00  0.00           C
ATOM   2477 1H2'   C B  42      47.840  44.120  11.430  1.00  0.00           H
ATOM   2478  O2'   C B  42      46.080  43.280  10.940  1.00  0.00           O
ATOM   2479 2HO'   C B  42      45.690  43.990  11.450  1.00  0.00           H
ATOM   2480  O3'   C B  42      47.490  41.230   9.760  1.00  0.00           O
ATOM   2481  H3T   C B  42      46.550  41.440   9.820  1.00  0.00           H
TER
ENDMDL
