# Supplementary material for: Structural insights into the Middle East respiratory syndrome coronavirus 4a protein and its dsRNA binding mechanism
Source: Sci Rep. 2017 Sep 12;7:11362. doi: 10.1038/s41598-017-11736-6 (PMC5596018; doi:10.1038/s41598-017-11736-6)
Supplement: Supplementary file 2 — PDB files [file 41598_2017_11736_MOESM2_ESM.zip › PDBs/K27A-BS.pdb]

TITLE     Protein in water t=   0.00000
REMARK    THIS IS A SIMULATION BOX
CRYST1   95.908   95.908   95.908  90.00  90.00  90.00 P 1           1
MODEL        1
ATOM      1  N   TYR A   3      55.320  44.440  50.550  1.00  0.00           N
ATOM      2  H1  TYR A   3      56.300  44.420  50.780  1.00  0.00           H
ATOM      3  H2  TYR A   3      54.790  43.940  51.250  1.00  0.00           H
ATOM      4  H3  TYR A   3      55.210  43.980  49.660  1.00  0.00           H
ATOM      5  CA  TYR A   3      54.850  45.840  50.460  1.00  0.00           C
ATOM      6  HA  TYR A   3      55.490  46.320  49.730  1.00  0.00           H
ATOM      7  CB  TYR A   3      53.430  45.960  49.910  1.00  0.00           C
ATOM      8  HB1 TYR A   3      53.210  47.010  49.710  1.00  0.00           H
ATOM      9  HB2 TYR A   3      52.710  45.580  50.630  1.00  0.00           H
ATOM     10  CG  TYR A   3      53.340  45.170  48.620  1.00  0.00           C
ATOM     11  CD1 TYR A   3      54.000  45.650  47.470  1.00  0.00           C
ATOM     12  HD1 TYR A   3      54.460  46.620  47.470  1.00  0.00           H
ATOM     13  CE1 TYR A   3      54.040  44.860  46.310  1.00  0.00           C
ATOM     14  HE1 TYR A   3      54.510  45.220  45.410  1.00  0.00           H
ATOM     15  CZ  TYR A   3      53.450  43.570  46.310  1.00  0.00           C
ATOM     16  OH  TYR A   3      53.540  42.800  45.200  1.00  0.00           O
ATOM     17  HH  TYR A   3      53.180  41.900  45.380  1.00  0.00           H
ATOM     18  CE2 TYR A   3      52.780  43.110  47.460  1.00  0.00           C
ATOM     19  HE2 TYR A   3      52.330  42.120  47.470  1.00  0.00           H
ATOM     20  CD2 TYR A   3      52.720  43.910  48.620  1.00  0.00           C
ATOM     21  HD2 TYR A   3      52.220  43.530  49.500  1.00  0.00           H
ATOM     22  C   TYR A   3      55.080  46.630  51.750  1.00  0.00           C
ATOM     23  O   TYR A   3      56.110  47.290  51.860  1.00  0.00           O
ATOM     24  N   VAL A   4      54.200  46.590  52.750  1.00  0.00           N
ATOM     25  H   VAL A   4      53.410  45.950  52.680  1.00  0.00           H
ATOM     26  CA  VAL A   4      54.330  47.430  53.970  1.00  0.00           C
ATOM     27  HA  VAL A   4      55.280  47.950  53.910  1.00  0.00           H
ATOM     28  CB  VAL A   4      53.310  48.580  54.050  1.00  0.00           C
ATOM     29  HB  VAL A   4      53.640  49.270  54.820  1.00  0.00           H
ATOM     30  CG1 VAL A   4      53.240  49.350  52.720  1.00  0.00           C
ATOM     31 1HG1 VAL A   4      52.670  50.270  52.870  1.00  0.00           H
ATOM     32 2HG1 VAL A   4      54.240  49.610  52.380  1.00  0.00           H
ATOM     33 3HG1 VAL A   4      52.740  48.760  51.950  1.00  0.00           H
ATOM     34  CG2 VAL A   4      51.890  48.150  54.390  1.00  0.00           C
ATOM     35 1HG2 VAL A   4      51.280  49.040  54.550  1.00  0.00           H
ATOM     36 2HG2 VAL A   4      51.480  47.590  53.560  1.00  0.00           H
ATOM     37 3HG2 VAL A   4      51.890  47.560  55.300  1.00  0.00           H
ATOM     38  C   VAL A   4      54.490  46.610  55.260  1.00  0.00           C
ATOM     39  O   VAL A   4      54.120  47.040  56.350  1.00  0.00           O
ATOM     40  N   SER A   5      55.090  45.420  55.160  1.00  0.00           N
ATOM     41  H   SER A   5      55.340  45.100  54.230  1.00  0.00           H
ATOM     42  CA  SER A   5      55.290  44.510  56.290  1.00  0.00           C
ATOM     43  HA  SER A   5      54.310  44.350  56.750  1.00  0.00           H
ATOM     44  CB  SER A   5      55.750  43.140  55.790  1.00  0.00           C
ATOM     45  HB1 SER A   5      55.070  42.780  55.020  1.00  0.00           H
ATOM     46  HB2 SER A   5      55.720  42.440  56.630  1.00  0.00           H
ATOM     47  OG  SER A   5      57.070  43.160  55.280  1.00  0.00           O
ATOM     48  HG  SER A   5      57.100  43.730  54.480  1.00  0.00           H
ATOM     49  C   SER A   5      56.190  45.030  57.430  1.00  0.00           C
ATOM     50  O   SER A   5      56.130  44.510  58.540  1.00  0.00           O
ATOM     51  N   LEU A   6      56.960  46.120  57.230  1.00  0.00           N
ATOM     52  H   LEU A   6      57.020  46.510  56.290  1.00  0.00           H
ATOM     53  CA  LEU A   6      57.560  46.860  58.340  1.00  0.00           C
ATOM     54  HA  LEU A   6      58.120  46.160  58.960  1.00  0.00           H
ATOM     55  CB  LEU A   6      58.570  47.910  57.800  1.00  0.00           C
ATOM     56  HB1 LEU A   6      58.060  48.540  57.070  1.00  0.00           H
ATOM     57  HB2 LEU A   6      59.360  47.370  57.270  1.00  0.00           H
ATOM     58  CG  LEU A   6      59.230  48.830  58.850  1.00  0.00           C
ATOM     59  HG  LEU A   6      58.480  49.500  59.260  1.00  0.00           H
ATOM     60  CD1 LEU A   6      59.900  48.100  60.010  1.00  0.00           C
ATOM     61 1HD1 LEU A   6      60.470  48.800  60.610  1.00  0.00           H
ATOM     62 2HD1 LEU A   6      59.140  47.660  60.640  1.00  0.00           H
ATOM     63 3HD1 LEU A   6      60.570  47.330  59.620  1.00  0.00           H
ATOM     64  CD2 LEU A   6      60.310  49.680  58.180  1.00  0.00           C
ATOM     65 1HD2 LEU A   6      60.730  50.390  58.900  1.00  0.00           H
ATOM     66 2HD2 LEU A   6      61.110  49.050  57.790  1.00  0.00           H
ATOM     67 3HD2 LEU A   6      59.870  50.240  57.370  1.00  0.00           H
ATOM     68  C   LEU A   6      56.480  47.510  59.220  1.00  0.00           C
ATOM     69  O   LEU A   6      56.570  47.460  60.440  1.00  0.00           O
ATOM     70  N   LEU A   7      55.430  48.060  58.610  1.00  0.00           N
ATOM     71  H   LEU A   7      55.340  47.950  57.610  1.00  0.00           H
ATOM     72  CA  LEU A   7      54.370  48.820  59.290  1.00  0.00           C
ATOM     73  HA  LEU A   7      54.800  49.320  60.160  1.00  0.00           H
ATOM     74  CB  LEU A   7      53.820  49.910  58.370  1.00  0.00           C
ATOM     75  HB1 LEU A   7      53.100  50.490  58.960  1.00  0.00           H
ATOM     76  HB2 LEU A   7      53.290  49.430  57.550  1.00  0.00           H
ATOM     77  CG  LEU A   7      54.850  50.870  57.770  1.00  0.00           C
ATOM     78  HG  LEU A   7      55.400  50.350  56.990  1.00  0.00           H
ATOM     79  CD1 LEU A   7      54.060  52.020  57.140  1.00  0.00           C
ATOM     80 1HD1 LEU A   7      54.730  52.700  56.640  1.00  0.00           H
ATOM     81 2HD1 LEU A   7      53.360  51.620  56.410  1.00  0.00           H
ATOM     82 3HD1 LEU A   7      53.520  52.560  57.910  1.00  0.00           H
ATOM     83  CD2 LEU A   7      55.860  51.420  58.770  1.00  0.00           C
ATOM     84 1HD2 LEU A   7      56.550  52.080  58.270  1.00  0.00           H
ATOM     85 2HD2 LEU A   7      55.350  51.950  59.580  1.00  0.00           H
ATOM     86 3HD2 LEU A   7      56.450  50.610  59.190  1.00  0.00           H
ATOM     87  C   LEU A   7      53.220  47.970  59.840  1.00  0.00           C
ATOM     88  O   LEU A   7      52.480  48.460  60.690  1.00  0.00           O
ATOM     89  N   ASN A   8      53.090  46.710  59.420  1.00  0.00           N
ATOM     90  H   ASN A   8      53.670  46.410  58.650  1.00  0.00           H
ATOM     91  CA  ASN A   8      52.300  45.710  60.140  1.00  0.00           C
ATOM     92  HA  ASN A   8      51.800  46.230  60.970  1.00  0.00           H
ATOM     93  CB  ASN A   8      51.150  45.140  59.270  1.00  0.00           C
ATOM     94  HB1 ASN A   8      51.540  44.450  58.530  1.00  0.00           H
ATOM     95  HB2 ASN A   8      50.660  45.970  58.750  1.00  0.00           H
ATOM     96  CG  ASN A   8      50.100  44.440  60.130  1.00  0.00           C
ATOM     97  OD1 ASN A   8      50.370  44.010  61.240  1.00  0.00           O
ATOM     98  ND2 ASN A   8      48.880  44.330  59.650  1.00  0.00           N
ATOM     99 1HD2 ASN A   8      48.620  44.720  58.750  1.00  0.00           H
ATOM    100 2HD2 ASN A   8      48.180  43.850  60.200  1.00  0.00           H
ATOM    101  C   ASN A   8      53.200  44.680  60.830  1.00  0.00           C
ATOM    102  O   ASN A   8      53.520  44.850  62.000  1.00  0.00           O
ATOM    103  N   GLN A   9      53.690  43.650  60.130  1.00  0.00           N
ATOM    104  H   GLN A   9      53.410  43.570  59.170  1.00  0.00           H
ATOM    105  CA  GLN A   9      54.370  42.480  60.730  1.00  0.00           C
ATOM    106  HA  GLN A   9      53.660  41.970  61.370  1.00  0.00           H
ATOM    107  CB  GLN A   9      54.750  41.500  59.610  1.00  0.00           C
ATOM    108  HB1 GLN A   9      55.450  40.770  60.010  1.00  0.00           H
ATOM    109  HB2 GLN A   9      55.240  42.040  58.810  1.00  0.00           H
ATOM    110  CG  GLN A   9      53.520  40.740  59.070  1.00  0.00           C
ATOM    111  HG1 GLN A   9      52.720  41.450  58.850  1.00  0.00           H
ATOM    112  HG2 GLN A   9      53.150  40.070  59.840  1.00  0.00           H
ATOM    113  CD  GLN A   9      53.820  39.930  57.810  1.00  0.00           C
ATOM    114  OE1 GLN A   9      54.930  39.930  57.280  1.00  0.00           O
ATOM    115  NE2 GLN A   9      52.860  39.200  57.290  1.00  0.00           N
ATOM    116 1HE2 GLN A   9      51.940  39.160  57.710  1.00  0.00           H
ATOM    117 2HE2 GLN A   9      53.050  38.650  56.470  1.00  0.00           H
ATOM    118  C   GLN A   9      55.600  42.770  61.620  1.00  0.00           C
ATOM    119  O   GLN A   9      55.940  41.940  62.470  1.00  0.00           O
ATOM    120  N   ILE A  10      56.260  43.930  61.500  1.00  0.00           N
ATOM    121  H   ILE A  10      55.990  44.540  60.730  1.00  0.00           H
ATOM    122  CA  ILE A  10      57.280  44.400  62.460  1.00  0.00           C
ATOM    123  HA  ILE A  10      57.620  43.550  63.060  1.00  0.00           H
ATOM    124  CB  ILE A  10      58.530  44.930  61.730  1.00  0.00           C
ATOM    125  HB  ILE A  10      58.210  45.690  61.030  1.00  0.00           H
ATOM    126  CG2 ILE A  10      59.540  45.580  62.690  1.00  0.00           C
ATOM    127 1HG2 ILE A  10      60.310  46.120  62.140  1.00  0.00           H
ATOM    128 2HG2 ILE A  10      59.050  46.300  63.340  1.00  0.00           H
ATOM    129 3HG2 ILE A  10      60.030  44.810  63.290  1.00  0.00           H
ATOM    130  CG1 ILE A  10      59.210  43.790  60.940  1.00  0.00           C
ATOM    131 1HG1 ILE A  10      58.510  43.400  60.200  1.00  0.00           H
ATOM    132 2HG1 ILE A  10      59.450  42.990  61.640  1.00  0.00           H
ATOM    133  CD  ILE A  10      60.500  44.180  60.190  1.00  0.00           C
ATOM    134  HD1 ILE A  10      60.870  43.310  59.650  1.00  0.00           H
ATOM    135  HD2 ILE A  10      60.290  44.970  59.480  1.00  0.00           H
ATOM    136  HD3 ILE A  10      61.270  44.490  60.890  1.00  0.00           H
ATOM    137  C   ILE A  10      56.680  45.390  63.480  1.00  0.00           C
ATOM    138  O   ILE A  10      56.880  45.200  64.680  1.00  0.00           O
ATOM    139  N   TRP A  11      55.940  46.420  63.050  1.00  0.00           N
ATOM    140  H   TRP A  11      55.840  46.570  62.060  1.00  0.00           H
ATOM    141  CA  TRP A  11      55.390  47.440  63.960  1.00  0.00           C
ATOM    142  HA  TRP A  11      56.210  47.780  64.590  1.00  0.00           H
ATOM    143  CB  TRP A  11      54.900  48.670  63.180  1.00  0.00           C
ATOM    144  HB1 TRP A  11      53.960  49.020  63.610  1.00  0.00           H
ATOM    145  HB2 TRP A  11      54.690  48.390  62.160  1.00  0.00           H
ATOM    146  CG  TRP A  11      55.850  49.840  63.200  1.00  0.00           C
ATOM    147  CD1 TRP A  11      56.690  50.200  62.200  1.00  0.00           C
ATOM    148  HD1 TRP A  11      56.770  49.700  61.250  1.00  0.00           H
ATOM    149  NE1 TRP A  11      57.420  51.310  62.570  1.00  0.00           N
ATOM    150  HE1 TRP A  11      58.040  51.810  61.940  1.00  0.00           H
ATOM    151  CE2 TRP A  11      57.140  51.670  63.870  1.00  0.00           C
ATOM    152  CZ2 TRP A  11      57.650  52.660  64.720  1.00  0.00           C
ATOM    153  HZ2 TRP A  11      58.450  53.300  64.370  1.00  0.00           H
ATOM    154  CH2 TRP A  11      57.120  52.800  66.010  1.00  0.00           C
ATOM    155  HH2 TRP A  11      57.510  53.550  66.680  1.00  0.00           H
ATOM    156  CZ3 TRP A  11      56.050  51.980  66.420  1.00  0.00           C
ATOM    157  HZ3 TRP A  11      55.620  52.100  67.410  1.00  0.00           H
ATOM    158  CE3 TRP A  11      55.540  50.990  65.560  1.00  0.00           C
ATOM    159  HE3 TRP A  11      54.730  50.350  65.880  1.00  0.00           H
ATOM    160  CD2 TRP A  11      56.090  50.790  64.270  1.00  0.00           C
ATOM    161  C   TRP A  11      54.330  46.920  64.940  1.00  0.00           C
ATOM    162  O   TRP A  11      54.280  47.410  66.070  1.00  0.00           O
ATOM    163  N   GLN A  12      53.610  45.840  64.630  1.00  0.00           N
ATOM    164  H   GLN A  12      53.600  45.530  63.660  1.00  0.00           H
ATOM    165  CA  GLN A  12      52.750  45.110  65.580  1.00  0.00           C
ATOM    166  HA  GLN A  12      51.990  45.810  65.940  1.00  0.00           H
ATOM    167  CB  GLN A  12      52.010  43.960  64.870  1.00  0.00           C
ATOM    168  HB1 GLN A  12      51.500  44.340  63.990  1.00  0.00           H
ATOM    169  HB2 GLN A  12      51.260  43.560  65.550  1.00  0.00           H
ATOM    170  CG  GLN A  12      52.950  42.810  64.450  1.00  0.00           C
ATOM    171  HG1 GLN A  12      53.370  42.400  65.360  1.00  0.00           H
ATOM    172  HG2 GLN A  12      53.760  43.200  63.840  1.00  0.00           H
ATOM    173  CD  GLN A  12      52.310  41.640  63.710  1.00  0.00           C
ATOM    174  OE1 GLN A  12      52.610  40.510  64.040  1.00  0.00           O
ATOM    175  NE2 GLN A  12      51.540  41.840  62.660  1.00  0.00           N
ATOM    176 1HE2 GLN A  12      51.200  42.760  62.400  1.00  0.00           H
ATOM    177 2HE2 GLN A  12      51.150  41.040  62.180  1.00  0.00           H
ATOM    178  C   GLN A  12      53.530  44.610  66.820  1.00  0.00           C
ATOM    179  O   GLN A  12      52.930  44.350  67.860  1.00  0.00           O
ATOM    180  N   LYS A  13      54.870  44.510  66.740  1.00  0.00           N
ATOM    181  H   LYS A  13      55.290  44.750  65.850  1.00  0.00           H
ATOM    182  CA  LYS A  13      55.790  44.160  67.840  1.00  0.00           C
ATOM    183  HA  LYS A  13      55.210  43.730  68.660  1.00  0.00           H
ATOM    184  CB  LYS A  13      56.780  43.080  67.340  1.00  0.00           C
ATOM    185  HB1 LYS A  13      57.480  42.840  68.140  1.00  0.00           H
ATOM    186  HB2 LYS A  13      57.360  43.510  66.520  1.00  0.00           H
ATOM    187  CG  LYS A  13      56.110  41.770  66.870  1.00  0.00           C
ATOM    188  HG1 LYS A  13      55.140  41.970  66.430  1.00  0.00           H
ATOM    189  HG2 LYS A  13      55.970  41.120  67.730  1.00  0.00           H
ATOM    190  CD  LYS A  13      56.960  41.030  65.820  1.00  0.00           C
ATOM    191  HD1 LYS A  13      57.930  40.810  66.260  1.00  0.00           H
ATOM    192  HD2 LYS A  13      57.120  41.690  64.960  1.00  0.00           H
ATOM    193  CE  LYS A  13      56.350  39.700  65.320  1.00  0.00           C
ATOM    194  HE1 LYS A  13      55.980  39.120  66.180  1.00  0.00           H
ATOM    195  HE2 LYS A  13      57.170  39.120  64.880  1.00  0.00           H
ATOM    196  NZ  LYS A  13      55.290  39.850  64.300  1.00  0.00           N
ATOM    197  HZ1 LYS A  13      55.220  39.020  63.710  1.00  0.00           H
ATOM    198  HZ2 LYS A  13      54.350  40.010  64.670  1.00  0.00           H
ATOM    199  HZ3 LYS A  13      55.490  40.600  63.640  1.00  0.00           H
ATOM    200  C   LYS A  13      56.500  45.390  68.450  1.00  0.00           C
ATOM    201  O   LYS A  13      57.330  45.250  69.340  1.00  0.00           O
ATOM    202  N   TYR A  14      56.140  46.610  68.010  1.00  0.00           N
ATOM    203  H   TYR A  14      55.470  46.640  67.260  1.00  0.00           H
ATOM    204  CA  TYR A  14      56.610  47.900  68.530  1.00  0.00           C
ATOM    205  HA  TYR A  14      57.340  47.720  69.320  1.00  0.00           H
ATOM    206  CB  TYR A  14      57.290  48.710  67.410  1.00  0.00           C
ATOM    207  HB1 TYR A  14      57.490  49.710  67.800  1.00  0.00           H
ATOM    208  HB2 TYR A  14      56.570  48.820  66.610  1.00  0.00           H
ATOM    209  CG  TYR A  14      58.600  48.210  66.810  1.00  0.00           C
ATOM    210  CD1 TYR A  14      59.540  47.500  67.570  1.00  0.00           C
ATOM    211  HD1 TYR A  14      59.340  47.230  68.600  1.00  0.00           H
ATOM    212  CE1 TYR A  14      60.760  47.110  66.990  1.00  0.00           C
ATOM    213  HE1 TYR A  14      61.490  46.550  67.560  1.00  0.00           H
ATOM    214  CZ  TYR A  14      61.040  47.410  65.640  1.00  0.00           C
ATOM    215  OH  TYR A  14      62.200  46.980  65.090  1.00  0.00           O
ATOM    216  HH  TYR A  14      62.270  47.240  64.160  1.00  0.00           H
ATOM    217  CE2 TYR A  14      60.110  48.150  64.890  1.00  0.00           C
ATOM    218  HE2 TYR A  14      60.320  48.380  63.850  1.00  0.00           H
ATOM    219  CD2 TYR A  14      58.890  48.550  65.470  1.00  0.00           C
ATOM    220  HD2 TYR A  14      58.180  49.100  64.880  1.00  0.00           H
ATOM    221  C   TYR A  14      55.510  48.770  69.150  1.00  0.00           C
ATOM    222  O   TYR A  14      55.820  49.550  70.060  1.00  0.00           O
ATOM    223  N   LEU A  15      54.240  48.690  68.710  1.00  0.00           N
ATOM    224  H   LEU A  15      54.040  48.070  67.930  1.00  0.00           H
ATOM    225  CA  LEU A  15      53.170  49.620  69.140  1.00  0.00           C
ATOM    226  HA  LEU A  15      53.470  50.630  68.870  1.00  0.00           H
ATOM    227  CB  LEU A  15      51.860  49.290  68.400  1.00  0.00           C
ATOM    228  HB1 LEU A  15      51.040  49.830  68.880  1.00  0.00           H
ATOM    229  HB2 LEU A  15      51.660  48.220  68.520  1.00  0.00           H
ATOM    230  CG  LEU A  15      51.860  49.630  66.900  1.00  0.00           C
ATOM    231  HG  LEU A  15      52.740  49.220  66.430  1.00  0.00           H
ATOM    232  CD1 LEU A  15      50.630  49.020  66.230  1.00  0.00           C
ATOM    233 1HD1 LEU A  15      50.640  49.240  65.160  1.00  0.00           H
ATOM    234 2HD1 LEU A  15      50.640  47.940  66.350  1.00  0.00           H
ATOM    235 3HD1 LEU A  15      49.720  49.410  66.670  1.00  0.00           H
ATOM    236  CD2 LEU A  15      51.850  51.140  66.640  1.00  0.00           C
ATOM    237 1HD2 LEU A  15      51.790  51.320  65.570  1.00  0.00           H
ATOM    238 2HD2 LEU A  15      50.980  51.580  67.120  1.00  0.00           H
ATOM    239 3HD2 LEU A  15      52.760  51.600  67.020  1.00  0.00           H
ATOM    240  C   LEU A  15      52.960  49.650  70.670  1.00  0.00           C
ATOM    241  O   LEU A  15      52.890  50.730  71.250  1.00  0.00           O
ATOM    242  N   ASN A  16      52.980  48.490  71.330  1.00  0.00           N
ATOM    243  H   ASN A  16      52.900  47.650  70.760  1.00  0.00           H
ATOM    244  CA  ASN A  16      52.840  48.340  72.800  1.00  0.00           C
ATOM    245  HA  ASN A  16      52.280  49.200  73.170  1.00  0.00           H
ATOM    246  CB  ASN A  16      51.980  47.090  73.080  1.00  0.00           C
ATOM    247  HB1 ASN A  16      51.920  46.920  74.150  1.00  0.00           H
ATOM    248  HB2 ASN A  16      52.450  46.200  72.650  1.00  0.00           H
ATOM    249  CG  ASN A  16      50.550  47.190  72.560  1.00  0.00           C
ATOM    250  OD1 ASN A  16      50.060  48.250  72.220  1.00  0.00           O
ATOM    251  ND2 ASN A  16      49.860  46.080  72.460  1.00  0.00           N
ATOM    252 1HD2 ASN A  16      50.280  45.180  72.630  1.00  0.00           H
ATOM    253 2HD2 ASN A  16      48.920  46.140  72.040  1.00  0.00           H
ATOM    254  C   ASN A  16      54.190  48.360  73.580  1.00  0.00           C
ATOM    255  O   ASN A  16      54.270  47.910  74.720  1.00  0.00           O
ATOM    256  N   SER A  17      55.290  48.800  72.950  1.00  0.00           N
ATOM    257  H   SER A  17      55.180  49.240  72.050  1.00  0.00           H
ATOM    258  CA  SER A  17      56.660  48.640  73.480  1.00  0.00           C
ATOM    259  HA  SER A  17      56.710  47.640  73.930  1.00  0.00           H
ATOM    260  CB  SER A  17      57.680  48.660  72.340  1.00  0.00           C
ATOM    261  HB1 SER A  17      57.370  47.960  71.560  1.00  0.00           H
ATOM    262  HB2 SER A  17      58.650  48.350  72.700  1.00  0.00           H
ATOM    263  OG  SER A  17      57.780  49.970  71.810  1.00  0.00           O
ATOM    264  HG  SER A  17      57.060  50.040  71.150  1.00  0.00           H
ATOM    265  C   SER A  17      57.070  49.670  74.550  1.00  0.00           C
ATOM    266  O   SER A  17      56.480  50.750  74.660  1.00  0.00           O
ATOM    267  N   PRO A  18      58.200  49.440  75.260  1.00  0.00           N
ATOM    268  CD  PRO A  18      58.900  48.180  75.400  1.00  0.00           C
ATOM    269  HD1 PRO A  18      59.660  48.110  74.630  1.00  0.00           H
ATOM    270  HD2 PRO A  18      58.230  47.320  75.360  1.00  0.00           H
ATOM    271  CG  PRO A  18      59.570  48.250  76.760  1.00  0.00           C
ATOM    272  HG1 PRO A  18      60.420  47.580  76.830  1.00  0.00           H
ATOM    273  HG2 PRO A  18      58.840  48.050  77.530  1.00  0.00           H
ATOM    274  CB  PRO A  18      60.000  49.720  76.810  1.00  0.00           C
ATOM    275  HB1 PRO A  18      60.940  49.830  76.270  1.00  0.00           H
ATOM    276  HB2 PRO A  18      60.120  50.070  77.830  1.00  0.00           H
ATOM    277  CA  PRO A  18      58.880  50.460  76.070  1.00  0.00           C
ATOM    278  HA  PRO A  18      58.170  50.860  76.800  1.00  0.00           H
ATOM    279  C   PRO A  18      59.460  51.630  75.250  1.00  0.00           C
ATOM    280  O   PRO A  18      59.970  52.580  75.840  1.00  0.00           O
ATOM    281  N   TYR A  19      59.430  51.560  73.910  1.00  0.00           N
ATOM    282  H   TYR A  19      58.980  50.760  73.480  1.00  0.00           H
ATOM    283  CA  TYR A  19      59.900  52.620  73.020  1.00  0.00           C
ATOM    284  HA  TYR A  19      60.600  53.260  73.570  1.00  0.00           H
ATOM    285  CB  TYR A  19      60.680  52.000  71.850  1.00  0.00           C
ATOM    286  HB1 TYR A  19      60.020  51.330  71.300  1.00  0.00           H
ATOM    287  HB2 TYR A  19      61.500  51.410  72.250  1.00  0.00           H
ATOM    288  CG  TYR A  19      61.240  53.040  70.900  1.00  0.00           C
ATOM    289  CD1 TYR A  19      62.200  53.950  71.370  1.00  0.00           C
ATOM    290  HD1 TYR A  19      62.580  53.860  72.380  1.00  0.00           H
ATOM    291  CE1 TYR A  19      62.650  54.980  70.540  1.00  0.00           C
ATOM    292  HE1 TYR A  19      63.380  55.680  70.900  1.00  0.00           H
ATOM    293  CZ  TYR A  19      62.170  55.100  69.220  1.00  0.00           C
ATOM    294  OH  TYR A  19      62.620  56.100  68.420  1.00  0.00           O
ATOM    295  HH  TYR A  19      62.400  55.930  67.490  1.00  0.00           H
ATOM    296  CE2 TYR A  19      61.220  54.170  68.740  1.00  0.00           C
ATOM    297  HE2 TYR A  19      60.840  54.260  67.730  1.00  0.00           H
ATOM    298  CD2 TYR A  19      60.750  53.150  69.590  1.00  0.00           C
ATOM    299  HD2 TYR A  19      60.000  52.450  69.220  1.00  0.00           H
ATOM    300  C   TYR A  19      58.780  53.550  72.530  1.00  0.00           C
ATOM    301  O   TYR A  19      59.020  54.710  72.240  1.00  0.00           O
ATOM    302  N   THR A  20      57.530  53.080  72.500  1.00  0.00           N
ATOM    303  H   THR A  20      57.370  52.090  72.660  1.00  0.00           H
ATOM    304  CA  THR A  20      56.330  53.940  72.420  1.00  0.00           C
ATOM    305  HA  THR A  20      56.570  54.850  71.870  1.00  0.00           H
ATOM    306  CB  THR A  20      55.200  53.220  71.670  1.00  0.00           C
ATOM    307  HB  THR A  20      54.330  53.870  71.600  1.00  0.00           H
ATOM    308  CG2 THR A  20      55.630  52.800  70.270  1.00  0.00           C
ATOM    309 1HG2 THR A  20      54.790  52.340  69.750  1.00  0.00           H
ATOM    310 2HG2 THR A  20      55.950  53.680  69.710  1.00  0.00           H
ATOM    311 3HG2 THR A  20      56.460  52.090  70.300  1.00  0.00           H
ATOM    312  OG1 THR A  20      54.860  52.050  72.380  1.00  0.00           O
ATOM    313  HG1 THR A  20      54.110  51.630  71.920  1.00  0.00           H
ATOM    314  C   THR A  20      55.830  54.360  73.800  1.00  0.00           C
ATOM    315  O   THR A  20      55.040  55.290  73.930  1.00  0.00           O
ATOM    316  N   THR A  21      56.280  53.640  74.840  1.00  0.00           N
ATOM    317  H   THR A  21      56.880  52.870  74.600  1.00  0.00           H
ATOM    318  CA  THR A  21      55.710  53.600  76.190  1.00  0.00           C
ATOM    319  HA  THR A  21      56.100  52.690  76.650  1.00  0.00           H
ATOM    320  CB  THR A  21      56.180  54.750  77.100  1.00  0.00           C
ATOM    321  HB  THR A  21      55.730  55.690  76.790  1.00  0.00           H
ATOM    322  CG2 THR A  21      55.880  54.470  78.570  1.00  0.00           C
ATOM    323 1HG2 THR A  21      56.310  55.260  79.190  1.00  0.00           H
ATOM    324 2HG2 THR A  21      54.800  54.450  78.740  1.00  0.00           H
ATOM    325 3HG2 THR A  21      56.300  53.510  78.870  1.00  0.00           H
ATOM    326  OG1 THR A  21      57.580  54.850  77.060  1.00  0.00           O
ATOM    327  HG1 THR A  21      57.820  55.420  76.300  1.00  0.00           H
ATOM    328  C   THR A  21      54.190  53.400  76.150  1.00  0.00           C
ATOM    329  O   THR A  21      53.420  54.200  76.680  1.00  0.00           O
ATOM    330  N   CYS A  22      53.790  52.300  75.510  1.00  0.00           N
ATOM    331  H   CYS A  22      54.490  51.710  75.090  1.00  0.00           H
ATOM    332  CA  CYS A  22      52.410  51.800  75.530  1.00  0.00           C
ATOM    333  HA  CYS A  22      52.390  50.900  74.910  1.00  0.00           H
ATOM    334  CB  CYS A  22      52.040  51.380  76.960  1.00  0.00           C
ATOM    335  HB1 CYS A  22      51.100  50.830  76.960  1.00  0.00           H
ATOM    336  HB2 CYS A  22      51.910  52.280  77.550  1.00  0.00           H
ATOM    337  SG  CYS A  22      53.350  50.370  77.710  1.00  0.00           S
ATOM    338  HG  CYS A  22      53.040  49.240  77.060  1.00  0.00           H
ATOM    339  C   CYS A  22      51.370  52.760  74.910  1.00  0.00           C
ATOM    340  O   CYS A  22      50.220  52.790  75.330  1.00  0.00           O
ATOM    341  N   LEU A  23      51.800  53.580  73.950  1.00  0.00           N
ATOM    342  H   LEU A  23      52.780  53.560  73.700  1.00  0.00           H
ATOM    343  CA  LEU A  23      50.930  54.510  73.220  1.00  0.00           C
ATOM    344  HA  LEU A  23      49.930  54.470  73.650  1.00  0.00           H
ATOM    345  CB  LEU A  23      51.460  55.950  73.400  1.00  0.00           C
ATOM    346  HB1 LEU A  23      52.450  56.020  72.940  1.00  0.00           H
ATOM    347  HB2 LEU A  23      51.570  56.150  74.470  1.00  0.00           H
ATOM    348  CG  LEU A  23      50.520  57.000  72.780  1.00  0.00           C
ATOM    349  HG  LEU A  23      50.350  56.770  71.730  1.00  0.00           H
ATOM    350  CD1 LEU A  23      49.180  57.070  73.510  1.00  0.00           C
ATOM    351 1HD1 LEU A  23      48.590  57.900  73.140  1.00  0.00           H
ATOM    352 2HD1 LEU A  23      48.610  56.160  73.330  1.00  0.00           H
ATOM    353 3HD1 LEU A  23      49.340  57.190  74.580  1.00  0.00           H
ATOM    354  CD2 LEU A  23      51.170  58.390  72.850  1.00  0.00           C
ATOM    355 1HD2 LEU A  23      50.610  59.070  72.210  1.00  0.00           H
ATOM    356 2HD2 LEU A  23      51.160  58.760  73.870  1.00  0.00           H
ATOM    357 3HD2 LEU A  23      52.190  58.340  72.490  1.00  0.00           H
ATOM    358  C   LEU A  23      50.800  54.070  71.750  1.00  0.00           C
ATOM    359  O   LEU A  23      51.640  54.410  70.910  1.00  0.00           O
ATOM    360  N   TYR A  24      49.750  53.300  71.470  1.00  0.00           N
ATOM    361  H   TYR A  24      49.130  53.050  72.230  1.00  0.00           H
ATOM    362  CA  TYR A  24      49.440  52.760  70.140  1.00  0.00           C
ATOM    363  HA  TYR A  24      50.340  52.250  69.780  1.00  0.00           H
ATOM    364  CB  TYR A  24      48.330  51.690  70.260  1.00  0.00           C
ATOM    365  HB1 TYR A  24      47.940  51.680  71.280  1.00  0.00           H
ATOM    366  HB2 TYR A  24      48.790  50.710  70.100  1.00  0.00           H
ATOM    367  CG  TYR A  24      47.150  51.850  69.330  1.00  0.00           C
ATOM    368  CD1 TYR A  24      47.100  51.160  68.100  1.00  0.00           C
ATOM    369  HD1 TYR A  24      47.890  50.480  67.820  1.00  0.00           H
ATOM    370  CE1 TYR A  24      46.000  51.330  67.240  1.00  0.00           C
ATOM    371  HE1 TYR A  24      45.930  50.770  66.320  1.00  0.00           H
ATOM    372  CZ  TYR A  24      44.930  52.180  67.600  1.00  0.00           C
ATOM    373  OH  TYR A  24      43.870  52.310  66.770  1.00  0.00           O
ATOM    374  HH  TYR A  24      43.140  52.780  67.220  1.00  0.00           H
ATOM    375  CE2 TYR A  24      44.980  52.860  68.830  1.00  0.00           C
ATOM    376  HE2 TYR A  24      44.160  53.500  69.120  1.00  0.00           H
ATOM    377  CD2 TYR A  24      46.080  52.700  69.690  1.00  0.00           C
ATOM    378  HD2 TYR A  24      46.110  53.220  70.630  1.00  0.00           H
ATOM    379  C   TYR A  24      49.100  53.850  69.100  1.00  0.00           C
ATOM    380  O   TYR A  24      48.640  54.950  69.430  1.00  0.00           O
ATOM    381  N   ILE A  25      49.320  53.510  67.830  1.00  0.00           N
ATOM    382  H   ILE A  25      49.600  52.560  67.650  1.00  0.00           H
ATOM    383  CA  ILE A  25      48.970  54.290  66.640  1.00  0.00           C
ATOM    384  HA  ILE A  25      48.290  55.080  66.930  1.00  0.00           H
ATOM    385  CB  ILE A  25      50.240  54.940  66.030  1.00  0.00           C
ATOM    386  HB  ILE A  25      50.970  54.150  65.840  1.00  0.00           H
ATOM    387  CG2 ILE A  25      49.940  55.640  64.690  1.00  0.00           C
ATOM    388 1HG2 ILE A  25      50.860  56.020  64.250  1.00  0.00           H
ATOM    389 2HG2 ILE A  25      49.530  54.920  63.970  1.00  0.00           H
ATOM    390 3HG2 ILE A  25      49.240  56.460  64.830  1.00  0.00           H
ATOM    391  CG1 ILE A  25      50.860  55.960  67.030  1.00  0.00           C
ATOM    392 1HG1 ILE A  25      51.070  55.450  67.960  1.00  0.00           H
ATOM    393 2HG1 ILE A  25      50.130  56.740  67.240  1.00  0.00           H
ATOM    394  CD  ILE A  25      52.160  56.610  66.560  1.00  0.00           C
ATOM    395  HD1 ILE A  25      52.610  57.160  67.400  1.00  0.00           H
ATOM    396  HD2 ILE A  25      52.870  55.850  66.230  1.00  0.00           H
ATOM    397  HD3 ILE A  25      51.970  57.320  65.760  1.00  0.00           H
ATOM    398  C   ILE A  25      48.260  53.330  65.650  1.00  0.00           C
ATOM    399  O   ILE A  25      48.730  52.190  65.510  1.00  0.00           O
ATOM    400  N   PRO A  26      47.170  53.750  64.980  1.00  0.00           N
ATOM    401  CD  PRO A  26      46.460  55.000  65.210  1.00  0.00           C
ATOM    402  HD1 PRO A  26      47.020  55.820  64.750  1.00  0.00           H
ATOM    403  HD2 PRO A  26      46.300  55.190  66.270  1.00  0.00           H
ATOM    404  CG  PRO A  26      45.100  54.870  64.520  1.00  0.00           C
ATOM    405  HG1 PRO A  26      44.740  55.830  64.150  1.00  0.00           H
ATOM    406  HG2 PRO A  26      44.380  54.430  65.200  1.00  0.00           H
ATOM    407  CB  PRO A  26      45.400  53.900  63.380  1.00  0.00           C
ATOM    408  HB1 PRO A  26      45.860  54.450  62.550  1.00  0.00           H
ATOM    409  HB2 PRO A  26      44.510  53.380  63.040  1.00  0.00           H
ATOM    410  CA  PRO A  26      46.420  52.940  64.000  1.00  0.00           C
ATOM    411  HA  PRO A  26      45.880  52.170  64.550  1.00  0.00           H
ATOM    412  C   PRO A  26      47.260  52.270  62.910  1.00  0.00           C
ATOM    413  O   PRO A  26      48.360  52.720  62.590  1.00  0.00           O
ATOM    414  N   ALA A  27      46.690  51.220  62.300  1.00  0.00           N
ATOM    415  H   ALA A  27      45.760  50.950  62.590  1.00  0.00           H
ATOM    416  CA  ALA A  27      47.290  50.490  61.180  1.00  0.00           C
ATOM    417  HA  ALA A  27      48.230  50.070  61.530  1.00  0.00           H
ATOM    418  CB  ALA A  27      46.350  49.330  60.810  1.00  0.00           C
ATOM    419  HB1 ALA A  27      46.820  48.680  60.070  1.00  0.00           H
ATOM    420  HB2 ALA A  27      46.100  48.740  61.690  1.00  0.00           H
ATOM    421  HB3 ALA A  27      45.430  49.720  60.380  1.00  0.00           H
ATOM    422  C   ALA A  27      47.590  51.420  59.990  1.00  0.00           C
ATOM    423  O   ALA A  27      46.870  52.410  59.790  1.00  0.00           O
ATOM    424  N   PRO A  28      48.630  51.140  59.180  1.00  0.00           N
ATOM    425  CD  PRO A  28      49.430  49.930  59.190  1.00  0.00           C
ATOM    426  HD1 PRO A  28      48.820  49.030  59.290  1.00  0.00           H
ATOM    427  HD2 PRO A  28      50.160  49.970  60.000  1.00  0.00           H
ATOM    428  CG  PRO A  28      50.140  49.910  57.840  1.00  0.00           C
ATOM    429  HG1 PRO A  28      49.480  49.500  57.080  1.00  0.00           H
ATOM    430  HG2 PRO A  28      51.070  49.340  57.880  1.00  0.00           H
ATOM    431  CB  PRO A  28      50.380  51.400  57.590  1.00  0.00           C
ATOM    432  HB1 PRO A  28      50.530  51.610  56.530  1.00  0.00           H
ATOM    433  HB2 PRO A  28      51.240  51.730  58.170  1.00  0.00           H
ATOM    434  CA  PRO A  28      49.120  52.060  58.150  1.00  0.00           C
ATOM    435  HA  PRO A  28      49.380  53.020  58.610  1.00  0.00           H
ATOM    436  C   PRO A  28      48.070  52.310  57.060  1.00  0.00           C
ATOM    437  O   PRO A  28      47.720  51.390  56.320  1.00  0.00           O
ATOM    438  N   THR A  29      47.600  53.550  56.940  1.00  0.00           N
ATOM    439  H   THR A  29      47.970  54.270  57.550  1.00  0.00           H
ATOM    440  CA  THR A  29      46.660  53.970  55.880  1.00  0.00           C
ATOM    441  HA  THR A  29      46.230  53.080  55.420  1.00  0.00           H
ATOM    442  CB  THR A  29      45.500  54.800  56.420  1.00  0.00           C
ATOM    443  HB  THR A  29      44.810  55.000  55.600  1.00  0.00           H
ATOM    444  CG2 THR A  29      44.730  54.100  57.530  1.00  0.00           C
ATOM    445 1HG2 THR A  29      43.820  54.660  57.730  1.00  0.00           H
ATOM    446 2HG2 THR A  29      44.470  53.100  57.200  1.00  0.00           H
ATOM    447 3HG2 THR A  29      45.330  54.030  58.440  1.00  0.00           H
ATOM    448  OG1 THR A  29      45.920  56.040  56.960  1.00  0.00           O
ATOM    449  HG1 THR A  29      45.820  55.980  57.930  1.00  0.00           H
ATOM    450  C   THR A  29      47.390  54.730  54.780  1.00  0.00           C
ATOM    451  O   THR A  29      48.510  55.220  54.970  1.00  0.00           O
ATOM    452  N   ALA A  30      46.790  54.880  53.600  1.00  0.00           N
ATOM    453  H   ALA A  30      45.880  54.460  53.450  1.00  0.00           H
ATOM    454  CA  ALA A  30      47.420  55.580  52.480  1.00  0.00           C
ATOM    455  HA  ALA A  30      48.070  56.350  52.870  1.00  0.00           H
ATOM    456  CB  ALA A  30      48.290  54.550  51.740  1.00  0.00           C
ATOM    457  HB1 ALA A  30      48.810  55.030  50.910  1.00  0.00           H
ATOM    458  HB2 ALA A  30      49.040  54.140  52.420  1.00  0.00           H
ATOM    459  HB3 ALA A  30      47.670  53.740  51.370  1.00  0.00           H
ATOM    460  C   ALA A  30      46.390  56.290  51.580  1.00  0.00           C
ATOM    461  O   ALA A  30      45.190  56.060  51.690  1.00  0.00           O
ATOM    462  N   LYS A  31      46.870  57.220  50.720  1.00  0.00           N
ATOM    463  H   LYS A  31      47.870  57.350  50.720  1.00  0.00           H
ATOM    464  CA  LYS A  31      46.120  57.750  49.560  1.00  0.00           C
ATOM    465  HA  LYS A  31      45.520  56.930  49.170  1.00  0.00           H
ATOM    466  CB  LYS A  31      45.130  58.870  49.950  1.00  0.00           C
ATOM    467  HB1 LYS A  31      44.460  58.500  50.720  1.00  0.00           H
ATOM    468  HB2 LYS A  31      44.510  59.060  49.080  1.00  0.00           H
ATOM    469  CG  LYS A  31      45.720  60.230  50.370  1.00  0.00           C
ATOM    470  HG1 LYS A  31      45.170  61.000  49.840  1.00  0.00           H
ATOM    471  HG2 LYS A  31      46.760  60.310  50.070  1.00  0.00           H
ATOM    472  CD  LYS A  31      45.590  60.530  51.870  1.00  0.00           C
ATOM    473  HD1 LYS A  31      44.560  60.350  52.190  1.00  0.00           H
ATOM    474  HD2 LYS A  31      45.820  61.580  52.030  1.00  0.00           H
ATOM    475  CE  LYS A  31      46.550  59.690  52.720  1.00  0.00           C
ATOM    476  HE1 LYS A  31      47.570  59.860  52.370  1.00  0.00           H
ATOM    477  HE2 LYS A  31      46.300  58.630  52.590  1.00  0.00           H
ATOM    478  NZ  LYS A  31      46.430  60.040  54.150  1.00  0.00           N
ATOM    479  HZ1 LYS A  31      47.200  59.670  54.700  1.00  0.00           H
ATOM    480  HZ2 LYS A  31      46.400  61.050  54.300  1.00  0.00           H
ATOM    481  HZ3 LYS A  31      45.590  59.630  54.550  1.00  0.00           H
ATOM    482  C   LYS A  31      47.060  58.160  48.420  1.00  0.00           C
ATOM    483  O   LYS A  31      48.230  58.480  48.660  1.00  0.00           O
ATOM    484  N   TYR A  32      46.560  58.220  47.190  1.00  0.00           N
ATOM    485  H   TYR A  32      45.570  58.020  47.070  1.00  0.00           H
ATOM    486  CA  TYR A  32      47.330  58.550  45.980  1.00  0.00           C
ATOM    487  HA  TYR A  32      48.370  58.680  46.250  1.00  0.00           H
ATOM    488  CB  TYR A  32      47.260  57.380  44.980  1.00  0.00           C
ATOM    489  HB1 TYR A  32      47.750  57.680  44.050  1.00  0.00           H
ATOM    490  HB2 TYR A  32      46.220  57.170  44.740  1.00  0.00           H
ATOM    491  CG  TYR A  32      47.930  56.110  45.470  1.00  0.00           C
ATOM    492  CD1 TYR A  32      47.180  55.140  46.150  1.00  0.00           C
ATOM    493  HD1 TYR A  32      46.120  55.290  46.320  1.00  0.00           H
ATOM    494  CE1 TYR A  32      47.790  53.950  46.600  1.00  0.00           C
ATOM    495  HE1 TYR A  32      47.210  53.170  47.080  1.00  0.00           H
ATOM    496  CZ  TYR A  32      49.170  53.760  46.430  1.00  0.00           C
ATOM    497  OH  TYR A  32      49.750  52.650  46.960  1.00  0.00           O
ATOM    498  HH  TYR A  32      50.670  52.520  46.660  1.00  0.00           H
ATOM    499  CE2 TYR A  32      49.920  54.710  45.710  1.00  0.00           C
ATOM    500  HE2 TYR A  32      50.970  54.540  45.540  1.00  0.00           H
ATOM    501  CD2 TYR A  32      49.300  55.880  45.220  1.00  0.00           C
ATOM    502  HD2 TYR A  32      49.870  56.610  44.670  1.00  0.00           H
ATOM    503  C   TYR A  32      46.870  59.850  45.310  1.00  0.00           C
ATOM    504  O   TYR A  32      45.750  60.330  45.490  1.00  0.00           O
ATOM    505  N   THR A  33      47.750  60.410  44.470  1.00  0.00           N
ATOM    506  H   THR A  33      48.660  59.970  44.400  1.00  0.00           H
ATOM    507  CA  THR A  33      47.370  61.310  43.380  1.00  0.00           C
ATOM    508  HA  THR A  33      46.460  61.840  43.650  1.00  0.00           H
ATOM    509  CB  THR A  33      48.450  62.370  43.130  1.00  0.00           C
ATOM    510  HB  THR A  33      49.350  61.880  42.770  1.00  0.00           H
ATOM    511  CG2 THR A  33      48.010  63.420  42.100  1.00  0.00           C
ATOM    512 1HG2 THR A  33      48.800  64.160  41.980  1.00  0.00           H
ATOM    513 2HG2 THR A  33      47.840  62.950  41.140  1.00  0.00           H
ATOM    514 3HG2 THR A  33      47.100  63.910  42.440  1.00  0.00           H
ATOM    515  OG1 THR A  33      48.770  63.070  44.310  1.00  0.00           O
ATOM    516  HG1 THR A  33      49.740  63.090  44.340  1.00  0.00           H
ATOM    517  C   THR A  33      47.160  60.460  42.120  1.00  0.00           C
ATOM    518  O   THR A  33      48.100  59.750  41.750  1.00  0.00           O
ATOM    519  N   PRO A  34      46.000  60.500  41.440  1.00  0.00           N
ATOM    520  CD  PRO A  34      44.770  61.140  41.880  1.00  0.00           C
ATOM    521  HD1 PRO A  34      44.750  62.170  41.520  1.00  0.00           H
ATOM    522  HD2 PRO A  34      44.640  61.100  42.960  1.00  0.00           H
ATOM    523  CG  PRO A  34      43.650  60.340  41.220  1.00  0.00           C
ATOM    524  HG1 PRO A  34      42.750  60.940  41.080  1.00  0.00           H
ATOM    525  HG2 PRO A  34      43.440  59.460  41.820  1.00  0.00           H
ATOM    526  CB  PRO A  34      44.260  59.930  39.890  1.00  0.00           C
ATOM    527  HB1 PRO A  34      44.190  60.760  39.190  1.00  0.00           H
ATOM    528  HB2 PRO A  34      43.770  59.040  39.490  1.00  0.00           H
ATOM    529  CA  PRO A  34      45.720  59.660  40.260  1.00  0.00           C
ATOM    530  HA  PRO A  34      45.800  58.620  40.550  1.00  0.00           H
ATOM    531  C   PRO A  34      46.630  59.910  39.060  1.00  0.00           C
ATOM    532  O   PRO A  34      47.160  61.010  38.870  1.00  0.00           O
ATOM    533  N   LEU A  35      46.790  58.890  38.210  1.00  0.00           N
ATOM    534  H   LEU A  35      46.300  58.020  38.400  1.00  0.00           H
ATOM    535  CA  LEU A  35      47.540  58.930  36.950  1.00  0.00           C
ATOM    536  HA  LEU A  35      47.320  59.850  36.420  1.00  0.00           H
ATOM    537  CB  LEU A  35      49.050  58.870  37.250  1.00  0.00           C
ATOM    538  HB1 LEU A  35      49.240  58.000  37.900  1.00  0.00           H
ATOM    539  HB2 LEU A  35      49.330  59.760  37.800  1.00  0.00           H
ATOM    540  CG  LEU A  35      49.970  58.760  36.020  1.00  0.00           C
ATOM    541  HG  LEU A  35      49.800  57.810  35.510  1.00  0.00           H
ATOM    542  CD1 LEU A  35      49.770  59.900  35.030  1.00  0.00           C
ATOM    543 1HD1 LEU A  35      50.470  59.780  34.200  1.00  0.00           H
ATOM    544 2HD1 LEU A  35      48.770  59.880  34.620  1.00  0.00           H
ATOM    545 3HD1 LEU A  35      49.940  60.870  35.520  1.00  0.00           H
ATOM    546  CD2 LEU A  35      51.440  58.800  36.470  1.00  0.00           C
ATOM    547 1HD2 LEU A  35      52.080  58.620  35.610  1.00  0.00           H
ATOM    548 2HD2 LEU A  35      51.670  59.770  36.900  1.00  0.00           H
ATOM    549 3HD2 LEU A  35      51.610  58.030  37.220  1.00  0.00           H
ATOM    550  C   LEU A  35      47.120  57.740  36.070  1.00  0.00           C
ATOM    551  O   LEU A  35      47.240  56.590  36.490  1.00  0.00           O
ATOM    552  N   VAL A  36      46.700  58.000  34.830  1.00  0.00           N
ATOM    553  H   VAL A  36      46.610  58.960  34.540  1.00  0.00           H
ATOM    554  CA  VAL A  36      46.580  56.960  33.790  1.00  0.00           C
ATOM    555  HA  VAL A  36      46.300  56.020  34.280  1.00  0.00           H
ATOM    556  CB  VAL A  36      45.480  57.260  32.760  1.00  0.00           C
ATOM    557  HB  VAL A  36      45.440  56.430  32.050  1.00  0.00           H
ATOM    558  CG1 VAL A  36      44.100  57.380  33.430  1.00  0.00           C
ATOM    559 1HG1 VAL A  36      43.330  57.530  32.680  1.00  0.00           H
ATOM    560 2HG1 VAL A  36      43.880  56.450  33.970  1.00  0.00           H
ATOM    561 3HG1 VAL A  36      44.080  58.210  34.140  1.00  0.00           H
ATOM    562  CG2 VAL A  36      45.740  58.550  31.960  1.00  0.00           C
ATOM    563 1HG2 VAL A  36      44.940  58.680  31.230  1.00  0.00           H
ATOM    564 2HG2 VAL A  36      45.780  59.410  32.620  1.00  0.00           H
ATOM    565 3HG2 VAL A  36      46.680  58.470  31.410  1.00  0.00           H
ATOM    566  C   VAL A  36      47.940  56.730  33.120  1.00  0.00           C
ATOM    567  O   VAL A  36      48.650  57.690  32.790  1.00  0.00           O
ATOM    568  N   GLY A  37      48.310  55.460  32.940  1.00  0.00           N
ATOM    569  H   GLY A  37      47.720  54.710  33.290  1.00  0.00           H
ATOM    570  CA  GLY A  37      49.590  55.070  32.360  1.00  0.00           C
ATOM    571  HA1 GLY A  37      49.820  54.070  32.710  1.00  0.00           H
ATOM    572  HA2 GLY A  37      50.370  55.740  32.730  1.00  0.00           H
ATOM    573  C   GLY A  37      49.650  55.080  30.830  1.00  0.00           C
ATOM    574  O   GLY A  37      48.670  55.360  30.140  1.00  0.00           O
ATOM    575  N   THR A  38      50.830  54.720  30.300  1.00  0.00           N
ATOM    576  H   THR A  38      51.570  54.510  30.950  1.00  0.00           H
ATOM    577  CA  THR A  38      51.050  54.190  28.940  1.00  0.00           C
ATOM    578  HA  THR A  38      50.150  53.640  28.660  1.00  0.00           H
ATOM    579  CB  THR A  38      51.330  55.260  27.870  1.00  0.00           C
ATOM    580  HB  THR A  38      51.260  54.780  26.890  1.00  0.00           H
ATOM    581  CG2 THR A  38      50.380  56.450  27.860  1.00  0.00           C
ATOM    582 1HG2 THR A  38      50.590  57.090  27.010  1.00  0.00           H
ATOM    583 2HG2 THR A  38      49.360  56.090  27.770  1.00  0.00           H
ATOM    584 3HG2 THR A  38      50.480  57.020  28.790  1.00  0.00           H
ATOM    585  OG1 THR A  38      52.640  55.790  27.980  1.00  0.00           O
ATOM    586  HG1 THR A  38      52.570  56.760  28.070  1.00  0.00           H
ATOM    587  C   THR A  38      52.230  53.210  28.940  1.00  0.00           C
ATOM    588  O   THR A  38      53.090  53.260  29.820  1.00  0.00           O
ATOM    589  N   SER A  39      52.360  52.360  27.920  1.00  0.00           N
ATOM    590  H   SER A  39      51.580  52.240  27.270  1.00  0.00           H
ATOM    591  CA  SER A  39      53.610  51.630  27.640  1.00  0.00           C
ATOM    592  HA  SER A  39      54.110  51.420  28.590  1.00  0.00           H
ATOM    593  CB  SER A  39      53.310  50.290  26.990  1.00  0.00           C
ATOM    594  HB1 SER A  39      52.630  49.730  27.630  1.00  0.00           H
ATOM    595  HB2 SER A  39      54.240  49.720  26.870  1.00  0.00           H
ATOM    596  OG  SER A  39      52.730  50.520  25.720  1.00  0.00           O
ATOM    597  HG  SER A  39      52.340  49.680  25.390  1.00  0.00           H
ATOM    598  C   SER A  39      54.620  52.430  26.800  1.00  0.00           C
ATOM    599  O   SER A  39      55.780  52.030  26.690  1.00  0.00           O
ATOM    600  N   LEU A  40      54.220  53.590  26.250  1.00  0.00           N
ATOM    601  H   LEU A  40      53.260  53.850  26.380  1.00  0.00           H
ATOM    602  CA  LEU A  40      55.120  54.550  25.590  1.00  0.00           C
ATOM    603  HA  LEU A  40      55.760  54.010  24.880  1.00  0.00           H
ATOM    604  CB  LEU A  40      54.310  55.620  24.840  1.00  0.00           C
ATOM    605  HB1 LEU A  40      55.010  56.400  24.520  1.00  0.00           H
ATOM    606  HB2 LEU A  40      53.610  56.080  25.530  1.00  0.00           H
ATOM    607  CG  LEU A  40      53.540  55.160  23.590  1.00  0.00           C
ATOM    608  HG  LEU A  40      52.790  54.440  23.890  1.00  0.00           H
ATOM    609  CD1 LEU A  40      52.860  56.380  22.980  1.00  0.00           C
ATOM    610 1HD1 LEU A  40      52.340  56.100  22.060  1.00  0.00           H
ATOM    611 2HD1 LEU A  40      52.130  56.790  23.680  1.00  0.00           H
ATOM    612 3HD1 LEU A  40      53.600  57.140  22.730  1.00  0.00           H
ATOM    613  CD2 LEU A  40      54.450  54.540  22.530  1.00  0.00           C
ATOM    614 1HD2 LEU A  40      53.880  54.340  21.630  1.00  0.00           H
ATOM    615 2HD2 LEU A  40      55.280  55.220  22.310  1.00  0.00           H
ATOM    616 3HD2 LEU A  40      54.850  53.590  22.910  1.00  0.00           H
ATOM    617  C   LEU A  40      56.050  55.260  26.580  1.00  0.00           C
ATOM    618  O   LEU A  40      57.160  55.670  26.210  1.00  0.00           O
ATOM    619  N   HIS A  41      55.620  55.440  27.820  1.00  0.00           N
ATOM    620  H   HIS A  41      54.670  55.150  28.060  1.00  0.00           H
ATOM    621  CA  HIS A  41      56.440  55.980  28.900  1.00  0.00           C
ATOM    622  HA  HIS A  41      57.480  55.720  28.690  1.00  0.00           H
ATOM    623  CB  HIS A  41      56.340  57.510  28.920  1.00  0.00           C
ATOM    624  HB1 HIS A  41      55.320  57.800  29.170  1.00  0.00           H
ATOM    625  HB2 HIS A  41      56.570  57.900  27.930  1.00  0.00           H
ATOM    626  CG  HIS A  41      57.290  58.100  29.920  1.00  0.00           C
ATOM    627  ND1 HIS A  41      57.160  58.070  31.290  1.00  0.00           N
ATOM    628  HD1 HIS A  41      56.440  57.590  31.830  1.00  0.00           H
ATOM    629  CE1 HIS A  41      58.300  58.530  31.830  1.00  0.00           C
ATOM    630  HE1 HIS A  41      58.510  58.560  32.890  1.00  0.00           H
ATOM    631  NE2 HIS A  41      59.170  58.880  30.860  1.00  0.00           N
ATOM    632  CD2 HIS A  41      58.540  58.600  29.640  1.00  0.00           C
ATOM    633  HD2 HIS A  41      58.980  58.690  28.660  1.00  0.00           H
ATOM    634  C   HIS A  41      56.010  55.390  30.250  1.00  0.00           C
ATOM    635  O   HIS A  41      54.840  55.540  30.600  1.00  0.00           O
ATOM    636  N   PRO A  42      56.940  54.850  31.060  1.00  0.00           N
ATOM    637  CD  PRO A  42      58.340  54.600  30.720  1.00  0.00           C
ATOM    638  HD1 PRO A  42      58.890  55.540  30.740  1.00  0.00           H
ATOM    639  HD2 PRO A  42      58.430  54.130  29.740  1.00  0.00           H
ATOM    640  CG  PRO A  42      58.870  53.670  31.790  1.00  0.00           C
ATOM    641  HG1 PRO A  42      59.930  53.820  31.970  1.00  0.00           H
ATOM    642  HG2 PRO A  42      58.660  52.630  31.520  1.00  0.00           H
ATOM    643  CB  PRO A  42      58.050  54.060  33.000  1.00  0.00           C
ATOM    644  HB1 PRO A  42      58.450  54.980  33.440  1.00  0.00           H
ATOM    645  HB2 PRO A  42      58.050  53.250  33.730  1.00  0.00           H
ATOM    646  CA  PRO A  42      56.660  54.320  32.400  1.00  0.00           C
ATOM    647  HA  PRO A  42      56.140  53.370  32.280  1.00  0.00           H
ATOM    648  C   PRO A  42      55.820  55.240  33.310  1.00  0.00           C
ATOM    649  O   PRO A  42      55.910  56.470  33.240  1.00  0.00           O
ATOM    650  N   VAL A  43      55.000  54.620  34.170  1.00  0.00           N
ATOM    651  H   VAL A  43      55.080  53.610  34.250  1.00  0.00           H
ATOM    652  CA  VAL A  43      54.110  55.310  35.130  1.00  0.00           C
ATOM    653  HA  VAL A  43      53.680  56.160  34.610  1.00  0.00           H
ATOM    654  CB  VAL A  43      52.940  54.410  35.600  1.00  0.00           C
ATOM    655  HB  VAL A  43      53.290  53.670  36.310  1.00  0.00           H
ATOM    656  CG1 VAL A  43      51.820  55.240  36.240  1.00  0.00           C
ATOM    657 1HG1 VAL A  43      50.950  54.610  36.420  1.00  0.00           H
ATOM    658 2HG1 VAL A  43      52.130  55.640  37.200  1.00  0.00           H
ATOM    659 3HG1 VAL A  43      51.510  56.050  35.570  1.00  0.00           H
ATOM    660  CG2 VAL A  43      52.300  53.690  34.410  1.00  0.00           C
ATOM    661 1HG2 VAL A  43      51.360  53.220  34.700  1.00  0.00           H
ATOM    662 2HG2 VAL A  43      52.090  54.390  33.610  1.00  0.00           H
ATOM    663 3HG2 VAL A  43      52.970  52.910  34.050  1.00  0.00           H
ATOM    664  C   VAL A  43      54.910  55.850  36.310  1.00  0.00           C
ATOM    665  O   VAL A  43      55.970  55.350  36.650  1.00  0.00           O
ATOM    666  N   LEU A  44      54.410  56.940  36.900  1.00  0.00           N
ATOM    667  H   LEU A  44      53.500  57.260  36.590  1.00  0.00           H
ATOM    668  CA  LEU A  44      55.100  57.720  37.920  1.00  0.00           C
ATOM    669  HA  LEU A  44      55.950  57.140  38.260  1.00  0.00           H
ATOM    670  CB  LEU A  44      55.620  59.020  37.270  1.00  0.00           C
ATOM    671  HB1 LEU A  44      56.100  59.620  38.050  1.00  0.00           H
ATOM    672  HB2 LEU A  44      54.750  59.560  36.900  1.00  0.00           H
ATOM    673  CG  LEU A  44      56.620  58.870  36.100  1.00  0.00           C
ATOM    674  HG  LEU A  44      56.160  58.290  35.300  1.00  0.00           H
ATOM    675  CD1 LEU A  44      56.960  60.250  35.540  1.00  0.00           C
ATOM    676 1HD1 LEU A  44      57.670  60.150  34.720  1.00  0.00           H
ATOM    677 2HD1 LEU A  44      56.060  60.730  35.160  1.00  0.00           H
ATOM    678 3HD1 LEU A  44      57.400  60.870  36.320  1.00  0.00           H
ATOM    679  CD2 LEU A  44      57.940  58.210  36.520  1.00  0.00           C
ATOM    680 1HD2 LEU A  44      58.600  58.140  35.650  1.00  0.00           H
ATOM    681 2HD2 LEU A  44      58.430  58.800  37.290  1.00  0.00           H
ATOM    682 3HD2 LEU A  44      57.750  57.200  36.870  1.00  0.00           H
ATOM    683  C   LEU A  44      54.210  57.950  39.150  1.00  0.00           C
ATOM    684  O   LEU A  44      53.910  59.100  39.520  1.00  0.00           O
ATOM    685  N   TRP A  45      53.720  56.860  39.750  1.00  0.00           N
ATOM    686  H   TRP A  45      54.090  55.960  39.450  1.00  0.00           H
ATOM    687  CA  TRP A  45      52.710  56.850  40.810  1.00  0.00           C
ATOM    688  HA  TRP A  45      51.820  57.350  40.410  1.00  0.00           H
ATOM    689  CB  TRP A  45      52.310  55.400  41.140  1.00  0.00           C
ATOM    690  HB1 TRP A  45      51.970  55.360  42.180  1.00  0.00           H
ATOM    691  HB2 TRP A  45      53.180  54.750  41.060  1.00  0.00           H
ATOM    692  CG  TRP A  45      51.190  54.880  40.290  1.00  0.00           C
ATOM    693  CD1 TRP A  45      51.270  53.890  39.370  1.00  0.00           C
ATOM    694  HD1 TRP A  45      52.150  53.320  39.130  1.00  0.00           H
ATOM    695  NE1 TRP A  45      50.040  53.720  38.770  1.00  0.00           N
ATOM    696  HE1 TRP A  45      49.860  52.990  38.070  1.00  0.00           H
ATOM    697  CE2 TRP A  45      49.090  54.580  39.290  1.00  0.00           C
ATOM    698  CZ2 TRP A  45      47.730  54.780  39.030  1.00  0.00           C
ATOM    699  HZ2 TRP A  45      47.240  54.230  38.240  1.00  0.00           H
ATOM    700  CH2 TRP A  45      47.030  55.740  39.790  1.00  0.00           C
ATOM    701  HH2 TRP A  45      45.980  55.910  39.580  1.00  0.00           H
ATOM    702  CZ3 TRP A  45      47.690  56.460  40.800  1.00  0.00           C
ATOM    703  HZ3 TRP A  45      47.150  57.180  41.400  1.00  0.00           H
ATOM    704  CE3 TRP A  45      49.060  56.260  41.040  1.00  0.00           C
ATOM    705  HE3 TRP A  45      49.550  56.820  41.810  1.00  0.00           H
ATOM    706  CD2 TRP A  45      49.800  55.320  40.280  1.00  0.00           C
ATOM    707  C   TRP A  45      53.140  57.620  42.060  1.00  0.00           C
ATOM    708  O   TRP A  45      54.150  57.320  42.690  1.00  0.00           O
ATOM    709  N   ASN A  46      52.330  58.620  42.440  1.00  0.00           N
ATOM    710  H   ASN A  46      51.520  58.800  41.870  1.00  0.00           H
ATOM    711  CA  ASN A  46      52.560  59.510  43.570  1.00  0.00           C
ATOM    712  HA  ASN A  46      53.580  59.380  43.920  1.00  0.00           H
ATOM    713  CB  ASN A  46      52.420  60.960  43.070  1.00  0.00           C
ATOM    714  HB1 ASN A  46      51.500  61.050  42.490  1.00  0.00           H
ATOM    715  HB2 ASN A  46      53.260  61.190  42.410  1.00  0.00           H
ATOM    716  CG  ASN A  46      52.370  61.990  44.180  1.00  0.00           C
ATOM    717  OD1 ASN A  46      51.450  62.790  44.260  1.00  0.00           O
ATOM    718  ND2 ASN A  46      53.310  62.000  45.100  1.00  0.00           N
ATOM    719 1HD2 ASN A  46      54.070  61.340  45.090  1.00  0.00           H
ATOM    720 2HD2 ASN A  46      53.260  62.760  45.760  1.00  0.00           H
ATOM    721  C   ASN A  46      51.620  59.190  44.760  1.00  0.00           C
ATOM    722  O   ASN A  46      50.400  59.160  44.590  1.00  0.00           O
ATOM    723  N   CYS A  47      52.190  59.000  45.950  1.00  0.00           N
ATOM    724  H   CYS A  47      53.200  59.100  46.000  1.00  0.00           H
ATOM    725  CA  CYS A  47      51.530  58.440  47.130  1.00  0.00           C
ATOM    726  HA  CYS A  47      50.450  58.420  46.980  1.00  0.00           H
ATOM    727  CB  CYS A  47      52.020  56.990  47.280  1.00  0.00           C
ATOM    728  HB1 CYS A  47      53.080  56.990  47.500  1.00  0.00           H
ATOM    729  HB2 CYS A  47      51.870  56.470  46.330  1.00  0.00           H
ATOM    730  SG  CYS A  47      51.130  56.110  48.590  1.00  0.00           S
ATOM    731  HG  CYS A  47      51.620  54.880  48.350  1.00  0.00           H
ATOM    732  C   CYS A  47      51.790  59.260  48.420  1.00  0.00           C
ATOM    733  O   CYS A  47      52.810  59.960  48.540  1.00  0.00           O
ATOM    734  N   GLN A  48      50.870  59.160  49.380  1.00  0.00           N
ATOM    735  H   GLN A  48      50.050  58.600  49.150  1.00  0.00           H
ATOM    736  CA  GLN A  48      51.000  59.540  50.780  1.00  0.00           C
ATOM    737  HA  GLN A  48      52.000  59.900  51.000  1.00  0.00           H
ATOM    738  CB  GLN A  48      49.950  60.610  51.130  1.00  0.00           C
ATOM    739  HB1 GLN A  48      49.770  60.580  52.200  1.00  0.00           H
ATOM    740  HB2 GLN A  48      49.010  60.360  50.630  1.00  0.00           H
ATOM    741  CG  GLN A  48      50.340  62.040  50.760  1.00  0.00           C
ATOM    742  HG1 GLN A  48      50.440  62.120  49.680  1.00  0.00           H
ATOM    743  HG2 GLN A  48      51.300  62.270  51.220  1.00  0.00           H
ATOM    744  CD  GLN A  48      49.310  63.060  51.230  1.00  0.00           C
ATOM    745  OE1 GLN A  48      48.160  62.760  51.540  1.00  0.00           O
ATOM    746  NE2 GLN A  48      49.660  64.330  51.300  1.00  0.00           N
ATOM    747 1HE2 GLN A  48      50.600  64.610  51.080  1.00  0.00           H
ATOM    748 2HE2 GLN A  48      49.000  64.980  51.710  1.00  0.00           H
ATOM    749  C   GLN A  48      50.710  58.310  51.660  1.00  0.00           C
ATOM    750  O   GLN A  48      49.570  57.840  51.660  1.00  0.00           O
ATOM    751  N   LEU A  49      51.670  57.860  52.470  1.00  0.00           N
ATOM    752  H   LEU A  49      52.580  58.320  52.450  1.00  0.00           H
ATOM    753  CA  LEU A  49      51.430  56.840  53.500  1.00  0.00           C
ATOM    754  HA  LEU A  49      50.480  56.340  53.290  1.00  0.00           H
ATOM    755  CB  LEU A  49      52.510  55.740  53.430  1.00  0.00           C
ATOM    756  HB1 LEU A  49      53.440  56.100  53.870  1.00  0.00           H
ATOM    757  HB2 LEU A  49      52.700  55.530  52.380  1.00  0.00           H
ATOM    758  CG  LEU A  49      52.100  54.410  54.100  1.00  0.00           C
ATOM    759  HG  LEU A  49      51.130  54.100  53.710  1.00  0.00           H
ATOM    760  CD1 LEU A  49      53.120  53.330  53.750  1.00  0.00           C
ATOM    761 1HD1 LEU A  49      52.790  52.370  54.170  1.00  0.00           H
ATOM    762 2HD1 LEU A  49      53.180  53.220  52.670  1.00  0.00           H
ATOM    763 3HD1 LEU A  49      54.090  53.590  54.150  1.00  0.00           H
ATOM    764  CD2 LEU A  49      52.020  54.490  55.630  1.00  0.00           C
ATOM    765 1HD2 LEU A  49      51.920  53.480  56.040  1.00  0.00           H
ATOM    766 2HD2 LEU A  49      52.910  54.960  56.040  1.00  0.00           H
ATOM    767 3HD2 LEU A  49      51.130  55.020  55.930  1.00  0.00           H
ATOM    768  C   LEU A  49      51.310  57.520  54.870  1.00  0.00           C
ATOM    769  O   LEU A  49      52.240  58.170  55.350  1.00  0.00           O
ATOM    770  N   SER A  50      50.140  57.380  55.480  1.00  0.00           N
ATOM    771  H   SER A  50      49.480  56.730  55.050  1.00  0.00           H
ATOM    772  CA  SER A  50      49.750  57.880  56.800  1.00  0.00           C
ATOM    773  HA  SER A  50      50.360  58.750  57.050  1.00  0.00           H
ATOM    774  CB  SER A  50      48.280  58.290  56.760  1.00  0.00           C
ATOM    775  HB1 SER A  50      47.860  58.240  57.760  1.00  0.00           H
ATOM    776  HB2 SER A  50      47.730  57.620  56.110  1.00  0.00           H
ATOM    777  OG  SER A  50      48.170  59.620  56.280  1.00  0.00           O
ATOM    778  HG  SER A  50      48.270  60.180  57.080  1.00  0.00           H
ATOM    779  C   SER A  50      49.960  56.820  57.880  1.00  0.00           C
ATOM    780  O   SER A  50      49.130  55.930  58.080  1.00  0.00           O
ATOM    781  N   PHE A  51      51.050  56.950  58.620  1.00  0.00           N
ATOM    782  H   PHE A  51      51.690  57.700  58.400  1.00  0.00           H
ATOM    783  CA  PHE A  51      51.340  56.150  59.810  1.00  0.00           C
ATOM    784  HA  PHE A  51      50.410  55.900  60.310  1.00  0.00           H
ATOM    785  CB  PHE A  51      52.030  54.850  59.370  1.00  0.00           C
ATOM    786  HB1 PHE A  51      52.950  55.080  58.840  1.00  0.00           H
ATOM    787  HB2 PHE A  51      51.370  54.330  58.670  1.00  0.00           H
ATOM    788  CG  PHE A  51      52.350  53.880  60.500  1.00  0.00           C
ATOM    789  CD1 PHE A  51      53.690  53.690  60.890  1.00  0.00           C
ATOM    790  HD1 PHE A  51      54.490  54.200  60.370  1.00  0.00           H
ATOM    791  CE1 PHE A  51      54.000  52.830  61.960  1.00  0.00           C
ATOM    792  HE1 PHE A  51      55.020  52.670  62.240  1.00  0.00           H
ATOM    793  CZ  PHE A  51      52.970  52.160  62.640  1.00  0.00           C
ATOM    794  HZ  PHE A  51      53.200  51.480  63.450  1.00  0.00           H
ATOM    795  CE2 PHE A  51      51.630  52.350  62.250  1.00  0.00           C
ATOM    796  HE2 PHE A  51      50.830  51.830  62.770  1.00  0.00           H
ATOM    797  CD2 PHE A  51      51.320  53.210  61.180  1.00  0.00           C
ATOM    798  HD2 PHE A  51      50.290  53.350  60.890  1.00  0.00           H
ATOM    799  C   PHE A  51      52.180  56.990  60.800  1.00  0.00           C
ATOM    800  O   PHE A  51      52.580  58.120  60.490  1.00  0.00           O
ATOM    801  N   ALA A  52      52.440  56.470  62.000  1.00  0.00           N
ATOM    802  H   ALA A  52      52.120  55.520  62.170  1.00  0.00           H
ATOM    803  CA  ALA A  52      53.390  57.030  62.970  1.00  0.00           C
ATOM    804  HA  ALA A  52      53.300  56.430  63.870  1.00  0.00           H
ATOM    805  CB  ALA A  52      54.820  56.780  62.430  1.00  0.00           C
ATOM    806  HB1 ALA A  52      55.560  57.160  63.130  1.00  0.00           H
ATOM    807  HB2 ALA A  52      54.990  55.710  62.290  1.00  0.00           H
ATOM    808  HB3 ALA A  52      54.950  57.280  61.480  1.00  0.00           H
ATOM    809  C   ALA A  52      53.150  58.490  63.420  1.00  0.00           C
ATOM    810  O   ALA A  52      54.100  59.120  63.890  1.00  0.00           O
ATOM    811  N   GLY A  53      51.940  59.060  63.290  1.00  0.00           N
ATOM    812  H   GLY A  53      51.200  58.490  62.900  1.00  0.00           H
ATOM    813  CA  GLY A  53      51.650  60.470  63.620  1.00  0.00           C
ATOM    814  HA1 GLY A  53      52.200  60.740  64.530  1.00  0.00           H
ATOM    815  HA2 GLY A  53      50.580  60.560  63.830  1.00  0.00           H
ATOM    816  C   GLY A  53      52.000  61.490  62.530  1.00  0.00           C
ATOM    817  O   GLY A  53      52.000  62.710  62.750  1.00  0.00           O
ATOM    818  N   TYR A  54      52.320  60.990  61.340  1.00  0.00           N
ATOM    819  H   TYR A  54      52.300  59.980  61.250  1.00  0.00           H
ATOM    820  CA  TYR A  54      52.920  61.710  60.220  1.00  0.00           C
ATOM    821  HA  TYR A  54      52.690  62.780  60.290  1.00  0.00           H
ATOM    822  CB  TYR A  54      54.440  61.510  60.400  1.00  0.00           C
ATOM    823  HB1 TYR A  54      54.600  60.460  60.610  1.00  0.00           H
ATOM    824  HB2 TYR A  54      54.750  62.070  61.280  1.00  0.00           H
ATOM    825  CG  TYR A  54      55.360  61.900  59.260  1.00  0.00           C
ATOM    826  CD1 TYR A  54      55.370  63.200  58.720  1.00  0.00           C
ATOM    827  HD1 TYR A  54      54.720  63.960  59.140  1.00  0.00           H
ATOM    828  CE1 TYR A  54      56.210  63.490  57.630  1.00  0.00           C
ATOM    829  HE1 TYR A  54      56.230  64.470  57.180  1.00  0.00           H
ATOM    830  CZ  TYR A  54      57.030  62.490  57.070  1.00  0.00           C
ATOM    831  OH  TYR A  54      57.820  62.780  56.010  1.00  0.00           O
ATOM    832  HH  TYR A  54      58.300  61.980  55.680  1.00  0.00           H
ATOM    833  CE2 TYR A  54      57.030  61.200  57.630  1.00  0.00           C
ATOM    834  HE2 TYR A  54      57.670  60.430  57.230  1.00  0.00           H
ATOM    835  CD2 TYR A  54      56.200  60.910  58.720  1.00  0.00           C
ATOM    836  HD2 TYR A  54      56.220  59.930  59.160  1.00  0.00           H
ATOM    837  C   TYR A  54      52.340  61.210  58.880  1.00  0.00           C
ATOM    838  O   TYR A  54      51.400  60.400  58.860  1.00  0.00           O
ATOM    839  N   THR A  55      52.850  61.710  57.750  1.00  0.00           N
ATOM    840  H   THR A  55      53.630  62.350  57.850  1.00  0.00           H
ATOM    841  CA  THR A  55      52.520  61.270  56.390  1.00  0.00           C
ATOM    842  HA  THR A  55      52.190  60.240  56.430  1.00  0.00           H
ATOM    843  CB  THR A  55      51.410  62.130  55.760  1.00  0.00           C
ATOM    844  HB  THR A  55      51.820  63.080  55.450  1.00  0.00           H
ATOM    845  CG2 THR A  55      50.790  61.430  54.550  1.00  0.00           C
ATOM    846 1HG2 THR A  55      50.000  62.050  54.140  1.00  0.00           H
ATOM    847 2HG2 THR A  55      51.550  61.280  53.790  1.00  0.00           H
ATOM    848 3HG2 THR A  55      50.390  60.460  54.840  1.00  0.00           H
ATOM    849  OG1 THR A  55      50.360  62.420  56.650  1.00  0.00           O
ATOM    850  HG1 THR A  55      49.860  61.600  56.810  1.00  0.00           H
ATOM    851  C   THR A  55      53.770  61.370  55.510  1.00  0.00           C
ATOM    852  O   THR A  55      54.200  62.480  55.180  1.00  0.00           O
ATOM    853  N   GLU A  56      54.330  60.230  55.100  1.00  0.00           N
ATOM    854  H   GLU A  56      53.860  59.360  55.310  1.00  0.00           H
ATOM    855  CA  GLU A  56      55.530  60.170  54.240  1.00  0.00           C
ATOM    856  HA  GLU A  56      56.130  61.060  54.440  1.00  0.00           H
ATOM    857  CB  GLU A  56      56.380  58.950  54.660  1.00  0.00           C
ATOM    858  HB1 GLU A  56      55.810  58.040  54.470  1.00  0.00           H
ATOM    859  HB2 GLU A  56      56.570  59.010  55.730  1.00  0.00           H
ATOM    860  CG  GLU A  56      57.740  58.820  53.960  1.00  0.00           C
ATOM    861  HG1 GLU A  56      57.580  58.540  52.920  1.00  0.00           H
ATOM    862  HG2 GLU A  56      58.300  58.000  54.430  1.00  0.00           H
ATOM    863  CD  GLU A  56      58.580  60.100  54.030  1.00  0.00           C
ATOM    864  OE1 GLU A  56      58.890  60.660  52.950  1.00  0.00           O
ATOM    865  OE2 GLU A  56      58.950  60.570  55.130  1.00  0.00           O
ATOM    866  C   GLU A  56      55.170  60.200  52.750  1.00  0.00           C
ATOM    867  O   GLU A  56      54.070  59.790  52.360  1.00  0.00           O
ATOM    868  N   SER A  57      56.070  60.710  51.890  1.00  0.00           N
ATOM    869  H   SER A  57      57.000  60.940  52.220  1.00  0.00           H
ATOM    870  CA  SER A  57      55.830  60.830  50.450  1.00  0.00           C
ATOM    871  HA  SER A  57      54.760  60.780  50.270  1.00  0.00           H
ATOM    872  CB  SER A  57      56.320  62.180  49.910  1.00  0.00           C
ATOM    873  HB1 SER A  57      55.940  62.970  50.560  1.00  0.00           H
ATOM    874  HB2 SER A  57      55.920  62.330  48.910  1.00  0.00           H
ATOM    875  OG  SER A  57      57.730  62.290  49.840  1.00  0.00           O
ATOM    876  HG  SER A  57      58.050  61.710  49.110  1.00  0.00           H
ATOM    877  C   SER A  57      56.480  59.710  49.650  1.00  0.00           C
ATOM    878  O   SER A  57      57.620  59.340  49.920  1.00  0.00           O
ATOM    879  N   ALA A  58      55.820  59.260  48.590  1.00  0.00           N
ATOM    880  H   ALA A  58      54.870  59.560  48.410  1.00  0.00           H
ATOM    881  CA  ALA A  58      56.460  58.420  47.570  1.00  0.00           C
ATOM    882  HA  ALA A  58      57.540  58.530  47.650  1.00  0.00           H
ATOM    883  CB  ALA A  58      56.150  56.960  47.860  1.00  0.00           C
ATOM    884  HB1 ALA A  58      56.460  56.350  47.010  1.00  0.00           H
ATOM    885  HB2 ALA A  58      56.710  56.630  48.730  1.00  0.00           H
ATOM    886  HB3 ALA A  58      55.090  56.810  48.040  1.00  0.00           H
ATOM    887  C   ALA A  58      56.090  58.850  46.150  1.00  0.00           C
ATOM    888  O   ALA A  58      55.020  59.420  45.900  1.00  0.00           O
ATOM    889  N   VAL A  59      57.020  58.600  45.230  1.00  0.00           N
ATOM    890  H   VAL A  59      57.840  58.100  45.550  1.00  0.00           H
ATOM    891  CA  VAL A  59      56.920  58.820  43.780  1.00  0.00           C
ATOM    892  HA  VAL A  59      55.880  58.710  43.470  1.00  0.00           H
ATOM    893  CB  VAL A  59      57.400  60.230  43.390  1.00  0.00           C
ATOM    894  HB  VAL A  59      58.410  60.390  43.750  1.00  0.00           H
ATOM    895  CG1 VAL A  59      57.360  60.440  41.870  1.00  0.00           C
ATOM    896 1HG1 VAL A  59      57.540  61.480  41.610  1.00  0.00           H
ATOM    897 2HG1 VAL A  59      58.140  59.840  41.400  1.00  0.00           H
ATOM    898 3HG1 VAL A  59      56.390  60.130  41.470  1.00  0.00           H
ATOM    899  CG2 VAL A  59      56.510  61.340  43.970  1.00  0.00           C
ATOM    900 1HG2 VAL A  59      56.860  62.320  43.630  1.00  0.00           H
ATOM    901 2HG2 VAL A  59      55.480  61.190  43.650  1.00  0.00           H
ATOM    902 3HG2 VAL A  59      56.570  61.340  45.060  1.00  0.00           H
ATOM    903  C   VAL A  59      57.750  57.710  43.130  1.00  0.00           C
ATOM    904  O   VAL A  59      58.980  57.770  43.150  1.00  0.00           O
ATOM    905  N   ASN A  60      57.090  56.650  42.650  1.00  0.00           N
ATOM    906  H   ASN A  60      56.070  56.690  42.640  1.00  0.00           H
ATOM    907  CA  ASN A  60      57.700  55.380  42.240  1.00  0.00           C
ATOM    908  HA  ASN A  60      58.760  55.550  42.030  1.00  0.00           H
ATOM    909  CB  ASN A  60      57.590  54.390  43.410  1.00  0.00           C
ATOM    910  HB1 ASN A  60      56.750  53.700  43.260  1.00  0.00           H
ATOM    911  HB2 ASN A  60      57.400  54.930  44.340  1.00  0.00           H
ATOM    912  CG  ASN A  60      58.870  53.590  43.590  1.00  0.00           C
ATOM    913  OD1 ASN A  60      59.430  53.060  42.640  1.00  0.00           O
ATOM    914  ND2 ASN A  60      59.410  53.560  44.780  1.00  0.00           N
ATOM    915 1HD2 ASN A  60      58.970  54.070  45.550  1.00  0.00           H
ATOM    916 2HD2 ASN A  60      60.310  53.130  44.920  1.00  0.00           H
ATOM    917  C   ASN A  60      57.080  54.840  40.930  1.00  0.00           C
ATOM    918  O   ASN A  60      56.320  55.570  40.290  1.00  0.00           O
ATOM    919  N   SER A  61      57.410  53.610  40.500  1.00  0.00           N
ATOM    920  H   SER A  61      58.070  53.060  41.040  1.00  0.00           H
ATOM    921  CA  SER A  61      56.810  52.990  39.310  1.00  0.00           C
ATOM    922  HA  SER A  61      56.800  53.730  38.510  1.00  0.00           H
ATOM    923  CB  SER A  61      57.640  51.800  38.790  1.00  0.00           C
ATOM    924  HB1 SER A  61      58.540  52.190  38.310  1.00  0.00           H
ATOM    925  HB2 SER A  61      57.060  51.260  38.040  1.00  0.00           H
ATOM    926  OG  SER A  61      58.020  50.920  39.830  1.00  0.00           O
ATOM    927  HG  SER A  61      57.790  50.000  39.540  1.00  0.00           H
ATOM    928  C   SER A  61      55.350  52.590  39.530  1.00  0.00           C
ATOM    929  O   SER A  61      54.460  53.160  38.900  1.00  0.00           O
ATOM    930  N   THR A  62      55.090  51.670  40.470  1.00  0.00           N
ATOM    931  H   THR A  62      55.880  51.220  40.910  1.00  0.00           H
ATOM    932  CA  THR A  62      53.750  51.180  40.840  1.00  0.00           C
ATOM    933  HA  THR A  62      53.050  51.430  40.050  1.00  0.00           H
ATOM    934  CB  THR A  62      53.730  49.650  40.970  1.00  0.00           C
ATOM    935  HB  THR A  62      52.740  49.350  41.300  1.00  0.00           H
ATOM    936  CG2 THR A  62      54.010  48.930  39.670  1.00  0.00           C
ATOM    937 1HG2 THR A  62      54.070  47.860  39.850  1.00  0.00           H
ATOM    938 2HG2 THR A  62      53.200  49.110  38.970  1.00  0.00           H
ATOM    939 3HG2 THR A  62      54.940  49.280  39.220  1.00  0.00           H
ATOM    940  OG1 THR A  62      54.660  49.200  41.930  1.00  0.00           O
ATOM    941  HG1 THR A  62      54.880  48.290  41.680  1.00  0.00           H
ATOM    942  C   THR A  62      53.230  51.820  42.130  1.00  0.00           C
ATOM    943  O   THR A  62      54.000  52.310  42.970  1.00  0.00           O
ATOM    944  N   LYS A  63      51.910  51.780  42.330  1.00  0.00           N
ATOM    945  H   LYS A  63      51.340  51.350  41.600  1.00  0.00           H
ATOM    946  CA  LYS A  63      51.220  52.160  43.560  1.00  0.00           C
ATOM    947  HA  LYS A  63      51.390  53.210  43.750  1.00  0.00           H
ATOM    948  CB  LYS A  63      49.700  51.890  43.430  1.00  0.00           C
ATOM    949  HB1 LYS A  63      49.240  52.010  44.400  1.00  0.00           H
ATOM    950  HB2 LYS A  63      49.530  50.860  43.110  1.00  0.00           H
ATOM    951  CG  LYS A  63      49.010  52.850  42.440  1.00  0.00           C
ATOM    952  HG1 LYS A  63      49.380  52.640  41.440  1.00  0.00           H
ATOM    953  HG2 LYS A  63      49.280  53.880  42.700  1.00  0.00           H
ATOM    954  CD  LYS A  63      47.480  52.720  42.440  1.00  0.00           C
ATOM    955  HD1 LYS A  63      47.190  51.680  42.370  1.00  0.00           H
ATOM    956  HD2 LYS A  63      47.080  53.270  41.580  1.00  0.00           H
ATOM    957  CE  LYS A  63      46.890  53.300  43.720  1.00  0.00           C
ATOM    958  HE1 LYS A  63      47.300  54.290  43.880  1.00  0.00           H
ATOM    959  HE2 LYS A  63      47.200  52.650  44.550  1.00  0.00           H
ATOM    960  NZ  LYS A  63      45.410  53.370  43.690  1.00  0.00           N
ATOM    961  HZ1 LYS A  63      45.020  53.430  44.630  1.00  0.00           H
ATOM    962  HZ2 LYS A  63      45.080  54.150  43.140  1.00  0.00           H
ATOM    963  HZ3 LYS A  63      45.020  52.500  43.310  1.00  0.00           H
ATOM    964  C   LYS A  63      51.770  51.380  44.760  1.00  0.00           C
ATOM    965  O   LYS A  63      52.080  52.010  45.780  1.00  0.00           O
ATOM    966  N   ALA A  64      51.920  50.070  44.650  1.00  0.00           N
ATOM    967  H   ALA A  64      51.590  49.600  43.810  1.00  0.00           H
ATOM    968  CA  ALA A  64      52.390  49.220  45.750  1.00  0.00           C
ATOM    969  HA  ALA A  64      51.840  49.490  46.650  1.00  0.00           H
ATOM    970  CB  ALA A  64      52.020  47.780  45.420  1.00  0.00           C
ATOM    971  HB1 ALA A  64      52.280  47.140  46.260  1.00  0.00           H
ATOM    972  HB2 ALA A  64      50.950  47.710  45.270  1.00  0.00           H
ATOM    973  HB3 ALA A  64      52.540  47.440  44.520  1.00  0.00           H
ATOM    974  C   ALA A  64      53.880  49.410  46.060  1.00  0.00           C
ATOM    975  O   ALA A  64      54.260  49.410  47.230  1.00  0.00           O
ATOM    976  N   LEU A  65      54.740  49.670  45.060  1.00  0.00           N
ATOM    977  H   LEU A  65      54.420  49.630  44.090  1.00  0.00           H
ATOM    978  CA  LEU A  65      56.140  50.060  45.330  1.00  0.00           C
ATOM    979  HA  LEU A  65      56.530  49.380  46.080  1.00  0.00           H
ATOM    980  CB  LEU A  65      57.020  49.940  44.070  1.00  0.00           C
ATOM    981  HB1 LEU A  65      57.940  50.490  44.250  1.00  0.00           H
ATOM    982  HB2 LEU A  65      56.510  50.430  43.240  1.00  0.00           H
ATOM    983  CG  LEU A  65      57.390  48.490  43.710  1.00  0.00           C
ATOM    984  HG  LEU A  65      56.480  47.900  43.570  1.00  0.00           H
ATOM    985  CD1 LEU A  65      58.180  48.490  42.410  1.00  0.00           C
ATOM    986 1HD1 LEU A  65      58.380  47.460  42.100  1.00  0.00           H
ATOM    987 2HD1 LEU A  65      57.580  48.960  41.630  1.00  0.00           H
ATOM    988 3HD1 LEU A  65      59.120  49.030  42.520  1.00  0.00           H
ATOM    989  CD2 LEU A  65      58.260  47.830  44.780  1.00  0.00           C
ATOM    990 1HD2 LEU A  65      58.660  46.890  44.400  1.00  0.00           H
ATOM    991 2HD2 LEU A  65      59.090  48.490  45.050  1.00  0.00           H
ATOM    992 3HD2 LEU A  65      57.660  47.610  45.660  1.00  0.00           H
ATOM    993  C   LEU A  65      56.240  51.450  45.960  1.00  0.00           C
ATOM    994  O   LEU A  65      57.080  51.640  46.840  1.00  0.00           O
ATOM    995  N   ALA A  66      55.370  52.400  45.600  1.00  0.00           N
ATOM    996  H   ALA A  66      54.750  52.220  44.820  1.00  0.00           H
ATOM    997  CA  ALA A  66      55.290  53.680  46.300  1.00  0.00           C
ATOM    998  HA  ALA A  66      56.290  54.120  46.320  1.00  0.00           H
ATOM    999  CB  ALA A  66      54.380  54.620  45.500  1.00  0.00           C
ATOM   1000  HB1 ALA A  66      54.370  55.610  45.950  1.00  0.00           H
ATOM   1001  HB2 ALA A  66      54.740  54.710  44.470  1.00  0.00           H
ATOM   1002  HB3 ALA A  66      53.360  54.230  45.480  1.00  0.00           H
ATOM   1003  C   ALA A  66      54.840  53.510  47.760  1.00  0.00           C
ATOM   1004  O   ALA A  66      55.380  54.160  48.660  1.00  0.00           O
ATOM   1005  N   LYS A  67      53.890  52.600  48.040  1.00  0.00           N
ATOM   1006  H   LYS A  67      53.460  52.110  47.260  1.00  0.00           H
ATOM   1007  CA  LYS A  67      53.520  52.200  49.410  1.00  0.00           C
ATOM   1008  HA  LYS A  67      53.220  53.090  49.960  1.00  0.00           H
ATOM   1009  CB  LYS A  67      52.330  51.210  49.360  1.00  0.00           C
ATOM   1010  HB1 LYS A  67      52.680  50.200  49.590  1.00  0.00           H
ATOM   1011  HB2 LYS A  67      51.910  51.190  48.350  1.00  0.00           H
ATOM   1012  CG  LYS A  67      51.180  51.580  50.320  1.00  0.00           C
ATOM   1013  HG1 LYS A  67      50.730  52.520  50.000  1.00  0.00           H
ATOM   1014  HG2 LYS A  67      51.560  51.690  51.340  1.00  0.00           H
ATOM   1015  CD  LYS A  67      50.120  50.460  50.300  1.00  0.00           C
ATOM   1016  HD1 LYS A  67      50.540  49.570  50.770  1.00  0.00           H
ATOM   1017  HD2 LYS A  67      49.860  50.240  49.270  1.00  0.00           H
ATOM   1018  CE  LYS A  67      48.820  50.830  51.030  1.00  0.00           C
ATOM   1019  HE1 LYS A  67      48.320  51.630  50.480  1.00  0.00           H
ATOM   1020  HE2 LYS A  67      49.060  51.200  52.030  1.00  0.00           H
ATOM   1021  NZ  LYS A  67      47.920  49.660  51.150  1.00  0.00           N
ATOM   1022  HZ1 LYS A  67      47.020  49.920  51.540  1.00  0.00           H
ATOM   1023  HZ2 LYS A  67      47.730  49.230  50.250  1.00  0.00           H
ATOM   1024  HZ3 LYS A  67      48.310  48.940  51.760  1.00  0.00           H
ATOM   1025  C   LYS A  67      54.730  51.610  50.150  1.00  0.00           C
ATOM   1026  O   LYS A  67      55.050  52.050  51.250  1.00  0.00           O
ATOM   1027  N   GLN A  68      55.450  50.680  49.520  1.00  0.00           N
ATOM   1028  H   GLN A  68      55.110  50.360  48.620  1.00  0.00           H
ATOM   1029  CA  GLN A  68      56.630  50.020  50.080  1.00  0.00           C
ATOM   1030  HA  GLN A  68      56.350  49.610  51.050  1.00  0.00           H
ATOM   1031  CB  GLN A  68      57.020  48.840  49.170  1.00  0.00           C
ATOM   1032  HB1 GLN A  68      57.250  49.210  48.170  1.00  0.00           H
ATOM   1033  HB2 GLN A  68      56.140  48.190  49.080  1.00  0.00           H
ATOM   1034  CG  GLN A  68      58.220  48.000  49.660  1.00  0.00           C
ATOM   1035  HG1 GLN A  68      58.330  48.120  50.740  1.00  0.00           H
ATOM   1036  HG2 GLN A  68      59.130  48.360  49.190  1.00  0.00           H
ATOM   1037  CD  GLN A  68      58.050  46.520  49.360  1.00  0.00           C
ATOM   1038  OE1 GLN A  68      57.830  45.700  50.250  1.00  0.00           O
ATOM   1039  NE2 GLN A  68      58.060  46.110  48.110  1.00  0.00           N
ATOM   1040 1HE2 GLN A  68      58.260  46.730  47.350  1.00  0.00           H
ATOM   1041 2HE2 GLN A  68      57.960  45.120  47.920  1.00  0.00           H
ATOM   1042  C   GLN A  68      57.820  50.970  50.330  1.00  0.00           C
ATOM   1043  O   GLN A  68      58.470  50.860  51.370  1.00  0.00           O
ATOM   1044  N   ASP A  69      58.110  51.920  49.440  1.00  0.00           N
ATOM   1045  H   ASP A  69      57.590  51.970  48.570  1.00  0.00           H
ATOM   1046  CA  ASP A  69      59.230  52.840  49.650  1.00  0.00           C
ATOM   1047  HA  ASP A  69      60.040  52.230  50.040  1.00  0.00           H
ATOM   1048  CB  ASP A  69      59.770  53.440  48.330  1.00  0.00           C
ATOM   1049  HB1 ASP A  69      59.520  52.780  47.500  1.00  0.00           H
ATOM   1050  HB2 ASP A  69      60.860  53.450  48.410  1.00  0.00           H
ATOM   1051  CG  ASP A  69      59.350  54.880  48.020  1.00  0.00           C
ATOM   1052  OD1 ASP A  69      58.640  55.080  47.000  1.00  0.00           O
ATOM   1053  OD2 ASP A  69      59.790  55.800  48.730  1.00  0.00           O
ATOM   1054  C   ASP A  69      58.950  53.880  50.730  1.00  0.00           C
ATOM   1055  O   ASP A  69      59.880  54.250  51.450  1.00  0.00           O
ATOM   1056  N   ALA A  70      57.690  54.310  50.900  1.00  0.00           N
ATOM   1057  H   ALA A  70      56.990  54.000  50.240  1.00  0.00           H
ATOM   1058  CA  ALA A  70      57.260  55.100  52.050  1.00  0.00           C
ATOM   1059  HA  ALA A  70      57.940  55.950  52.170  1.00  0.00           H
ATOM   1060  CB  ALA A  70      55.860  55.640  51.780  1.00  0.00           C
ATOM   1061  HB1 ALA A  70      55.530  56.260  52.610  1.00  0.00           H
ATOM   1062  HB2 ALA A  70      55.860  56.250  50.870  1.00  0.00           H
ATOM   1063  HB3 ALA A  70      55.150  54.820  51.640  1.00  0.00           H
ATOM   1064  C   ALA A  70      57.320  54.280  53.350  1.00  0.00           C
ATOM   1065  O   ALA A  70      57.860  54.760  54.350  1.00  0.00           O
ATOM   1066  N   ALA A  71      56.840  53.030  53.330  1.00  0.00           N
ATOM   1067  H   ALA A  71      56.380  52.700  52.490  1.00  0.00           H
ATOM   1068  CA  ALA A  71      56.830  52.150  54.500  1.00  0.00           C
ATOM   1069  HA  ALA A  71      56.280  52.640  55.290  1.00  0.00           H
ATOM   1070  CB  ALA A  71      56.090  50.860  54.120  1.00  0.00           C
ATOM   1071  HB1 ALA A  71      56.160  50.140  54.930  1.00  0.00           H
ATOM   1072  HB2 ALA A  71      55.050  51.100  53.930  1.00  0.00           H
ATOM   1073  HB3 ALA A  71      56.540  50.420  53.230  1.00  0.00           H
ATOM   1074  C   ALA A  71      58.220  51.850  55.060  1.00  0.00           C
ATOM   1075  O   ALA A  71      58.440  51.940  56.260  1.00  0.00           O
ATOM   1076  N   GLN A  72      59.190  51.590  54.180  1.00  0.00           N
ATOM   1077  H   GLN A  72      58.940  51.500  53.200  1.00  0.00           H
ATOM   1078  CA  GLN A  72      60.600  51.370  54.550  1.00  0.00           C
ATOM   1079  HA  GLN A  72      60.630  50.620  55.350  1.00  0.00           H
ATOM   1080  CB  GLN A  72      61.320  50.790  53.320  1.00  0.00           C
ATOM   1081  HB1 GLN A  72      62.390  50.870  53.470  1.00  0.00           H
ATOM   1082  HB2 GLN A  72      61.050  51.400  52.450  1.00  0.00           H
ATOM   1083  CG  GLN A  72      60.960  49.320  53.040  1.00  0.00           C
ATOM   1084  HG1 GLN A  72      61.260  49.080  52.020  1.00  0.00           H
ATOM   1085  HG2 GLN A  72      59.890  49.170  53.120  1.00  0.00           H
ATOM   1086  CD  GLN A  72      61.690  48.370  53.990  1.00  0.00           C
ATOM   1087  OE1 GLN A  72      61.170  47.890  54.990  1.00  0.00           O
ATOM   1088  NE2 GLN A  72      62.940  48.060  53.730  1.00  0.00           N
ATOM   1089 1HE2 GLN A  72      63.350  48.350  52.860  1.00  0.00           H
ATOM   1090 2HE2 GLN A  72      63.340  47.340  54.310  1.00  0.00           H
ATOM   1091  C   GLN A  72      61.320  52.620  55.100  1.00  0.00           C
ATOM   1092  O   GLN A  72      62.510  52.550  55.430  1.00  0.00           O
ATOM   1093  N   ARG A  73      60.630  53.770  55.180  1.00  0.00           N
ATOM   1094  H   ARG A  73      59.660  53.750  54.890  1.00  0.00           H
ATOM   1095  CA  ARG A  73      61.170  55.080  55.580  1.00  0.00           C
ATOM   1096  HA  ARG A  73      62.140  54.940  56.050  1.00  0.00           H
ATOM   1097  CB  ARG A  73      61.360  55.960  54.330  1.00  0.00           C
ATOM   1098  HB1 ARG A  73      61.670  56.950  54.620  1.00  0.00           H
ATOM   1099  HB2 ARG A  73      60.390  56.040  53.820  1.00  0.00           H
ATOM   1100  CG  ARG A  73      62.410  55.420  53.350  1.00  0.00           C
ATOM   1101  HG1 ARG A  73      62.100  54.450  52.960  1.00  0.00           H
ATOM   1102  HG2 ARG A  73      63.360  55.290  53.880  1.00  0.00           H
ATOM   1103  CD  ARG A  73      62.650  56.370  52.170  1.00  0.00           C
ATOM   1104  HD1 ARG A  73      63.370  55.920  51.500  1.00  0.00           H
ATOM   1105  HD2 ARG A  73      63.070  57.310  52.530  1.00  0.00           H
ATOM   1106  NE  ARG A  73      61.410  56.620  51.410  1.00  0.00           N
ATOM   1107  HE  ARG A  73      61.030  55.830  50.900  1.00  0.00           H
ATOM   1108  CZ  ARG A  73      60.600  57.650  51.460  1.00  0.00           C
ATOM   1109  NH1 ARG A  73      59.520  57.600  50.760  1.00  0.00           N
ATOM   1110 1HH1 ARG A  73      59.410  56.840  50.090  1.00  0.00           H
ATOM   1111 2HH1 ARG A  73      58.870  58.370  50.730  1.00  0.00           H
ATOM   1112  NH2 ARG A  73      60.810  58.720  52.190  1.00  0.00           N
ATOM   1113 1HH2 ARG A  73      61.620  58.750  52.800  1.00  0.00           H
ATOM   1114 2HH2 ARG A  73      60.110  59.450  52.240  1.00  0.00           H
ATOM   1115  C   ARG A  73      60.310  55.810  56.640  1.00  0.00           C
ATOM   1116  O   ARG A  73      60.540  57.000  56.840  1.00  0.00           O
ATOM   1117  N   ILE A  74      59.370  55.140  57.310  1.00  0.00           N
ATOM   1118  H   ILE A  74      59.270  54.150  57.130  1.00  0.00           H
ATOM   1119  CA  ILE A  74      58.500  55.720  58.360  1.00  0.00           C
ATOM   1120  HA  ILE A  74      58.920  56.690  58.640  1.00  0.00           H
ATOM   1121  CB  ILE A  74      57.110  56.010  57.730  1.00  0.00           C
ATOM   1122  HB  ILE A  74      57.280  56.410  56.730  1.00  0.00           H
ATOM   1123  CG2 ILE A  74      56.290  54.730  57.560  1.00  0.00           C
ATOM   1124 1HG2 ILE A  74      55.410  54.920  56.950  1.00  0.00           H
ATOM   1125 2HG2 ILE A  74      56.900  53.990  57.060  1.00  0.00           H
ATOM   1126 3HG2 ILE A  74      55.990  54.360  58.540  1.00  0.00           H
ATOM   1127  CG1 ILE A  74      56.320  57.100  58.490  1.00  0.00           C
ATOM   1128 1HG1 ILE A  74      56.950  57.990  58.520  1.00  0.00           H
ATOM   1129 2HG1 ILE A  74      56.140  56.780  59.520  1.00  0.00           H
ATOM   1130  CD  ILE A  74      54.970  57.470  57.870  1.00  0.00           C
ATOM   1131  HD1 ILE A  74      54.560  58.360  58.370  1.00  0.00           H
ATOM   1132  HD2 ILE A  74      55.070  57.680  56.810  1.00  0.00           H
ATOM   1133  HD3 ILE A  74      54.260  56.660  58.000  1.00  0.00           H
ATOM   1134  C   ILE A  74      58.530  54.930  59.680  1.00  0.00           C
ATOM   1135  OC1 ILE A  74      59.410  54.040  59.840  1.00  0.00           O
ATOM   1136  OC2 ILE A  74      57.800  55.310  60.620  1.00  0.00           O
ATOM   1137  O5'   G B   1      34.810  40.450  20.120  1.00  0.00           O
ATOM   1138  H5T   G B   1      34.480  40.540  21.040  1.00  0.00           H
ATOM   1139  C5'   G B   1      36.230  40.490  20.220  1.00  0.00           C
ATOM   1140 1H5'   G B   1      36.520  40.220  21.240  1.00  0.00           H
ATOM   1141 2H5'   G B   1      36.600  41.490  20.010  1.00  0.00           H
ATOM   1142  C4'   G B   1      36.840  39.470  19.260  1.00  0.00           C
ATOM   1143  H4'   G B   1      36.280  38.540  19.330  1.00  0.00           H
ATOM   1144  O4'   G B   1      36.840  39.930  17.910  1.00  0.00           O
ATOM   1145  C1'   G B   1      38.100  39.620  17.310  1.00  0.00           C
ATOM   1146  H1'   G B   1      37.960  39.170  16.330  1.00  0.00           H
ATOM   1147  N9    G B   1      38.920  40.860  17.150  1.00  0.00           N
ATOM   1148  C8    G B   1      38.610  42.150  17.500  1.00  0.00           C
ATOM   1149  H8    G B   1      37.700  42.420  18.020  1.00  0.00           H
ATOM   1150  N7    G B   1      39.480  43.030  17.080  1.00  0.00           N
ATOM   1151  C5    G B   1      40.480  42.260  16.480  1.00  0.00           C
ATOM   1152  C6    G B   1      41.700  42.630  15.800  1.00  0.00           C
ATOM   1153  O6    G B   1      42.130  43.740  15.510  1.00  0.00           O
ATOM   1154  N1    G B   1      42.440  41.540  15.390  1.00  0.00           N
ATOM   1155  H1    G B   1      43.340  41.720  14.960  1.00  0.00           H
ATOM   1156  C2    G B   1      42.010  40.260  15.490  1.00  0.00           C
ATOM   1157  N2    G B   1      42.800  39.330  15.010  1.00  0.00           N
ATOM   1158  H21   G B   1      43.770  39.570  14.790  1.00  0.00           H
ATOM   1159  H22   G B   1      42.530  38.370  15.140  1.00  0.00           H
ATOM   1160  N3    G B   1      40.830  39.880  15.980  1.00  0.00           N
ATOM   1161  C4    G B   1      40.140  40.930  16.520  1.00  0.00           C
ATOM   1162  C3'   G B   1      38.300  39.140  19.590  1.00  0.00           C
ATOM   1163  H3'   G B   1      38.850  40.050  19.840  1.00  0.00           H
ATOM   1164  C2'   G B   1      38.770  38.620  18.240  1.00  0.00           C
ATOM   1165 1H2'   G B   1      39.860  38.660  18.160  1.00  0.00           H
ATOM   1166  O2'   G B   1      38.300  37.310  17.970  1.00  0.00           O
ATOM   1167 2HO'   G B   1      38.390  36.820  18.800  1.00  0.00           H
ATOM   1168  O3'   G B   1      38.400  38.130  20.570  1.00  0.00           O
ATOM   1169  P     G B   2      39.060  38.430  21.980  1.00  0.00           P
ATOM   1170  O1P   G B   2      38.380  37.540  22.930  1.00  0.00           O
ATOM   1171  O2P   G B   2      39.050  39.880  22.200  1.00  0.00           O
ATOM   1172  O5'   G B   2      40.570  37.960  21.720  1.00  0.00           O
ATOM   1173  C5'   G B   2      40.900  36.580  21.580  1.00  0.00           C
ATOM   1174 1H5'   G B   2      39.980  36.000  21.480  1.00  0.00           H
ATOM   1175 2H5'   G B   2      41.400  36.230  22.490  1.00  0.00           H
ATOM   1176  C4'   G B   2      41.770  36.280  20.350  1.00  0.00           C
ATOM   1177  H4'   G B   2      41.540  35.270  20.030  1.00  0.00           H
ATOM   1178  O4'   G B   2      41.460  37.140  19.260  1.00  0.00           O
ATOM   1179  C1'   G B   2      42.660  37.620  18.660  1.00  0.00           C
ATOM   1180  H1'   G B   2      42.620  37.450  17.580  1.00  0.00           H
ATOM   1181  N9    G B   2      42.850  39.080  18.860  1.00  0.00           N
ATOM   1182  C8    G B   2      41.980  39.990  19.410  1.00  0.00           C
ATOM   1183  H8    G B   2      41.060  39.690  19.890  1.00  0.00           H
ATOM   1184  N7    G B   2      42.380  41.230  19.320  1.00  0.00           N
ATOM   1185  C5    G B   2      43.610  41.150  18.660  1.00  0.00           C
ATOM   1186  C6    G B   2      44.560  42.150  18.230  1.00  0.00           C
ATOM   1187  O6    G B   2      44.520  43.370  18.310  1.00  0.00           O
ATOM   1188  N1    G B   2      45.680  41.620  17.620  1.00  0.00           N
ATOM   1189  H1    G B   2      46.400  42.270  17.350  1.00  0.00           H
ATOM   1190  C2    G B   2      45.860  40.290  17.400  1.00  0.00           C
ATOM   1191  N2    G B   2      47.000  39.900  16.910  1.00  0.00           N
ATOM   1192  H21   G B   2      47.730  40.580  16.720  1.00  0.00           H
ATOM   1193  H22   G B   2      47.160  38.910  16.890  1.00  0.00           H
ATOM   1194  N3    G B   2      45.000  39.340  17.730  1.00  0.00           N
ATOM   1195  C4    G B   2      43.900  39.830  18.380  1.00  0.00           C
ATOM   1196  C3'   G B   2      43.290  36.310  20.590  1.00  0.00           C
ATOM   1197  H3'   G B   2      43.530  37.030  21.380  1.00  0.00           H
ATOM   1198  C2'   G B   2      43.810  36.790  19.220  1.00  0.00           C
ATOM   1199 1H2'   G B   2      44.730  37.360  19.350  1.00  0.00           H
ATOM   1200  O2'   G B   2      44.010  35.710  18.310  1.00  0.00           O
ATOM   1201 2HO'   G B   2      44.400  34.990  18.830  1.00  0.00           H
ATOM   1202  O3'   G B   2      43.820  35.010  20.850  1.00  0.00           O
ATOM   1203  P     U B   3      45.150  34.800  21.700  1.00  0.00           P
ATOM   1204  O1P   U B   3      45.520  33.380  21.480  1.00  0.00           O
ATOM   1205  O2P   U B   3      44.880  35.220  23.080  1.00  0.00           O
ATOM   1206  O5'   U B   3      46.300  35.720  21.090  1.00  0.00           O
ATOM   1207  C5'   U B   3      47.430  35.180  20.430  1.00  0.00           C
ATOM   1208 1H5'   U B   3      47.110  34.700  19.500  1.00  0.00           H
ATOM   1209 2H5'   U B   3      47.890  34.420  21.070  1.00  0.00           H
ATOM   1210  C4'   U B   3      48.500  36.220  20.100  1.00  0.00           C
ATOM   1211  H4'   U B   3      49.260  35.740  19.480  1.00  0.00           H
ATOM   1212  O4'   U B   3      47.970  37.320  19.360  1.00  0.00           O
ATOM   1213  C1'   U B   3      48.690  38.500  19.720  1.00  0.00           C
ATOM   1214  H1'   U B   3      49.210  38.880  18.840  1.00  0.00           H
ATOM   1215  N1    U B   3      47.790  39.570  20.240  1.00  0.00           N
ATOM   1216  C6    U B   3      46.680  39.290  21.010  1.00  0.00           C
ATOM   1217  H6    U B   3      46.420  38.250  21.200  1.00  0.00           H
ATOM   1218  C5    U B   3      45.940  40.290  21.540  1.00  0.00           C
ATOM   1219  H5    U B   3      45.090  40.060  22.170  1.00  0.00           H
ATOM   1220  C4    U B   3      46.280  41.680  21.350  1.00  0.00           C
ATOM   1221  O4    U B   3      45.700  42.630  21.850  1.00  0.00           O
ATOM   1222  N3    U B   3      47.390  41.890  20.560  1.00  0.00           N
ATOM   1223  H3    U B   3      47.670  42.850  20.460  1.00  0.00           H
ATOM   1224  C2    U B   3      48.180  40.900  20.020  1.00  0.00           C
ATOM   1225  O2    U B   3      49.210  41.200  19.410  1.00  0.00           O
ATOM   1226  C3'   U B   3      49.240  36.780  21.330  1.00  0.00           C
ATOM   1227  H3'   U B   3      48.520  36.950  22.140  1.00  0.00           H
ATOM   1228  C2'   U B   3      49.740  38.120  20.770  1.00  0.00           C
ATOM   1229 1H2'   U B   3      49.780  38.860  21.570  1.00  0.00           H
ATOM   1230  O2'   U B   3      51.020  38.000  20.160  1.00  0.00           O
ATOM   1231 2HO'   U B   3      51.580  37.640  20.860  1.00  0.00           H
ATOM   1232  O3'   U B   3      50.330  35.970  21.740  1.00  0.00           O
ATOM   1233  P     A B   4      50.920  36.080  23.220  1.00  0.00           P
ATOM   1234  O1P   A B   4      52.030  35.100  23.300  1.00  0.00           O
ATOM   1235  O2P   A B   4      49.800  35.920  24.160  1.00  0.00           O
ATOM   1236  O5'   A B   4      51.520  37.570  23.290  1.00  0.00           O
ATOM   1237  C5'   A B   4      52.900  37.830  23.080  1.00  0.00           C
ATOM   1238 1H5'   A B   4      53.210  37.390  22.130  1.00  0.00           H
ATOM   1239 2H5'   A B   4      53.470  37.350  23.880  1.00  0.00           H
ATOM   1240  C4'   A B   4      53.300  39.310  23.070  1.00  0.00           C
ATOM   1241  H4'   A B   4      54.300  39.360  22.630  1.00  0.00           H
ATOM   1242  O4'   A B   4      52.460  40.120  22.260  1.00  0.00           O
ATOM   1243  C1'   A B   4      52.500  41.450  22.760  1.00  0.00           C
ATOM   1244  H1'   A B   4      52.920  42.120  22.010  1.00  0.00           H
ATOM   1245  N9    A B   4      51.140  41.950  23.080  1.00  0.00           N
ATOM   1246  C8    A B   4      49.970  41.260  23.250  1.00  0.00           C
ATOM   1247  H8    A B   4      49.910  40.190  23.210  1.00  0.00           H
ATOM   1248  N7    A B   4      48.920  42.030  23.460  1.00  0.00           N
ATOM   1249  C5    A B   4      49.480  43.320  23.530  1.00  0.00           C
ATOM   1250  C6    A B   4      48.990  44.620  23.800  1.00  0.00           C
ATOM   1251  N6    A B   4      47.740  44.930  24.090  1.00  0.00           N
ATOM   1252  H61   A B   4      47.070  44.180  24.240  1.00  0.00           H
ATOM   1253  H62   A B   4      47.490  45.900  24.250  1.00  0.00           H
ATOM   1254  N1    A B   4      49.810  45.680  23.790  1.00  0.00           N
ATOM   1255  C2    A B   4      51.090  45.470  23.520  1.00  0.00           C
ATOM   1256  H2    A B   4      51.710  46.350  23.520  1.00  0.00           H
ATOM   1257  N3    A B   4      51.700  44.330  23.240  1.00  0.00           N
ATOM   1258  C4    A B   4      50.830  43.270  23.290  1.00  0.00           C
ATOM   1259  C3'   A B   4      53.430  39.990  24.440  1.00  0.00           C
ATOM   1260  H3'   A B   4      52.570  39.740  25.070  1.00  0.00           H
ATOM   1261  C2'   A B   4      53.420  41.460  23.990  1.00  0.00           C
ATOM   1262 1H2'   A B   4      53.040  42.110  24.780  1.00  0.00           H
ATOM   1263  O2'   A B   4      54.740  41.830  23.580  1.00  0.00           O
ATOM   1264 2HO'   A B   4      55.280  41.220  24.100  1.00  0.00           H
ATOM   1265  O3'   A B   4      54.670  39.680  25.070  1.00  0.00           O
ATOM   1266  P     A B   5      54.940  39.900  26.650  1.00  0.00           P
ATOM   1267  O1P   A B   5      56.320  39.440  26.880  1.00  0.00           O
ATOM   1268  O2P   A B   5      53.860  39.290  27.450  1.00  0.00           O
ATOM   1269  O5'   A B   5      54.940  41.490  26.890  1.00  0.00           O
ATOM   1270  C5'   A B   5      56.160  42.230  26.920  1.00  0.00           C
ATOM   1271 1H5'   A B   5      56.680  42.090  25.970  1.00  0.00           H
ATOM   1272 2H5'   A B   5      56.790  41.830  27.710  1.00  0.00           H
ATOM   1273  C4'   A B   5      56.010  43.740  27.180  1.00  0.00           C
ATOM   1274  H4'   A B   5      57.010  44.160  27.040  1.00  0.00           H
ATOM   1275  O4'   A B   5      55.180  44.390  26.220  1.00  0.00           O
ATOM   1276  C1'   A B   5      54.400  45.370  26.880  1.00  0.00           C
ATOM   1277  H1'   A B   5      54.480  46.340  26.380  1.00  0.00           H
ATOM   1278  N9    A B   5      52.970  44.990  26.900  1.00  0.00           N
ATOM   1279  C8    A B   5      52.410  43.740  27.040  1.00  0.00           C
ATOM   1280  H8    A B   5      52.990  42.830  27.030  1.00  0.00           H
ATOM   1281  N7    A B   5      51.120  43.750  27.200  1.00  0.00           N
ATOM   1282  C5    A B   5      50.800  45.110  27.170  1.00  0.00           C
ATOM   1283  C6    A B   5      49.620  45.860  27.350  1.00  0.00           C
ATOM   1284  N6    A B   5      48.430  45.370  27.640  1.00  0.00           N
ATOM   1285  H61   A B   5      48.330  44.370  27.760  1.00  0.00           H
ATOM   1286  H62   A B   5      47.730  46.010  27.950  1.00  0.00           H
ATOM   1287  N1    A B   5      49.650  47.190  27.270  1.00  0.00           N
ATOM   1288  C2    A B   5      50.800  47.790  27.040  1.00  0.00           C
ATOM   1289  H2    A B   5      50.760  48.870  26.990  1.00  0.00           H
ATOM   1290  N3    A B   5      52.000  47.230  26.880  1.00  0.00           N
ATOM   1291  C4    A B   5      51.920  45.870  26.960  1.00  0.00           C
ATOM   1292  C3'   A B   5      55.570  44.140  28.590  1.00  0.00           C
ATOM   1293  H3'   A B   5      54.840  43.420  28.970  1.00  0.00           H
ATOM   1294  C2'   A B   5      54.910  45.500  28.310  1.00  0.00           C
ATOM   1295 1H2'   A B   5      54.080  45.660  29.010  1.00  0.00           H
ATOM   1296  O2'   A B   5      55.830  46.580  28.400  1.00  0.00           O
ATOM   1297 2HO'   A B   5      56.110  46.570  29.340  1.00  0.00           H
ATOM   1298  O3'   A B   5      56.710  44.240  29.450  1.00  0.00           O
ATOM   1299  P     G B   6      56.590  44.530  31.020  1.00  0.00           P
ATOM   1300  O1P   G B   6      57.940  44.440  31.620  1.00  0.00           O
ATOM   1301  O2P   G B   6      55.480  43.730  31.570  1.00  0.00           O
ATOM   1302  O5'   G B   6      56.190  46.080  31.030  1.00  0.00           O
ATOM   1303  C5'   G B   6      55.370  46.620  32.040  1.00  0.00           C
ATOM   1304 1H5'   G B   6      55.840  46.460  33.010  1.00  0.00           H
ATOM   1305 2H5'   G B   6      54.400  46.120  32.050  1.00  0.00           H
ATOM   1306  C4'   G B   6      55.190  48.130  31.830  1.00  0.00           C
ATOM   1307  H4'   G B   6      56.170  48.590  31.840  1.00  0.00           H
ATOM   1308  O4'   G B   6      54.550  48.440  30.590  1.00  0.00           O
ATOM   1309  C1'   G B   6      53.360  49.190  30.820  1.00  0.00           C
ATOM   1310  H1'   G B   6      53.270  50.010  30.110  1.00  0.00           H
ATOM   1311  N9    G B   6      52.140  48.350  30.700  1.00  0.00           N
ATOM   1312  C8    G B   6      52.020  46.980  30.610  1.00  0.00           C
ATOM   1313  H8    G B   6      52.860  46.310  30.670  1.00  0.00           H
ATOM   1314  N7    G B   6      50.800  46.560  30.440  1.00  0.00           N
ATOM   1315  C5    G B   6      50.040  47.730  30.420  1.00  0.00           C
ATOM   1316  C6    G B   6      48.630  47.960  30.240  1.00  0.00           C
ATOM   1317  O6    G B   6      47.720  47.150  30.050  1.00  0.00           O
ATOM   1318  N1    G B   6      48.270  49.290  30.280  1.00  0.00           N
ATOM   1319  H1    G B   6      47.300  49.500  30.120  1.00  0.00           H
ATOM   1320  C2    G B   6      49.150  50.300  30.430  1.00  0.00           C
ATOM   1321  N2    G B   6      48.670  51.510  30.500  1.00  0.00           N
ATOM   1322  H21   G B   6      47.660  51.660  30.400  1.00  0.00           H
ATOM   1323  H22   G B   6      49.310  52.260  30.680  1.00  0.00           H
ATOM   1324  N3    G B   6      50.470  50.140  30.590  1.00  0.00           N
ATOM   1325  C4    G B   6      50.850  48.830  30.570  1.00  0.00           C
ATOM   1326  C3'   G B   6      54.370  48.760  32.960  1.00  0.00           C
ATOM   1327  H3'   G B   6      53.720  48.020  33.440  1.00  0.00           H
ATOM   1328  C2'   G B   6      53.500  49.780  32.220  1.00  0.00           C
ATOM   1329 1H2'   G B   6      52.520  49.870  32.700  1.00  0.00           H
ATOM   1330  O2'   G B   6      54.130  51.050  32.140  1.00  0.00           O
ATOM   1331 2HO'   G B   6      54.490  51.180  33.030  1.00  0.00           H
ATOM   1332  O3'   G B   6      55.190  49.440  33.900  1.00  0.00           O
ATOM   1333  P     G B   7      55.310  48.920  35.390  1.00  0.00           P
ATOM   1334  O1P   G B   7      56.160  49.900  36.100  1.00  0.00           O
ATOM   1335  O2P   G B   7      55.720  47.500  35.340  1.00  0.00           O
ATOM   1336  O5'   G B   7      53.800  49.120  35.880  1.00  0.00           O
ATOM   1337  C5'   G B   7      53.360  50.420  36.250  1.00  0.00           C
ATOM   1338 1H5'   G B   7      53.880  51.150  35.640  1.00  0.00           H
ATOM   1339 2H5'   G B   7      53.630  50.600  37.290  1.00  0.00           H
ATOM   1340  C4'   G B   7      51.870  50.690  36.060  1.00  0.00           C
ATOM   1341  H4'   G B   7      51.720  51.740  36.280  1.00  0.00           H
ATOM   1342  O4'   G B   7      51.410  50.430  34.740  1.00  0.00           O
ATOM   1343  C1'   G B   7      49.990  50.390  34.770  1.00  0.00           C
ATOM   1344  H1'   G B   7      49.580  51.290  34.320  1.00  0.00           H
ATOM   1345  N9    G B   7      49.390  49.210  34.100  1.00  0.00           N
ATOM   1346  C8    G B   7      49.860  47.920  34.060  1.00  0.00           C
ATOM   1347  H8    G B   7      50.860  47.640  34.360  1.00  0.00           H
ATOM   1348  N7    G B   7      48.970  47.050  33.650  1.00  0.00           N
ATOM   1349  C5    G B   7      47.820  47.820  33.420  1.00  0.00           C
ATOM   1350  C6    G B   7      46.490  47.450  33.020  1.00  0.00           C
ATOM   1351  O6    G B   7      46.030  46.340  32.750  1.00  0.00           O
ATOM   1352  N1    G B   7      45.620  48.510  32.970  1.00  0.00           N
ATOM   1353  H1    G B   7      44.660  48.310  32.730  1.00  0.00           H
ATOM   1354  C2    G B   7      45.960  49.780  33.260  1.00  0.00           C
ATOM   1355  N2    G B   7      45.000  50.670  33.260  1.00  0.00           N
ATOM   1356  H21   G B   7      44.050  50.370  33.080  1.00  0.00           H
ATOM   1357  H22   G B   7      45.240  51.620  33.450  1.00  0.00           H
ATOM   1358  N3    G B   7      47.180  50.180  33.630  1.00  0.00           N
ATOM   1359  C4    G B   7      48.080  49.140  33.690  1.00  0.00           C
ATOM   1360  C3'   G B   7      50.900  49.940  36.960  1.00  0.00           C
ATOM   1361  H3'   G B   7      51.090  48.870  36.890  1.00  0.00           H
ATOM   1362  C2'   G B   7      49.590  50.320  36.250  1.00  0.00           C
ATOM   1363 1H2'   G B   7      48.850  49.530  36.420  1.00  0.00           H
ATOM   1364  O2'   G B   7      49.050  51.580  36.640  1.00  0.00           O
ATOM   1365 2HO'   G B   7      48.360  51.350  37.280  1.00  0.00           H
ATOM   1366  O3'   G B   7      50.930  50.390  38.300  1.00  0.00           O
ATOM   1367  P     U B   8      50.110  49.590  39.400  1.00  0.00           P
ATOM   1368  O1P   U B   8      50.390  50.240  40.680  1.00  0.00           O
ATOM   1369  O2P   U B   8      50.420  48.160  39.260  1.00  0.00           O
ATOM   1370  O5'   U B   8      48.590  49.850  39.010  1.00  0.00           O
ATOM   1371  C5'   U B   8      47.880  50.930  39.590  1.00  0.00           C
ATOM   1372 1H5'   U B   8      48.460  51.840  39.470  1.00  0.00           H
ATOM   1373 2H5'   U B   8      47.780  50.720  40.650  1.00  0.00           H
ATOM   1374  C4'   U B   8      46.500  51.130  38.970  1.00  0.00           C
ATOM   1375  H4'   U B   8      46.200  52.170  39.120  1.00  0.00           H
ATOM   1376  O4'   U B   8      46.480  50.860  37.580  1.00  0.00           O
ATOM   1377  C1'   U B   8      45.240  50.220  37.260  1.00  0.00           C
ATOM   1378  H1'   U B   8      44.710  50.830  36.530  1.00  0.00           H
ATOM   1379  N1    U B   8      45.390  48.850  36.700  1.00  0.00           N
ATOM   1380  C6    U B   8      46.460  48.040  37.000  1.00  0.00           C
ATOM   1381  H6    U B   8      47.280  48.410  37.600  1.00  0.00           H
ATOM   1382  C5    U B   8      46.470  46.730  36.610  1.00  0.00           C
ATOM   1383  H5    U B   8      47.300  46.100  36.890  1.00  0.00           H
ATOM   1384  C4    U B   8      45.350  46.140  35.910  1.00  0.00           C
ATOM   1385  O4    U B   8      45.250  44.960  35.600  1.00  0.00           O
ATOM   1386  N3    U B   8      44.350  47.030  35.620  1.00  0.00           N
ATOM   1387  H3    U B   8      43.510  46.630  35.210  1.00  0.00           H
ATOM   1388  C2    U B   8      44.290  48.350  35.990  1.00  0.00           C
ATOM   1389  O2    U B   8      43.310  49.030  35.730  1.00  0.00           O
ATOM   1390  C3'   U B   8      45.440  50.280  39.660  1.00  0.00           C
ATOM   1391  H3'   U B   8      45.860  49.300  39.910  1.00  0.00           H
ATOM   1392  C2'   U B   8      44.400  50.140  38.540  1.00  0.00           C
ATOM   1393 1H2'   U B   8      43.920  49.160  38.620  1.00  0.00           H
ATOM   1394  O2'   U B   8      43.420  51.180  38.540  1.00  0.00           O
ATOM   1395 2HO'   U B   8      42.860  51.010  39.320  1.00  0.00           H
ATOM   1396  O3'   U B   8      44.970  50.960  40.810  1.00  0.00           O
ATOM   1397  P     G B   9      44.080  50.230  41.900  1.00  0.00           P
ATOM   1398  O1P   G B   9      44.090  51.110  43.080  1.00  0.00           O
ATOM   1399  O2P   G B   9      44.520  48.830  42.020  1.00  0.00           O
ATOM   1400  O5'   G B   9      42.620  50.280  41.250  1.00  0.00           O
ATOM   1401  C5'   G B   9      41.770  51.390  41.440  1.00  0.00           C
ATOM   1402 1H5'   G B   9      42.190  52.260  40.940  1.00  0.00           H
ATOM   1403 2H5'   G B   9      41.680  51.610  42.510  1.00  0.00           H
ATOM   1404  C4'   G B   9      40.370  51.120  40.890  1.00  0.00           C
ATOM   1405  H4'   G B   9      39.810  52.050  40.890  1.00  0.00           H
ATOM   1406  O4'   G B   9      40.390  50.640  39.540  1.00  0.00           O
ATOM   1407  C1'   G B   9      39.420  49.590  39.440  1.00  0.00           C
ATOM   1408  H1'   G B   9      38.760  49.750  38.590  1.00  0.00           H
ATOM   1409  N9    G B   9      40.080  48.270  39.260  1.00  0.00           N
ATOM   1410  C8    G B   9      41.400  47.910  39.340  1.00  0.00           C
ATOM   1411  H8    G B   9      42.170  48.600  39.640  1.00  0.00           H
ATOM   1412  N7    G B   9      41.650  46.670  39.030  1.00  0.00           N
ATOM   1413  C5    G B   9      40.390  46.140  38.760  1.00  0.00           C
ATOM   1414  C6    G B   9      39.960  44.820  38.380  1.00  0.00           C
ATOM   1415  O6    G B   9      40.610  43.800  38.140  1.00  0.00           O
ATOM   1416  N1    G B   9      38.590  44.700  38.290  1.00  0.00           N
ATOM   1417  H1    G B   9      38.240  43.780  38.100  1.00  0.00           H
ATOM   1418  C2    G B   9      37.720  45.720  38.470  1.00  0.00           C
ATOM   1419  N2    G B   9      36.450  45.450  38.370  1.00  0.00           N
ATOM   1420  H21   G B   9      36.160  44.490  38.270  1.00  0.00           H
ATOM   1421  H22   G B   9      35.810  46.210  38.540  1.00  0.00           H
ATOM   1422  N3    G B   9      38.070  46.970  38.760  1.00  0.00           N
ATOM   1423  C4    G B   9      39.420  47.110  38.910  1.00  0.00           C
ATOM   1424  C3'   G B   9      39.580  50.130  41.750  1.00  0.00           C
ATOM   1425  H3'   G B   9      40.220  49.330  42.110  1.00  0.00           H
ATOM   1426  C2'   G B   9      38.580  49.610  40.710  1.00  0.00           C
ATOM   1427 1H2'   G B   9      38.210  48.620  40.980  1.00  0.00           H
ATOM   1428  O2'   G B   9      37.520  50.540  40.560  1.00  0.00           O
ATOM   1429 2HO'   G B   9      37.320  50.840  41.460  1.00  0.00           H
ATOM   1430  O3'   G B   9      38.890  50.810  42.800  1.00  0.00           O
ATOM   1431  P     G B  10      38.590  50.080  44.180  1.00  0.00           P
ATOM   1432  O1P   G B  10      37.820  51.020  45.010  1.00  0.00           O
ATOM   1433  O2P   G B  10      39.870  49.570  44.710  1.00  0.00           O
ATOM   1434  O5'   G B  10      37.610  48.870  43.780  1.00  0.00           O
ATOM   1435  C5'   G B  10      36.210  49.090  43.600  1.00  0.00           C
ATOM   1436 1H5'   G B  10      36.070  49.860  42.840  1.00  0.00           H
ATOM   1437 2H5'   G B  10      35.790  49.450  44.540  1.00  0.00           H
ATOM   1438  C4'   G B  10      35.410  47.850  43.170  1.00  0.00           C
ATOM   1439  H4'   G B  10      34.370  48.150  43.070  1.00  0.00           H
ATOM   1440  O4'   G B  10      35.820  47.320  41.910  1.00  0.00           O
ATOM   1441  C1'   G B  10      35.810  45.900  41.970  1.00  0.00           C
ATOM   1442  H1'   G B  10      35.220  45.460  41.160  1.00  0.00           H
ATOM   1443  N9    G B  10      37.170  45.310  41.880  1.00  0.00           N
ATOM   1444  C8    G B  10      38.390  45.870  42.170  1.00  0.00           C
ATOM   1445  H8    G B  10      38.500  46.880  42.540  1.00  0.00           H
ATOM   1446  N7    G B  10      39.410  45.080  41.950  1.00  0.00           N
ATOM   1447  C5    G B  10      38.820  43.880  41.530  1.00  0.00           C
ATOM   1448  C6    G B  10      39.380  42.620  41.140  1.00  0.00           C
ATOM   1449  O6    G B  10      40.570  42.290  41.030  1.00  0.00           O
ATOM   1450  N1    G B  10      38.440  41.660  40.830  1.00  0.00           N
ATOM   1451  H1    G B  10      38.780  40.760  40.530  1.00  0.00           H
ATOM   1452  C2    G B  10      37.110  41.900  40.800  1.00  0.00           C
ATOM   1453  N2    G B  10      36.330  40.910  40.450  1.00  0.00           N
ATOM   1454  H21   G B  10      36.730  39.980  40.310  1.00  0.00           H
ATOM   1455  H22   G B  10      35.340  41.070  40.420  1.00  0.00           H
ATOM   1456  N3    G B  10      36.530  43.070  41.100  1.00  0.00           N
ATOM   1457  C4    G B  10      37.440  44.020  41.480  1.00  0.00           C
ATOM   1458  C3'   G B  10      35.420  46.710  44.200  1.00  0.00           C
ATOM   1459  H3'   G B  10      36.410  46.660  44.640  1.00  0.00           H
ATOM   1460  C2'   G B  10      35.160  45.510  43.290  1.00  0.00           C
ATOM   1461 1H2'   G B  10      35.630  44.610  43.710  1.00  0.00           H
ATOM   1462  O2'   G B  10      33.770  45.300  43.070  1.00  0.00           O
ATOM   1463 2HO'   G B  10      33.460  44.910  43.890  1.00  0.00           H
ATOM   1464  O3'   G B  10      34.400  46.840  45.190  1.00  0.00           O
ATOM   1465  P     G B  11      34.450  45.980  46.540  1.00  0.00           P
ATOM   1466  O1P   G B  11      33.190  46.270  47.250  1.00  0.00           O
ATOM   1467  O2P   G B  11      35.730  46.300  47.210  1.00  0.00           O
ATOM   1468  O5'   G B  11      34.430  44.440  46.070  1.00  0.00           O
ATOM   1469  C5'   G B  11      33.310  43.600  46.280  1.00  0.00           C
ATOM   1470 1H5'   G B  11      32.400  44.170  46.080  1.00  0.00           H
ATOM   1471 2H5'   G B  11      33.280  43.280  47.320  1.00  0.00           H
ATOM   1472  C4'   G B  11      33.270  42.360  45.360  1.00  0.00           C
ATOM   1473  H4'   G B  11      32.250  42.280  44.990  1.00  0.00           H
ATOM   1474  O4'   G B  11      34.100  42.510  44.200  1.00  0.00           O
ATOM   1475  C1'   G B  11      34.750  41.280  43.900  1.00  0.00           C
ATOM   1476  H1'   G B  11      34.650  41.040  42.840  1.00  0.00           H
ATOM   1477  N9    G B  11      36.200  41.310  44.210  1.00  0.00           N
ATOM   1478  C8    G B  11      36.940  42.280  44.850  1.00  0.00           C
ATOM   1479  H8    G B  11      36.500  43.160  45.280  1.00  0.00           H
ATOM   1480  N7    G B  11      38.220  42.030  44.880  1.00  0.00           N
ATOM   1481  C5    G B  11      38.360  40.820  44.200  1.00  0.00           C
ATOM   1482  C6    G B  11      39.520  40.030  43.870  1.00  0.00           C
ATOM   1483  O6    G B  11      40.710  40.220  44.100  1.00  0.00           O
ATOM   1484  N1    G B  11      39.200  38.840  43.240  1.00  0.00           N
ATOM   1485  H1    G B  11      39.980  38.250  42.980  1.00  0.00           H
ATOM   1486  C2    G B  11      37.940  38.450  42.950  1.00  0.00           C
ATOM   1487  N2    G B  11      37.800  37.230  42.520  1.00  0.00           N
ATOM   1488  H21   G B  11      38.630  36.660  42.370  1.00  0.00           H
ATOM   1489  H22   G B  11      36.870  36.920  42.270  1.00  0.00           H
ATOM   1490  N3    G B  11      36.840  39.160  43.200  1.00  0.00           N
ATOM   1491  C4    G B  11      37.120  40.350  43.820  1.00  0.00           C
ATOM   1492  C3'   G B  11      33.580  40.990  45.990  1.00  0.00           C
ATOM   1493  H3'   G B  11      34.380  41.080  46.730  1.00  0.00           H
ATOM   1494  C2'   G B  11      34.030  40.230  44.740  1.00  0.00           C
ATOM   1495 1H2'   G B  11      34.680  39.390  44.990  1.00  0.00           H
ATOM   1496  O2'   G B  11      32.880  39.780  44.020  1.00  0.00           O
ATOM   1497 2HO'   G B  11      32.230  39.630  44.730  1.00  0.00           H
ATOM   1498  O3'   G B  11      32.410  40.360  46.500  1.00  0.00           O
ATOM   1499  P     U B  12      32.480  39.210  47.620  1.00  0.00           P
ATOM   1500  O1P   U B  12      31.120  38.610  47.670  1.00  0.00           O
ATOM   1501  O2P   U B  12      33.040  39.790  48.850  1.00  0.00           O
ATOM   1502  O5'   U B  12      33.490  38.110  47.040  1.00  0.00           O
ATOM   1503  C5'   U B  12      33.050  37.080  46.160  1.00  0.00           C
ATOM   1504 1H5'   U B  12      32.630  37.520  45.250  1.00  0.00           H
ATOM   1505 2H5'   U B  12      32.260  36.510  46.650  1.00  0.00           H
ATOM   1506  C4'   U B  12      34.170  36.110  45.770  1.00  0.00           C
ATOM   1507  H4'   U B  12      33.740  35.320  45.150  1.00  0.00           H
ATOM   1508  O4'   U B  12      35.190  36.760  45.010  1.00  0.00           O
ATOM   1509  C1'   U B  12      36.440  36.120  45.300  1.00  0.00           C
ATOM   1510  H1'   U B  12      36.850  35.700  44.380  1.00  0.00           H
ATOM   1511  N1    U B  12      37.460  37.030  45.880  1.00  0.00           N
ATOM   1512  C6    U B  12      37.130  38.230  46.470  1.00  0.00           C
ATOM   1513  H6    U B  12      36.090  38.530  46.520  1.00  0.00           H
ATOM   1514  C5    U B  12      38.100  39.050  46.960  1.00  0.00           C
ATOM   1515  H5    U B  12      37.850  40.010  47.370  1.00  0.00           H
ATOM   1516  C4    U B  12      39.500  38.690  46.870  1.00  0.00           C
ATOM   1517  O4    U B  12      40.430  39.380  47.270  1.00  0.00           O
ATOM   1518  N3    U B  12      39.740  37.480  46.290  1.00  0.00           N
ATOM   1519  H3    U B  12      40.710  37.180  46.220  1.00  0.00           H
ATOM   1520  C2    U B  12      38.790  36.610  45.810  1.00  0.00           C
ATOM   1521  O2    U B  12      39.130  35.510  45.370  1.00  0.00           O
ATOM   1522  C3'   U B  12      34.860  35.450  46.950  1.00  0.00           C
ATOM   1523  H3'   U B  12      35.080  36.210  47.700  1.00  0.00           H
ATOM   1524  C2'   U B  12      36.160  34.990  46.270  1.00  0.00           C
ATOM   1525 1H2'   U B  12      36.960  34.880  47.010  1.00  0.00           H
ATOM   1526  O2'   U B  12      36.020  33.800  45.520  1.00  0.00           O
ATOM   1527 2HO'   U B  12      36.360  33.080  46.080  1.00  0.00           H
ATOM   1528  O3'   U B  12      34.140  34.370  47.510  1.00  0.00           O
ATOM   1529  P     G B  13      34.570  33.750  48.920  1.00  0.00           P
ATOM   1530  O1P   G B  13      33.560  32.710  49.200  1.00  0.00           O
ATOM   1531  O2P   G B  13      34.770  34.870  49.850  1.00  0.00           O
ATOM   1532  O5'   G B  13      35.990  33.070  48.620  1.00  0.00           O
ATOM   1533  C5'   G B  13      36.090  31.780  48.050  1.00  0.00           C
ATOM   1534 1H5'   G B  13      35.540  31.740  47.110  1.00  0.00           H
ATOM   1535 2H5'   G B  13      35.650  31.050  48.730  1.00  0.00           H
ATOM   1536  C4'   G B  13      37.560  31.390  47.780  1.00  0.00           C
ATOM   1537  H4'   G B  13      37.570  30.540  47.110  1.00  0.00           H
ATOM   1538  O4'   G B  13      38.330  32.430  47.180  1.00  0.00           O
ATOM   1539  C1'   G B  13      39.710  32.250  47.550  1.00  0.00           C
ATOM   1540  H1'   G B  13      40.290  31.950  46.680  1.00  0.00           H
ATOM   1541  N9    G B  13      40.290  33.500  48.090  1.00  0.00           N
ATOM   1542  C8    G B  13      39.620  34.620  48.510  1.00  0.00           C
ATOM   1543  H8    G B  13      38.540  34.670  48.530  1.00  0.00           H
ATOM   1544  N7    G B  13      40.390  35.610  48.870  1.00  0.00           N
ATOM   1545  C5    G B  13      41.690  35.120  48.680  1.00  0.00           C
ATOM   1546  C6    G B  13      42.990  35.720  48.850  1.00  0.00           C
ATOM   1547  O6    G B  13      43.300  36.870  49.160  1.00  0.00           O
ATOM   1548  N1    G B  13      44.040  34.860  48.590  1.00  0.00           N
ATOM   1549  H1    G B  13      44.970  35.230  48.670  1.00  0.00           H
ATOM   1550  C2    G B  13      43.880  33.590  48.150  1.00  0.00           C
ATOM   1551  N2    G B  13      44.980  32.910  47.950  1.00  0.00           N
ATOM   1552  H21   G B  13      45.880  33.320  48.170  1.00  0.00           H
ATOM   1553  H22   G B  13      44.900  31.990  47.560  1.00  0.00           H
ATOM   1554  N3    G B  13      42.700  32.990  47.940  1.00  0.00           N
ATOM   1555  C4    G B  13      41.630  33.810  48.230  1.00  0.00           C
ATOM   1556  C3'   G B  13      38.290  30.960  49.050  1.00  0.00           C
ATOM   1557  H3'   G B  13      38.060  31.640  49.880  1.00  0.00           H
ATOM   1558  C2'   G B  13      39.750  31.120  48.590  1.00  0.00           C
ATOM   1559 1H2'   G B  13      40.400  31.360  49.430  1.00  0.00           H
ATOM   1560  O2'   G B  13      40.150  29.930  47.930  1.00  0.00           O
ATOM   1561 2HO'   G B  13      39.540  29.250  48.270  1.00  0.00           H
ATOM   1562  O3'   G B  13      38.010  29.590  49.350  1.00  0.00           O
ATOM   1563  P     G B  14      38.030  29.070  50.850  1.00  0.00           P
ATOM   1564  O1P   G B  14      37.790  27.600  50.800  1.00  0.00           O
ATOM   1565  O2P   G B  14      37.110  29.880  51.650  1.00  0.00           O
ATOM   1566  O5'   G B  14      39.530  29.320  51.350  1.00  0.00           O
ATOM   1567  C5'   G B  14      40.580  28.450  50.960  1.00  0.00           C
ATOM   1568 1H5'   G B  14      40.530  28.270  49.890  1.00  0.00           H
ATOM   1569 2H5'   G B  14      40.450  27.490  51.470  1.00  0.00           H
ATOM   1570  C4'   G B  14      41.980  28.990  51.280  1.00  0.00           C
ATOM   1571  H4'   G B  14      42.690  28.290  50.870  1.00  0.00           H
ATOM   1572  O4'   G B  14      42.240  30.250  50.670  1.00  0.00           O
ATOM   1573  C1'   G B  14      43.370  30.810  51.320  1.00  0.00           C
ATOM   1574  H1'   G B  14      44.260  30.700  50.680  1.00  0.00           H
ATOM   1575  N9    G B  14      43.210  32.260  51.580  1.00  0.00           N
ATOM   1576  C8    G B  14      42.060  32.990  51.750  1.00  0.00           C
ATOM   1577  H8    G B  14      41.080  32.530  51.730  1.00  0.00           H
ATOM   1578  N7    G B  14      42.260  34.270  51.930  1.00  0.00           N
ATOM   1579  C5    G B  14      43.650  34.410  51.910  1.00  0.00           C
ATOM   1580  C6    G B  14      44.520  35.550  52.060  1.00  0.00           C
ATOM   1581  O6    G B  14      44.240  36.730  52.280  1.00  0.00           O
ATOM   1582  N1    G B  14      45.860  35.250  51.950  1.00  0.00           N
ATOM   1583  H1    G B  14      46.500  36.030  52.000  1.00  0.00           H
ATOM   1584  C2    G B  14      46.330  34.010  51.710  1.00  0.00           C
ATOM   1585  N2    G B  14      47.630  33.870  51.660  1.00  0.00           N
ATOM   1586  H21   G B  14      48.220  34.700  51.650  1.00  0.00           H
ATOM   1587  H22   G B  14      47.980  32.960  51.400  1.00  0.00           H
ATOM   1588  N3    G B  14      45.580  32.920  51.580  1.00  0.00           N
ATOM   1589  C4    G B  14      44.240  33.180  51.680  1.00  0.00           C
ATOM   1590  C3'   G B  14      42.330  29.150  52.770  1.00  0.00           C
ATOM   1591  H3'   G B  14      41.530  29.700  53.260  1.00  0.00           H
ATOM   1592  C2'   G B  14      43.600  30.000  52.600  1.00  0.00           C
ATOM   1593 1H2'   G B  14      43.740  30.660  53.460  1.00  0.00           H
ATOM   1594  O2'   G B  14      44.750  29.190  52.390  1.00  0.00           O
ATOM   1595 2HO'   G B  14      45.150  29.030  53.260  1.00  0.00           H
ATOM   1596  O3'   G B  14      42.590  27.900  53.430  1.00  0.00           O
ATOM   1597  P     A B  15      42.630  27.790  55.030  1.00  0.00           P
ATOM   1598  O1P   A B  15      43.150  26.420  55.300  1.00  0.00           O
ATOM   1599  O2P   A B  15      41.300  28.120  55.560  1.00  0.00           O
ATOM   1600  O5'   A B  15      43.700  28.850  55.570  1.00  0.00           O
ATOM   1601  C5'   A B  15      45.060  28.480  55.760  1.00  0.00           C
ATOM   1602 1H5'   A B  15      45.440  28.020  54.840  1.00  0.00           H
ATOM   1603 2H5'   A B  15      45.120  27.740  56.550  1.00  0.00           H
ATOM   1604  C4'   A B  15      46.000  29.650  56.120  1.00  0.00           C
ATOM   1605  H4'   A B  15      47.010  29.250  56.180  1.00  0.00           H
ATOM   1606  O4'   A B  15      45.990  30.670  55.140  1.00  0.00           O
ATOM   1607  C1'   A B  15      46.360  31.900  55.760  1.00  0.00           C
ATOM   1608  H1'   A B  15      47.300  32.270  55.360  1.00  0.00           H
ATOM   1609  N9    A B  15      45.300  32.930  55.580  1.00  0.00           N
ATOM   1610  C8    A B  15      43.970  32.750  55.340  1.00  0.00           C
ATOM   1611  H8    A B  15      43.530  31.770  55.200  1.00  0.00           H
ATOM   1612  N7    A B  15      43.260  33.850  55.340  1.00  0.00           N
ATOM   1613  C5    A B  15      44.220  34.850  55.580  1.00  0.00           C
ATOM   1614  C6    A B  15      44.180  36.260  55.720  1.00  0.00           C
ATOM   1615  N6    A B  15      43.110  37.010  55.570  1.00  0.00           N
ATOM   1616  H61   A B  15      42.290  36.590  55.150  1.00  0.00           H
ATOM   1617  H62   A B  15      43.180  38.000  55.710  1.00  0.00           H
ATOM   1618  N1    A B  15      45.280  36.940  56.060  1.00  0.00           N
ATOM   1619  C2    A B  15      46.400  36.250  56.240  1.00  0.00           C
ATOM   1620  H2    A B  15      47.250  36.820  56.570  1.00  0.00           H
ATOM   1621  N3    A B  15      46.600  34.950  56.090  1.00  0.00           N
ATOM   1622  C4    A B  15      45.460  34.290  55.760  1.00  0.00           C
ATOM   1623  C3'   A B  15      45.720  30.330  57.460  1.00  0.00           C
ATOM   1624  H3'   A B  15      44.660  30.560  57.540  1.00  0.00           H
ATOM   1625  C2'   A B  15      46.530  31.630  57.260  1.00  0.00           C
ATOM   1626 1H2'   A B  15      46.110  32.430  57.860  1.00  0.00           H
ATOM   1627  O2'   A B  15      47.910  31.460  57.550  1.00  0.00           O
ATOM   1628 2HO'   A B  15      47.950  31.360  58.520  1.00  0.00           H
ATOM   1629  O3'   A B  15      46.160  29.580  58.590  1.00  0.00           O
ATOM   1630  P     A B  16      45.960  30.150  60.070  1.00  0.00           P
ATOM   1631  O1P   A B  16      46.210  29.050  61.020  1.00  0.00           O
ATOM   1632  O2P   A B  16      44.680  30.880  60.120  1.00  0.00           O
ATOM   1633  O5'   A B  16      47.150  31.220  60.240  1.00  0.00           O
ATOM   1634  C5'   A B  16      47.020  32.310  61.150  1.00  0.00           C
ATOM   1635 1H5'   A B  16      47.100  31.940  62.180  1.00  0.00           H
ATOM   1636 2H5'   A B  16      46.050  32.780  61.040  1.00  0.00           H
ATOM   1637  C4'   A B  16      48.110  33.360  60.910  1.00  0.00           C
ATOM   1638  H4'   A B  16      49.090  32.880  60.960  1.00  0.00           H
ATOM   1639  O4'   A B  16      47.960  33.960  59.620  1.00  0.00           O
ATOM   1640  C1'   A B  16      47.900  35.370  59.750  1.00  0.00           C
ATOM   1641  H1'   A B  16      48.490  35.860  58.970  1.00  0.00           H
ATOM   1642  N9    A B  16      46.500  35.840  59.610  1.00  0.00           N
ATOM   1643  C8    A B  16      45.360  35.100  59.350  1.00  0.00           C
ATOM   1644  H8    A B  16      45.360  34.020  59.350  1.00  0.00           H
ATOM   1645  N7    A B  16      44.300  35.810  59.090  1.00  0.00           N
ATOM   1646  C5    A B  16      44.770  37.130  59.150  1.00  0.00           C
ATOM   1647  C6    A B  16      44.220  38.410  58.890  1.00  0.00           C
ATOM   1648  N6    A B  16      42.970  38.640  58.520  1.00  0.00           N
ATOM   1649  H61   A B  16      42.390  37.860  58.230  1.00  0.00           H
ATOM   1650  H62   A B  16      42.720  39.590  58.280  1.00  0.00           H
ATOM   1651  N1    A B  16      44.940  39.520  59.030  1.00  0.00           N
ATOM   1652  C2    A B  16      46.210  39.370  59.380  1.00  0.00           C
ATOM   1653  H2    A B  16      46.780  40.280  59.470  1.00  0.00           H
ATOM   1654  N3    A B  16      46.880  38.250  59.640  1.00  0.00           N
ATOM   1655  C4    A B  16      46.100  37.150  59.490  1.00  0.00           C
ATOM   1656  C3'   A B  16      48.100  34.490  61.960  1.00  0.00           C
ATOM   1657  H3'   A B  16      47.080  34.650  62.330  1.00  0.00           H
ATOM   1658  C2'   A B  16      48.540  35.690  61.110  1.00  0.00           C
ATOM   1659 1H2'   A B  16      48.160  36.630  61.520  1.00  0.00           H
ATOM   1660  O2'   A B  16      49.950  35.720  60.950  1.00  0.00           O
ATOM   1661 2HO'   A B  16      50.230  36.630  60.750  1.00  0.00           H
ATOM   1662  O3'   A B  16      48.990  34.220  63.040  1.00  0.00           O
ATOM   1663  P     U B  17      49.050  35.150  64.340  1.00  0.00           P
ATOM   1664  O1P   U B  17      50.250  34.720  65.100  1.00  0.00           O
ATOM   1665  O2P   U B  17      47.740  35.040  65.020  1.00  0.00           O
ATOM   1666  O5'   U B  17      49.300  36.680  63.910  1.00  0.00           O
ATOM   1667  C5'   U B  17      48.420  37.710  64.330  1.00  0.00           C
ATOM   1668 1H5'   U B  17      48.370  37.670  65.420  1.00  0.00           H
ATOM   1669 2H5'   U B  17      47.420  37.520  63.940  1.00  0.00           H
ATOM   1670  C4'   U B  17      48.840  39.150  63.960  1.00  0.00           C
ATOM   1671  H4'   U B  17      49.930  39.260  64.040  1.00  0.00           H
ATOM   1672  O4'   U B  17      48.400  39.560  62.670  1.00  0.00           O
ATOM   1673  C1'   U B  17      47.940  40.910  62.690  1.00  0.00           C
ATOM   1674  H1'   U B  17      48.580  41.540  62.070  1.00  0.00           H
ATOM   1675  N1    U B  17      46.530  41.010  62.230  1.00  0.00           N
ATOM   1676  C6    U B  17      45.630  40.000  62.490  1.00  0.00           C
ATOM   1677  H6    U B  17      45.970  39.080  62.940  1.00  0.00           H
ATOM   1678  C5    U B  17      44.320  40.130  62.150  1.00  0.00           C
ATOM   1679  H5    U B  17      43.630  39.330  62.340  1.00  0.00           H
ATOM   1680  C4    U B  17      43.830  41.310  61.480  1.00  0.00           C
ATOM   1681  O4    U B  17      42.680  41.460  61.080  1.00  0.00           O
ATOM   1682  N3    U B  17      44.760  42.300  61.310  1.00  0.00           N
ATOM   1683  H3    U B  17      44.420  43.170  60.920  1.00  0.00           H
ATOM   1684  C2    U B  17      46.090  42.220  61.670  1.00  0.00           C
ATOM   1685  O2    U B  17      46.830  43.200  61.520  1.00  0.00           O
ATOM   1686  C3'   U B  17      48.170  40.120  64.940  1.00  0.00           C
ATOM   1687  H3'   U B  17      47.180  39.730  65.180  1.00  0.00           H
ATOM   1688  C2'   U B  17      47.990  41.410  64.140  1.00  0.00           C
ATOM   1689 1H2'   U B  17      47.060  41.890  64.430  1.00  0.00           H
ATOM   1690  O2'   U B  17      49.060  42.330  64.330  1.00  0.00           O
ATOM   1691 2HO'   U B  17      49.200  42.350  65.280  1.00  0.00           H
ATOM   1692  O3'   U B  17      48.940  40.300  66.120  1.00  0.00           O
ATOM   1693  P     C B  18      48.240  40.570  67.510  1.00  0.00           P
ATOM   1694  O1P   C B  18      49.300  40.550  68.540  1.00  0.00           O
ATOM   1695  O2P   C B  18      47.090  39.660  67.640  1.00  0.00           O
ATOM   1696  O5'   C B  18      47.720  42.080  67.340  1.00  0.00           O
ATOM   1697  C5'   C B  18      48.610  43.160  67.560  1.00  0.00           C
ATOM   1698 1H5'   C B  18      49.530  43.000  67.000  1.00  0.00           H
ATOM   1699 2H5'   C B  18      48.860  43.210  68.620  1.00  0.00           H
ATOM   1700  C4'   C B  18      48.020  44.520  67.140  1.00  0.00           C
ATOM   1701  H4'   C B  18      48.810  45.260  67.220  1.00  0.00           H
ATOM   1702  O4'   C B  18      47.540  44.510  65.800  1.00  0.00           O
ATOM   1703  C1'   C B  18      46.490  45.470  65.690  1.00  0.00           C
ATOM   1704  H1'   C B  18      46.780  46.250  64.980  1.00  0.00           H
ATOM   1705  N1    C B  18      45.220  44.840  65.200  1.00  0.00           N
ATOM   1706  C6    C B  18      45.000  43.490  65.320  1.00  0.00           C
ATOM   1707  H6    C B  18      45.690  42.890  65.890  1.00  0.00           H
ATOM   1708  C5    C B  18      43.920  42.910  64.740  1.00  0.00           C
ATOM   1709  H5    C B  18      43.760  41.850  64.830  1.00  0.00           H
ATOM   1710  C4    C B  18      43.020  43.760  64.030  1.00  0.00           C
ATOM   1711  N4    C B  18      41.950  43.240  63.500  1.00  0.00           N
ATOM   1712  H41   C B  18      41.800  42.240  63.500  1.00  0.00           H
ATOM   1713  H42   C B  18      41.280  43.830  63.030  1.00  0.00           H
ATOM   1714  N3    C B  18      43.170  45.070  63.950  1.00  0.00           N
ATOM   1715  C2    C B  18      44.270  45.630  64.510  1.00  0.00           C
ATOM   1716  O2    C B  18      44.410  46.850  64.400  1.00  0.00           O
ATOM   1717  C3'   C B  18      46.870  45.000  68.010  1.00  0.00           C
ATOM   1718  H3'   C B  18      46.140  44.210  68.110  1.00  0.00           H
ATOM   1719  C2'   C B  18      46.350  46.110  67.080  1.00  0.00           C
ATOM   1720 1H2'   C B  18      45.320  46.360  67.300  1.00  0.00           H
ATOM   1721  O2'   C B  18      47.170  47.280  67.070  1.00  0.00           O
ATOM   1722 2HO'   C B  18      46.700  48.000  66.620  1.00  0.00           H
ATOM   1723  O3'   C B  18      47.330  45.440  69.290  1.00  0.00           O
ATOM   1724  P     C B  19      46.340  45.590  70.530  1.00  0.00           P
ATOM   1725  O1P   C B  19      47.110  46.030  71.720  1.00  0.00           O
ATOM   1726  O2P   C B  19      45.520  44.370  70.650  1.00  0.00           O
ATOM   1727  O5'   C B  19      45.350  46.780  70.130  1.00  0.00           O
ATOM   1728  C5'   C B  19      45.810  48.120  70.030  1.00  0.00           C
ATOM   1729 1H5'   C B  19      46.700  48.150  69.400  1.00  0.00           H
ATOM   1730 2H5'   C B  19      46.070  48.490  71.010  1.00  0.00           H
ATOM   1731  C4'   C B  19      44.740  49.030  69.410  1.00  0.00           C
ATOM   1732  H4'   C B  19      45.140  50.040  69.390  1.00  0.00           H
ATOM   1733  O4'   C B  19      44.420  48.640  68.080  1.00  0.00           O
ATOM   1734  C1'   C B  19      43.050  48.950  67.810  1.00  0.00           C
ATOM   1735  H1'   C B  19      43.000  49.730  67.060  1.00  0.00           H
ATOM   1736  N1    C B  19      42.300  47.750  67.330  1.00  0.00           N
ATOM   1737  C6    C B  19      42.720  46.480  67.640  1.00  0.00           C
ATOM   1738  H6    C B  19      43.550  46.340  68.320  1.00  0.00           H
ATOM   1739  C5    C B  19      42.120  45.410  67.080  1.00  0.00           C
ATOM   1740  H5    C B  19      42.470  44.420  67.300  1.00  0.00           H
ATOM   1741  C4    C B  19      41.000  45.660  66.250  1.00  0.00           C
ATOM   1742  N4    C B  19      40.330  44.660  65.760  1.00  0.00           N
ATOM   1743  H41   C B  19      40.710  43.730  65.810  1.00  0.00           H
ATOM   1744  H42   C B  19      39.480  44.840  65.240  1.00  0.00           H
ATOM   1745  N3    C B  19      40.500  46.870  66.040  1.00  0.00           N
ATOM   1746  C2    C B  19      41.150  47.930  66.560  1.00  0.00           C
ATOM   1747  O2    C B  19      40.680  49.050  66.330  1.00  0.00           O
ATOM   1748  C3'   C B  19      43.450  49.110  70.220  1.00  0.00           C
ATOM   1749  H3'   C B  19      43.200  48.120  70.620  1.00  0.00           H
ATOM   1750  C2'   C B  19      42.440  49.480  69.110  1.00  0.00           C
ATOM   1751 1H2'   C B  19      41.480  49.010  69.310  1.00  0.00           H
ATOM   1752  O2'   C B  19      42.290  50.880  68.980  1.00  0.00           O
ATOM   1753 2HO'   C B  19      41.930  51.130  69.850  1.00  0.00           H
ATOM   1754  O3'   C B  19      43.550  50.070  71.270  1.00  0.00           O
ATOM   1755  P     U B  20      42.370  50.300  72.300  1.00  0.00           P
ATOM   1756  O1P   U B  20      42.780  51.340  73.280  1.00  0.00           O
ATOM   1757  O2P   U B  20      41.950  48.980  72.790  1.00  0.00           O
ATOM   1758  O5'   U B  20      41.260  50.930  71.350  1.00  0.00           O
ATOM   1759  C5'   U B  20      39.910  51.020  71.720  1.00  0.00           C
ATOM   1760 1H5'   U B  20      39.820  51.890  72.340  1.00  0.00           H
ATOM   1761 2H5'   U B  20      39.610  50.140  72.290  1.00  0.00           H
ATOM   1762  C4'   U B  20      39.010  51.170  70.480  1.00  0.00           C
ATOM   1763  H4'   U B  20      39.320  52.040  69.900  1.00  0.00           H
ATOM   1764  O4'   U B  20      39.080  50.020  69.650  1.00  0.00           O
ATOM   1765  C1'   U B  20      37.780  49.530  69.330  1.00  0.00           C
ATOM   1766  H1'   U B  20      37.690  49.420  68.240  1.00  0.00           H
ATOM   1767  N1    U B  20      37.530  48.180  69.930  1.00  0.00           N
ATOM   1768  C6    U B  20      38.280  47.710  70.990  1.00  0.00           C
ATOM   1769  H6    U B  20      39.040  48.340  71.430  1.00  0.00           H
ATOM   1770  C5    U B  20      38.120  46.440  71.460  1.00  0.00           C
ATOM   1771  H5    U B  20      38.730  46.080  72.270  1.00  0.00           H
ATOM   1772  C4    U B  20      37.190  45.520  70.860  1.00  0.00           C
ATOM   1773  O4    U B  20      37.080  44.340  71.190  1.00  0.00           O
ATOM   1774  N3    U B  20      36.440  46.050  69.830  1.00  0.00           N
ATOM   1775  H3    U B  20      35.850  45.410  69.330  1.00  0.00           H
ATOM   1776  C2    U B  20      36.570  47.340  69.330  1.00  0.00           C
ATOM   1777  O2    U B  20      35.850  47.710  68.400  1.00  0.00           O
ATOM   1778  C3'   U B  20      37.540  51.370  70.880  1.00  0.00           C
ATOM   1779  H3'   U B  20      37.350  50.870  71.820  1.00  0.00           H
ATOM   1780  C2'   U B  20      36.780  50.600  69.780  1.00  0.00           C
ATOM   1781 1H2'   U B  20      35.870  50.150  70.180  1.00  0.00           H
ATOM   1782  O2'   U B  20      36.470  51.460  68.700  1.00  0.00           O
ATOM   1783 2HO'   U B  20      36.650  52.360  69.000  1.00  0.00           H
ATOM   1784  O3'   U B  20      37.120  52.730  70.920  1.00  0.00           O
ATOM   1785  P     U B  21      37.400  53.690  72.190  1.00  0.00           P
ATOM   1786  O1P   U B  21      38.090  54.910  71.710  1.00  0.00           O
ATOM   1787  O2P   U B  21      38.040  52.920  73.280  1.00  0.00           O
ATOM   1788  O5'   U B  21      35.970  54.100  72.740  1.00  0.00           O
ATOM   1789  C5'   U B  21      35.150  55.030  72.060  1.00  0.00           C
ATOM   1790 1H5'   U B  21      34.990  54.690  71.040  1.00  0.00           H
ATOM   1791 2H5'   U B  21      35.660  55.990  72.040  1.00  0.00           H
ATOM   1792  C4'   U B  21      33.810  55.180  72.820  1.00  0.00           C
ATOM   1793  H4'   U B  21      34.000  54.950  73.870  1.00  0.00           H
ATOM   1794  O4'   U B  21      33.320  56.520  72.700  1.00  0.00           O
ATOM   1795  C1'   U B  21      32.180  56.480  71.840  1.00  0.00           C
ATOM   1796  H1'   U B  21      31.280  56.430  72.460  1.00  0.00           H
ATOM   1797  N1    U B  21      32.040  57.630  70.910  1.00  0.00           N
ATOM   1798  C6    U B  21      30.790  58.140  70.650  1.00  0.00           C
ATOM   1799  H6    U B  21      29.920  57.590  70.970  1.00  0.00           H
ATOM   1800  C5    U B  21      30.650  59.350  70.050  1.00  0.00           C
ATOM   1801  H5    U B  21      29.670  59.760  69.910  1.00  0.00           H
ATOM   1802  C4    U B  21      31.800  60.120  69.630  1.00  0.00           C
ATOM   1803  O4    U B  21      31.760  61.260  69.160  1.00  0.00           O
ATOM   1804  N3    U B  21      33.000  59.480  69.790  1.00  0.00           N
ATOM   1805  H3    U B  21      33.830  59.970  69.510  1.00  0.00           H
ATOM   1806  C2    U B  21      33.180  58.250  70.380  1.00  0.00           C
ATOM   1807  O2    U B  21      34.310  57.770  70.400  1.00  0.00           O
ATOM   1808  C3'   U B  21      32.680  54.280  72.300  1.00  0.00           C
ATOM   1809  H3'   U B  21      33.070  53.300  71.990  1.00  0.00           H
ATOM   1810  C2'   U B  21      32.270  55.160  71.100  1.00  0.00           C
ATOM   1811 1H2'   U B  21      33.090  55.220  70.380  1.00  0.00           H
ATOM   1812  O2'   U B  21      31.110  54.800  70.380  1.00  0.00           O
ATOM   1813 2HO'   U B  21      31.340  54.030  69.840  1.00  0.00           H
ATOM   1814  O3'   U B  21      31.770  54.180  73.400  1.00  0.00           O
ATOM   1815  P     C B  22      30.420  53.330  73.390  1.00  0.00           P
ATOM   1816  O1P   C B  22      29.400  54.070  72.610  1.00  0.00           O
ATOM   1817  O2P   C B  22      30.120  53.040  74.810  1.00  0.00           O
ATOM   1818  O5'   C B  22      30.750  51.910  72.720  1.00  0.00           O
ATOM   1819  C5'   C B  22      30.510  51.600  71.350  1.00  0.00           C
ATOM   1820 1H5'   C B  22      31.010  52.330  70.710  1.00  0.00           H
ATOM   1821 2H5'   C B  22      29.430  51.660  71.150  1.00  0.00           H
ATOM   1822  C4'   C B  22      31.010  50.200  70.960  1.00  0.00           C
ATOM   1823  H4'   C B  22      30.690  50.000  69.930  1.00  0.00           H
ATOM   1824  O4'   C B  22      32.440  50.140  71.020  1.00  0.00           O
ATOM   1825  C1'   C B  22      32.800  49.100  71.920  1.00  0.00           C
ATOM   1826  H1'   C B  22      32.940  48.160  71.360  1.00  0.00           H
ATOM   1827  N1    C B  22      34.020  49.440  72.680  1.00  0.00           N
ATOM   1828  C6    C B  22      34.190  50.710  73.180  1.00  0.00           C
ATOM   1829  H6    C B  22      33.400  51.430  73.060  1.00  0.00           H
ATOM   1830  C5    C B  22      35.340  51.040  73.800  1.00  0.00           C
ATOM   1831  H5    C B  22      35.490  52.040  74.160  1.00  0.00           H
ATOM   1832  C4    C B  22      36.330  50.030  73.930  1.00  0.00           C
ATOM   1833  N4    C B  22      37.530  50.330  74.330  1.00  0.00           N
ATOM   1834  H41   C B  22      37.780  51.310  74.230  1.00  0.00           H
ATOM   1835  H42   C B  22      38.200  49.580  74.240  1.00  0.00           H
ATOM   1836  N3    C B  22      36.180  48.800  73.500  1.00  0.00           N
ATOM   1837  C2    C B  22      35.010  48.470  72.900  1.00  0.00           C
ATOM   1838  O2    C B  22      34.860  47.300  72.570  1.00  0.00           O
ATOM   1839  C3'   C B  22      30.470  49.060  71.830  1.00  0.00           C
ATOM   1840  H3'   C B  22      29.510  49.320  72.280  1.00  0.00           H
ATOM   1841  C2'   C B  22      31.600  48.920  72.850  1.00  0.00           C
ATOM   1842 1H2'   C B  22      31.550  49.730  73.580  1.00  0.00           H
ATOM   1843  O2'   C B  22      31.600  47.660  73.490  1.00  0.00           O
ATOM   1844 2HO'   C B  22      30.960  47.120  72.990  1.00  0.00           H
ATOM   1845  O3'   C B  22      30.410  47.890  71.030  1.00  0.00           O
ATOM   1846  P     G B  23      29.340  46.740  71.250  1.00  0.00           P
ATOM   1847  O1P   G B  23      28.790  46.880  72.620  1.00  0.00           O
ATOM   1848  O2P   G B  23      30.000  45.470  70.900  1.00  0.00           O
ATOM   1849  O5'   G B  23      28.220  47.080  70.170  1.00  0.00           O
ATOM   1850  C5'   G B  23      28.560  47.110  68.790  1.00  0.00           C
ATOM   1851 1H5'   G B  23      28.200  46.200  68.310  1.00  0.00           H
ATOM   1852 2H5'   G B  23      29.640  47.170  68.660  1.00  0.00           H
ATOM   1853  C4'   G B  23      27.920  48.340  68.140  1.00  0.00           C
ATOM   1854  H4'   G B  23      26.850  48.300  68.320  1.00  0.00           H
ATOM   1855  O4'   G B  23      28.440  49.550  68.700  1.00  0.00           O
ATOM   1856  C1'   G B  23      28.390  50.560  67.700  1.00  0.00           C
ATOM   1857  H1'   G B  23      27.670  51.330  68.000  1.00  0.00           H
ATOM   1858  N9    G B  23      29.690  51.240  67.440  1.00  0.00           N
ATOM   1859  C8    G B  23      29.860  52.570  67.180  1.00  0.00           C
ATOM   1860  H8    G B  23      29.030  53.260  67.160  1.00  0.00           H
ATOM   1861  N7    G B  23      31.090  52.930  66.960  1.00  0.00           N
ATOM   1862  C5    G B  23      31.810  51.730  67.070  1.00  0.00           C
ATOM   1863  C6    G B  23      33.220  51.460  66.930  1.00  0.00           C
ATOM   1864  O6    G B  23      34.120  52.250  66.640  1.00  0.00           O
ATOM   1865  N1    G B  23      33.560  50.150  67.210  1.00  0.00           N
ATOM   1866  H1    G B  23      34.520  49.880  67.100  1.00  0.00           H
ATOM   1867  C2    G B  23      32.640  49.180  67.480  1.00  0.00           C
ATOM   1868  N2    G B  23      33.080  47.970  67.650  1.00  0.00           N
ATOM   1869  H21   G B  23      34.080  47.770  67.690  1.00  0.00           H
ATOM   1870  H22   G B  23      32.400  47.220  67.610  1.00  0.00           H
ATOM   1871  N3    G B  23      31.320  49.390  67.540  1.00  0.00           N
ATOM   1872  C4    G B  23      30.960  50.690  67.360  1.00  0.00           C
ATOM   1873  C3'   G B  23      28.150  48.430  66.630  1.00  0.00           C
ATOM   1874  H3'   G B  23      29.200  48.250  66.410  1.00  0.00           H
ATOM   1875  C2'   G B  23      27.840  49.920  66.440  1.00  0.00           C
ATOM   1876 1H2'   G B  23      28.340  50.310  65.550  1.00  0.00           H
ATOM   1877  O2'   G B  23      26.440  50.180  66.380  1.00  0.00           O
ATOM   1878 2HO'   G B  23      26.130  49.740  65.550  1.00  0.00           H
ATOM   1879  O3'   G B  23      27.330  47.540  65.870  1.00  0.00           O
ATOM   1880  P     G B  24      27.050  47.770  64.310  1.00  0.00           P
ATOM   1881  O1P   G B  24      25.980  48.790  64.230  1.00  0.00           O
ATOM   1882  O2P   G B  24      26.800  46.430  63.750  1.00  0.00           O
ATOM   1883  O5'   G B  24      28.400  48.410  63.730  1.00  0.00           O
ATOM   1884  C5'   G B  24      29.450  47.640  63.150  1.00  0.00           C
ATOM   1885 1H5'   G B  24      29.190  47.390  62.120  1.00  0.00           H
ATOM   1886 2H5'   G B  24      29.600  46.720  63.710  1.00  0.00           H
ATOM   1887  C4'   G B  24      30.750  48.460  63.190  1.00  0.00           C
ATOM   1888  H4'   G B  24      30.510  49.520  63.070  1.00  0.00           H
ATOM   1889  O4'   G B  24      31.440  48.270  64.410  1.00  0.00           O
ATOM   1890  C1'   G B  24      32.820  48.580  64.210  1.00  0.00           C
ATOM   1891  H1'   G B  24      33.110  49.470  64.750  1.00  0.00           H
ATOM   1892  N9    G B  24      33.730  47.470  64.600  1.00  0.00           N
ATOM   1893  C8    G B  24      33.500  46.120  64.550  1.00  0.00           C
ATOM   1894  H8    G B  24      32.530  45.710  64.310  1.00  0.00           H
ATOM   1895  N7    G B  24      34.550  45.390  64.800  1.00  0.00           N
ATOM   1896  C5    G B  24      35.560  46.330  65.040  1.00  0.00           C
ATOM   1897  C6    G B  24      36.950  46.180  65.340  1.00  0.00           C
ATOM   1898  O6    G B  24      37.610  45.140  65.470  1.00  0.00           O
ATOM   1899  N1    G B  24      37.630  47.370  65.500  1.00  0.00           N
ATOM   1900  H1    G B  24      38.610  47.310  65.690  1.00  0.00           H
ATOM   1901  C2    G B  24      37.030  48.580  65.410  1.00  0.00           C
ATOM   1902  N2    G B  24      37.800  49.620  65.630  1.00  0.00           N
ATOM   1903  H21   G B  24      38.790  49.480  65.820  1.00  0.00           H
ATOM   1904  H22   G B  24      37.370  50.530  65.630  1.00  0.00           H
ATOM   1905  N3    G B  24      35.740  48.790  65.140  1.00  0.00           N
ATOM   1906  C4    G B  24      35.050  47.610  64.950  1.00  0.00           C
ATOM   1907  C3'   G B  24      31.780  48.140  62.110  1.00  0.00           C
ATOM   1908  H3'   G B  24      31.940  47.060  62.070  1.00  0.00           H
ATOM   1909  C2'   G B  24      33.000  48.840  62.720  1.00  0.00           C
ATOM   1910 1H2'   G B  24      33.930  48.410  62.350  1.00  0.00           H
ATOM   1911  O2'   G B  24      32.980  50.250  62.540  1.00  0.00           O
ATOM   1912 2HO'   G B  24      33.210  50.390  61.620  1.00  0.00           H
ATOM   1913  O3'   G B  24      31.470  48.660  60.830  1.00  0.00           O
ATOM   1914  P     G B  25      32.310  48.200  59.560  1.00  0.00           P
ATOM   1915  O1P   G B  25      31.710  48.850  58.380  1.00  0.00           O
ATOM   1916  O2P   G B  25      32.480  46.740  59.600  1.00  0.00           O
ATOM   1917  O5'   G B  25      33.740  48.870  59.810  1.00  0.00           O
ATOM   1918  C5'   G B  25      34.030  50.200  59.410  1.00  0.00           C
ATOM   1919 1H5'   G B  25      33.250  50.860  59.780  1.00  0.00           H
ATOM   1920 2H5'   G B  25      34.030  50.260  58.330  1.00  0.00           H
ATOM   1921  C4'   G B  25      35.390  50.660  59.950  1.00  0.00           C
ATOM   1922  H4'   G B  25      35.390  51.750  59.960  1.00  0.00           H
ATOM   1923  O4'   G B  25      35.650  50.200  61.280  1.00  0.00           O
ATOM   1924  C1'   G B  25      37.050  49.910  61.410  1.00  0.00           C
ATOM   1925  H1'   G B  25      37.470  50.490  62.230  1.00  0.00           H
ATOM   1926  N9    G B  25      37.340  48.480  61.670  1.00  0.00           N
ATOM   1927  C8    G B  25      36.540  47.390  61.430  1.00  0.00           C
ATOM   1928  H8    G B  25      35.540  47.480  61.030  1.00  0.00           H
ATOM   1929  N7    G B  25      37.110  46.250  61.690  1.00  0.00           N
ATOM   1930  C5    G B  25      38.400  46.600  62.120  1.00  0.00           C
ATOM   1931  C6    G B  25      39.520  45.800  62.540  1.00  0.00           C
ATOM   1932  O6    G B  25      39.620  44.580  62.650  1.00  0.00           O
ATOM   1933  N1    G B  25      40.630  46.540  62.880  1.00  0.00           N
ATOM   1934  H1    G B  25      41.440  46.030  63.210  1.00  0.00           H
ATOM   1935  C2    G B  25      40.660  47.890  62.890  1.00  0.00           C
ATOM   1936  N2    G B  25      41.770  48.450  63.300  1.00  0.00           N
ATOM   1937  H21   G B  25      42.540  47.870  63.600  1.00  0.00           H
ATOM   1938  H22   G B  25      41.760  49.450  63.420  1.00  0.00           H
ATOM   1939  N3    G B  25      39.650  48.680  62.520  1.00  0.00           N
ATOM   1940  C4    G B  25      38.540  47.970  62.130  1.00  0.00           C
ATOM   1941  C3'   G B  25      36.560  50.230  59.070  1.00  0.00           C
ATOM   1942  H3'   G B  25      36.430  49.190  58.760  1.00  0.00           H
ATOM   1943  C2'   G B  25      37.690  50.350  60.100  1.00  0.00           C
ATOM   1944 1H2'   G B  25      38.530  49.710  59.830  1.00  0.00           H
ATOM   1945  O2'   G B  25      38.110  51.700  60.280  1.00  0.00           O
ATOM   1946 2HO'   G B  25      38.190  52.050  59.380  1.00  0.00           H
ATOM   1947  O3'   G B  25      36.750  51.110  57.960  1.00  0.00           O
ATOM   1948  P     A B  26      37.500  50.600  56.640  1.00  0.00           P
ATOM   1949  O1P   A B  26      37.450  51.730  55.670  1.00  0.00           O
ATOM   1950  O2P   A B  26      36.930  49.300  56.250  1.00  0.00           O
ATOM   1951  O5'   A B  26      38.990  50.460  57.170  1.00  0.00           O
ATOM   1952  C5'   A B  26      39.770  51.610  57.410  1.00  0.00           C
ATOM   1953 1H5'   A B  26      39.190  52.350  57.960  1.00  0.00           H
ATOM   1954 2H5'   A B  26      40.060  52.060  56.460  1.00  0.00           H
ATOM   1955  C4'   A B  26      41.040  51.310  58.200  1.00  0.00           C
ATOM   1956  H4'   A B  26      41.470  52.260  58.470  1.00  0.00           H
ATOM   1957  O4'   A B  26      40.770  50.610  59.410  1.00  0.00           O
ATOM   1958  C1'   A B  26      41.840  49.710  59.660  1.00  0.00           C
ATOM   1959  H1'   A B  26      42.190  49.820  60.680  1.00  0.00           H
ATOM   1960  N9    A B  26      41.460  48.290  59.460  1.00  0.00           N
ATOM   1961  C8    A B  26      40.380  47.750  58.810  1.00  0.00           C
ATOM   1962  H8    A B  26      39.640  48.340  58.300  1.00  0.00           H
ATOM   1963  N7    A B  26      40.330  46.440  58.870  1.00  0.00           N
ATOM   1964  C5    A B  26      41.490  46.100  59.570  1.00  0.00           C
ATOM   1965  C6    A B  26      42.080  44.890  59.990  1.00  0.00           C
ATOM   1966  N6    A B  26      41.560  43.700  59.770  1.00  0.00           N
ATOM   1967  H61   A B  26      40.690  43.630  59.250  1.00  0.00           H
ATOM   1968  H62   A B  26      41.980  42.880  60.210  1.00  0.00           H
ATOM   1969  N1    A B  26      43.240  44.880  60.660  1.00  0.00           N
ATOM   1970  C2    A B  26      43.790  46.050  60.950  1.00  0.00           C
ATOM   1971  H2    A B  26      44.720  46.000  61.500  1.00  0.00           H
ATOM   1972  N3    A B  26      43.350  47.270  60.650  1.00  0.00           N
ATOM   1973  C4    A B  26      42.190  47.220  59.940  1.00  0.00           C
ATOM   1974  C3'   A B  26      42.120  50.540  57.460  1.00  0.00           C
ATOM   1975  H3'   A B  26      41.670  49.670  56.960  1.00  0.00           H
ATOM   1976  C2'   A B  26      42.940  50.110  58.680  1.00  0.00           C
ATOM   1977 1H2'   A B  26      43.590  49.260  58.450  1.00  0.00           H
ATOM   1978  O2'   A B  26      43.690  51.190  59.260  1.00  0.00           O
ATOM   1979 2HO'   A B  26      44.270  51.530  58.560  1.00  0.00           H
ATOM   1980  O3'   A B  26      42.870  51.340  56.550  1.00  0.00           O
ATOM   1981  P     U B  27      43.320  50.750  55.130  1.00  0.00           P
ATOM   1982  O1P   U B  27      44.350  51.630  54.540  1.00  0.00           O
ATOM   1983  O2P   U B  27      42.100  50.460  54.340  1.00  0.00           O
ATOM   1984  O5'   U B  27      44.020  49.380  55.580  1.00  0.00           O
ATOM   1985  C5'   U B  27      45.260  49.430  56.250  1.00  0.00           C
ATOM   1986 1H5'   U B  27      45.210  50.150  57.070  1.00  0.00           H
ATOM   1987 2H5'   U B  27      46.000  49.810  55.540  1.00  0.00           H
ATOM   1988  C4'   U B  27      45.780  48.110  56.810  1.00  0.00           C
ATOM   1989  H4'   U B  27      46.660  48.360  57.420  1.00  0.00           H
ATOM   1990  O4'   U B  27      44.890  47.330  57.610  1.00  0.00           O
ATOM   1991  C1'   U B  27      45.480  46.020  57.740  1.00  0.00           C
ATOM   1992  H1'   U B  27      45.960  45.940  58.720  1.00  0.00           H
ATOM   1993  N1    U B  27      44.570  44.850  57.580  1.00  0.00           N
ATOM   1994  C6    U B  27      43.390  44.930  56.880  1.00  0.00           C
ATOM   1995  H6    U B  27      43.050  45.900  56.520  1.00  0.00           H
ATOM   1996  C5    U B  27      42.650  43.810  56.630  1.00  0.00           C
ATOM   1997  H5    U B  27      41.730  43.890  56.080  1.00  0.00           H
ATOM   1998  C4    U B  27      43.060  42.500  57.110  1.00  0.00           C
ATOM   1999  O4    U B  27      42.460  41.440  56.930  1.00  0.00           O
ATOM   2000  N3    U B  27      44.240  42.500  57.810  1.00  0.00           N
ATOM   2001  H3    U B  27      44.550  41.610  58.160  1.00  0.00           H
ATOM   2002  C2    U B  27      45.030  43.600  58.040  1.00  0.00           C
ATOM   2003  O2    U B  27      46.120  43.450  58.600  1.00  0.00           O
ATOM   2004  C3'   U B  27      46.240  47.130  55.750  1.00  0.00           C
ATOM   2005  H3'   U B  27      45.400  46.890  55.100  1.00  0.00           H
ATOM   2006  C2'   U B  27      46.580  45.950  56.670  1.00  0.00           C
ATOM   2007 1H2'   U B  27      46.530  45.020  56.120  1.00  0.00           H
ATOM   2008  O2'   U B  27      47.830  46.110  57.320  1.00  0.00           O
ATOM   2009 2HO'   U B  27      48.500  45.910  56.650  1.00  0.00           H
ATOM   2010  O3'   U B  27      47.360  47.590  55.010  1.00  0.00           O
ATOM   2011  P     C B  28      47.790  46.870  53.660  1.00  0.00           P
ATOM   2012  O1P   C B  28      48.750  47.790  53.010  1.00  0.00           O
ATOM   2013  O2P   C B  28      46.580  46.460  52.930  1.00  0.00           O
ATOM   2014  O5'   C B  28      48.540  45.550  54.160  1.00  0.00           O
ATOM   2015  C5'   C B  28      49.890  45.630  54.580  1.00  0.00           C
ATOM   2016 1H5'   C B  28      49.980  46.530  55.180  1.00  0.00           H
ATOM   2017 2H5'   C B  28      50.520  45.720  53.700  1.00  0.00           H
ATOM   2018  C4'   C B  28      50.390  44.470  55.430  1.00  0.00           C
ATOM   2019  H4'   C B  28      51.330  44.800  55.870  1.00  0.00           H
ATOM   2020  O4'   C B  28      49.530  44.160  56.510  1.00  0.00           O
ATOM   2021  C1'   C B  28      49.570  42.760  56.760  1.00  0.00           C
ATOM   2022  H1'   C B  28      49.790  42.560  57.810  1.00  0.00           H
ATOM   2023  N1    C B  28      48.290  42.090  56.410  1.00  0.00           N
ATOM   2024  C6    C B  28      47.410  42.580  55.470  1.00  0.00           C
ATOM   2025  H6    C B  28      47.600  43.530  55.000  1.00  0.00           H
ATOM   2026  C5    C B  28      46.320  41.860  55.120  1.00  0.00           C
ATOM   2027  H5    C B  28      45.630  42.250  54.390  1.00  0.00           H
ATOM   2028  C4    C B  28      46.150  40.580  55.710  1.00  0.00           C
ATOM   2029  N4    C B  28      45.170  39.810  55.380  1.00  0.00           N
ATOM   2030  H41   C B  28      44.470  40.120  54.730  1.00  0.00           H
ATOM   2031  H42   C B  28      45.160  38.880  55.780  1.00  0.00           H
ATOM   2032  N3    C B  28      47.010  40.080  56.570  1.00  0.00           N
ATOM   2033  C2    C B  28      48.060  40.830  56.980  1.00  0.00           C
ATOM   2034  O2    C B  28      48.840  40.370  57.810  1.00  0.00           O
ATOM   2035  C3'   C B  28      50.720  43.170  54.710  1.00  0.00           C
ATOM   2036  H3'   C B  28      49.970  42.900  53.970  1.00  0.00           H
ATOM   2037  C2'   C B  28      50.690  42.200  55.890  1.00  0.00           C
ATOM   2038 1H2'   C B  28      50.500  41.180  55.560  1.00  0.00           H
ATOM   2039  O2'   C B  28      51.930  42.290  56.590  1.00  0.00           O
ATOM   2040 2HO'   C B  28      52.570  42.310  55.860  1.00  0.00           H
ATOM   2041  O3'   C B  28      52.050  43.190  54.220  1.00  0.00           O
ATOM   2042  P     C B  29      52.350  43.240  52.680  1.00  0.00           P
ATOM   2043  O1P   C B  29      53.710  43.800  52.570  1.00  0.00           O
ATOM   2044  O2P   C B  29      51.230  43.900  51.990  1.00  0.00           O
ATOM   2045  O5'   C B  29      52.380  41.700  52.280  1.00  0.00           O
ATOM   2046  C5'   C B  29      53.440  40.860  52.710  1.00  0.00           C
ATOM   2047 1H5'   C B  29      53.620  41.010  53.770  1.00  0.00           H
ATOM   2048 2H5'   C B  29      54.350  41.120  52.160  1.00  0.00           H
ATOM   2049  C4'   C B  29      53.130  39.380  52.480  1.00  0.00           C
ATOM   2050  H4'   C B  29      53.980  38.790  52.820  1.00  0.00           H
ATOM   2051  O4'   C B  29      51.990  38.970  53.240  1.00  0.00           O
ATOM   2052  C1'   C B  29      51.290  37.970  52.510  1.00  0.00           C
ATOM   2053  H1'   C B  29      51.280  37.040  53.090  1.00  0.00           H
ATOM   2054  N1    C B  29      49.870  38.360  52.260  1.00  0.00           N
ATOM   2055  C6    C B  29      49.460  39.670  52.220  1.00  0.00           C
ATOM   2056  H6    C B  29      50.200  40.460  52.240  1.00  0.00           H
ATOM   2057  C5    C B  29      48.140  39.980  52.160  1.00  0.00           C
ATOM   2058  H5    C B  29      47.820  41.010  52.130  1.00  0.00           H
ATOM   2059  C4    C B  29      47.220  38.890  52.160  1.00  0.00           C
ATOM   2060  N4    C B  29      45.930  39.110  52.120  1.00  0.00           N
ATOM   2061  H41   C B  29      45.580  40.040  52.030  1.00  0.00           H
ATOM   2062  H42   C B  29      45.320  38.300  52.140  1.00  0.00           H
ATOM   2063  N3    C B  29      47.590  37.630  52.180  1.00  0.00           N
ATOM   2064  C2    C B  29      48.910  37.340  52.170  1.00  0.00           C
ATOM   2065  O2    C B  29      49.230  36.160  52.080  1.00  0.00           O
ATOM   2066  C3'   C B  29      52.890  39.000  51.020  1.00  0.00           C
ATOM   2067  H3'   C B  29      52.310  39.780  50.510  1.00  0.00           H
ATOM   2068  C2'   C B  29      52.050  37.730  51.210  1.00  0.00           C
ATOM   2069 1H2'   C B  29      51.370  37.590  50.370  1.00  0.00           H
ATOM   2070  O2'   C B  29      52.870  36.580  51.380  1.00  0.00           O
ATOM   2071 2HO'   C B  29      53.340  36.490  50.540  1.00  0.00           H
ATOM   2072  O3'   C B  29      54.130  38.750  50.360  1.00  0.00           O
ATOM   2073  P     C B  30      54.240  38.770  48.760  1.00  0.00           P
ATOM   2074  O1P   C B  30      55.630  38.410  48.420  1.00  0.00           O
ATOM   2075  O2P   C B  30      53.700  40.040  48.270  1.00  0.00           O
ATOM   2076  O5'   C B  30      53.270  37.570  48.310  1.00  0.00           O
ATOM   2077  C5'   C B  30      53.750  36.240  48.170  1.00  0.00           C
ATOM   2078 1H5'   C B  30      54.280  35.950  49.070  1.00  0.00           H
ATOM   2079 2H5'   C B  30      54.460  36.210  47.340  1.00  0.00           H
ATOM   2080  C4'   C B  30      52.620  35.230  47.910  1.00  0.00           C
ATOM   2081  H4'   C B  30      53.050  34.230  47.970  1.00  0.00           H
ATOM   2082  O4'   C B  30      51.570  35.320  48.860  1.00  0.00           O
ATOM   2083  C1'   C B  30      50.390  34.780  48.280  1.00  0.00           C
ATOM   2084  H1'   C B  30      50.170  33.790  48.710  1.00  0.00           H
ATOM   2085  N1    C B  30      49.210  35.660  48.470  1.00  0.00           N
ATOM   2086  C6    C B  30      49.370  37.020  48.570  1.00  0.00           C
ATOM   2087  H6    C B  30      50.360  37.460  48.470  1.00  0.00           H
ATOM   2088  C5    C B  30      48.300  37.810  48.810  1.00  0.00           C
ATOM   2089  H5    C B  30      48.440  38.870  48.930  1.00  0.00           H
ATOM   2090  C4    C B  30      47.020  37.190  48.910  1.00  0.00           C
ATOM   2091  N4    C B  30      45.970  37.920  49.130  1.00  0.00           N
ATOM   2092  H41   C B  30      46.090  38.880  49.410  1.00  0.00           H
ATOM   2093  H42   C B  30      45.070  37.460  49.200  1.00  0.00           H
ATOM   2094  N3    C B  30      46.840  35.890  48.740  1.00  0.00           N
ATOM   2095  C2    C B  30      47.920  35.100  48.510  1.00  0.00           C
ATOM   2096  O2    C B  30      47.730  33.900  48.350  1.00  0.00           O
ATOM   2097  C3'   C B  30      51.980  35.340  46.520  1.00  0.00           C
ATOM   2098  H3'   C B  30      51.780  36.390  46.280  1.00  0.00           H
ATOM   2099  C2'   C B  30      50.670  34.590  46.790  1.00  0.00           C
ATOM   2100 1H2'   C B  30      49.880  35.020  46.190  1.00  0.00           H
ATOM   2101  O2'   C B  30      50.790  33.190  46.570  1.00  0.00           O
ATOM   2102 2HO'   C B  30      50.940  33.100  45.620  1.00  0.00           H
ATOM   2103  O3'   C B  30      52.800  34.720  45.530  1.00  0.00           O
ATOM   2104  P     A B  31      52.410  34.670  43.970  1.00  0.00           P
ATOM   2105  O1P   A B  31      53.520  33.960  43.310  1.00  0.00           O
ATOM   2106  O2P   A B  31      52.020  36.030  43.520  1.00  0.00           O
ATOM   2107  O5'   A B  31      51.130  33.700  43.960  1.00  0.00           O
ATOM   2108  C5'   A B  31      50.000  33.930  43.120  1.00  0.00           C
ATOM   2109 1H5'   A B  31      50.200  33.470  42.140  1.00  0.00           H
ATOM   2110 2H5'   A B  31      49.840  35.000  42.970  1.00  0.00           H
ATOM   2111  C4'   A B  31      48.730  33.330  43.730  1.00  0.00           C
ATOM   2112  H4'   A B  31      48.930  32.310  44.080  1.00  0.00           H
ATOM   2113  O4'   A B  31      48.240  34.110  44.810  1.00  0.00           O
ATOM   2114  C1'   A B  31      46.830  33.980  44.920  1.00  0.00           C
ATOM   2115  H1'   A B  31      46.580  33.410  45.820  1.00  0.00           H
ATOM   2116  N9    A B  31      46.220  35.330  45.040  1.00  0.00           N
ATOM   2117  C8    A B  31      46.860  36.540  45.220  1.00  0.00           C
ATOM   2118  H8    A B  31      47.930  36.630  45.170  1.00  0.00           H
ATOM   2119  N7    A B  31      46.070  37.540  45.510  1.00  0.00           N
ATOM   2120  C5    A B  31      44.790  36.950  45.510  1.00  0.00           C
ATOM   2121  C6    A B  31      43.480  37.410  45.760  1.00  0.00           C
ATOM   2122  N6    A B  31      43.150  38.640  46.110  1.00  0.00           N
ATOM   2123  H61   A B  31      43.880  39.320  46.210  1.00  0.00           H
ATOM   2124  H62   A B  31      42.190  38.870  46.290  1.00  0.00           H
ATOM   2125  N1    A B  31      42.440  36.580  45.690  1.00  0.00           N
ATOM   2126  C2    A B  31      42.670  35.310  45.360  1.00  0.00           C
ATOM   2127  H2    A B  31      41.810  34.670  45.310  1.00  0.00           H
ATOM   2128  N3    A B  31      43.840  34.730  45.120  1.00  0.00           N
ATOM   2129  C4    A B  31      44.880  35.610  45.210  1.00  0.00           C
ATOM   2130  C3'   A B  31      47.570  33.270  42.740  1.00  0.00           C
ATOM   2131  H3'   A B  31      47.530  34.210  42.190  1.00  0.00           H
ATOM   2132  C2'   A B  31      46.370  33.170  43.700  1.00  0.00           C
ATOM   2133 1H2'   A B  31      45.470  33.590  43.250  1.00  0.00           H
ATOM   2134  O2'   A B  31      46.180  31.820  44.110  1.00  0.00           O
ATOM   2135 2HO'   A B  31      46.080  31.310  43.300  1.00  0.00           H
ATOM   2136  O3'   A B  31      47.670  32.140  41.880  1.00  0.00           O
ATOM   2137  P     C B  32      47.140  32.210  40.380  1.00  0.00           P
ATOM   2138  O1P   C B  32      47.410  30.910  39.740  1.00  0.00           O
ATOM   2139  O2P   C B  32      47.710  33.420  39.750  1.00  0.00           O
ATOM   2140  O5'   C B  32      45.570  32.460  40.460  1.00  0.00           O
ATOM   2141  C5'   C B  32      44.660  31.400  40.630  1.00  0.00           C
ATOM   2142 1H5'   C B  32      44.930  30.820  41.520  1.00  0.00           H
ATOM   2143 2H5'   C B  32      44.700  30.740  39.760  1.00  0.00           H
ATOM   2144  C4'   C B  32      43.220  31.900  40.800  1.00  0.00           C
ATOM   2145  H4'   C B  32      42.570  31.030  40.900  1.00  0.00           H
ATOM   2146  O4'   C B  32      43.090  32.710  41.960  1.00  0.00           O
ATOM   2147  C1'   C B  32      41.970  33.590  41.780  1.00  0.00           C
ATOM   2148  H1'   C B  32      41.190  33.320  42.490  1.00  0.00           H
ATOM   2149  N1    C B  32      42.300  35.030  41.970  1.00  0.00           N
ATOM   2150  C6    C B  32      43.590  35.510  41.900  1.00  0.00           C
ATOM   2151  H6    C B  32      44.400  34.820  41.690  1.00  0.00           H
ATOM   2152  C5    C B  32      43.830  36.830  42.110  1.00  0.00           C
ATOM   2153  H5    C B  32      44.850  37.200  42.070  1.00  0.00           H
ATOM   2154  C4    C B  32      42.720  37.660  42.410  1.00  0.00           C
ATOM   2155  N4    C B  32      42.910  38.920  42.690  1.00  0.00           N
ATOM   2156  H41   C B  32      43.830  39.300  42.700  1.00  0.00           H
ATOM   2157  H42   C B  32      42.110  39.460  43.010  1.00  0.00           H
ATOM   2158  N3    C B  32      41.480  37.230  42.430  1.00  0.00           N
ATOM   2159  C2    C B  32      41.240  35.920  42.190  1.00  0.00           C
ATOM   2160  O2    C B  32      40.070  35.540  42.160  1.00  0.00           O
ATOM   2161  C3'   C B  32      42.670  32.750  39.650  1.00  0.00           C
ATOM   2162  H3'   C B  32      43.400  33.540  39.430  1.00  0.00           H
ATOM   2163  C2'   C B  32      41.450  33.350  40.360  1.00  0.00           C
ATOM   2164 1H2'   C B  32      41.160  34.290  39.880  1.00  0.00           H
ATOM   2165  O2'   C B  32      40.340  32.470  40.480  1.00  0.00           O
ATOM   2166 2HO'   C B  32      39.600  32.900  40.010  1.00  0.00           H
ATOM   2167  O3'   C B  32      42.340  32.030  38.480  1.00  0.00           O
ATOM   2168  P     C B  33      42.110  32.790  37.090  1.00  0.00           P
ATOM   2169  O1P   C B  33      41.970  31.750  36.050  1.00  0.00           O
ATOM   2170  O2P   C B  33      43.190  33.780  36.940  1.00  0.00           O
ATOM   2171  O5'   C B  33      40.730  33.590  37.190  1.00  0.00           O
ATOM   2172  C5'   C B  33      39.490  32.890  37.260  1.00  0.00           C
ATOM   2173 1H5'   C B  33      39.610  32.030  37.920  1.00  0.00           H
ATOM   2174 2H5'   C B  33      39.220  32.520  36.270  1.00  0.00           H
ATOM   2175  C4'   C B  33      38.360  33.770  37.810  1.00  0.00           C
ATOM   2176  H4'   C B  33      37.540  33.100  38.070  1.00  0.00           H
ATOM   2177  O4'   C B  33      38.740  34.440  39.010  1.00  0.00           O
ATOM   2178  C1'   C B  33      38.100  35.720  39.080  1.00  0.00           C
ATOM   2179  H1'   C B  33      37.480  35.780  39.980  1.00  0.00           H
ATOM   2180  N1    C B  33      39.060  36.860  39.100  1.00  0.00           N
ATOM   2181  C6    C B  33      40.380  36.710  38.760  1.00  0.00           C
ATOM   2182  H6    C B  33      40.730  35.780  38.340  1.00  0.00           H
ATOM   2183  C5    C B  33      41.260  37.730  38.980  1.00  0.00           C
ATOM   2184  H5    C B  33      42.300  37.600  38.730  1.00  0.00           H
ATOM   2185  C4    C B  33      40.750  38.930  39.530  1.00  0.00           C
ATOM   2186  N4    C B  33      41.540  39.940  39.750  1.00  0.00           N
ATOM   2187  H41   C B  33      42.520  39.860  39.560  1.00  0.00           H
ATOM   2188  H42   C B  33      41.160  40.770  40.190  1.00  0.00           H
ATOM   2189  N3    C B  33      39.470  39.120  39.780  1.00  0.00           N
ATOM   2190  C2    C B  33      38.600  38.110  39.550  1.00  0.00           C
ATOM   2191  O2    C B  33      37.410  38.340  39.740  1.00  0.00           O
ATOM   2192  C3'   C B  33      37.780  34.820  36.850  1.00  0.00           C
ATOM   2193  H3'   C B  33      38.570  35.290  36.260  1.00  0.00           H
ATOM   2194  C2'   C B  33      37.160  35.780  37.870  1.00  0.00           C
ATOM   2195 1H2'   C B  33      37.090  36.790  37.470  1.00  0.00           H
ATOM   2196  O2'   C B  33      35.890  35.280  38.270  1.00  0.00           O
ATOM   2197 2HO'   C B  33      35.690  34.580  37.630  1.00  0.00           H
ATOM   2198  O3'   C B  33      36.740  34.250  36.050  1.00  0.00           O
ATOM   2199  P     U B  34      36.060  35.020  34.830  1.00  0.00           P
ATOM   2200  O1P   U B  34      34.700  34.440  34.770  1.00  0.00           O
ATOM   2201  O2P   U B  34      36.940  34.880  33.660  1.00  0.00           O
ATOM   2202  O5'   U B  34      35.920  36.580  35.190  1.00  0.00           O
ATOM   2203  C5'   U B  34      34.700  37.110  35.680  1.00  0.00           C
ATOM   2204 1H5'   U B  34      34.380  36.520  36.540  1.00  0.00           H
ATOM   2205 2H5'   U B  34      33.950  37.030  34.890  1.00  0.00           H
ATOM   2206  C4'   U B  34      34.760  38.580  36.130  1.00  0.00           C
ATOM   2207  H4'   U B  34      33.770  38.840  36.520  1.00  0.00           H
ATOM   2208  O4'   U B  34      35.690  38.770  37.180  1.00  0.00           O
ATOM   2209  C1'   U B  34      36.270  40.060  37.050  1.00  0.00           C
ATOM   2210  H1'   U B  34      36.080  40.640  37.950  1.00  0.00           H
ATOM   2211  N1    U B  34      37.750  40.020  36.840  1.00  0.00           N
ATOM   2212  C6    U B  34      38.360  39.030  36.110  1.00  0.00           C
ATOM   2213  H6    U B  34      37.780  38.210  35.710  1.00  0.00           H
ATOM   2214  C5    U B  34      39.700  39.110  35.850  1.00  0.00           C
ATOM   2215  H5    U B  34      40.170  38.350  35.250  1.00  0.00           H
ATOM   2216  C4    U B  34      40.510  40.210  36.340  1.00  0.00           C
ATOM   2217  O4    U B  34      41.710  40.310  36.120  1.00  0.00           O
ATOM   2218  N3    U B  34      39.820  41.160  37.060  1.00  0.00           N
ATOM   2219  H3    U B  34      40.340  41.960  37.390  1.00  0.00           H
ATOM   2220  C2    U B  34      38.460  41.140  37.280  1.00  0.00           C
ATOM   2221  O2    U B  34      37.900  42.110  37.780  1.00  0.00           O
ATOM   2222  C3'   U B  34      35.070  39.590  35.040  1.00  0.00           C
ATOM   2223  H3'   U B  34      35.840  39.200  34.380  1.00  0.00           H
ATOM   2224  C2'   U B  34      35.610  40.760  35.870  1.00  0.00           C
ATOM   2225 1H2'   U B  34      36.340  41.330  35.290  1.00  0.00           H
ATOM   2226  O2'   U B  34      34.600  41.630  36.370  1.00  0.00           O
ATOM   2227 2HO'   U B  34      34.540  42.340  35.710  1.00  0.00           H
ATOM   2228  O3'   U B  34      33.890  39.960  34.320  1.00  0.00           O
ATOM   2229  P     A B  35      34.010  40.750  32.950  1.00  0.00           P
ATOM   2230  O1P   A B  35      32.630  40.960  32.460  1.00  0.00           O
ATOM   2231  O2P   A B  35      34.940  40.000  32.100  1.00  0.00           O
ATOM   2232  O5'   A B  35      34.670  42.160  33.300  1.00  0.00           O
ATOM   2233  C5'   A B  35      33.890  43.300  33.600  1.00  0.00           C
ATOM   2234 1H5'   A B  35      33.200  43.070  34.410  1.00  0.00           H
ATOM   2235 2H5'   A B  35      33.310  43.580  32.720  1.00  0.00           H
ATOM   2236  C4'   A B  35      34.760  44.500  34.020  1.00  0.00           C
ATOM   2237  H4'   A B  35      34.110  45.260  34.440  1.00  0.00           H
ATOM   2238  O4'   A B  35      35.720  44.130  35.010  1.00  0.00           O
ATOM   2239  C1'   A B  35      36.810  45.050  34.920  1.00  0.00           C
ATOM   2240  H1'   A B  35      36.850  45.690  35.800  1.00  0.00           H
ATOM   2241  N9    A B  35      38.110  44.360  34.780  1.00  0.00           N
ATOM   2242  C8    A B  35      38.410  43.090  34.330  1.00  0.00           C
ATOM   2243  H8    A B  35      37.640  42.390  34.030  1.00  0.00           H
ATOM   2244  N7    A B  35      39.690  42.820  34.280  1.00  0.00           N
ATOM   2245  C5    A B  35      40.280  44.030  34.680  1.00  0.00           C
ATOM   2246  C6    A B  35      41.600  44.530  34.800  1.00  0.00           C
ATOM   2247  N6    A B  35      42.710  43.870  34.530  1.00  0.00           N
ATOM   2248  H61   A B  35      42.680  42.890  34.310  1.00  0.00           H
ATOM   2249  H62   A B  35      43.590  44.320  34.740  1.00  0.00           H
ATOM   2250  N1    A B  35      41.830  45.790  35.160  1.00  0.00           N
ATOM   2251  C2    A B  35      40.800  46.570  35.430  1.00  0.00           C
ATOM   2252  H2    A B  35      41.030  47.580  35.730  1.00  0.00           H
ATOM   2253  N3    A B  35      39.510  46.260  35.360  1.00  0.00           N
ATOM   2254  C4    A B  35      39.320  44.970  34.980  1.00  0.00           C
ATOM   2255  C3'   A B  35      35.530  45.160  32.880  1.00  0.00           C
ATOM   2256  H3'   A B  35      36.010  44.400  32.260  1.00  0.00           H
ATOM   2257  C2'   A B  35      36.580  45.930  33.690  1.00  0.00           C
ATOM   2258 1H2'   A B  35      37.490  46.070  33.110  1.00  0.00           H
ATOM   2259  O2'   A B  35      36.090  47.190  34.130  1.00  0.00           O
ATOM   2260 2HO'   A B  35      36.060  47.740  33.340  1.00  0.00           H
ATOM   2261  O3'   A B  35      34.700  46.020  32.100  1.00  0.00           O
ATOM   2262  P     C B  36      35.210  46.680  30.740  1.00  0.00           P
ATOM   2263  O1P   C B  36      34.070  47.440  30.180  1.00  0.00           O
ATOM   2264  O2P   C B  36      35.830  45.650  29.910  1.00  0.00           O
ATOM   2265  O5'   C B  36      36.350  47.730  31.160  1.00  0.00           O
ATOM   2266  C5'   C B  36      36.030  49.050  31.550  1.00  0.00           C
ATOM   2267 1H5'   C B  36      35.320  49.030  32.390  1.00  0.00           H
ATOM   2268 2H5'   C B  36      35.530  49.560  30.720  1.00  0.00           H
ATOM   2269  C4'   C B  36      37.270  49.850  31.950  1.00  0.00           C
ATOM   2270  H4'   C B  36      36.930  50.790  32.380  1.00  0.00           H
ATOM   2271  O4'   C B  36      38.120  49.210  32.900  1.00  0.00           O
ATOM   2272  C1'   C B  36      39.460  49.690  32.720  1.00  0.00           C
ATOM   2273  H1'   C B  36      39.780  50.240  33.600  1.00  0.00           H
ATOM   2274  N1    C B  36      40.460  48.610  32.460  1.00  0.00           N
ATOM   2275  C6    C B  36      40.090  47.380  31.980  1.00  0.00           C
ATOM   2276  H6    C B  36      39.050  47.170  31.780  1.00  0.00           H
ATOM   2277  C5    C B  36      41.030  46.420  31.760  1.00  0.00           C
ATOM   2278  H5    C B  36      40.740  45.460  31.390  1.00  0.00           H
ATOM   2279  C4    C B  36      42.390  46.750  32.040  1.00  0.00           C
ATOM   2280  N4    C B  36      43.320  45.860  31.860  1.00  0.00           N
ATOM   2281  H41   C B  36      43.070  44.900  31.650  1.00  0.00           H
ATOM   2282  H42   C B  36      44.270  46.080  32.150  1.00  0.00           H
ATOM   2283  N3    C B  36      42.770  47.940  32.460  1.00  0.00           N
ATOM   2284  C2    C B  36      41.830  48.890  32.680  1.00  0.00           C
ATOM   2285  O2    C B  36      42.200  50.010  33.050  1.00  0.00           O
ATOM   2286  C3'   C B  36      38.160  50.210  30.770  1.00  0.00           C
ATOM   2287  H3'   C B  36      38.370  49.310  30.190  1.00  0.00           H
ATOM   2288  C2'   C B  36      39.420  50.660  31.530  1.00  0.00           C
ATOM   2289 1H2'   C B  36      40.310  50.560  30.900  1.00  0.00           H
ATOM   2290  O2'   C B  36      39.300  51.990  32.030  1.00  0.00           O
ATOM   2291 2HO'   C B  36      39.540  52.560  31.290  1.00  0.00           H
ATOM   2292  O3'   C B  36      37.590  51.230  29.980  1.00  0.00           O
ATOM   2293  P     C B  37      38.090  51.460  28.490  1.00  0.00           P
ATOM   2294  O1P   C B  37      37.240  52.530  27.930  1.00  0.00           O
ATOM   2295  O2P   C B  37      38.140  50.140  27.840  1.00  0.00           O
ATOM   2296  O5'   C B  37      39.560  52.030  28.690  1.00  0.00           O
ATOM   2297  C5'   C B  37      39.790  53.410  28.930  1.00  0.00           C
ATOM   2298 1H5'   C B  37      39.290  53.720  29.850  1.00  0.00           H
ATOM   2299 2H5'   C B  37      39.390  53.980  28.100  1.00  0.00           H
ATOM   2300  C4'   C B  37      41.280  53.750  29.020  1.00  0.00           C
ATOM   2301  H4'   C B  37      41.390  54.820  29.190  1.00  0.00           H
ATOM   2302  O4'   C B  37      41.950  53.050  30.060  1.00  0.00           O
ATOM   2303  C1'   C B  37      43.300  52.820  29.640  1.00  0.00           C
ATOM   2304  H1'   C B  37      43.980  53.350  30.310  1.00  0.00           H
ATOM   2305  N1    C B  37      43.660  51.370  29.650  1.00  0.00           N
ATOM   2306  C6    C B  37      42.760  50.390  29.310  1.00  0.00           C
ATOM   2307  H6    C B  37      41.750  50.660  29.040  1.00  0.00           H
ATOM   2308  C5    C B  37      43.140  49.090  29.300  1.00  0.00           C
ATOM   2309  H5    C B  37      42.440  48.320  29.030  1.00  0.00           H
ATOM   2310  C4    C B  37      44.500  48.800  29.620  1.00  0.00           C
ATOM   2311  N4    C B  37      44.940  47.580  29.600  1.00  0.00           N
ATOM   2312  H41   C B  37      44.290  46.820  29.500  1.00  0.00           H
ATOM   2313  H42   C B  37      45.900  47.420  29.860  1.00  0.00           H
ATOM   2314  N3    C B  37      45.390  49.730  29.910  1.00  0.00           N
ATOM   2315  C2    C B  37      44.990  51.030  29.920  1.00  0.00           C
ATOM   2316  O2    C B  37      45.850  51.880  30.170  1.00  0.00           O
ATOM   2317  C3'   C B  37      42.010  53.440  27.720  1.00  0.00           C
ATOM   2318  H3'   C B  37      41.700  52.450  27.380  1.00  0.00           H
ATOM   2319  C2'   C B  37      43.450  53.410  28.240  1.00  0.00           C
ATOM   2320 1H2'   C B  37      44.060  52.760  27.610  1.00  0.00           H
ATOM   2321  O2'   C B  37      44.040  54.700  28.360  1.00  0.00           O
ATOM   2322 2HO'   C B  37      44.760  54.740  27.710  1.00  0.00           H
ATOM   2323  O3'   C B  37      41.760  54.410  26.710  1.00  0.00           O
ATOM   2324  P     C B  38      42.150  54.170  25.190  1.00  0.00           P
ATOM   2325  O1P   C B  38      41.520  55.250  24.420  1.00  0.00           O
ATOM   2326  O2P   C B  38      41.830  52.780  24.820  1.00  0.00           O
ATOM   2327  O5'   C B  38      43.740  54.330  25.130  1.00  0.00           O
ATOM   2328  C5'   C B  38      44.350  55.600  25.200  1.00  0.00           C
ATOM   2329 1H5'   C B  38      43.930  56.160  26.030  1.00  0.00           H
ATOM   2330 2H5'   C B  38      44.150  56.150  24.270  1.00  0.00           H
ATOM   2331  C4'   C B  38      45.870  55.490  25.400  1.00  0.00           C
ATOM   2332  H4'   C B  38      46.240  56.500  25.560  1.00  0.00           H
ATOM   2333  O4'   C B  38      46.220  54.730  26.550  1.00  0.00           O
ATOM   2334  C1'   C B  38      47.470  54.070  26.310  1.00  0.00           C
ATOM   2335  H1'   C B  38      48.210  54.410  27.030  1.00  0.00           H
ATOM   2336  N1    C B  38      47.390  52.590  26.420  1.00  0.00           N
ATOM   2337  C6    C B  38      46.200  51.920  26.270  1.00  0.00           C
ATOM   2338  H6    C B  38      45.320  52.430  25.920  1.00  0.00           H
ATOM   2339  C5    C B  38      46.140  50.610  26.590  1.00  0.00           C
ATOM   2340  H5    C B  38      45.210  50.060  26.510  1.00  0.00           H
ATOM   2341  C4    C B  38      47.320  49.970  27.030  1.00  0.00           C
ATOM   2342  N4    C B  38      47.260  48.710  27.340  1.00  0.00           N
ATOM   2343  H41   C B  38      46.370  48.240  27.360  1.00  0.00           H
ATOM   2344  H42   C B  38      48.130  48.230  27.510  1.00  0.00           H
ATOM   2345  N3    C B  38      48.500  50.560  27.050  1.00  0.00           N
ATOM   2346  C2    C B  38      48.560  51.870  26.730  1.00  0.00           C
ATOM   2347  O2    C B  38      49.660  52.430  26.720  1.00  0.00           O
ATOM   2348  C3'   C B  38      46.640  54.930  24.210  1.00  0.00           C
ATOM   2349  H3'   C B  38      46.110  54.080  23.760  1.00  0.00           H
ATOM   2350  C2'   C B  38      47.930  54.490  24.910  1.00  0.00           C
ATOM   2351 1H2'   C B  38      48.400  53.660  24.390  1.00  0.00           H
ATOM   2352  O2'   C B  38      48.830  55.590  25.050  1.00  0.00           O
ATOM   2353 2HO'   C B  38      48.900  55.960  24.160  1.00  0.00           H
ATOM   2354  O3'   C B  38      46.940  55.960  23.270  1.00  0.00           O
ATOM   2355  P     U B  39      47.230  55.670  21.740  1.00  0.00           P
ATOM   2356  O1P   U B  39      47.860  56.920  21.270  1.00  0.00           O
ATOM   2357  O2P   U B  39      45.960  55.220  21.130  1.00  0.00           O
ATOM   2358  O5'   U B  39      48.320  54.480  21.740  1.00  0.00           O
ATOM   2359  C5'   U B  39      49.720  54.770  21.690  1.00  0.00           C
ATOM   2360 1H5'   U B  39      49.940  55.530  22.440  1.00  0.00           H
ATOM   2361 2H5'   U B  39      49.950  55.190  20.710  1.00  0.00           H
ATOM   2362  C4'   U B  39      50.650  53.580  21.950  1.00  0.00           C
ATOM   2363  H4'   U B  39      51.660  53.980  22.040  1.00  0.00           H
ATOM   2364  O4'   U B  39      50.380  52.910  23.170  1.00  0.00           O
ATOM   2365  C1'   U B  39      50.810  51.560  23.070  1.00  0.00           C
ATOM   2366  H1'   U B  39      51.660  51.400  23.740  1.00  0.00           H
ATOM   2367  N1    U B  39      49.730  50.600  23.440  1.00  0.00           N
ATOM   2368  C6    U B  39      48.400  50.920  23.280  1.00  0.00           C
ATOM   2369  H6    U B  39      48.130  51.910  22.910  1.00  0.00           H
ATOM   2370  C5    U B  39      47.430  50.030  23.580  1.00  0.00           C
ATOM   2371  H5    U B  39      46.390  50.300  23.480  1.00  0.00           H
ATOM   2372  C4    U B  39      47.730  48.700  24.060  1.00  0.00           C
ATOM   2373  O4    U B  39      46.900  47.830  24.340  1.00  0.00           O
ATOM   2374  N3    U B  39      49.080  48.440  24.170  1.00  0.00           N
ATOM   2375  H3    U B  39      49.330  47.490  24.410  1.00  0.00           H
ATOM   2376  C2    U B  39      50.100  49.320  23.880  1.00  0.00           C
ATOM   2377  O2    U B  39      51.270  48.950  23.990  1.00  0.00           O
ATOM   2378  C3'   U B  39      50.760  52.540  20.840  1.00  0.00           C
ATOM   2379  H3'   U B  39      49.780  52.350  20.420  1.00  0.00           H
ATOM   2380  C2'   U B  39      51.280  51.320  21.630  1.00  0.00           C
ATOM   2381 1H2'   U B  39      50.830  50.410  21.230  1.00  0.00           H
ATOM   2382  O2'   U B  39      52.700  51.240  21.600  1.00  0.00           O
ATOM   2383 2HO'   U B  39      52.940  51.470  20.690  1.00  0.00           H
ATOM   2384  O3'   U B  39      51.720  52.980  19.880  1.00  0.00           O
ATOM   2385  P     G B  40      51.760  52.400  18.400  1.00  0.00           P
ATOM   2386  O1P   G B  40      52.640  53.310  17.630  1.00  0.00           O
ATOM   2387  O2P   G B  40      50.360  52.260  17.970  1.00  0.00           O
ATOM   2388  O5'   G B  40      52.450  50.950  18.530  1.00  0.00           O
ATOM   2389  C5'   G B  40      53.770  50.710  18.040  1.00  0.00           C
ATOM   2390 1H5'   G B  40      54.440  51.440  18.480  1.00  0.00           H
ATOM   2391 2H5'   G B  40      53.770  50.880  16.960  1.00  0.00           H
ATOM   2392  C4'   G B  40      54.320  49.300  18.310  1.00  0.00           C
ATOM   2393  H4'   G B  40      55.410  49.370  18.210  1.00  0.00           H
ATOM   2394  O4'   G B  40      54.060  48.840  19.640  1.00  0.00           O
ATOM   2395  C1'   G B  40      53.880  47.420  19.610  1.00  0.00           C
ATOM   2396  H1'   G B  40      54.520  46.930  20.350  1.00  0.00           H
ATOM   2397  N9    G B  40      52.470  47.050  19.890  1.00  0.00           N
ATOM   2398  C8    G B  40      51.390  47.890  20.060  1.00  0.00           C
ATOM   2399  H8    G B  40      51.500  48.960  20.000  1.00  0.00           H
ATOM   2400  N7    G B  40      50.260  47.280  20.270  1.00  0.00           N
ATOM   2401  C5    G B  40      50.590  45.920  20.200  1.00  0.00           C
ATOM   2402  C6    G B  40      49.790  44.730  20.270  1.00  0.00           C
ATOM   2403  O6    G B  40      48.580  44.590  20.480  1.00  0.00           O
ATOM   2404  N1    G B  40      50.490  43.580  20.020  1.00  0.00           N
ATOM   2405  H1    G B  40      49.970  42.730  19.970  1.00  0.00           H
ATOM   2406  C2    G B  40      51.820  43.550  19.770  1.00  0.00           C
ATOM   2407  N2    G B  40      52.320  42.380  19.460  1.00  0.00           N
ATOM   2408  H21   G B  40      51.720  41.570  19.370  1.00  0.00           H
ATOM   2409  H22   G B  40      53.270  42.350  19.130  1.00  0.00           H
ATOM   2410  N3    G B  40      52.620  44.600  19.750  1.00  0.00           N
ATOM   2411  C4    G B  40      51.950  45.780  19.960  1.00  0.00           C
ATOM   2412  C3'   G B  40      53.890  48.190  17.360  1.00  0.00           C
ATOM   2413  H3'   G B  40      52.810  48.230  17.190  1.00  0.00           H
ATOM   2414  C2'   G B  40      54.260  46.960  18.210  1.00  0.00           C
ATOM   2415 1H2'   G B  40      53.700  46.080  17.880  1.00  0.00           H
ATOM   2416  O2'   G B  40      55.660  46.710  18.180  1.00  0.00           O
ATOM   2417 2HO'   G B  40      55.940  46.770  17.260  1.00  0.00           H
ATOM   2418  O3'   G B  40      54.640  48.140  16.160  1.00  0.00           O
ATOM   2419  P     C B  41      53.910  47.890  14.770  1.00  0.00           P
ATOM   2420  O1P   C B  41      54.970  47.840  13.740  1.00  0.00           O
ATOM   2421  O2P   C B  41      52.850  48.910  14.630  1.00  0.00           O
ATOM   2422  O5'   C B  41      53.230  46.450  14.880  1.00  0.00           O
ATOM   2423  C5'   C B  41      54.000  45.260  14.860  1.00  0.00           C
ATOM   2424 1H5'   C B  41      54.640  45.230  15.740  1.00  0.00           H
ATOM   2425 2H5'   C B  41      54.630  45.250  13.980  1.00  0.00           H
ATOM   2426  C4'   C B  41      53.130  44.000  14.840  1.00  0.00           C
ATOM   2427  H4'   C B  41      53.780  43.150  14.660  1.00  0.00           H
ATOM   2428  O4'   C B  41      52.510  43.830  16.110  1.00  0.00           O
ATOM   2429  C1'   C B  41      51.320  43.070  15.930  1.00  0.00           C
ATOM   2430  H1'   C B  41      51.410  42.110  16.450  1.00  0.00           H
ATOM   2431  N1    C B  41      50.100  43.760  16.450  1.00  0.00           N
ATOM   2432  C6    C B  41      50.100  45.090  16.790  1.00  0.00           C
ATOM   2433  H6    C B  41      51.000  45.680  16.660  1.00  0.00           H
ATOM   2434  C5    C B  41      48.970  45.650  17.280  1.00  0.00           C
ATOM   2435  H5    C B  41      48.960  46.700  17.540  1.00  0.00           H
ATOM   2436  C4    C B  41      47.820  44.830  17.410  1.00  0.00           C
ATOM   2437  N4    C B  41      46.690  45.330  17.830  1.00  0.00           N
ATOM   2438  H41   C B  41      46.740  46.220  18.320  1.00  0.00           H
ATOM   2439  H42   C B  41      45.920  44.690  18.000  1.00  0.00           H
ATOM   2440  N3    C B  41      47.790  43.570  17.040  1.00  0.00           N
ATOM   2441  C2    C B  41      48.930  43.010  16.560  1.00  0.00           C
ATOM   2442  O2    C B  41      48.880  41.830  16.210  1.00  0.00           O
ATOM   2443  C3'   C B  41      52.010  43.950  13.790  1.00  0.00           C
ATOM   2444  H3'   C B  41      51.430  44.880  13.840  1.00  0.00           H
ATOM   2445  C2'   C B  41      51.200  42.810  14.430  1.00  0.00           C
ATOM   2446 1H2'   C B  41      50.160  42.860  14.100  1.00  0.00           H
ATOM   2447  O2'   C B  41      51.720  41.500  14.240  1.00  0.00           O
ATOM   2448 2HO'   C B  41      50.960  40.950  13.980  1.00  0.00           H
ATOM   2449  O3'   C B  41      52.420  43.690  12.440  1.00  0.00           O
ATOM   2450  P     C B  42      51.380  43.720  11.200  1.00  0.00           P
ATOM   2451  O1P   C B  42      52.120  43.510   9.940  1.00  0.00           O
ATOM   2452  O2P   C B  42      50.500  44.900  11.310  1.00  0.00           O
ATOM   2453  O5'   C B  42      50.440  42.430  11.390  1.00  0.00           O
ATOM   2454  C5'   C B  42      50.960  41.120  11.280  1.00  0.00           C
ATOM   2455 1H5'   C B  42      51.890  41.030  11.830  1.00  0.00           H
ATOM   2456 2H5'   C B  42      51.170  40.920  10.230  1.00  0.00           H
ATOM   2457  C4'   C B  42      49.950  40.080  11.810  1.00  0.00           C
ATOM   2458  H4'   C B  42      50.470  39.120  11.890  1.00  0.00           H
ATOM   2459  O4'   C B  42      49.440  40.390  13.100  1.00  0.00           O
ATOM   2460  C1'   C B  42      48.050  40.030  13.180  1.00  0.00           C
ATOM   2461  H1'   C B  42      47.900  39.350  14.020  1.00  0.00           H
ATOM   2462  N1    C B  42      47.160  41.220  13.390  1.00  0.00           N
ATOM   2463  C6    C B  42      47.570  42.510  13.140  1.00  0.00           C
ATOM   2464  H6    C B  42      48.540  42.690  12.710  1.00  0.00           H
ATOM   2465  C5    C B  42      46.780  43.560  13.470  1.00  0.00           C
ATOM   2466  H5    C B  42      47.130  44.570  13.300  1.00  0.00           H
ATOM   2467  C4    C B  42      45.540  43.280  14.090  1.00  0.00           C
ATOM   2468  N4    C B  42      44.730  44.250  14.420  1.00  0.00           N
ATOM   2469  H41   C B  42      44.970  45.200  14.220  1.00  0.00           H
ATOM   2470  H42   C B  42      43.890  44.010  14.930  1.00  0.00           H
ATOM   2471  N3    C B  42      45.090  42.050  14.270  1.00  0.00           N
ATOM   2472  C2    C B  42      45.870  41.010  13.900  1.00  0.00           C
ATOM   2473  O2    C B  42      45.380  39.880  13.980  1.00  0.00           O
ATOM   2474  C3'   C B  42      48.750  39.870  10.890  1.00  0.00           C
ATOM   2475  H3'   C B  42      48.400  40.830  10.510  1.00  0.00           H
ATOM   2476  C2'   C B  42      47.740  39.280  11.880  1.00  0.00           C
ATOM   2477 1H2'   C B  42      46.710  39.440  11.550  1.00  0.00           H
ATOM   2478  O2'   C B  42      48.000  37.890  12.090  1.00  0.00           O
ATOM   2479 2HO'   C B  42      48.390  37.560  11.270  1.00  0.00           H
ATOM   2480  O3'   C B  42      49.060  38.970   9.830  1.00  0.00           O
ATOM   2481  H3T   C B  42      48.420  39.050   9.110  1.00  0.00           H
TER
ENDMDL
