# Supplementary material for: Structural insights into the Middle East respiratory syndrome coronavirus 4a protein and its dsRNA binding mechanism
Source: Sci Rep. 2017 Sep 12;7:11362. doi: 10.1038/s41598-017-11736-6 (PMC5596018; doi:10.1038/s41598-017-11736-6)
Supplement: Supplementary file 2 — PDB files [file 41598_2017_11736_MOESM2_ESM.zip › PDBs/K63A-AS.pdb]

TITLE     Protein in water t= 200000.00000
REMARK    THIS IS A SIMULATION BOX
CRYST1   91.450   91.450   91.450  70.53 109.47  70.53 P 1           1
MODEL        1
ATOM      1  N   TYR A   3      53.490  62.030  39.990  1.00  0.00           N
ATOM      2  H1  TYR A   3      52.540  62.180  40.310  1.00  0.00           H
ATOM      3  H2  TYR A   3      53.460  61.480  39.140  1.00  0.00           H
ATOM      4  H3  TYR A   3      53.990  61.590  40.750  1.00  0.00           H
ATOM      5  CA  TYR A   3      54.050  63.350  39.670  1.00  0.00           C
ATOM      6  HA  TYR A   3      54.980  63.240  39.120  1.00  0.00           H
ATOM      7  CB  TYR A   3      53.150  64.160  38.750  1.00  0.00           C
ATOM      8  HB1 TYR A   3      53.580  65.120  38.470  1.00  0.00           H
ATOM      9  HB2 TYR A   3      52.240  64.440  39.270  1.00  0.00           H
ATOM     10  CG  TYR A   3      52.860  63.390  37.480  1.00  0.00           C
ATOM     11  CD1 TYR A   3      53.840  63.310  36.490  1.00  0.00           C
ATOM     12  HD1 TYR A   3      54.840  63.680  36.600  1.00  0.00           H
ATOM     13  CE1 TYR A   3      53.650  62.600  35.290  1.00  0.00           C
ATOM     14  HE1 TYR A   3      54.480  62.510  34.600  1.00  0.00           H
ATOM     15  CZ  TYR A   3      52.430  61.940  35.090  1.00  0.00           C
ATOM     16  OH  TYR A   3      52.120  61.180  34.000  1.00  0.00           O
ATOM     17  HH  TYR A   3      51.270  60.740  34.010  1.00  0.00           H
ATOM     18  CE2 TYR A   3      51.400  62.100  36.040  1.00  0.00           C
ATOM     19  HE2 TYR A   3      50.410  61.660  35.950  1.00  0.00           H
ATOM     20  CD2 TYR A   3      51.590  62.890  37.180  1.00  0.00           C
ATOM     21  HD2 TYR A   3      50.740  63.010  37.830  1.00  0.00           H
ATOM     22  C   TYR A   3      54.580  64.140  40.870  1.00  0.00           C
ATOM     23  O   TYR A   3      55.670  64.690  40.800  1.00  0.00           O
ATOM     24  N   VAL A   4      53.810  64.240  41.950  1.00  0.00           N
ATOM     25  H   VAL A   4      52.870  63.880  41.850  1.00  0.00           H
ATOM     26  CA  VAL A   4      54.030  65.060  43.130  1.00  0.00           C
ATOM     27  HA  VAL A   4      55.040  65.440  42.950  1.00  0.00           H
ATOM     28  CB  VAL A   4      53.050  66.230  43.150  1.00  0.00           C
ATOM     29  HB  VAL A   4      53.550  66.900  43.850  1.00  0.00           H
ATOM     30  CG1 VAL A   4      52.950  66.950  41.800  1.00  0.00           C
ATOM     31 1HG1 VAL A   4      53.940  66.920  41.320  1.00  0.00           H
ATOM     32 2HG1 VAL A   4      52.210  66.460  41.180  1.00  0.00           H
ATOM     33 3HG1 VAL A   4      52.550  67.960  41.980  1.00  0.00           H
ATOM     34  CG2 VAL A   4      51.640  65.960  43.640  1.00  0.00           C
ATOM     35 1HG2 VAL A   4      51.030  66.860  43.570  1.00  0.00           H
ATOM     36 2HG2 VAL A   4      51.110  65.270  42.990  1.00  0.00           H
ATOM     37 3HG2 VAL A   4      51.560  65.630  44.690  1.00  0.00           H
ATOM     38  C   VAL A   4      54.070  64.390  44.490  1.00  0.00           C
ATOM     39  O   VAL A   4      54.070  65.010  45.550  1.00  0.00           O
ATOM     40  N   SER A   5      54.200  63.060  44.410  1.00  0.00           N
ATOM     41  H   SER A   5      54.130  62.630  43.500  1.00  0.00           H
ATOM     42  CA  SER A   5      53.970  62.140  45.510  1.00  0.00           C
ATOM     43  HA  SER A   5      53.000  62.300  45.990  1.00  0.00           H
ATOM     44  CB  SER A   5      53.980  60.710  44.990  1.00  0.00           C
ATOM     45  HB1 SER A   5      54.000  60.000  45.820  1.00  0.00           H
ATOM     46  HB2 SER A   5      54.910  60.590  44.420  1.00  0.00           H
ATOM     47  OG  SER A   5      52.870  60.620  44.120  1.00  0.00           O
ATOM     48  HG  SER A   5      53.050  59.810  43.630  1.00  0.00           H
ATOM     49  C   SER A   5      54.910  62.460  46.670  1.00  0.00           C
ATOM     50  O   SER A   5      54.560  62.310  47.830  1.00  0.00           O
ATOM     51  N   LEU A   6      56.150  62.900  46.410  1.00  0.00           N
ATOM     52  H   LEU A   6      56.340  63.110  45.440  1.00  0.00           H
ATOM     53  CA  LEU A   6      57.140  63.280  47.390  1.00  0.00           C
ATOM     54  HA  LEU A   6      57.280  62.380  47.980  1.00  0.00           H
ATOM     55  CB  LEU A   6      58.460  63.610  46.700  1.00  0.00           C
ATOM     56  HB1 LEU A   6      58.540  62.800  45.980  1.00  0.00           H
ATOM     57  HB2 LEU A   6      59.120  63.450  47.550  1.00  0.00           H
ATOM     58  CG  LEU A   6      58.650  64.890  45.910  1.00  0.00           C
ATOM     59  HG  LEU A   6      58.850  65.780  46.500  1.00  0.00           H
ATOM     60  CD1 LEU A   6      59.910  64.870  45.040  1.00  0.00           C
ATOM     61 1HD1 LEU A   6      59.840  64.110  44.250  1.00  0.00           H
ATOM     62 2HD1 LEU A   6      60.150  65.800  44.540  1.00  0.00           H
ATOM     63 3HD1 LEU A   6      60.680  64.570  45.740  1.00  0.00           H
ATOM     64  CD2 LEU A   6      57.570  65.220  44.880  1.00  0.00           C
ATOM     65 1HD2 LEU A   6      56.590  65.320  45.330  1.00  0.00           H
ATOM     66 2HD2 LEU A   6      57.950  66.150  44.420  1.00  0.00           H
ATOM     67 3HD2 LEU A   6      57.520  64.410  44.150  1.00  0.00           H
ATOM     68  C   LEU A   6      56.790  64.340  48.430  1.00  0.00           C
ATOM     69  O   LEU A   6      57.390  64.500  49.480  1.00  0.00           O
ATOM     70  N   LEU A   7      55.710  65.100  48.190  1.00  0.00           N
ATOM     71  H   LEU A   7      55.150  64.830  47.400  1.00  0.00           H
ATOM     72  CA  LEU A   7      55.110  66.040  49.120  1.00  0.00           C
ATOM     73  HA  LEU A   7      55.870  66.300  49.850  1.00  0.00           H
ATOM     74  CB  LEU A   7      54.790  67.340  48.390  1.00  0.00           C
ATOM     75  HB1 LEU A   7      54.470  68.010  49.190  1.00  0.00           H
ATOM     76  HB2 LEU A   7      53.930  67.180  47.750  1.00  0.00           H
ATOM     77  CG  LEU A   7      55.970  67.940  47.630  1.00  0.00           C
ATOM     78  HG  LEU A   7      56.500  67.200  47.040  1.00  0.00           H
ATOM     79  CD1 LEU A   7      55.470  69.020  46.670  1.00  0.00           C
ATOM     80 1HD1 LEU A   7      54.950  68.520  45.850  1.00  0.00           H
ATOM     81 2HD1 LEU A   7      54.820  69.720  47.180  1.00  0.00           H
ATOM     82 3HD1 LEU A   7      56.360  69.470  46.220  1.00  0.00           H
ATOM     83  CD2 LEU A   7      56.900  68.710  48.550  1.00  0.00           C
ATOM     84 1HD2 LEU A   7      56.440  69.630  48.880  1.00  0.00           H
ATOM     85 2HD2 LEU A   7      57.270  68.100  49.370  1.00  0.00           H
ATOM     86 3HD2 LEU A   7      57.760  69.050  47.970  1.00  0.00           H
ATOM     87  C   LEU A   7      53.870  65.500  49.830  1.00  0.00           C
ATOM     88  O   LEU A   7      53.250  66.310  50.500  1.00  0.00           O
ATOM     89  N   ASN A   8      53.420  64.260  49.580  1.00  0.00           N
ATOM     90  H   ASN A   8      53.880  63.660  48.910  1.00  0.00           H
ATOM     91  CA  ASN A   8      52.180  63.710  50.070  1.00  0.00           C
ATOM     92  HA  ASN A   8      51.850  64.050  51.040  1.00  0.00           H
ATOM     93  CB  ASN A   8      51.120  64.060  49.030  1.00  0.00           C
ATOM     94  HB1 ASN A   8      51.270  63.510  48.090  1.00  0.00           H
ATOM     95  HB2 ASN A   8      51.040  65.120  48.840  1.00  0.00           H
ATOM     96  CG  ASN A   8      49.740  63.860  49.630  1.00  0.00           C
ATOM     97  OD1 ASN A   8      49.220  62.750  49.790  1.00  0.00           O
ATOM     98  ND2 ASN A   8      48.980  64.910  49.960  1.00  0.00           N
ATOM     99 1HD2 ASN A   8      49.390  65.820  49.810  1.00  0.00           H
ATOM    100 2HD2 ASN A   8      48.080  64.690  50.350  1.00  0.00           H
ATOM    101  C   ASN A   8      52.240  62.200  50.300  1.00  0.00           C
ATOM    102  O   ASN A   8      52.340  61.720  51.430  1.00  0.00           O
ATOM    103  N   GLN A   9      52.240  61.370  49.260  1.00  0.00           N
ATOM    104  H   GLN A   9      52.400  61.770  48.350  1.00  0.00           H
ATOM    105  CA  GLN A   9      52.000  59.930  49.350  1.00  0.00           C
ATOM    106  HA  GLN A   9      50.950  59.900  49.670  1.00  0.00           H
ATOM    107  CB  GLN A   9      52.180  59.250  48.000  1.00  0.00           C
ATOM    108  HB1 GLN A   9      53.210  58.970  47.810  1.00  0.00           H
ATOM    109  HB2 GLN A   9      51.830  59.830  47.140  1.00  0.00           H
ATOM    110  CG  GLN A   9      51.370  57.950  47.920  1.00  0.00           C
ATOM    111  HG1 GLN A   9      50.460  58.010  48.500  1.00  0.00           H
ATOM    112  HG2 GLN A   9      52.020  57.210  48.400  1.00  0.00           H
ATOM    113  CD  GLN A   9      51.060  57.430  46.520  1.00  0.00           C
ATOM    114  OE1 GLN A   9      51.820  56.740  45.860  1.00  0.00           O
ATOM    115  NE2 GLN A   9      49.900  57.800  45.960  1.00  0.00           N
ATOM    116 1HE2 GLN A   9      49.360  58.350  46.610  1.00  0.00           H
ATOM    117 2HE2 GLN A   9      49.730  57.590  44.990  1.00  0.00           H
ATOM    118  C   GLN A   9      52.900  59.230  50.350  1.00  0.00           C
ATOM    119  O   GLN A   9      52.440  58.320  51.050  1.00  0.00           O
ATOM    120  N   ILE A  10      54.170  59.640  50.410  1.00  0.00           N
ATOM    121  H   ILE A  10      54.390  60.500  49.920  1.00  0.00           H
ATOM    122  CA  ILE A  10      55.190  58.940  51.160  1.00  0.00           C
ATOM    123  HA  ILE A  10      54.960  57.880  51.100  1.00  0.00           H
ATOM    124  CB  ILE A  10      56.520  59.080  50.410  1.00  0.00           C
ATOM    125  HB  ILE A  10      57.260  58.570  51.020  1.00  0.00           H
ATOM    126  CG2 ILE A  10      56.430  58.360  49.070  1.00  0.00           C
ATOM    127 1HG2 ILE A  10      57.410  58.000  48.740  1.00  0.00           H
ATOM    128 2HG2 ILE A  10      55.860  57.440  49.140  1.00  0.00           H
ATOM    129 3HG2 ILE A  10      56.060  59.040  48.300  1.00  0.00           H
ATOM    130  CG1 ILE A  10      57.110  60.470  50.190  1.00  0.00           C
ATOM    131 1HG1 ILE A  10      56.970  60.990  51.140  1.00  0.00           H
ATOM    132 2HG1 ILE A  10      56.500  61.000  49.450  1.00  0.00           H
ATOM    133  CD  ILE A  10      58.550  60.390  49.700  1.00  0.00           C
ATOM    134  HD1 ILE A  10      58.970  61.390  49.540  1.00  0.00           H
ATOM    135  HD2 ILE A  10      59.220  60.020  50.490  1.00  0.00           H
ATOM    136  HD3 ILE A  10      58.690  59.910  48.740  1.00  0.00           H
ATOM    137  C   ILE A  10      55.230  59.270  52.640  1.00  0.00           C
ATOM    138  O   ILE A  10      56.060  58.800  53.410  1.00  0.00           O
ATOM    139  N   TRP A  11      54.240  60.050  53.090  1.00  0.00           N
ATOM    140  H   TRP A  11      53.630  60.560  52.470  1.00  0.00           H
ATOM    141  CA  TRP A  11      54.100  60.510  54.460  1.00  0.00           C
ATOM    142  HA  TRP A  11      54.810  60.130  55.200  1.00  0.00           H
ATOM    143  CB  TRP A  11      54.440  62.000  54.290  1.00  0.00           C
ATOM    144  HB1 TRP A  11      54.340  62.460  55.270  1.00  0.00           H
ATOM    145  HB2 TRP A  11      53.620  62.370  53.670  1.00  0.00           H
ATOM    146  CG  TRP A  11      55.730  62.500  53.730  1.00  0.00           C
ATOM    147  CD1 TRP A  11      55.720  63.410  52.730  1.00  0.00           C
ATOM    148  HD1 TRP A  11      54.860  63.930  52.360  1.00  0.00           H
ATOM    149  NE1 TRP A  11      56.980  63.540  52.170  1.00  0.00           N
ATOM    150  HE1 TRP A  11      57.220  63.980  51.290  1.00  0.00           H
ATOM    151  CE2 TRP A  11      57.860  62.740  52.850  1.00  0.00           C
ATOM    152  CZ2 TRP A  11      59.210  62.490  52.570  1.00  0.00           C
ATOM    153  HZ2 TRP A  11      59.750  62.760  51.670  1.00  0.00           H
ATOM    154  CH2 TRP A  11      59.870  61.600  53.420  1.00  0.00           C
ATOM    155  HH2 TRP A  11      60.870  61.330  53.120  1.00  0.00           H
ATOM    156  CZ3 TRP A  11      59.150  60.820  54.350  1.00  0.00           C
ATOM    157  HZ3 TRP A  11      59.690  60.120  54.960  1.00  0.00           H
ATOM    158  CE3 TRP A  11      57.780  61.010  54.520  1.00  0.00           C
ATOM    159  HE3 TRP A  11      57.200  60.320  55.110  1.00  0.00           H
ATOM    160  CD2 TRP A  11      57.110  62.050  53.840  1.00  0.00           C
ATOM    161  C   TRP A  11      52.690  60.420  55.020  1.00  0.00           C
ATOM    162  O   TRP A  11      52.450  61.090  56.020  1.00  0.00           O
ATOM    163  N   GLN A  12      51.740  59.680  54.460  1.00  0.00           N
ATOM    164  H   GLN A  12      51.950  58.940  53.810  1.00  0.00           H
ATOM    165  CA  GLN A  12      50.360  59.650  54.920  1.00  0.00           C
ATOM    166  HA  GLN A  12      50.080  60.700  55.080  1.00  0.00           H
ATOM    167  CB  GLN A  12      49.470  59.040  53.850  1.00  0.00           C
ATOM    168  HB1 GLN A  12      48.430  58.920  54.160  1.00  0.00           H
ATOM    169  HB2 GLN A  12      49.760  58.000  53.670  1.00  0.00           H
ATOM    170  CG  GLN A  12      49.480  59.920  52.600  1.00  0.00           C
ATOM    171  HG1 GLN A  12      50.510  60.110  52.320  1.00  0.00           H
ATOM    172  HG2 GLN A  12      48.970  60.850  52.810  1.00  0.00           H
ATOM    173  CD  GLN A  12      48.810  59.210  51.420  1.00  0.00           C
ATOM    174  OE1 GLN A  12      48.640  58.000  51.290  1.00  0.00           O
ATOM    175  NE2 GLN A  12      48.290  59.920  50.410  1.00  0.00           N
ATOM    176 1HE2 GLN A  12      48.460  60.900  50.230  1.00  0.00           H
ATOM    177 2HE2 GLN A  12      47.840  59.450  49.640  1.00  0.00           H
ATOM    178  C   GLN A  12      50.150  58.970  56.260  1.00  0.00           C
ATOM    179  O   GLN A  12      49.290  59.390  57.040  1.00  0.00           O
ATOM    180  N   LYS A  13      51.020  58.000  56.540  1.00  0.00           N
ATOM    181  H   LYS A  13      51.650  57.670  55.820  1.00  0.00           H
ATOM    182  CA  LYS A  13      51.000  57.280  57.790  1.00  0.00           C
ATOM    183  HA  LYS A  13      49.960  57.160  58.060  1.00  0.00           H
ATOM    184  CB  LYS A  13      51.640  55.910  57.590  1.00  0.00           C
ATOM    185  HB1 LYS A  13      51.820  55.370  58.510  1.00  0.00           H
ATOM    186  HB2 LYS A  13      52.680  56.020  57.260  1.00  0.00           H
ATOM    187  CG  LYS A  13      50.950  54.990  56.600  1.00  0.00           C
ATOM    188  HG1 LYS A  13      51.710  54.270  56.300  1.00  0.00           H
ATOM    189  HG2 LYS A  13      50.770  55.580  55.690  1.00  0.00           H
ATOM    190  CD  LYS A  13      49.670  54.320  57.090  1.00  0.00           C
ATOM    191  HD1 LYS A  13      48.860  55.030  57.300  1.00  0.00           H
ATOM    192  HD2 LYS A  13      49.790  53.840  58.060  1.00  0.00           H
ATOM    193  CE  LYS A  13      49.130  53.270  56.120  1.00  0.00           C
ATOM    194  HE1 LYS A  13      49.940  52.560  55.950  1.00  0.00           H
ATOM    195  HE2 LYS A  13      48.920  53.780  55.180  1.00  0.00           H
ATOM    196  NZ  LYS A  13      48.000  52.480  56.620  1.00  0.00           N
ATOM    197  HZ1 LYS A  13      47.620  51.860  55.910  1.00  0.00           H
ATOM    198  HZ2 LYS A  13      48.290  51.940  57.420  1.00  0.00           H
ATOM    199  HZ3 LYS A  13      47.190  53.100  56.740  1.00  0.00           H
ATOM    200  C   LYS A  13      51.700  58.050  58.910  1.00  0.00           C
ATOM    201  O   LYS A  13      51.990  57.500  59.980  1.00  0.00           O
ATOM    202  N   TYR A  14      52.010  59.330  58.740  1.00  0.00           N
ATOM    203  H   TYR A  14      51.620  59.870  57.970  1.00  0.00           H
ATOM    204  CA  TYR A  14      52.910  60.030  59.630  1.00  0.00           C
ATOM    205  HA  TYR A  14      52.910  59.410  60.530  1.00  0.00           H
ATOM    206  CB  TYR A  14      54.320  60.160  59.070  1.00  0.00           C
ATOM    207  HB1 TYR A  14      54.990  60.540  59.840  1.00  0.00           H
ATOM    208  HB2 TYR A  14      54.320  60.810  58.200  1.00  0.00           H
ATOM    209  CG  TYR A  14      54.980  58.870  58.670  1.00  0.00           C
ATOM    210  CD1 TYR A  14      55.820  58.160  59.550  1.00  0.00           C
ATOM    211  HD1 TYR A  14      55.990  58.500  60.560  1.00  0.00           H
ATOM    212  CE1 TYR A  14      56.460  56.980  59.180  1.00  0.00           C
ATOM    213  HE1 TYR A  14      57.080  56.430  59.860  1.00  0.00           H
ATOM    214  CZ  TYR A  14      56.140  56.330  57.960  1.00  0.00           C
ATOM    215  OH  TYR A  14      56.720  55.150  57.590  1.00  0.00           O
ATOM    216  HH  TYR A  14      57.320  54.800  58.240  1.00  0.00           H
ATOM    217  CE2 TYR A  14      55.320  57.070  57.070  1.00  0.00           C
ATOM    218  HE2 TYR A  14      55.070  56.550  56.160  1.00  0.00           H
ATOM    219  CD2 TYR A  14      54.740  58.290  57.420  1.00  0.00           C
ATOM    220  HD2 TYR A  14      54.100  58.900  56.780  1.00  0.00           H
ATOM    221  C   TYR A  14      52.430  61.420  60.030  1.00  0.00           C
ATOM    222  O   TYR A  14      51.840  62.190  59.280  1.00  0.00           O
ATOM    223  N   LEU A  15      52.680  61.680  61.310  1.00  0.00           N
ATOM    224  H   LEU A  15      53.210  60.920  61.730  1.00  0.00           H
ATOM    225  CA  LEU A  15      52.700  62.990  61.910  1.00  0.00           C
ATOM    226  HA  LEU A  15      51.980  63.610  61.400  1.00  0.00           H
ATOM    227  CB  LEU A  15      52.250  62.890  63.370  1.00  0.00           C
ATOM    228  HB1 LEU A  15      52.160  63.930  63.680  1.00  0.00           H
ATOM    229  HB2 LEU A  15      52.980  62.280  63.910  1.00  0.00           H
ATOM    230  CG  LEU A  15      50.860  62.290  63.530  1.00  0.00           C
ATOM    231  HG  LEU A  15      50.950  61.230  63.290  1.00  0.00           H
ATOM    232  CD1 LEU A  15      50.540  62.370  65.020  1.00  0.00           C
ATOM    233 1HD1 LEU A  15      49.550  61.950  65.220  1.00  0.00           H
ATOM    234 2HD1 LEU A  15      51.250  61.810  65.610  1.00  0.00           H
ATOM    235 3HD1 LEU A  15      50.430  63.390  65.390  1.00  0.00           H
ATOM    236  CD2 LEU A  15      49.800  63.050  62.760  1.00  0.00           C
ATOM    237 1HD2 LEU A  15      49.970  62.960  61.680  1.00  0.00           H
ATOM    238 2HD2 LEU A  15      48.850  62.610  63.040  1.00  0.00           H
ATOM    239 3HD2 LEU A  15      49.650  64.090  63.050  1.00  0.00           H
ATOM    240  C   LEU A  15      54.070  63.670  61.860  1.00  0.00           C
ATOM    241  O   LEU A  15      54.040  64.880  62.100  1.00  0.00           O
ATOM    242  N   ASN A  16      55.130  62.920  61.550  1.00  0.00           N
ATOM    243  H   ASN A  16      54.970  61.960  61.300  1.00  0.00           H
ATOM    244  CA  ASN A  16      56.480  63.440  61.430  1.00  0.00           C
ATOM    245  HA  ASN A  16      56.530  64.530  61.480  1.00  0.00           H
ATOM    246  CB  ASN A  16      57.320  62.910  62.600  1.00  0.00           C
ATOM    247  HB1 ASN A  16      58.330  63.280  62.450  1.00  0.00           H
ATOM    248  HB2 ASN A  16      57.290  61.820  62.560  1.00  0.00           H
ATOM    249  CG  ASN A  16      56.830  63.500  63.910  1.00  0.00           C
ATOM    250  OD1 ASN A  16      56.890  64.710  64.150  1.00  0.00           O
ATOM    251  ND2 ASN A  16      56.370  62.610  64.800  1.00  0.00           N
ATOM    252 1HD2 ASN A  16      56.240  61.680  64.460  1.00  0.00           H
ATOM    253 2HD2 ASN A  16      55.900  62.910  65.650  1.00  0.00           H
ATOM    254  C   ASN A  16      57.110  63.100  60.090  1.00  0.00           C
ATOM    255  O   ASN A  16      56.980  61.960  59.650  1.00  0.00           O
ATOM    256  N   SER A  17      57.800  64.030  59.430  1.00  0.00           N
ATOM    257  H   SER A  17      57.890  64.890  59.940  1.00  0.00           H
ATOM    258  CA  SER A  17      58.350  63.960  58.090  1.00  0.00           C
ATOM    259  HA  SER A  17      58.860  63.000  57.990  1.00  0.00           H
ATOM    260  CB  SER A  17      57.130  63.940  57.180  1.00  0.00           C
ATOM    261  HB1 SER A  17      56.350  63.260  57.540  1.00  0.00           H
ATOM    262  HB2 SER A  17      57.290  63.470  56.220  1.00  0.00           H
ATOM    263  OG  SER A  17      56.560  65.190  56.820  1.00  0.00           O
ATOM    264  HG  SER A  17      55.990  65.400  57.570  1.00  0.00           H
ATOM    265  C   SER A  17      59.210  65.150  57.740  1.00  0.00           C
ATOM    266  O   SER A  17      59.290  66.050  58.570  1.00  0.00           O
ATOM    267  N   PRO A  18      59.880  65.190  56.580  1.00  0.00           N
ATOM    268  CD  PRO A  18      59.960  64.140  55.580  1.00  0.00           C
ATOM    269  HD1 PRO A  18      59.180  64.380  54.850  1.00  0.00           H
ATOM    270  HD2 PRO A  18      59.800  63.160  56.020  1.00  0.00           H
ATOM    271  CG  PRO A  18      61.370  64.250  55.000  1.00  0.00           C
ATOM    272  HG1 PRO A  18      61.420  63.720  54.040  1.00  0.00           H
ATOM    273  HG2 PRO A  18      62.170  63.870  55.650  1.00  0.00           H
ATOM    274  CB  PRO A  18      61.430  65.760  54.920  1.00  0.00           C
ATOM    275  HB1 PRO A  18      60.910  66.080  54.020  1.00  0.00           H
ATOM    276  HB2 PRO A  18      62.380  66.290  54.820  1.00  0.00           H
ATOM    277  CA  PRO A  18      60.720  66.290  56.160  1.00  0.00           C
ATOM    278  HA  PRO A  18      61.510  66.420  56.910  1.00  0.00           H
ATOM    279  C   PRO A  18      60.020  67.610  55.860  1.00  0.00           C
ATOM    280  O   PRO A  18      60.650  68.600  55.530  1.00  0.00           O
ATOM    281  N   TYR A  19      58.700  67.690  56.060  1.00  0.00           N
ATOM    282  H   TYR A  19      58.200  66.810  56.140  1.00  0.00           H
ATOM    283  CA  TYR A  19      57.970  68.950  56.100  1.00  0.00           C
ATOM    284  HA  TYR A  19      58.670  69.730  55.850  1.00  0.00           H
ATOM    285  CB  TYR A  19      56.890  68.960  55.020  1.00  0.00           C
ATOM    286  HB1 TYR A  19      56.220  69.800  55.090  1.00  0.00           H
ATOM    287  HB2 TYR A  19      56.200  68.130  55.170  1.00  0.00           H
ATOM    288  CG  TYR A  19      57.610  68.900  53.690  1.00  0.00           C
ATOM    289  CD1 TYR A  19      58.290  69.950  53.040  1.00  0.00           C
ATOM    290  HD1 TYR A  19      58.370  70.930  53.480  1.00  0.00           H
ATOM    291  CE1 TYR A  19      58.900  69.800  51.800  1.00  0.00           C
ATOM    292  HE1 TYR A  19      59.380  70.680  51.370  1.00  0.00           H
ATOM    293  CZ  TYR A  19      59.020  68.500  51.280  1.00  0.00           C
ATOM    294  OH  TYR A  19      59.710  68.240  50.130  1.00  0.00           O
ATOM    295  HH  TYR A  19      59.790  69.090  49.700  1.00  0.00           H
ATOM    296  CE2 TYR A  19      58.430  67.420  51.980  1.00  0.00           C
ATOM    297  HE2 TYR A  19      58.510  66.370  51.750  1.00  0.00           H
ATOM    298  CD2 TYR A  19      57.710  67.610  53.160  1.00  0.00           C
ATOM    299  HD2 TYR A  19      57.360  66.730  53.680  1.00  0.00           H
ATOM    300  C   TYR A  19      57.400  69.270  57.480  1.00  0.00           C
ATOM    301  O   TYR A  19      56.880  70.360  57.700  1.00  0.00           O
ATOM    302  N   THR A  20      57.200  68.330  58.400  1.00  0.00           N
ATOM    303  H   THR A  20      57.350  67.370  58.120  1.00  0.00           H
ATOM    304  CA  THR A  20      56.330  68.400  59.560  1.00  0.00           C
ATOM    305  HA  THR A  20      56.070  69.450  59.670  1.00  0.00           H
ATOM    306  CB  THR A  20      55.030  67.640  59.310  1.00  0.00           C
ATOM    307  HB  THR A  20      54.390  67.550  60.180  1.00  0.00           H
ATOM    308  CG2 THR A  20      54.280  68.310  58.170  1.00  0.00           C
ATOM    309 1HG2 THR A  20      53.330  67.780  58.170  1.00  0.00           H
ATOM    310 2HG2 THR A  20      54.180  69.370  58.390  1.00  0.00           H
ATOM    311 3HG2 THR A  20      54.820  68.070  57.250  1.00  0.00           H
ATOM    312  OG1 THR A  20      55.340  66.310  58.910  1.00  0.00           O
ATOM    313  HG1 THR A  20      54.590  65.740  59.060  1.00  0.00           H
ATOM    314  C   THR A  20      56.830  67.950  60.930  1.00  0.00           C
ATOM    315  O   THR A  20      57.750  67.140  61.040  1.00  0.00           O
ATOM    316  N   THR A  21      56.190  68.500  61.970  1.00  0.00           N
ATOM    317  H   THR A  21      55.470  69.190  61.820  1.00  0.00           H
ATOM    318  CA  THR A  21      56.460  68.070  63.330  1.00  0.00           C
ATOM    319  HA  THR A  21      57.030  67.140  63.310  1.00  0.00           H
ATOM    320  CB  THR A  21      57.290  69.110  64.070  1.00  0.00           C
ATOM    321  HB  THR A  21      56.770  70.050  64.190  1.00  0.00           H
ATOM    322  CG2 THR A  21      57.680  68.580  65.450  1.00  0.00           C
ATOM    323 1HG2 THR A  21      58.370  67.750  65.350  1.00  0.00           H
ATOM    324 2HG2 THR A  21      58.180  69.300  66.090  1.00  0.00           H
ATOM    325 3HG2 THR A  21      56.840  68.250  66.050  1.00  0.00           H
ATOM    326  OG1 THR A  21      58.480  69.460  63.410  1.00  0.00           O
ATOM    327  HG1 THR A  21      59.180  69.450  64.070  1.00  0.00           H
ATOM    328  C   THR A  21      55.080  67.950  63.940  1.00  0.00           C
ATOM    329  O   THR A  21      54.290  68.900  63.960  1.00  0.00           O
ATOM    330  N   CYS A  22      54.730  66.700  64.240  1.00  0.00           N
ATOM    331  H   CYS A  22      55.360  65.950  63.970  1.00  0.00           H
ATOM    332  CA  CYS A  22      53.640  66.140  65.020  1.00  0.00           C
ATOM    333  HA  CYS A  22      53.570  65.080  64.730  1.00  0.00           H
ATOM    334  CB  CYS A  22      54.000  66.020  66.490  1.00  0.00           C
ATOM    335  HB1 CYS A  22      53.000  65.960  66.920  1.00  0.00           H
ATOM    336  HB2 CYS A  22      54.460  66.960  66.810  1.00  0.00           H
ATOM    337  SG  CYS A  22      54.840  64.510  67.010  1.00  0.00           S
ATOM    338  HG  CYS A  22      55.020  64.830  68.300  1.00  0.00           H
ATOM    339  C   CYS A  22      52.280  66.680  64.590  1.00  0.00           C
ATOM    340  O   CYS A  22      51.320  66.840  65.330  1.00  0.00           O
ATOM    341  N   LEU A  23      52.080  66.720  63.270  1.00  0.00           N
ATOM    342  H   LEU A  23      52.880  66.390  62.770  1.00  0.00           H
ATOM    343  CA  LEU A  23      50.840  66.940  62.540  1.00  0.00           C
ATOM    344  HA  LEU A  23      50.020  66.360  62.970  1.00  0.00           H
ATOM    345  CB  LEU A  23      50.460  68.400  62.640  1.00  0.00           C
ATOM    346  HB1 LEU A  23      51.220  69.070  62.220  1.00  0.00           H
ATOM    347  HB2 LEU A  23      50.480  68.770  63.670  1.00  0.00           H
ATOM    348  CG  LEU A  23      49.120  68.850  62.070  1.00  0.00           C
ATOM    349  HG  LEU A  23      49.080  68.710  60.990  1.00  0.00           H
ATOM    350  CD1 LEU A  23      48.010  68.060  62.740  1.00  0.00           C
ATOM    351 1HD1 LEU A  23      47.070  68.410  62.310  1.00  0.00           H
ATOM    352 2HD1 LEU A  23      48.100  66.990  62.530  1.00  0.00           H
ATOM    353 3HD1 LEU A  23      48.010  68.220  63.820  1.00  0.00           H
ATOM    354  CD2 LEU A  23      49.000  70.360  62.240  1.00  0.00           C
ATOM    355 1HD2 LEU A  23      49.220  70.720  63.250  1.00  0.00           H
ATOM    356 2HD2 LEU A  23      49.580  70.890  61.500  1.00  0.00           H
ATOM    357 3HD2 LEU A  23      47.960  70.600  62.050  1.00  0.00           H
ATOM    358  C   LEU A  23      50.980  66.440  61.110  1.00  0.00           C
ATOM    359  O   LEU A  23      52.080  66.340  60.560  1.00  0.00           O
ATOM    360  N   TYR A  24      49.840  66.070  60.500  1.00  0.00           N
ATOM    361  H   TYR A  24      48.920  66.240  60.880  1.00  0.00           H
ATOM    362  CA  TYR A  24      49.700  65.520  59.170  1.00  0.00           C
ATOM    363  HA  TYR A  24      50.290  64.610  59.170  1.00  0.00           H
ATOM    364  CB  TYR A  24      48.270  65.040  58.920  1.00  0.00           C
ATOM    365  HB1 TYR A  24      48.020  64.220  59.590  1.00  0.00           H
ATOM    366  HB2 TYR A  24      48.130  64.610  57.930  1.00  0.00           H
ATOM    367  CG  TYR A  24      47.190  66.090  59.120  1.00  0.00           C
ATOM    368  CD1 TYR A  24      46.960  67.000  58.090  1.00  0.00           C
ATOM    369  HD1 TYR A  24      47.520  66.990  57.160  1.00  0.00           H
ATOM    370  CE1 TYR A  24      45.880  67.880  58.230  1.00  0.00           C
ATOM    371  HE1 TYR A  24      45.600  68.530  57.430  1.00  0.00           H
ATOM    372  CZ  TYR A  24      45.190  67.970  59.460  1.00  0.00           C
ATOM    373  OH  TYR A  24      44.220  68.920  59.610  1.00  0.00           O
ATOM    374  HH  TYR A  24      43.860  69.050  60.500  1.00  0.00           H
ATOM    375  CE2 TYR A  24      45.410  67.040  60.490  1.00  0.00           C
ATOM    376  HE2 TYR A  24      44.720  66.980  61.340  1.00  0.00           H
ATOM    377  CD2 TYR A  24      46.480  66.170  60.330  1.00  0.00           C
ATOM    378  HD2 TYR A  24      46.750  65.490  61.120  1.00  0.00           H
ATOM    379  C   TYR A  24      50.200  66.410  58.040  1.00  0.00           C
ATOM    380  O   TYR A  24      50.300  67.620  58.200  1.00  0.00           O
ATOM    381  N   ILE A  25      50.540  65.850  56.870  1.00  0.00           N
ATOM    382  H   ILE A  25      50.350  64.870  56.680  1.00  0.00           H
ATOM    383  CA  ILE A  25      51.080  66.560  55.740  1.00  0.00           C
ATOM    384  HA  ILE A  25      51.850  67.230  56.130  1.00  0.00           H
ATOM    385  CB  ILE A  25      51.770  65.540  54.860  1.00  0.00           C
ATOM    386  HB  ILE A  25      52.390  64.950  55.530  1.00  0.00           H
ATOM    387  CG2 ILE A  25      50.780  64.630  54.140  1.00  0.00           C
ATOM    388 1HG2 ILE A  25      49.900  64.570  54.770  1.00  0.00           H
ATOM    389 2HG2 ILE A  25      50.310  65.160  53.320  1.00  0.00           H
ATOM    390 3HG2 ILE A  25      51.170  63.660  53.820  1.00  0.00           H
ATOM    391  CG1 ILE A  25      52.780  66.110  53.860  1.00  0.00           C
ATOM    392 1HG1 ILE A  25      52.330  66.890  53.240  1.00  0.00           H
ATOM    393 2HG1 ILE A  25      52.990  65.330  53.140  1.00  0.00           H
ATOM    394  CD  ILE A  25      54.090  66.560  54.510  1.00  0.00           C
ATOM    395  HD1 ILE A  25      54.060  67.620  54.760  1.00  0.00           H
ATOM    396  HD2 ILE A  25      54.380  65.920  55.350  1.00  0.00           H
ATOM    397  HD3 ILE A  25      54.890  66.560  53.760  1.00  0.00           H
ATOM    398  C   ILE A  25      49.920  67.360  55.140  1.00  0.00           C
ATOM    399  O   ILE A  25      48.850  66.780  54.940  1.00  0.00           O
ATOM    400  N   PRO A  26      50.030  68.650  54.790  1.00  0.00           N
ATOM    401  CD  PRO A  26      51.190  69.510  54.820  1.00  0.00           C
ATOM    402  HD1 PRO A  26      51.910  69.130  54.100  1.00  0.00           H
ATOM    403  HD2 PRO A  26      51.520  69.490  55.860  1.00  0.00           H
ATOM    404  CG  PRO A  26      50.690  70.920  54.520  1.00  0.00           C
ATOM    405  HG1 PRO A  26      50.920  71.050  53.470  1.00  0.00           H
ATOM    406  HG2 PRO A  26      51.000  71.690  55.230  1.00  0.00           H
ATOM    407  CB  PRO A  26      49.160  70.840  54.680  1.00  0.00           C
ATOM    408  HB1 PRO A  26      48.550  71.530  54.110  1.00  0.00           H
ATOM    409  HB2 PRO A  26      49.030  70.980  55.750  1.00  0.00           H
ATOM    410  CA  PRO A  26      48.880  69.380  54.300  1.00  0.00           C
ATOM    411  HA  PRO A  26      47.970  69.070  54.800  1.00  0.00           H
ATOM    412  C   PRO A  26      48.610  69.230  52.820  1.00  0.00           C
ATOM    413  O   PRO A  26      49.570  69.140  52.060  1.00  0.00           O
ATOM    414  N   LYS A  27      47.380  69.100  52.300  1.00  0.00           N
ATOM    415  H   LYS A  27      46.540  69.130  52.870  1.00  0.00           H
ATOM    416  CA  LYS A  27      47.170  68.900  50.870  1.00  0.00           C
ATOM    417  HA  LYS A  27      47.570  67.920  50.610  1.00  0.00           H
ATOM    418  CB  LYS A  27      45.670  69.020  50.640  1.00  0.00           C
ATOM    419  HB1 LYS A  27      45.540  69.150  49.570  1.00  0.00           H
ATOM    420  HB2 LYS A  27      45.300  69.920  51.130  1.00  0.00           H
ATOM    421  CG  LYS A  27      44.770  67.920  51.170  1.00  0.00           C
ATOM    422  HG1 LYS A  27      44.900  67.840  52.250  1.00  0.00           H
ATOM    423  HG2 LYS A  27      45.100  67.010  50.650  1.00  0.00           H
ATOM    424  CD  LYS A  27      43.290  68.170  50.920  1.00  0.00           C
ATOM    425  HD1 LYS A  27      43.180  68.390  49.860  1.00  0.00           H
ATOM    426  HD2 LYS A  27      42.950  69.000  51.540  1.00  0.00           H
ATOM    427  CE  LYS A  27      42.430  66.930  51.210  1.00  0.00           C
ATOM    428  HE1 LYS A  27      42.910  66.020  50.880  1.00  0.00           H
ATOM    429  HE2 LYS A  27      41.530  67.180  50.640  1.00  0.00           H
ATOM    430  NZ  LYS A  27      42.140  66.830  52.640  1.00  0.00           N
ATOM    431  HZ1 LYS A  27      42.930  66.350  53.040  1.00  0.00           H
ATOM    432  HZ2 LYS A  27      42.100  67.770  53.020  1.00  0.00           H
ATOM    433  HZ3 LYS A  27      41.280  66.340  52.880  1.00  0.00           H
ATOM    434  C   LYS A  27      47.860  69.920  49.990  1.00  0.00           C
ATOM    435  O   LYS A  27      48.000  71.070  50.390  1.00  0.00           O
ATOM    436  N   PRO A  28      48.400  69.620  48.800  1.00  0.00           N
ATOM    437  CD  PRO A  28      48.360  68.310  48.170  1.00  0.00           C
ATOM    438  HD1 PRO A  28      47.300  68.040  48.170  1.00  0.00           H
ATOM    439  HD2 PRO A  28      49.030  67.680  48.750  1.00  0.00           H
ATOM    440  CG  PRO A  28      48.960  68.570  46.790  1.00  0.00           C
ATOM    441  HG1 PRO A  28      48.100  68.610  46.120  1.00  0.00           H
ATOM    442  HG2 PRO A  28      49.530  67.670  46.560  1.00  0.00           H
ATOM    443  CB  PRO A  28      49.730  69.870  46.890  1.00  0.00           C
ATOM    444  HB1 PRO A  28      49.810  70.390  45.930  1.00  0.00           H
ATOM    445  HB2 PRO A  28      50.680  69.690  47.390  1.00  0.00           H
ATOM    446  CA  PRO A  28      48.790  70.620  47.840  1.00  0.00           C
ATOM    447  HA  PRO A  28      49.360  71.380  48.370  1.00  0.00           H
ATOM    448  C   PRO A  28      47.690  71.390  47.130  1.00  0.00           C
ATOM    449  O   PRO A  28      46.540  70.960  47.110  1.00  0.00           O
ATOM    450  N   THR A  29      48.000  72.440  46.360  1.00  0.00           N
ATOM    451  H   THR A  29      48.960  72.770  46.390  1.00  0.00           H
ATOM    452  CA  THR A  29      47.170  73.090  45.370  1.00  0.00           C
ATOM    453  HA  THR A  29      46.360  72.430  45.050  1.00  0.00           H
ATOM    454  CB  THR A  29      46.620  74.400  45.920  1.00  0.00           C
ATOM    455  HB  THR A  29      47.390  75.150  46.030  1.00  0.00           H
ATOM    456  CG2 THR A  29      45.510  75.070  45.090  1.00  0.00           C
ATOM    457 1HG2 THR A  29      44.710  74.420  44.750  1.00  0.00           H
ATOM    458 2HG2 THR A  29      45.000  75.850  45.660  1.00  0.00           H
ATOM    459 3HG2 THR A  29      46.050  75.520  44.260  1.00  0.00           H
ATOM    460  OG1 THR A  29      46.100  74.280  47.220  1.00  0.00           O
ATOM    461  HG1 THR A  29      46.850  74.080  47.770  1.00  0.00           H
ATOM    462  C   THR A  29      47.920  73.390  44.080  1.00  0.00           C
ATOM    463  O   THR A  29      49.080  73.790  44.120  1.00  0.00           O
ATOM    464  N   ALA A  30      47.350  73.010  42.930  1.00  0.00           N
ATOM    465  H   ALA A  30      46.470  72.530  43.070  1.00  0.00           H
ATOM    466  CA  ALA A  30      47.890  73.210  41.600  1.00  0.00           C
ATOM    467  HA  ALA A  30      48.840  73.720  41.700  1.00  0.00           H
ATOM    468  CB  ALA A  30      48.190  71.840  40.980  1.00  0.00           C
ATOM    469  HB1 ALA A  30      48.820  71.300  41.680  1.00  0.00           H
ATOM    470  HB2 ALA A  30      47.270  71.260  40.840  1.00  0.00           H
ATOM    471  HB3 ALA A  30      48.650  71.980  40.010  1.00  0.00           H
ATOM    472  C   ALA A  30      47.000  74.010  40.670  1.00  0.00           C
ATOM    473  O   ALA A  30      45.790  74.060  40.870  1.00  0.00           O
ATOM    474  N   LYS A  31      47.570  74.600  39.610  1.00  0.00           N
ATOM    475  H   LYS A  31      48.580  74.560  39.570  1.00  0.00           H
ATOM    476  CA  LYS A  31      46.910  75.500  38.700  1.00  0.00           C
ATOM    477  HA  LYS A  31      45.870  75.190  38.520  1.00  0.00           H
ATOM    478  CB  LYS A  31      46.880  76.920  39.270  1.00  0.00           C
ATOM    479  HB1 LYS A  31      47.920  77.250  39.390  1.00  0.00           H
ATOM    480  HB2 LYS A  31      46.470  76.970  40.280  1.00  0.00           H
ATOM    481  CG  LYS A  31      46.140  77.900  38.370  1.00  0.00           C
ATOM    482  HG1 LYS A  31      46.650  78.030  37.410  1.00  0.00           H
ATOM    483  HG2 LYS A  31      46.040  78.860  38.870  1.00  0.00           H
ATOM    484  CD  LYS A  31      44.710  77.580  37.950  1.00  0.00           C
ATOM    485  HD1 LYS A  31      44.080  77.240  38.780  1.00  0.00           H
ATOM    486  HD2 LYS A  31      44.630  76.660  37.350  1.00  0.00           H
ATOM    487  CE  LYS A  31      44.010  78.760  37.310  1.00  0.00           C
ATOM    488  HE1 LYS A  31      44.040  79.630  37.990  1.00  0.00           H
ATOM    489  HE2 LYS A  31      43.000  78.550  36.970  1.00  0.00           H
ATOM    490  NZ  LYS A  31      44.740  79.200  36.120  1.00  0.00           N
ATOM    491  HZ1 LYS A  31      44.290  79.910  35.550  1.00  0.00           H
ATOM    492  HZ2 LYS A  31      45.640  79.550  36.430  1.00  0.00           H
ATOM    493  HZ3 LYS A  31      44.910  78.480  35.430  1.00  0.00           H
ATOM    494  C   LYS A  31      47.630  75.490  37.360  1.00  0.00           C
ATOM    495  O   LYS A  31      48.860  75.490  37.380  1.00  0.00           O
ATOM    496  N   TYR A  32      46.900  75.270  36.260  1.00  0.00           N
ATOM    497  H   TYR A  32      45.910  75.420  36.300  1.00  0.00           H
ATOM    498  CA  TYR A  32      47.340  75.260  34.880  1.00  0.00           C
ATOM    499  HA  TYR A  32      48.430  75.310  34.800  1.00  0.00           H
ATOM    500  CB  TYR A  32      46.840  73.970  34.210  1.00  0.00           C
ATOM    501  HB1 TYR A  32      46.950  74.050  33.130  1.00  0.00           H
ATOM    502  HB2 TYR A  32      45.780  74.010  34.460  1.00  0.00           H
ATOM    503  CG  TYR A  32      47.560  72.760  34.720  1.00  0.00           C
ATOM    504  CD1 TYR A  32      46.850  71.560  34.540  1.00  0.00           C
ATOM    505  HD1 TYR A  32      45.810  71.480  34.290  1.00  0.00           H
ATOM    506  CE1 TYR A  32      47.460  70.310  34.740  1.00  0.00           C
ATOM    507  HE1 TYR A  32      46.910  69.400  34.560  1.00  0.00           H
ATOM    508  CZ  TYR A  32      48.830  70.270  35.090  1.00  0.00           C
ATOM    509  OH  TYR A  32      49.400  69.100  35.500  1.00  0.00           O
ATOM    510  HH  TYR A  32      48.970  68.300  35.180  1.00  0.00           H
ATOM    511  CE2 TYR A  32      49.570  71.460  35.160  1.00  0.00           C
ATOM    512  HE2 TYR A  32      50.610  71.480  35.470  1.00  0.00           H
ATOM    513  CD2 TYR A  32      48.930  72.690  35.010  1.00  0.00           C
ATOM    514  HD2 TYR A  32      49.480  73.630  35.080  1.00  0.00           H
ATOM    515  C   TYR A  32      46.840  76.490  34.140  1.00  0.00           C
ATOM    516  O   TYR A  32      45.950  77.190  34.610  1.00  0.00           O
ATOM    517  N   THR A  33      47.410  76.660  32.940  1.00  0.00           N
ATOM    518  H   THR A  33      48.200  76.080  32.710  1.00  0.00           H
ATOM    519  CA  THR A  33      46.850  77.510  31.920  1.00  0.00           C
ATOM    520  HA  THR A  33      46.160  78.200  32.410  1.00  0.00           H
ATOM    521  CB  THR A  33      47.980  78.200  31.160  1.00  0.00           C
ATOM    522  HB  THR A  33      47.520  78.630  30.260  1.00  0.00           H
ATOM    523  CG2 THR A  33      48.500  79.350  32.000  1.00  0.00           C
ATOM    524 1HG2 THR A  33      47.710  80.100  31.930  1.00  0.00           H
ATOM    525 2HG2 THR A  33      48.690  79.140  33.050  1.00  0.00           H
ATOM    526 3HG2 THR A  33      49.460  79.710  31.630  1.00  0.00           H
ATOM    527  OG1 THR A  33      49.060  77.310  30.930  1.00  0.00           O
ATOM    528  HG1 THR A  33      49.830  77.750  30.550  1.00  0.00           H
ATOM    529  C   THR A  33      45.980  76.670  30.990  1.00  0.00           C
ATOM    530  O   THR A  33      46.260  75.480  30.930  1.00  0.00           O
ATOM    531  N   PRO A  34      44.840  77.120  30.430  1.00  0.00           N
ATOM    532  CD  PRO A  34      44.360  78.470  30.540  1.00  0.00           C
ATOM    533  HD1 PRO A  34      44.960  79.260  30.080  1.00  0.00           H
ATOM    534  HD2 PRO A  34      44.180  78.830  31.560  1.00  0.00           H
ATOM    535  CG  PRO A  34      43.040  78.320  29.790  1.00  0.00           C
ATOM    536  HG1 PRO A  34      43.190  78.440  28.710  1.00  0.00           H
ATOM    537  HG2 PRO A  34      42.330  79.140  29.900  1.00  0.00           H
ATOM    538  CB  PRO A  34      42.470  76.940  30.090  1.00  0.00           C
ATOM    539  HB1 PRO A  34      41.630  76.570  29.510  1.00  0.00           H
ATOM    540  HB2 PRO A  34      42.180  76.890  31.140  1.00  0.00           H
ATOM    541  CA  PRO A  34      43.810  76.200  30.010  1.00  0.00           C
ATOM    542  HA  PRO A  34      43.680  75.400  30.740  1.00  0.00           H
ATOM    543  C   PRO A  34      43.980  75.680  28.580  1.00  0.00           C
ATOM    544  O   PRO A  34      42.980  75.380  27.920  1.00  0.00           O
ATOM    545  N   LEU A  35      45.180  75.370  28.100  1.00  0.00           N
ATOM    546  H   LEU A  35      45.930  75.270  28.760  1.00  0.00           H
ATOM    547  CA  LEU A  35      45.440  74.890  26.750  1.00  0.00           C
ATOM    548  HA  LEU A  35      45.060  75.560  25.980  1.00  0.00           H
ATOM    549  CB  LEU A  35      46.940  74.890  26.500  1.00  0.00           C
ATOM    550  HB1 LEU A  35      47.230  74.420  25.560  1.00  0.00           H
ATOM    551  HB2 LEU A  35      47.440  74.220  27.200  1.00  0.00           H
ATOM    552  CG  LEU A  35      47.680  76.230  26.430  1.00  0.00           C
ATOM    553  HG  LEU A  35      48.640  76.080  25.930  1.00  0.00           H
ATOM    554  CD1 LEU A  35      47.020  77.270  25.550  1.00  0.00           C
ATOM    555 1HD1 LEU A  35      46.740  76.790  24.600  1.00  0.00           H
ATOM    556 2HD1 LEU A  35      46.070  77.690  25.890  1.00  0.00           H
ATOM    557 3HD1 LEU A  35      47.680  78.120  25.410  1.00  0.00           H
ATOM    558  CD2 LEU A  35      47.900  76.850  27.810  1.00  0.00           C
ATOM    559 1HD2 LEU A  35      47.060  77.490  28.070  1.00  0.00           H
ATOM    560 2HD2 LEU A  35      47.950  76.050  28.540  1.00  0.00           H
ATOM    561 3HD2 LEU A  35      48.800  77.470  27.820  1.00  0.00           H
ATOM    562  C   LEU A  35      44.900  73.470  26.640  1.00  0.00           C
ATOM    563  O   LEU A  35      45.110  72.610  27.500  1.00  0.00           O
ATOM    564  N   VAL A  36      44.160  73.270  25.550  1.00  0.00           N
ATOM    565  H   VAL A  36      44.160  74.040  24.910  1.00  0.00           H
ATOM    566  CA  VAL A  36      43.810  71.990  24.980  1.00  0.00           C
ATOM    567  HA  VAL A  36      43.890  71.240  25.780  1.00  0.00           H
ATOM    568  CB  VAL A  36      42.360  71.890  24.510  1.00  0.00           C
ATOM    569  HB  VAL A  36      42.180  70.890  24.120  1.00  0.00           H
ATOM    570  CG1 VAL A  36      41.550  72.140  25.790  1.00  0.00           C
ATOM    571 1HG1 VAL A  36      41.740  71.440  26.600  1.00  0.00           H
ATOM    572 2HG1 VAL A  36      41.810  73.140  26.130  1.00  0.00           H
ATOM    573 3HG1 VAL A  36      40.480  71.990  25.640  1.00  0.00           H
ATOM    574  CG2 VAL A  36      41.970  72.950  23.480  1.00  0.00           C
ATOM    575 1HG2 VAL A  36      42.450  72.670  22.540  1.00  0.00           H
ATOM    576 2HG2 VAL A  36      40.910  72.790  23.320  1.00  0.00           H
ATOM    577 3HG2 VAL A  36      42.080  73.980  23.810  1.00  0.00           H
ATOM    578  C   VAL A  36      44.700  71.540  23.830  1.00  0.00           C
ATOM    579  O   VAL A  36      45.250  72.310  23.050  1.00  0.00           O
ATOM    580  N   GLY A  37      44.970  70.230  23.780  1.00  0.00           N
ATOM    581  H   GLY A  37      44.510  69.600  24.420  1.00  0.00           H
ATOM    582  CA  GLY A  37      45.990  69.630  22.940  1.00  0.00           C
ATOM    583  HA1 GLY A  37      45.950  68.580  23.220  1.00  0.00           H
ATOM    584  HA2 GLY A  37      47.010  69.910  23.210  1.00  0.00           H
ATOM    585  C   GLY A  37      45.880  69.660  21.430  1.00  0.00           C
ATOM    586  O   GLY A  37      44.800  69.890  20.860  1.00  0.00           O
ATOM    587  N   THR A  38      46.970  69.670  20.680  1.00  0.00           N
ATOM    588  H   THR A  38      47.810  69.650  21.230  1.00  0.00           H
ATOM    589  CA  THR A  38      47.070  69.960  19.250  1.00  0.00           C
ATOM    590  HA  THR A  38      46.120  69.670  18.780  1.00  0.00           H
ATOM    591  CB  THR A  38      47.310  71.440  18.990  1.00  0.00           C
ATOM    592  HB  THR A  38      47.590  71.660  17.960  1.00  0.00           H
ATOM    593  CG2 THR A  38      46.140  72.330  19.330  1.00  0.00           C
ATOM    594 1HG2 THR A  38      46.330  73.250  18.760  1.00  0.00           H
ATOM    595 2HG2 THR A  38      45.260  71.940  18.810  1.00  0.00           H
ATOM    596 3HG2 THR A  38      46.050  72.490  20.410  1.00  0.00           H
ATOM    597  OG1 THR A  38      48.440  71.940  19.690  1.00  0.00           O
ATOM    598  HG1 THR A  38      49.160  71.430  19.340  1.00  0.00           H
ATOM    599  C   THR A  38      48.090  68.960  18.740  1.00  0.00           C
ATOM    600  O   THR A  38      49.260  69.260  18.960  1.00  0.00           O
ATOM    601  N   SER A  39      47.770  67.780  18.210  1.00  0.00           N
ATOM    602  H   SER A  39      46.790  67.540  18.230  1.00  0.00           H
ATOM    603  CA  SER A  39      48.620  66.720  17.700  1.00  0.00           C
ATOM    604  HA  SER A  39      49.240  66.310  18.500  1.00  0.00           H
ATOM    605  CB  SER A  39      47.760  65.590  17.160  1.00  0.00           C
ATOM    606  HB1 SER A  39      48.350  64.840  16.620  1.00  0.00           H
ATOM    607  HB2 SER A  39      47.010  65.970  16.470  1.00  0.00           H
ATOM    608  OG  SER A  39      47.080  64.840  18.160  1.00  0.00           O
ATOM    609  HG  SER A  39      46.260  65.290  18.370  1.00  0.00           H
ATOM    610  C   SER A  39      49.700  67.090  16.700  1.00  0.00           C
ATOM    611  O   SER A  39      50.780  66.500  16.820  1.00  0.00           O
ATOM    612  N   LEU A  40      49.620  68.130  15.850  1.00  0.00           N
ATOM    613  H   LEU A  40      48.760  68.630  15.750  1.00  0.00           H
ATOM    614  CA  LEU A  40      50.650  68.580  14.940  1.00  0.00           C
ATOM    615  HA  LEU A  40      51.200  67.660  14.740  1.00  0.00           H
ATOM    616  CB  LEU A  40      49.940  69.030  13.670  1.00  0.00           C
ATOM    617  HB1 LEU A  40      49.210  69.750  14.050  1.00  0.00           H
ATOM    618  HB2 LEU A  40      49.540  68.150  13.190  1.00  0.00           H
ATOM    619  CG  LEU A  40      50.860  69.710  12.660  1.00  0.00           C
ATOM    620  HG  LEU A  40      51.290  70.620  13.070  1.00  0.00           H
ATOM    621  CD1 LEU A  40      51.910  68.740  12.100  1.00  0.00           C
ATOM    622 1HD1 LEU A  40      52.640  68.420  12.830  1.00  0.00           H
ATOM    623 2HD1 LEU A  40      51.420  67.850  11.710  1.00  0.00           H
ATOM    624 3HD1 LEU A  40      52.510  69.270  11.350  1.00  0.00           H
ATOM    625  CD2 LEU A  40      50.070  70.170  11.430  1.00  0.00           C
ATOM    626 1HD2 LEU A  40      49.510  71.070  11.720  1.00  0.00           H
ATOM    627 2HD2 LEU A  40      50.730  70.540  10.650  1.00  0.00           H
ATOM    628 3HD2 LEU A  40      49.460  69.360  11.050  1.00  0.00           H
ATOM    629  C   LEU A  40      51.390  69.720  15.650  1.00  0.00           C
ATOM    630  O   LEU A  40      52.600  69.770  15.420  1.00  0.00           O
ATOM    631  N   HIS A  41      50.680  70.660  16.270  1.00  0.00           N
ATOM    632  H   HIS A  41      49.680  70.540  16.390  1.00  0.00           H
ATOM    633  CA  HIS A  41      51.210  71.980  16.560  1.00  0.00           C
ATOM    634  HA  HIS A  41      51.990  72.110  15.820  1.00  0.00           H
ATOM    635  CB  HIS A  41      50.080  73.020  16.420  1.00  0.00           C
ATOM    636  HB1 HIS A  41      50.630  73.930  16.600  1.00  0.00           H
ATOM    637  HB2 HIS A  41      49.290  72.830  17.140  1.00  0.00           H
ATOM    638  CG  HIS A  41      49.560  73.060  15.010  1.00  0.00           C
ATOM    639  ND1 HIS A  41      48.540  72.250  14.500  1.00  0.00           N
ATOM    640  CE1 HIS A  41      48.220  72.750  13.310  1.00  0.00           C
ATOM    641  HE1 HIS A  41      47.480  72.310  12.630  1.00  0.00           H
ATOM    642  NE2 HIS A  41      48.990  73.820  13.040  1.00  0.00           N
ATOM    643  HE2 HIS A  41      48.860  74.450  12.260  1.00  0.00           H
ATOM    644  CD2 HIS A  41      49.810  74.080  14.120  1.00  0.00           C
ATOM    645  HD2 HIS A  41      50.490  74.900  14.280  1.00  0.00           H
ATOM    646  C   HIS A  41      51.920  72.100  17.900  1.00  0.00           C
ATOM    647  O   HIS A  41      51.480  71.440  18.830  1.00  0.00           O
ATOM    648  N   PRO A  42      52.820  73.070  18.020  1.00  0.00           N
ATOM    649  CD  PRO A  42      53.360  73.860  16.930  1.00  0.00           C
ATOM    650  HD1 PRO A  42      52.650  74.520  16.440  1.00  0.00           H
ATOM    651  HD2 PRO A  42      53.750  73.100  16.250  1.00  0.00           H
ATOM    652  CG  PRO A  42      54.480  74.730  17.510  1.00  0.00           C
ATOM    653  HG1 PRO A  42      54.630  75.690  17.030  1.00  0.00           H
ATOM    654  HG2 PRO A  42      55.340  74.060  17.450  1.00  0.00           H
ATOM    655  CB  PRO A  42      54.040  74.840  18.970  1.00  0.00           C
ATOM    656  HB1 PRO A  42      53.400  75.710  19.130  1.00  0.00           H
ATOM    657  HB2 PRO A  42      54.820  75.070  19.690  1.00  0.00           H
ATOM    658  CA  PRO A  42      53.310  73.540  19.310  1.00  0.00           C
ATOM    659  HA  PRO A  42      54.070  72.850  19.660  1.00  0.00           H
ATOM    660  C   PRO A  42      52.290  73.780  20.410  1.00  0.00           C
ATOM    661  O   PRO A  42      51.330  74.530  20.240  1.00  0.00           O
ATOM    662  N   VAL A  43      52.570  73.380  21.650  1.00  0.00           N
ATOM    663  H   VAL A  43      53.430  72.880  21.830  1.00  0.00           H
ATOM    664  CA  VAL A  43      51.750  73.690  22.800  1.00  0.00           C
ATOM    665  HA  VAL A  43      51.190  74.610  22.600  1.00  0.00           H
ATOM    666  CB  VAL A  43      50.650  72.640  22.960  1.00  0.00           C
ATOM    667  HB  VAL A  43      50.090  72.770  22.030  1.00  0.00           H
ATOM    668  CG1 VAL A  43      51.090  71.190  22.980  1.00  0.00           C
ATOM    669 1HG1 VAL A  43      51.510  70.930  22.020  1.00  0.00           H
ATOM    670 2HG1 VAL A  43      51.800  70.930  23.770  1.00  0.00           H
ATOM    671 3HG1 VAL A  43      50.190  70.680  23.340  1.00  0.00           H
ATOM    672  CG2 VAL A  43      49.720  72.950  24.140  1.00  0.00           C
ATOM    673 1HG2 VAL A  43      48.810  72.330  24.100  1.00  0.00           H
ATOM    674 2HG2 VAL A  43      50.210  72.910  25.110  1.00  0.00           H
ATOM    675 3HG2 VAL A  43      49.390  73.990  24.110  1.00  0.00           H
ATOM    676  C   VAL A  43      52.650  73.760  24.030  1.00  0.00           C
ATOM    677  O   VAL A  43      53.580  72.980  24.100  1.00  0.00           O
ATOM    678  N   LEU A  44      52.330  74.650  24.970  1.00  0.00           N
ATOM    679  H   LEU A  44      51.480  75.170  24.830  1.00  0.00           H
ATOM    680  CA  LEU A  44      52.990  74.810  26.260  1.00  0.00           C
ATOM    681  HA  LEU A  44      53.710  73.990  26.390  1.00  0.00           H
ATOM    682  CB  LEU A  44      53.760  76.120  26.170  1.00  0.00           C
ATOM    683  HB1 LEU A  44      53.030  76.920  26.250  1.00  0.00           H
ATOM    684  HB2 LEU A  44      54.390  76.240  25.290  1.00  0.00           H
ATOM    685  CG  LEU A  44      54.750  76.350  27.320  1.00  0.00           C
ATOM    686  HG  LEU A  44      54.280  76.230  28.290  1.00  0.00           H
ATOM    687  CD1 LEU A  44      55.990  75.470  27.220  1.00  0.00           C
ATOM    688 1HD1 LEU A  44      56.350  75.370  26.190  1.00  0.00           H
ATOM    689 2HD1 LEU A  44      56.740  76.010  27.800  1.00  0.00           H
ATOM    690 3HD1 LEU A  44      55.800  74.500  27.670  1.00  0.00           H
ATOM    691  CD2 LEU A  44      55.270  77.790  27.240  1.00  0.00           C
ATOM    692 1HD2 LEU A  44      55.880  77.900  28.140  1.00  0.00           H
ATOM    693 2HD2 LEU A  44      55.930  77.800  26.370  1.00  0.00           H
ATOM    694 3HD2 LEU A  44      54.420  78.470  27.270  1.00  0.00           H
ATOM    695  C   LEU A  44      51.870  74.750  27.290  1.00  0.00           C
ATOM    696  O   LEU A  44      50.820  75.320  27.070  1.00  0.00           O
ATOM    697  N   TRP A  45      52.150  74.230  28.490  1.00  0.00           N
ATOM    698  H   TRP A  45      53.050  73.760  28.560  1.00  0.00           H
ATOM    699  CA  TRP A  45      51.380  74.440  29.700  1.00  0.00           C
ATOM    700  HA  TRP A  45      50.580  75.160  29.510  1.00  0.00           H
ATOM    701  CB  TRP A  45      50.760  73.160  30.240  1.00  0.00           C
ATOM    702  HB1 TRP A  45      50.450  73.380  31.260  1.00  0.00           H
ATOM    703  HB2 TRP A  45      51.460  72.330  30.350  1.00  0.00           H
ATOM    704  CG  TRP A  45      49.530  72.730  29.500  1.00  0.00           C
ATOM    705  CD1 TRP A  45      48.270  73.120  29.800  1.00  0.00           C
ATOM    706  HD1 TRP A  45      47.920  73.840  30.520  1.00  0.00           H
ATOM    707  NE1 TRP A  45      47.390  72.310  29.120  1.00  0.00           N
ATOM    708  HE1 TRP A  45      46.390  72.410  29.190  1.00  0.00           H
ATOM    709  CE2 TRP A  45      48.020  71.550  28.160  1.00  0.00           C
ATOM    710  CZ2 TRP A  45      47.520  70.750  27.120  1.00  0.00           C
ATOM    711  HZ2 TRP A  45      46.480  70.500  26.980  1.00  0.00           H
ATOM    712  CH2 TRP A  45      48.460  70.120  26.300  1.00  0.00           C
ATOM    713  HH2 TRP A  45      48.110  69.440  25.540  1.00  0.00           H
ATOM    714  CZ3 TRP A  45      49.840  70.240  26.510  1.00  0.00           C
ATOM    715  HZ3 TRP A  45      50.580  69.740  25.920  1.00  0.00           H
ATOM    716  CE3 TRP A  45      50.270  71.160  27.490  1.00  0.00           C
ATOM    717  HE3 TRP A  45      51.300  71.460  27.520  1.00  0.00           H
ATOM    718  CD2 TRP A  45      49.400  71.770  28.400  1.00  0.00           C
ATOM    719  C   TRP A  45      52.320  75.080  30.700  1.00  0.00           C
ATOM    720  O   TRP A  45      53.430  74.580  30.880  1.00  0.00           O
ATOM    721  N   ASN A  46      51.850  76.120  31.390  1.00  0.00           N
ATOM    722  H   ASN A  46      51.020  76.570  31.020  1.00  0.00           H
ATOM    723  CA  ASN A  46      52.390  76.750  32.580  1.00  0.00           C
ATOM    724  HA  ASN A  46      53.460  76.520  32.660  1.00  0.00           H
ATOM    725  CB  ASN A  46      52.260  78.260  32.430  1.00  0.00           C
ATOM    726  HB1 ASN A  46      51.270  78.570  32.770  1.00  0.00           H
ATOM    727  HB2 ASN A  46      52.420  78.460  31.380  1.00  0.00           H
ATOM    728  CG  ASN A  46      53.340  79.070  33.140  1.00  0.00           C
ATOM    729  OD1 ASN A  46      53.840  78.550  34.130  1.00  0.00           O
ATOM    730  ND2 ASN A  46      53.870  80.160  32.580  1.00  0.00           N
ATOM    731 1HD2 ASN A  46      53.580  80.500  31.670  1.00  0.00           H
ATOM    732 2HD2 ASN A  46      54.620  80.560  33.110  1.00  0.00           H
ATOM    733  C   ASN A  46      51.760  76.260  33.880  1.00  0.00           C
ATOM    734  O   ASN A  46      50.530  76.200  33.930  1.00  0.00           O
ATOM    735  N   CYS A  47      52.530  76.030  34.940  1.00  0.00           N
ATOM    736  H   CYS A  47      53.540  76.030  34.820  1.00  0.00           H
ATOM    737  CA  CYS A  47      52.030  75.470  36.170  1.00  0.00           C
ATOM    738  HA  CYS A  47      50.940  75.420  36.110  1.00  0.00           H
ATOM    739  CB  CYS A  47      52.520  74.020  36.250  1.00  0.00           C
ATOM    740  HB1 CYS A  47      53.590  74.010  36.480  1.00  0.00           H
ATOM    741  HB2 CYS A  47      52.400  73.420  35.350  1.00  0.00           H
ATOM    742  SG  CYS A  47      51.750  73.210  37.670  1.00  0.00           S
ATOM    743  HG  CYS A  47      50.540  73.460  37.180  1.00  0.00           H
ATOM    744  C   CYS A  47      52.450  76.340  37.350  1.00  0.00           C
ATOM    745  O   CYS A  47      53.590  76.720  37.540  1.00  0.00           O
ATOM    746  N   GLN A  48      51.510  76.460  38.290  1.00  0.00           N
ATOM    747  H   GLN A  48      50.570  76.120  38.150  1.00  0.00           H
ATOM    748  CA  GLN A  48      51.710  77.040  39.600  1.00  0.00           C
ATOM    749  HA  GLN A  48      52.770  77.260  39.730  1.00  0.00           H
ATOM    750  CB  GLN A  48      51.030  78.400  39.770  1.00  0.00           C
ATOM    751  HB1 GLN A  48      49.970  78.230  39.950  1.00  0.00           H
ATOM    752  HB2 GLN A  48      51.050  78.930  38.820  1.00  0.00           H
ATOM    753  CG  GLN A  48      51.510  79.180  40.980  1.00  0.00           C
ATOM    754  HG1 GLN A  48      52.460  79.690  40.790  1.00  0.00           H
ATOM    755  HG2 GLN A  48      51.610  78.600  41.900  1.00  0.00           H
ATOM    756  CD  GLN A  48      50.370  80.130  41.310  1.00  0.00           C
ATOM    757  OE1 GLN A  48      50.250  81.150  40.640  1.00  0.00           O
ATOM    758  NE2 GLN A  48      49.600  79.960  42.380  1.00  0.00           N
ATOM    759 1HE2 GLN A  48      49.730  79.080  42.870  1.00  0.00           H
ATOM    760 2HE2 GLN A  48      48.950  80.660  42.710  1.00  0.00           H
ATOM    761  C   GLN A  48      51.280  76.010  40.640  1.00  0.00           C
ATOM    762  O   GLN A  48      50.140  75.580  40.740  1.00  0.00           O
ATOM    763  N   LEU A  49      52.270  75.640  41.450  1.00  0.00           N
ATOM    764  H   LEU A  49      53.220  75.950  41.240  1.00  0.00           H
ATOM    765  CA  LEU A  49      52.050  74.700  42.530  1.00  0.00           C
ATOM    766  HA  LEU A  49      51.070  74.250  42.430  1.00  0.00           H
ATOM    767  CB  LEU A  49      53.120  73.620  42.470  1.00  0.00           C
ATOM    768  HB1 LEU A  49      54.150  73.930  42.640  1.00  0.00           H
ATOM    769  HB2 LEU A  49      53.260  73.200  41.470  1.00  0.00           H
ATOM    770  CG  LEU A  49      52.900  72.380  43.340  1.00  0.00           C
ATOM    771  HG  LEU A  49      52.830  72.780  44.360  1.00  0.00           H
ATOM    772  CD1 LEU A  49      51.540  71.730  43.080  1.00  0.00           C
ATOM    773 1HD1 LEU A  49      51.370  71.640  42.000  1.00  0.00           H
ATOM    774 2HD1 LEU A  49      51.610  70.680  43.370  1.00  0.00           H
ATOM    775 3HD1 LEU A  49      50.660  72.200  43.510  1.00  0.00           H
ATOM    776  CD2 LEU A  49      53.960  71.310  43.210  1.00  0.00           C
ATOM    777 1HD2 LEU A  49      54.950  71.760  43.190  1.00  0.00           H
ATOM    778 2HD2 LEU A  49      53.860  70.610  44.040  1.00  0.00           H
ATOM    779 3HD2 LEU A  49      53.920  70.680  42.310  1.00  0.00           H
ATOM    780  C   LEU A  49      52.230  75.410  43.860  1.00  0.00           C
ATOM    781  O   LEU A  49      53.120  76.250  44.010  1.00  0.00           O
ATOM    782  N   SER A  50      51.500  75.050  44.910  1.00  0.00           N
ATOM    783  H   SER A  50      50.730  74.440  44.690  1.00  0.00           H
ATOM    784  CA  SER A  50      51.510  75.530  46.280  1.00  0.00           C
ATOM    785  HA  SER A  50      52.480  76.030  46.360  1.00  0.00           H
ATOM    786  CB  SER A  50      50.450  76.610  46.430  1.00  0.00           C
ATOM    787  HB1 SER A  50      50.670  77.010  47.420  1.00  0.00           H
ATOM    788  HB2 SER A  50      49.420  76.290  46.390  1.00  0.00           H
ATOM    789  OG  SER A  50      50.530  77.760  45.610  1.00  0.00           O
ATOM    790  HG  SER A  50      50.340  77.460  44.720  1.00  0.00           H
ATOM    791  C   SER A  50      51.470  74.350  47.230  1.00  0.00           C
ATOM    792  O   SER A  50      50.760  73.380  46.990  1.00  0.00           O
ATOM    793  N   PHE A  51      52.330  74.360  48.270  1.00  0.00           N
ATOM    794  H   PHE A  51      52.920  75.170  48.350  1.00  0.00           H
ATOM    795  CA  PHE A  51      52.440  73.290  49.240  1.00  0.00           C
ATOM    796  HA  PHE A  51      51.470  72.840  49.480  1.00  0.00           H
ATOM    797  CB  PHE A  51      53.290  72.130  48.750  1.00  0.00           C
ATOM    798  HB1 PHE A  51      54.170  72.450  48.190  1.00  0.00           H
ATOM    799  HB2 PHE A  51      52.670  71.660  47.990  1.00  0.00           H
ATOM    800  CG  PHE A  51      53.460  71.050  49.810  1.00  0.00           C
ATOM    801  CD1 PHE A  51      54.750  70.930  50.330  1.00  0.00           C
ATOM    802  HD1 PHE A  51      55.540  71.520  49.880  1.00  0.00           H
ATOM    803  CE1 PHE A  51      55.100  70.070  51.360  1.00  0.00           C
ATOM    804  HE1 PHE A  51      56.140  70.120  51.670  1.00  0.00           H
ATOM    805  CZ  PHE A  51      54.050  69.350  51.950  1.00  0.00           C
ATOM    806  HZ  PHE A  51      54.260  68.740  52.820  1.00  0.00           H
ATOM    807  CE2 PHE A  51      52.750  69.570  51.510  1.00  0.00           C
ATOM    808  HE2 PHE A  51      51.970  69.130  52.120  1.00  0.00           H
ATOM    809  CD2 PHE A  51      52.410  70.300  50.380  1.00  0.00           C
ATOM    810  HD2 PHE A  51      51.370  70.390  50.090  1.00  0.00           H
ATOM    811  C   PHE A  51      53.000  73.970  50.480  1.00  0.00           C
ATOM    812  O   PHE A  51      54.010  74.670  50.450  1.00  0.00           O
ATOM    813  N   ALA A  52      52.340  73.760  51.630  1.00  0.00           N
ATOM    814  H   ALA A  52      51.390  73.450  51.490  1.00  0.00           H
ATOM    815  CA  ALA A  52      52.700  74.150  52.980  1.00  0.00           C
ATOM    816  HA  ALA A  52      51.780  74.050  53.540  1.00  0.00           H
ATOM    817  CB  ALA A  52      53.610  73.010  53.440  1.00  0.00           C
ATOM    818  HB1 ALA A  52      54.510  73.060  52.820  1.00  0.00           H
ATOM    819  HB2 ALA A  52      53.950  73.180  54.470  1.00  0.00           H
ATOM    820  HB3 ALA A  52      53.090  72.060  53.280  1.00  0.00           H
ATOM    821  C   ALA A  52      53.340  75.510  53.220  1.00  0.00           C
ATOM    822  O   ALA A  52      54.330  75.620  53.940  1.00  0.00           O
ATOM    823  N   GLY A  53      52.800  76.570  52.610  1.00  0.00           N
ATOM    824  H   GLY A  53      51.860  76.500  52.280  1.00  0.00           H
ATOM    825  CA  GLY A  53      53.290  77.920  52.780  1.00  0.00           C
ATOM    826  HA1 GLY A  53      53.790  78.070  53.730  1.00  0.00           H
ATOM    827  HA2 GLY A  53      52.480  78.640  52.570  1.00  0.00           H
ATOM    828  C   GLY A  53      54.410  78.320  51.830  1.00  0.00           C
ATOM    829  O   GLY A  53      54.990  79.390  51.970  1.00  0.00           O
ATOM    830  N   TYR A  54      54.740  77.490  50.850  1.00  0.00           N
ATOM    831  H   TYR A  54      54.270  76.590  50.890  1.00  0.00           H
ATOM    832  CA  TYR A  54      55.680  77.710  49.770  1.00  0.00           C
ATOM    833  HA  TYR A  54      56.090  78.720  49.790  1.00  0.00           H
ATOM    834  CB  TYR A  54      56.860  76.750  49.700  1.00  0.00           C
ATOM    835  HB1 TYR A  54      57.620  77.250  49.110  1.00  0.00           H
ATOM    836  HB2 TYR A  54      56.580  75.800  49.240  1.00  0.00           H
ATOM    837  CG  TYR A  54      57.350  76.320  51.070  1.00  0.00           C
ATOM    838  CD1 TYR A  54      58.090  77.300  51.750  1.00  0.00           C
ATOM    839  HD1 TYR A  54      58.140  78.330  51.430  1.00  0.00           H
ATOM    840  CE1 TYR A  54      58.560  77.020  53.040  1.00  0.00           C
ATOM    841  HE1 TYR A  54      59.170  77.730  53.580  1.00  0.00           H
ATOM    842  CZ  TYR A  54      58.280  75.750  53.570  1.00  0.00           C
ATOM    843  OH  TYR A  54      58.740  75.530  54.830  1.00  0.00           O
ATOM    844  HH  TYR A  54      58.580  74.590  55.000  1.00  0.00           H
ATOM    845  CE2 TYR A  54      57.530  74.770  52.870  1.00  0.00           C
ATOM    846  HE2 TYR A  54      57.310  73.740  53.110  1.00  0.00           H
ATOM    847  CD2 TYR A  54      57.210  75.010  51.530  1.00  0.00           C
ATOM    848  HD2 TYR A  54      56.610  74.220  51.100  1.00  0.00           H
ATOM    849  C   TYR A  54      54.930  77.580  48.450  1.00  0.00           C
ATOM    850  O   TYR A  54      53.900  76.910  48.350  1.00  0.00           O
ATOM    851  N   THR A  55      55.330  78.270  47.380  1.00  0.00           N
ATOM    852  H   THR A  55      56.210  78.750  47.490  1.00  0.00           H
ATOM    853  CA  THR A  55      54.870  78.230  46.020  1.00  0.00           C
ATOM    854  HA  THR A  55      54.240  77.370  45.820  1.00  0.00           H
ATOM    855  CB  THR A  55      53.900  79.410  45.900  1.00  0.00           C
ATOM    856  HB  THR A  55      54.470  80.280  46.220  1.00  0.00           H
ATOM    857  CG2 THR A  55      53.210  79.590  44.560  1.00  0.00           C
ATOM    858 1HG2 THR A  55      52.690  78.670  44.290  1.00  0.00           H
ATOM    859 2HG2 THR A  55      52.740  80.560  44.460  1.00  0.00           H
ATOM    860 3HG2 THR A  55      54.040  79.680  43.840  1.00  0.00           H
ATOM    861  OG1 THR A  55      52.810  79.250  46.800  1.00  0.00           O
ATOM    862  HG1 THR A  55      52.240  78.620  46.340  1.00  0.00           H
ATOM    863  C   THR A  55      56.010  78.210  45.020  1.00  0.00           C
ATOM    864  O   THR A  55      56.960  78.980  45.180  1.00  0.00           O
ATOM    865  N   GLU A  56      55.860  77.440  43.940  1.00  0.00           N
ATOM    866  H   GLU A  56      55.030  76.880  43.830  1.00  0.00           H
ATOM    867  CA  GLU A  56      56.790  77.380  42.830  1.00  0.00           C
ATOM    868  HA  GLU A  56      57.330  78.320  42.780  1.00  0.00           H
ATOM    869  CB  GLU A  56      57.790  76.230  43.020  1.00  0.00           C
ATOM    870  HB1 GLU A  56      57.310  75.270  42.900  1.00  0.00           H
ATOM    871  HB2 GLU A  56      58.120  76.310  44.060  1.00  0.00           H
ATOM    872  CG  GLU A  56      59.110  76.160  42.260  1.00  0.00           C
ATOM    873  HG1 GLU A  56      58.750  75.870  41.280  1.00  0.00           H
ATOM    874  HG2 GLU A  56      59.860  75.430  42.550  1.00  0.00           H
ATOM    875  CD  GLU A  56      59.700  77.570  42.220  1.00  0.00           C
ATOM    876  OE1 GLU A  56      60.430  77.930  43.170  1.00  0.00           O
ATOM    877  OE2 GLU A  56      59.630  78.250  41.180  1.00  0.00           O
ATOM    878  C   GLU A  56      56.050  77.120  41.530  1.00  0.00           C
ATOM    879  O   GLU A  56      54.910  76.650  41.450  1.00  0.00           O
ATOM    880  N   SER A  57      56.660  77.600  40.450  1.00  0.00           N
ATOM    881  H   SER A  57      57.630  77.900  40.480  1.00  0.00           H
ATOM    882  CA  SER A  57      56.150  77.570  39.090  1.00  0.00           C
ATOM    883  HA  SER A  57      55.350  76.840  39.190  1.00  0.00           H
ATOM    884  CB  SER A  57      55.660  78.970  38.740  1.00  0.00           C
ATOM    885  HB1 SER A  57      55.110  79.440  39.540  1.00  0.00           H
ATOM    886  HB2 SER A  57      54.990  78.900  37.880  1.00  0.00           H
ATOM    887  OG  SER A  57      56.740  79.750  38.280  1.00  0.00           O
ATOM    888  HG  SER A  57      56.600  79.950  37.350  1.00  0.00           H
ATOM    889  C   SER A  57      57.120  77.060  38.040  1.00  0.00           C
ATOM    890  O   SER A  57      58.340  77.100  38.150  1.00  0.00           O
ATOM    891  N   ALA A  58      56.530  76.450  37.000  1.00  0.00           N
ATOM    892  H   ALA A  58      55.520  76.460  36.970  1.00  0.00           H
ATOM    893  CA  ALA A  58      57.250  75.680  36.010  1.00  0.00           C
ATOM    894  HA  ALA A  58      58.260  76.060  35.840  1.00  0.00           H
ATOM    895  CB  ALA A  58      57.410  74.280  36.590  1.00  0.00           C
ATOM    896  HB1 ALA A  58      57.870  73.590  35.880  1.00  0.00           H
ATOM    897  HB2 ALA A  58      58.000  74.270  37.520  1.00  0.00           H
ATOM    898  HB3 ALA A  58      56.440  73.910  36.900  1.00  0.00           H
ATOM    899  C   ALA A  58      56.550  75.620  34.670  1.00  0.00           C
ATOM    900  O   ALA A  58      55.330  75.700  34.640  1.00  0.00           O
ATOM    901  N   VAL A  59      57.210  75.240  33.570  1.00  0.00           N
ATOM    902  H   VAL A  59      58.210  75.110  33.620  1.00  0.00           H
ATOM    903  CA  VAL A  59      56.580  75.120  32.270  1.00  0.00           C
ATOM    904  HA  VAL A  59      55.500  75.170  32.360  1.00  0.00           H
ATOM    905  CB  VAL A  59      56.930  76.320  31.410  1.00  0.00           C
ATOM    906  HB  VAL A  59      56.400  76.210  30.470  1.00  0.00           H
ATOM    907  CG1 VAL A  59      56.490  77.660  32.010  1.00  0.00           C
ATOM    908 1HG1 VAL A  59      57.050  77.820  32.920  1.00  0.00           H
ATOM    909 2HG1 VAL A  59      56.590  78.540  31.390  1.00  0.00           H
ATOM    910 3HG1 VAL A  59      55.420  77.620  32.230  1.00  0.00           H
ATOM    911  CG2 VAL A  59      58.380  76.470  30.960  1.00  0.00           C
ATOM    912 1HG2 VAL A  59      58.710  75.640  30.320  1.00  0.00           H
ATOM    913 2HG2 VAL A  59      58.500  77.350  30.320  1.00  0.00           H
ATOM    914 3HG2 VAL A  59      58.970  76.620  31.860  1.00  0.00           H
ATOM    915  C   VAL A  59      57.020  73.840  31.560  1.00  0.00           C
ATOM    916  O   VAL A  59      58.190  73.470  31.600  1.00  0.00           O
ATOM    917  N   ASN A  60      56.060  73.210  30.870  1.00  0.00           N
ATOM    918  H   ASN A  60      55.090  73.400  31.080  1.00  0.00           H
ATOM    919  CA  ASN A  60      56.330  71.990  30.130  1.00  0.00           C
ATOM    920  HA  ASN A  60      57.280  72.140  29.610  1.00  0.00           H
ATOM    921  CB  ASN A  60      56.370  70.840  31.120  1.00  0.00           C
ATOM    922  HB1 ASN A  60      55.370  70.440  31.320  1.00  0.00           H
ATOM    923  HB2 ASN A  60      56.820  71.240  32.030  1.00  0.00           H
ATOM    924  CG  ASN A  60      57.230  69.700  30.620  1.00  0.00           C
ATOM    925  OD1 ASN A  60      56.880  68.980  29.680  1.00  0.00           O
ATOM    926  ND2 ASN A  60      58.440  69.620  31.190  1.00  0.00           N
ATOM    927 1HD2 ASN A  60      58.740  70.350  31.810  1.00  0.00           H
ATOM    928 2HD2 ASN A  60      58.920  68.740  31.000  1.00  0.00           H
ATOM    929  C   ASN A  60      55.380  71.780  28.940  1.00  0.00           C
ATOM    930  O   ASN A  60      54.230  72.190  28.940  1.00  0.00           O
ATOM    931  N   SER A  61      55.890  71.050  27.940  1.00  0.00           N
ATOM    932  H   SER A  61      56.880  70.860  27.920  1.00  0.00           H
ATOM    933  CA  SER A  61      55.170  70.670  26.750  1.00  0.00           C
ATOM    934  HA  SER A  61      54.620  71.520  26.360  1.00  0.00           H
ATOM    935  CB  SER A  61      56.110  70.170  25.660  1.00  0.00           C
ATOM    936  HB1 SER A  61      56.750  71.010  25.380  1.00  0.00           H
ATOM    937  HB2 SER A  61      55.430  69.840  24.870  1.00  0.00           H
ATOM    938  OG  SER A  61      56.960  69.200  26.220  1.00  0.00           O
ATOM    939  HG  SER A  61      56.470  68.380  26.290  1.00  0.00           H
ATOM    940  C   SER A  61      54.070  69.640  26.980  1.00  0.00           C
ATOM    941  O   SER A  61      53.180  69.530  26.140  1.00  0.00           O
ATOM    942  N   THR A  62      54.070  68.880  28.080  1.00  0.00           N
ATOM    943  H   THR A  62      54.830  69.100  28.710  1.00  0.00           H
ATOM    944  CA  THR A  62      52.980  68.160  28.710  1.00  0.00           C
ATOM    945  HA  THR A  62      52.050  68.370  28.200  1.00  0.00           H
ATOM    946  CB  THR A  62      53.330  66.680  28.490  1.00  0.00           C
ATOM    947  HB  THR A  62      54.380  66.690  28.760  1.00  0.00           H
ATOM    948  CG2 THR A  62      52.650  65.730  29.460  1.00  0.00           C
ATOM    949 1HG2 THR A  62      53.080  64.740  29.310  1.00  0.00           H
ATOM    950 2HG2 THR A  62      52.700  66.000  30.520  1.00  0.00           H
ATOM    951 3HG2 THR A  62      51.580  65.810  29.240  1.00  0.00           H
ATOM    952  OG1 THR A  62      53.190  66.290  27.140  1.00  0.00           O
ATOM    953  HG1 THR A  62      52.380  66.730  26.860  1.00  0.00           H
ATOM    954  C   THR A  62      52.790  68.630  30.150  1.00  0.00           C
ATOM    955  O   THR A  62      53.720  68.620  30.960  1.00  0.00           O
ATOM    956  N   ALA A  63      51.590  69.080  30.510  1.00  0.00           N
ATOM    957  H   ALA A  63      50.820  69.090  29.860  1.00  0.00           H
ATOM    958  CA  ALA A  63      51.370  69.730  31.790  1.00  0.00           C
ATOM    959  HA  ALA A  63      51.830  70.710  31.720  1.00  0.00           H
ATOM    960  CB  ALA A  63      49.880  70.100  31.820  1.00  0.00           C
ATOM    961  HB1 ALA A  63      49.630  70.810  31.030  1.00  0.00           H
ATOM    962  HB2 ALA A  63      49.260  69.220  31.680  1.00  0.00           H
ATOM    963  HB3 ALA A  63      49.660  70.620  32.750  1.00  0.00           H
ATOM    964  C   ALA A  63      51.800  69.000  33.060  1.00  0.00           C
ATOM    965  O   ALA A  63      52.360  69.610  33.960  1.00  0.00           O
ATOM    966  N   ALA A  64      51.660  67.680  33.150  1.00  0.00           N
ATOM    967  H   ALA A  64      51.280  67.220  32.330  1.00  0.00           H
ATOM    968  CA  ALA A  64      51.920  66.840  34.300  1.00  0.00           C
ATOM    969  HA  ALA A  64      51.350  67.220  35.150  1.00  0.00           H
ATOM    970  CB  ALA A  64      51.290  65.500  33.910  1.00  0.00           C
ATOM    971  HB1 ALA A  64      52.000  64.980  33.260  1.00  0.00           H
ATOM    972  HB2 ALA A  64      51.130  64.940  34.820  1.00  0.00           H
ATOM    973  HB3 ALA A  64      50.360  65.750  33.400  1.00  0.00           H
ATOM    974  C   ALA A  64      53.390  66.800  34.700  1.00  0.00           C
ATOM    975  O   ALA A  64      53.740  66.750  35.880  1.00  0.00           O
ATOM    976  N   LEU A  65      54.250  66.980  33.690  1.00  0.00           N
ATOM    977  H   LEU A  65      53.780  67.100  32.800  1.00  0.00           H
ATOM    978  CA  LEU A  65      55.670  67.240  33.790  1.00  0.00           C
ATOM    979  HA  LEU A  65      56.180  66.700  34.590  1.00  0.00           H
ATOM    980  CB  LEU A  65      56.280  66.910  32.420  1.00  0.00           C
ATOM    981  HB1 LEU A  65      57.350  67.130  32.440  1.00  0.00           H
ATOM    982  HB2 LEU A  65      55.860  67.550  31.640  1.00  0.00           H
ATOM    983  CG  LEU A  65      56.150  65.480  31.900  1.00  0.00           C
ATOM    984  HG  LEU A  65      55.090  65.360  31.670  1.00  0.00           H
ATOM    985  CD1 LEU A  65      56.950  65.310  30.620  1.00  0.00           C
ATOM    986 1HD1 LEU A  65      57.010  64.290  30.260  1.00  0.00           H
ATOM    987 2HD1 LEU A  65      56.620  65.980  29.820  1.00  0.00           H
ATOM    988 3HD1 LEU A  65      58.000  65.530  30.850  1.00  0.00           H
ATOM    989  CD2 LEU A  65      56.400  64.370  32.920  1.00  0.00           C
ATOM    990 1HD2 LEU A  65      56.380  63.390  32.460  1.00  0.00           H
ATOM    991 2HD2 LEU A  65      57.410  64.650  33.230  1.00  0.00           H
ATOM    992 3HD2 LEU A  65      55.720  64.400  33.760  1.00  0.00           H
ATOM    993  C   LEU A  65      56.000  68.660  34.180  1.00  0.00           C
ATOM    994  O   LEU A  65      57.010  68.780  34.870  1.00  0.00           O
ATOM    995  N   ALA A  66      55.230  69.720  33.910  1.00  0.00           N
ATOM    996  H   ALA A  66      54.330  69.560  33.500  1.00  0.00           H
ATOM    997  CA  ALA A  66      55.470  71.010  34.530  1.00  0.00           C
ATOM    998  HA  ALA A  66      56.490  71.300  34.300  1.00  0.00           H
ATOM    999  CB  ALA A  66      54.550  72.080  33.940  1.00  0.00           C
ATOM   1000  HB1 ALA A  66      54.710  73.040  34.410  1.00  0.00           H
ATOM   1001  HB2 ALA A  66      54.880  72.200  32.900  1.00  0.00           H
ATOM   1002  HB3 ALA A  66      53.500  71.810  34.030  1.00  0.00           H
ATOM   1003  C   ALA A  66      55.170  70.960  36.020  1.00  0.00           C
ATOM   1004  O   ALA A  66      55.950  71.560  36.760  1.00  0.00           O
ATOM   1005  N   LYS A  67      54.120  70.250  36.450  1.00  0.00           N
ATOM   1006  H   LYS A  67      53.420  69.990  35.770  1.00  0.00           H
ATOM   1007  CA  LYS A  67      53.670  70.080  37.810  1.00  0.00           C
ATOM   1008  HA  LYS A  67      53.520  71.030  38.330  1.00  0.00           H
ATOM   1009  CB  LYS A  67      52.310  69.370  37.750  1.00  0.00           C
ATOM   1010  HB1 LYS A  67      52.480  68.360  37.380  1.00  0.00           H
ATOM   1011  HB2 LYS A  67      51.650  69.930  37.090  1.00  0.00           H
ATOM   1012  CG  LYS A  67      51.490  69.190  39.030  1.00  0.00           C
ATOM   1013  HG1 LYS A  67      51.100  70.160  39.350  1.00  0.00           H
ATOM   1014  HG2 LYS A  67      52.170  68.830  39.790  1.00  0.00           H
ATOM   1015  CD  LYS A  67      50.340  68.200  38.920  1.00  0.00           C
ATOM   1016  HD1 LYS A  67      50.380  67.570  39.800  1.00  0.00           H
ATOM   1017  HD2 LYS A  67      50.430  67.510  38.080  1.00  0.00           H
ATOM   1018  CE  LYS A  67      48.960  68.850  38.810  1.00  0.00           C
ATOM   1019  HE1 LYS A  67      48.890  69.310  37.820  1.00  0.00           H
ATOM   1020  HE2 LYS A  67      48.900  69.590  39.600  1.00  0.00           H
ATOM   1021  NZ  LYS A  67      47.880  67.870  39.030  1.00  0.00           N
ATOM   1022  HZ1 LYS A  67      47.950  67.170  38.300  1.00  0.00           H
ATOM   1023  HZ2 LYS A  67      47.920  67.370  39.900  1.00  0.00           H
ATOM   1024  HZ3 LYS A  67      46.990  68.350  39.020  1.00  0.00           H
ATOM   1025  C   LYS A  67      54.740  69.310  38.570  1.00  0.00           C
ATOM   1026  O   LYS A  67      54.790  69.530  39.790  1.00  0.00           O
ATOM   1027  N   GLN A  68      55.510  68.380  38.010  1.00  0.00           N
ATOM   1028  H   GLN A  68      55.240  68.110  37.080  1.00  0.00           H
ATOM   1029  CA  GLN A  68      56.610  67.630  38.600  1.00  0.00           C
ATOM   1030  HA  GLN A  68      56.380  67.370  39.630  1.00  0.00           H
ATOM   1031  CB  GLN A  68      56.680  66.310  37.820  1.00  0.00           C
ATOM   1032  HB1 GLN A  68      56.660  66.460  36.740  1.00  0.00           H
ATOM   1033  HB2 GLN A  68      55.770  65.810  38.170  1.00  0.00           H
ATOM   1034  CG  GLN A  68      57.880  65.480  38.300  1.00  0.00           C
ATOM   1035  HG1 GLN A  68      57.770  65.380  39.380  1.00  0.00           H
ATOM   1036  HG2 GLN A  68      58.810  65.970  38.030  1.00  0.00           H
ATOM   1037  CD  GLN A  68      57.790  64.100  37.670  1.00  0.00           C
ATOM   1038  OE1 GLN A  68      57.450  63.100  38.290  1.00  0.00           O
ATOM   1039  NE2 GLN A  68      57.970  64.080  36.350  1.00  0.00           N
ATOM   1040 1HE2 GLN A  68      58.170  64.980  35.930  1.00  0.00           H
ATOM   1041 2HE2 GLN A  68      57.820  63.200  35.860  1.00  0.00           H
ATOM   1042  C   GLN A  68      57.920  68.400  38.690  1.00  0.00           C
ATOM   1043  O   GLN A  68      58.720  68.120  39.570  1.00  0.00           O
ATOM   1044  N   ASP A  69      58.030  69.360  37.770  1.00  0.00           N
ATOM   1045  H   ASP A  69      57.320  69.630  37.110  1.00  0.00           H
ATOM   1046  CA  ASP A  69      59.220  70.190  37.900  1.00  0.00           C
ATOM   1047  HA  ASP A  69      60.080  69.580  38.170  1.00  0.00           H
ATOM   1048  CB  ASP A  69      59.610  70.930  36.630  1.00  0.00           C
ATOM   1049  HB1 ASP A  69      58.760  71.550  36.320  1.00  0.00           H
ATOM   1050  HB2 ASP A  69      59.900  70.220  35.850  1.00  0.00           H
ATOM   1051  CG  ASP A  69      60.780  71.890  36.620  1.00  0.00           C
ATOM   1052  OD1 ASP A  69      61.930  71.400  36.690  1.00  0.00           O
ATOM   1053  OD2 ASP A  69      60.560  73.120  36.640  1.00  0.00           O
ATOM   1054  C   ASP A  69      59.090  71.100  39.120  1.00  0.00           C
ATOM   1055  O   ASP A  69      59.950  71.120  40.000  1.00  0.00           O
ATOM   1056  N   ALA A  70      57.950  71.780  39.160  1.00  0.00           N
ATOM   1057  H   ALA A  70      57.270  71.660  38.420  1.00  0.00           H
ATOM   1058  CA  ALA A  70      57.520  72.460  40.370  1.00  0.00           C
ATOM   1059  HA  ALA A  70      58.160  73.350  40.310  1.00  0.00           H
ATOM   1060  CB  ALA A  70      56.060  72.860  40.300  1.00  0.00           C
ATOM   1061  HB1 ALA A  70      55.850  73.660  41.000  1.00  0.00           H
ATOM   1062  HB2 ALA A  70      55.920  73.180  39.260  1.00  0.00           H
ATOM   1063  HB3 ALA A  70      55.380  72.020  40.480  1.00  0.00           H
ATOM   1064  C   ALA A  70      57.740  71.700  41.670  1.00  0.00           C
ATOM   1065  O   ALA A  70      58.300  72.220  42.630  1.00  0.00           O
ATOM   1066  N   ALA A  71      57.280  70.440  41.700  1.00  0.00           N
ATOM   1067  H   ALA A  71      56.870  70.080  40.850  1.00  0.00           H
ATOM   1068  CA  ALA A  71      57.350  69.480  42.790  1.00  0.00           C
ATOM   1069  HA  ALA A  71      56.890  69.880  43.700  1.00  0.00           H
ATOM   1070  CB  ALA A  71      56.450  68.310  42.410  1.00  0.00           C
ATOM   1071  HB1 ALA A  71      57.020  67.790  41.630  1.00  0.00           H
ATOM   1072  HB2 ALA A  71      56.300  67.740  43.320  1.00  0.00           H
ATOM   1073  HB3 ALA A  71      55.500  68.700  42.060  1.00  0.00           H
ATOM   1074  C   ALA A  71      58.740  69.000  43.150  1.00  0.00           C
ATOM   1075  O   ALA A  71      58.980  68.660  44.300  1.00  0.00           O
ATOM   1076  N   GLN A  72      59.730  69.030  42.260  1.00  0.00           N
ATOM   1077  H   GLN A  72      59.470  69.360  41.350  1.00  0.00           H
ATOM   1078  CA  GLN A  72      61.150  68.840  42.480  1.00  0.00           C
ATOM   1079  HA  GLN A  72      61.250  68.160  43.330  1.00  0.00           H
ATOM   1080  CB  GLN A  72      61.720  68.040  41.320  1.00  0.00           C
ATOM   1081  HB1 GLN A  72      62.810  68.030  41.260  1.00  0.00           H
ATOM   1082  HB2 GLN A  72      61.200  68.380  40.420  1.00  0.00           H
ATOM   1083  CG  GLN A  72      61.310  66.570  41.400  1.00  0.00           C
ATOM   1084  HG1 GLN A  72      60.240  66.470  41.600  1.00  0.00           H
ATOM   1085  HG2 GLN A  72      61.860  66.050  42.180  1.00  0.00           H
ATOM   1086  CD  GLN A  72      61.430  65.680  40.170  1.00  0.00           C
ATOM   1087  OE1 GLN A  72      62.230  65.970  39.280  1.00  0.00           O
ATOM   1088  NE2 GLN A  72      60.750  64.530  40.140  1.00  0.00           N
ATOM   1089 1HE2 GLN A  72      60.010  64.460  40.810  1.00  0.00           H
ATOM   1090 2HE2 GLN A  72      61.060  63.870  39.440  1.00  0.00           H
ATOM   1091  C   GLN A  72      61.940  70.100  42.820  1.00  0.00           C
ATOM   1092  O   GLN A  72      62.980  70.040  43.440  1.00  0.00           O
ATOM   1093  N   ARG A  73      61.420  71.270  42.420  1.00  0.00           N
ATOM   1094  H   ARG A  73      60.540  71.330  41.920  1.00  0.00           H
ATOM   1095  CA  ARG A  73      62.150  72.470  42.760  1.00  0.00           C
ATOM   1096  HA  ARG A  73      63.210  72.380  43.000  1.00  0.00           H
ATOM   1097  CB  ARG A  73      62.170  73.360  41.520  1.00  0.00           C
ATOM   1098  HB1 ARG A  73      62.420  74.380  41.840  1.00  0.00           H
ATOM   1099  HB2 ARG A  73      61.190  73.330  41.050  1.00  0.00           H
ATOM   1100  CG  ARG A  73      63.230  72.920  40.510  1.00  0.00           C
ATOM   1101  HG1 ARG A  73      62.840  72.070  39.940  1.00  0.00           H
ATOM   1102  HG2 ARG A  73      64.100  72.540  41.050  1.00  0.00           H
ATOM   1103  CD  ARG A  73      63.620  74.060  39.570  1.00  0.00           C
ATOM   1104  HD1 ARG A  73      64.450  73.810  38.900  1.00  0.00           H
ATOM   1105  HD2 ARG A  73      63.940  74.940  40.120  1.00  0.00           H
ATOM   1106  NE  ARG A  73      62.420  74.420  38.810  1.00  0.00           N
ATOM   1107  HE  ARG A  73      62.100  73.700  38.180  1.00  0.00           H
ATOM   1108  CZ  ARG A  73      61.610  75.470  39.010  1.00  0.00           C
ATOM   1109  NH1 ARG A  73      60.500  75.460  38.270  1.00  0.00           N
ATOM   1110 1HH1 ARG A  73      60.380  74.620  37.730  1.00  0.00           H
ATOM   1111 2HH1 ARG A  73      59.660  76.020  38.320  1.00  0.00           H
ATOM   1112  NH2 ARG A  73      61.740  76.390  39.970  1.00  0.00           N
ATOM   1113 1HH2 ARG A  73      62.560  76.270  40.550  1.00  0.00           H
ATOM   1114 2HH2 ARG A  73      61.040  77.110  40.100  1.00  0.00           H
ATOM   1115  C   ARG A  73      61.700  73.360  43.910  1.00  0.00           C
ATOM   1116  O   ARG A  73      62.460  74.190  44.410  1.00  0.00           O
ATOM   1117  N   ILE A  74      60.600  72.970  44.550  1.00  0.00           N
ATOM   1118  H   ILE A  74      60.100  72.230  44.080  1.00  0.00           H
ATOM   1119  CA  ILE A  74      59.940  73.600  45.680  1.00  0.00           C
ATOM   1120  HA  ILE A  74      59.910  74.650  45.350  1.00  0.00           H
ATOM   1121  CB  ILE A  74      58.460  73.220  45.790  1.00  0.00           C
ATOM   1122  HB  ILE A  74      58.010  73.220  44.810  1.00  0.00           H
ATOM   1123  CG2 ILE A  74      58.270  71.790  46.280  1.00  0.00           C
ATOM   1124 1HG2 ILE A  74      58.630  71.810  47.300  1.00  0.00           H
ATOM   1125 2HG2 ILE A  74      57.210  71.580  46.310  1.00  0.00           H
ATOM   1126 3HG2 ILE A  74      58.890  71.090  45.700  1.00  0.00           H
ATOM   1127  CG1 ILE A  74      57.710  74.170  46.720  1.00  0.00           C
ATOM   1128 1HG1 ILE A  74      58.070  75.190  46.580  1.00  0.00           H
ATOM   1129 2HG1 ILE A  74      57.890  73.970  47.770  1.00  0.00           H
ATOM   1130  CD  ILE A  74      56.220  74.260  46.420  1.00  0.00           C
ATOM   1131  HD1 ILE A  74      55.670  73.390  46.790  1.00  0.00           H
ATOM   1132  HD2 ILE A  74      55.840  75.140  46.960  1.00  0.00           H
ATOM   1133  HD3 ILE A  74      56.080  74.360  45.350  1.00  0.00           H
ATOM   1134  C   ILE A  74      60.680  73.710  46.990  1.00  0.00           C
ATOM   1135  OC1 ILE A  74      60.670  74.770  47.650  1.00  0.00           O
ATOM   1136  OC2 ILE A  74      61.220  72.680  47.460  1.00  0.00           O
ATOM   1137  O5'   G B   1      45.010  55.140   0.450  1.00  0.00           O
ATOM   1138  H5T   G B   1      44.530  55.950   0.650  1.00  0.00           H
ATOM   1139  C5'   G B   1      46.010  55.080   1.440  1.00  0.00           C
ATOM   1140 1H5'   G B   1      46.730  55.870   1.250  1.00  0.00           H
ATOM   1141 2H5'   G B   1      46.540  54.140   1.350  1.00  0.00           H
ATOM   1142  C4'   G B   1      45.510  55.330   2.870  1.00  0.00           C
ATOM   1143  H4'   G B   1      46.360  55.470   3.540  1.00  0.00           H
ATOM   1144  O4'   G B   1      44.950  56.620   2.870  1.00  0.00           O
ATOM   1145  C1'   G B   1      43.630  56.380   3.310  1.00  0.00           C
ATOM   1146  H1'   G B   1      43.650  56.660   4.350  1.00  0.00           H
ATOM   1147  N9    G B   1      42.550  57.170   2.680  1.00  0.00           N
ATOM   1148  C8    G B   1      41.390  57.650   3.240  1.00  0.00           C
ATOM   1149  H8    G B   1      41.080  57.340   4.240  1.00  0.00           H
ATOM   1150  N7    G B   1      40.560  58.090   2.360  1.00  0.00           N
ATOM   1151  C5    G B   1      41.260  58.140   1.160  1.00  0.00           C
ATOM   1152  C6    G B   1      40.890  58.700  -0.090  1.00  0.00           C
ATOM   1153  O6    G B   1      39.910  59.360  -0.440  1.00  0.00           O
ATOM   1154  N1    G B   1      41.880  58.510  -1.050  1.00  0.00           N
ATOM   1155  H1    G B   1      41.670  58.790  -2.000  1.00  0.00           H
ATOM   1156  C2    G B   1      43.100  57.950  -0.760  1.00  0.00           C
ATOM   1157  N2    G B   1      43.970  58.000  -1.770  1.00  0.00           N
ATOM   1158  H21   G B   1      43.760  58.330  -2.700  1.00  0.00           H
ATOM   1159  H22   G B   1      44.940  57.840  -1.570  1.00  0.00           H
ATOM   1160  N3    G B   1      43.460  57.430   0.430  1.00  0.00           N
ATOM   1161  C4    G B   1      42.510  57.630   1.380  1.00  0.00           C
ATOM   1162  C3'   G B   1      44.610  54.290   3.500  1.00  0.00           C
ATOM   1163  H3'   G B   1      44.500  53.320   3.010  1.00  0.00           H
ATOM   1164  C2'   G B   1      43.230  54.910   3.240  1.00  0.00           C
ATOM   1165 1H2'   G B   1      42.790  54.620   2.290  1.00  0.00           H
ATOM   1166  O2'   G B   1      42.420  54.440   4.290  1.00  0.00           O
ATOM   1167 2HO'   G B   1      43.010  54.390   5.040  1.00  0.00           H
ATOM   1168  O3'   G B   1      44.940  54.280   4.870  1.00  0.00           O
ATOM   1169  P     G B   2      46.150  53.370   5.420  1.00  0.00           P
ATOM   1170  O1P   G B   2      46.240  52.170   4.570  1.00  0.00           O
ATOM   1171  O2P   G B   2      45.670  53.250   6.820  1.00  0.00           O
ATOM   1172  O5'   G B   2      47.460  54.320   5.440  1.00  0.00           O
ATOM   1173  C5'   G B   2      48.630  53.950   4.760  1.00  0.00           C
ATOM   1174 1H5'   G B   2      48.390  53.790   3.720  1.00  0.00           H
ATOM   1175 2H5'   G B   2      48.940  53.030   5.290  1.00  0.00           H
ATOM   1176  C4'   G B   2      49.690  55.050   4.830  1.00  0.00           C
ATOM   1177  H4'   G B   2      50.600  54.810   4.270  1.00  0.00           H
ATOM   1178  O4'   G B   2      49.070  56.140   4.190  1.00  0.00           O
ATOM   1179  C1'   G B   2      49.150  57.260   5.040  1.00  0.00           C
ATOM   1180  H1'   G B   2      49.490  58.190   4.610  1.00  0.00           H
ATOM   1181  N9    G B   2      47.820  57.620   5.570  1.00  0.00           N
ATOM   1182  C8    G B   2      47.240  57.500   6.810  1.00  0.00           C
ATOM   1183  H8    G B   2      47.660  56.840   7.560  1.00  0.00           H
ATOM   1184  N7    G B   2      46.010  57.920   6.910  1.00  0.00           N
ATOM   1185  C5    G B   2      45.760  58.470   5.660  1.00  0.00           C
ATOM   1186  C6    G B   2      44.570  59.060   5.160  1.00  0.00           C
ATOM   1187  O6    G B   2      43.570  59.410   5.800  1.00  0.00           O
ATOM   1188  N1    G B   2      44.650  59.430   3.830  1.00  0.00           N
ATOM   1189  H1    G B   2      43.940  60.080   3.520  1.00  0.00           H
ATOM   1190  C2    G B   2      45.860  59.400   3.170  1.00  0.00           C
ATOM   1191  N2    G B   2      45.890  59.880   1.920  1.00  0.00           N
ATOM   1192  H21   G B   2      44.990  60.060   1.490  1.00  0.00           H
ATOM   1193  H22   G B   2      46.740  59.750   1.400  1.00  0.00           H
ATOM   1194  N3    G B   2      46.990  58.800   3.600  1.00  0.00           N
ATOM   1195  C4    G B   2      46.860  58.300   4.860  1.00  0.00           C
ATOM   1196  C3'   G B   2      50.000  55.330   6.290  1.00  0.00           C
ATOM   1197  H3'   G B   2      49.150  54.980   6.880  1.00  0.00           H
ATOM   1198  C2'   G B   2      50.100  56.840   6.150  1.00  0.00           C
ATOM   1199 1H2'   G B   2      49.970  57.290   7.130  1.00  0.00           H
ATOM   1200  O2'   G B   2      51.400  57.270   5.790  1.00  0.00           O
ATOM   1201 2HO'   G B   2      52.000  56.870   6.420  1.00  0.00           H
ATOM   1202  O3'   G B   2      51.180  54.630   6.660  1.00  0.00           O
ATOM   1203  P     U B   3      51.760  54.730   8.150  1.00  0.00           P
ATOM   1204  O1P   U B   3      52.770  53.670   8.360  1.00  0.00           O
ATOM   1205  O2P   U B   3      50.610  54.770   9.090  1.00  0.00           O
ATOM   1206  O5'   U B   3      52.540  56.140   8.220  1.00  0.00           O
ATOM   1207  C5'   U B   3      53.860  56.280   7.750  1.00  0.00           C
ATOM   1208 1H5'   U B   3      53.910  56.210   6.660  1.00  0.00           H
ATOM   1209 2H5'   U B   3      54.490  55.490   8.150  1.00  0.00           H
ATOM   1210  C4'   U B   3      54.520  57.540   8.280  1.00  0.00           C
ATOM   1211  H4'   U B   3      55.570  57.450   7.990  1.00  0.00           H
ATOM   1212  O4'   U B   3      53.720  58.650   7.910  1.00  0.00           O
ATOM   1213  C1'   U B   3      53.150  59.250   9.050  1.00  0.00           C
ATOM   1214  H1'   U B   3      53.240  60.330   8.920  1.00  0.00           H
ATOM   1215  N1    U B   3      51.680  59.060   9.090  1.00  0.00           N
ATOM   1216  C6    U B   3      51.030  58.250   9.980  1.00  0.00           C
ATOM   1217  H6    U B   3      51.540  57.500  10.580  1.00  0.00           H
ATOM   1218  C5    U B   3      49.680  58.290  10.080  1.00  0.00           C
ATOM   1219  H5    U B   3      49.210  57.600  10.760  1.00  0.00           H
ATOM   1220  C4    U B   3      48.900  59.250   9.340  1.00  0.00           C
ATOM   1221  O4    U B   3      47.680  59.350   9.340  1.00  0.00           O
ATOM   1222  N3    U B   3      49.630  59.950   8.400  1.00  0.00           N
ATOM   1223  H3    U B   3      49.150  60.520   7.720  1.00  0.00           H
ATOM   1224  C2    U B   3      51.020  59.950   8.270  1.00  0.00           C
ATOM   1225  O2    U B   3      51.620  60.660   7.460  1.00  0.00           O
ATOM   1226  C3'   U B   3      54.470  57.420   9.800  1.00  0.00           C
ATOM   1227  H3'   U B   3      53.760  56.640  10.050  1.00  0.00           H
ATOM   1228  C2'   U B   3      54.010  58.810  10.220  1.00  0.00           C
ATOM   1229 1H2'   U B   3      53.330  58.730  11.070  1.00  0.00           H
ATOM   1230  O2'   U B   3      55.090  59.710  10.370  1.00  0.00           O
ATOM   1231 2HO'   U B   3      54.960  60.230  11.160  1.00  0.00           H
ATOM   1232  O3'   U B   3      55.670  57.120  10.490  1.00  0.00           O
ATOM   1233  P     A B   4      55.600  56.190  11.790  1.00  0.00           P
ATOM   1234  O1P   A B   4      56.970  56.120  12.330  1.00  0.00           O
ATOM   1235  O2P   A B   4      55.040  54.930  11.290  1.00  0.00           O
ATOM   1236  O5'   A B   4      54.670  56.890  12.910  1.00  0.00           O
ATOM   1237  C5'   A B   4      55.180  57.920  13.730  1.00  0.00           C
ATOM   1238 1H5'   A B   4      55.770  58.620  13.130  1.00  0.00           H
ATOM   1239 2H5'   A B   4      55.930  57.600  14.450  1.00  0.00           H
ATOM   1240  C4'   A B   4      54.040  58.690  14.390  1.00  0.00           C
ATOM   1241  H4'   A B   4      54.410  59.260  15.240  1.00  0.00           H
ATOM   1242  O4'   A B   4      53.720  59.700  13.480  1.00  0.00           O
ATOM   1243  C1'   A B   4      52.340  59.970  13.670  1.00  0.00           C
ATOM   1244  H1'   A B   4      52.290  60.430  14.650  1.00  0.00           H
ATOM   1245  N9    A B   4      51.640  60.830  12.700  1.00  0.00           N
ATOM   1246  C8    A B   4      50.280  60.830  12.440  1.00  0.00           C
ATOM   1247  H8    A B   4      49.560  60.270  13.000  1.00  0.00           H
ATOM   1248  N7    A B   4      49.970  61.600  11.430  1.00  0.00           N
ATOM   1249  C5    A B   4      51.160  62.190  11.010  1.00  0.00           C
ATOM   1250  C6    A B   4      51.560  63.040   9.970  1.00  0.00           C
ATOM   1251  N6    A B   4      50.640  63.310   9.030  1.00  0.00           N
ATOM   1252  H61   A B   4      49.660  63.170   9.240  1.00  0.00           H
ATOM   1253  H62   A B   4      51.020  63.730   8.190  1.00  0.00           H
ATOM   1254  N1    A B   4      52.870  63.270   9.780  1.00  0.00           N
ATOM   1255  C2    A B   4      53.750  62.720  10.590  1.00  0.00           C
ATOM   1256  H2    A B   4      54.810  62.840  10.460  1.00  0.00           H
ATOM   1257  N3    A B   4      53.490  61.980  11.660  1.00  0.00           N
ATOM   1258  C4    A B   4      52.170  61.710  11.790  1.00  0.00           C
ATOM   1259  C3'   A B   4      52.830  57.820  14.730  1.00  0.00           C
ATOM   1260  H3'   A B   4      52.980  56.770  14.520  1.00  0.00           H
ATOM   1261  C2'   A B   4      51.860  58.530  13.800  1.00  0.00           C
ATOM   1262 1H2'   A B   4      51.910  58.080  12.790  1.00  0.00           H
ATOM   1263  O2'   A B   4      50.560  58.450  14.310  1.00  0.00           O
ATOM   1264 2HO'   A B   4      50.700  58.300  15.240  1.00  0.00           H
ATOM   1265  O3'   A B   4      52.320  58.070  16.030  1.00  0.00           O
ATOM   1266  P     A B   5      53.170  57.740  17.350  1.00  0.00           P
ATOM   1267  O1P   A B   5      54.390  56.960  17.010  1.00  0.00           O
ATOM   1268  O2P   A B   5      52.190  57.370  18.390  1.00  0.00           O
ATOM   1269  O5'   A B   5      53.750  59.200  17.650  1.00  0.00           O
ATOM   1270  C5'   A B   5      52.940  60.110  18.360  1.00  0.00           C
ATOM   1271 1H5'   A B   5      52.910  59.710  19.370  1.00  0.00           H
ATOM   1272 2H5'   A B   5      51.940  60.190  17.930  1.00  0.00           H
ATOM   1273  C4'   A B   5      53.540  61.510  18.270  1.00  0.00           C
ATOM   1274  H4'   A B   5      54.540  61.500  18.690  1.00  0.00           H
ATOM   1275  O4'   A B   5      53.510  61.900  16.910  1.00  0.00           O
ATOM   1276  C1'   A B   5      53.050  63.240  16.790  1.00  0.00           C
ATOM   1277  H1'   A B   5      53.810  63.820  16.270  1.00  0.00           H
ATOM   1278  N9    A B   5      51.900  63.340  15.870  1.00  0.00           N
ATOM   1279  C8    A B   5      50.680  62.700  15.980  1.00  0.00           C
ATOM   1280  H8    A B   5      50.500  61.970  16.760  1.00  0.00           H
ATOM   1281  N7    A B   5      49.830  63.050  15.050  1.00  0.00           N
ATOM   1282  C5    A B   5      50.550  63.950  14.270  1.00  0.00           C
ATOM   1283  C6    A B   5      50.330  64.660  13.080  1.00  0.00           C
ATOM   1284  N6    A B   5      49.290  64.550  12.240  1.00  0.00           N
ATOM   1285  H61   A B   5      48.510  63.980  12.520  1.00  0.00           H
ATOM   1286  H62   A B   5      49.390  65.230  11.500  1.00  0.00           H
ATOM   1287  N1    A B   5      51.280  65.420  12.520  1.00  0.00           N
ATOM   1288  C2    A B   5      52.430  65.570  13.170  1.00  0.00           C
ATOM   1289  H2    A B   5      53.210  65.970  12.550  1.00  0.00           H
ATOM   1290  N3    A B   5      52.820  64.880  14.240  1.00  0.00           N
ATOM   1291  C4    A B   5      51.820  64.130  14.750  1.00  0.00           C
ATOM   1292  C3'   A B   5      52.620  62.470  19.030  1.00  0.00           C
ATOM   1293  H3'   A B   5      51.580  62.140  18.980  1.00  0.00           H
ATOM   1294  C2'   A B   5      52.760  63.740  18.200  1.00  0.00           C
ATOM   1295 1H2'   A B   5      51.890  64.410  18.240  1.00  0.00           H
ATOM   1296  O2'   A B   5      53.930  64.410  18.610  1.00  0.00           O
ATOM   1297 2HO'   A B   5      53.850  64.560  19.560  1.00  0.00           H
ATOM   1298  O3'   A B   5      53.020  62.660  20.360  1.00  0.00           O
ATOM   1299  P     G B   6      51.960  62.520  21.570  1.00  0.00           P
ATOM   1300  O1P   G B   6      52.610  62.860  22.860  1.00  0.00           O
ATOM   1301  O2P   G B   6      51.140  61.300  21.470  1.00  0.00           O
ATOM   1302  O5'   G B   6      50.960  63.750  21.280  1.00  0.00           O
ATOM   1303  C5'   G B   6      51.480  65.060  21.440  1.00  0.00           C
ATOM   1304 1H5'   G B   6      51.930  65.430  20.520  1.00  0.00           H
ATOM   1305 2H5'   G B   6      52.100  65.000  22.330  1.00  0.00           H
ATOM   1306  C4'   G B   6      50.440  66.100  21.800  1.00  0.00           C
ATOM   1307  H4'   G B   6      50.890  67.090  21.750  1.00  0.00           H
ATOM   1308  O4'   G B   6      49.430  66.070  20.810  1.00  0.00           O
ATOM   1309  C1'   G B   6      48.170  66.310  21.410  1.00  0.00           C
ATOM   1310  H1'   G B   6      47.730  67.140  20.860  1.00  0.00           H
ATOM   1311  N9    G B   6      47.210  65.200  21.410  1.00  0.00           N
ATOM   1312  C8    G B   6      47.380  63.840  21.430  1.00  0.00           C
ATOM   1313  H8    G B   6      48.360  63.410  21.640  1.00  0.00           H
ATOM   1314  N7    G B   6      46.300  63.130  21.310  1.00  0.00           N
ATOM   1315  C5    G B   6      45.290  64.060  21.100  1.00  0.00           C
ATOM   1316  C6    G B   6      43.890  63.970  20.840  1.00  0.00           C
ATOM   1317  O6    G B   6      43.120  63.020  20.790  1.00  0.00           O
ATOM   1318  N1    G B   6      43.290  65.210  20.680  1.00  0.00           N
ATOM   1319  H1    G B   6      42.350  65.210  20.330  1.00  0.00           H
ATOM   1320  C2    G B   6      43.950  66.410  20.860  1.00  0.00           C
ATOM   1321  N2    G B   6      43.210  67.500  20.630  1.00  0.00           N
ATOM   1322  H21   G B   6      42.230  67.400  20.440  1.00  0.00           H
ATOM   1323  H22   G B   6      43.730  68.340  20.380  1.00  0.00           H
ATOM   1324  N3    G B   6      45.240  66.520  21.220  1.00  0.00           N
ATOM   1325  C4    G B   6      45.840  65.310  21.260  1.00  0.00           C
ATOM   1326  C3'   G B   6      49.710  65.910  23.130  1.00  0.00           C
ATOM   1327  H3'   G B   6      49.480  64.850  23.230  1.00  0.00           H
ATOM   1328  C2'   G B   6      48.440  66.690  22.860  1.00  0.00           C
ATOM   1329 1H2'   G B   6      47.640  66.360  23.530  1.00  0.00           H
ATOM   1330  O2'   G B   6      48.670  68.090  22.870  1.00  0.00           O
ATOM   1331 2HO'   G B   6      49.020  68.230  23.750  1.00  0.00           H
ATOM   1332  O3'   G B   6      50.360  66.390  24.290  1.00  0.00           O
ATOM   1333  P     G B   7      49.720  66.110  25.740  1.00  0.00           P
ATOM   1334  O1P   G B   7      50.670  66.580  26.790  1.00  0.00           O
ATOM   1335  O2P   G B   7      49.310  64.690  25.710  1.00  0.00           O
ATOM   1336  O5'   G B   7      48.410  67.050  25.710  1.00  0.00           O
ATOM   1337  C5'   G B   7      47.270  66.690  26.450  1.00  0.00           C
ATOM   1338 1H5'   G B   7      47.380  67.140  27.450  1.00  0.00           H
ATOM   1339 2H5'   G B   7      47.050  65.620  26.480  1.00  0.00           H
ATOM   1340  C4'   G B   7      45.990  67.400  26.000  1.00  0.00           C
ATOM   1341  H4'   G B   7      46.090  68.480  25.870  1.00  0.00           H
ATOM   1342  O4'   G B   7      45.620  66.760  24.800  1.00  0.00           O
ATOM   1343  C1'   G B   7      44.210  66.780  24.630  1.00  0.00           C
ATOM   1344  H1'   G B   7      43.850  67.410  23.810  1.00  0.00           H
ATOM   1345  N9    G B   7      43.740  65.400  24.370  1.00  0.00           N
ATOM   1346  C8    G B   7      44.410  64.220  24.340  1.00  0.00           C
ATOM   1347  H8    G B   7      45.470  64.130  24.570  1.00  0.00           H
ATOM   1348  N7    G B   7      43.690  63.170  24.070  1.00  0.00           N
ATOM   1349  C5    G B   7      42.460  63.740  23.780  1.00  0.00           C
ATOM   1350  C6    G B   7      41.200  63.170  23.450  1.00  0.00           C
ATOM   1351  O6    G B   7      40.950  61.980  23.310  1.00  0.00           O
ATOM   1352  N1    G B   7      40.230  64.110  23.110  1.00  0.00           N
ATOM   1353  H1    G B   7      39.330  63.800  22.800  1.00  0.00           H
ATOM   1354  C2    G B   7      40.310  65.440  23.480  1.00  0.00           C
ATOM   1355  N2    G B   7      39.270  66.210  23.170  1.00  0.00           N
ATOM   1356  H21   G B   7      38.440  65.710  22.880  1.00  0.00           H
ATOM   1357  H22   G B   7      39.220  67.200  23.400  1.00  0.00           H
ATOM   1358  N3    G B   7      41.430  65.990  23.960  1.00  0.00           N
ATOM   1359  C4    G B   7      42.450  65.100  24.030  1.00  0.00           C
ATOM   1360  C3'   G B   7      44.800  67.030  26.880  1.00  0.00           C
ATOM   1361  H3'   G B   7      44.800  65.940  26.960  1.00  0.00           H
ATOM   1362  C2'   G B   7      43.640  67.320  25.940  1.00  0.00           C
ATOM   1363 1H2'   G B   7      42.770  66.750  26.260  1.00  0.00           H
ATOM   1364  O2'   G B   7      43.300  68.690  25.880  1.00  0.00           O
ATOM   1365 2HO'   G B   7      42.720  68.910  26.610  1.00  0.00           H
ATOM   1366  O3'   G B   7      44.950  67.680  28.130  1.00  0.00           O
ATOM   1367  P     U B   8      44.060  67.360  29.430  1.00  0.00           P
ATOM   1368  O1P   U B   8      44.420  68.340  30.470  1.00  0.00           O
ATOM   1369  O2P   U B   8      44.050  65.910  29.740  1.00  0.00           O
ATOM   1370  O5'   U B   8      42.550  67.770  29.050  1.00  0.00           O
ATOM   1371  C5'   U B   8      42.250  69.150  28.930  1.00  0.00           C
ATOM   1372 1H5'   U B   8      43.050  69.540  28.310  1.00  0.00           H
ATOM   1373 2H5'   U B   8      42.240  69.570  29.930  1.00  0.00           H
ATOM   1374  C4'   U B   8      40.860  69.320  28.300  1.00  0.00           C
ATOM   1375  H4'   U B   8      40.660  70.360  28.110  1.00  0.00           H
ATOM   1376  O4'   U B   8      40.680  68.650  27.060  1.00  0.00           O
ATOM   1377  C1'   U B   8      39.410  68.050  26.960  1.00  0.00           C
ATOM   1378  H1'   U B   8      38.990  68.380  26.000  1.00  0.00           H
ATOM   1379  N1    U B   8      39.480  66.590  26.800  1.00  0.00           N
ATOM   1380  C6    U B   8      40.560  65.850  27.170  1.00  0.00           C
ATOM   1381  H6    U B   8      41.390  66.230  27.730  1.00  0.00           H
ATOM   1382  C5    U B   8      40.540  64.520  26.900  1.00  0.00           C
ATOM   1383  H5    U B   8      41.440  63.960  27.150  1.00  0.00           H
ATOM   1384  C4    U B   8      39.400  63.820  26.380  1.00  0.00           C
ATOM   1385  O4    U B   8      39.250  62.610  26.170  1.00  0.00           O
ATOM   1386  N3    U B   8      38.320  64.650  26.140  1.00  0.00           N
ATOM   1387  H3    U B   8      37.500  64.140  25.840  1.00  0.00           H
ATOM   1388  C2    U B   8      38.340  66.040  26.250  1.00  0.00           C
ATOM   1389  O2    U B   8      37.320  66.670  25.990  1.00  0.00           O
ATOM   1390  C3'   U B   8      39.700  68.780  29.130  1.00  0.00           C
ATOM   1391  H3'   U B   8      40.120  67.880  29.570  1.00  0.00           H
ATOM   1392  C2'   U B   8      38.570  68.470  28.150  1.00  0.00           C
ATOM   1393 1H2'   U B   8      37.870  67.720  28.530  1.00  0.00           H
ATOM   1394  O2'   U B   8      37.680  69.550  28.030  1.00  0.00           O
ATOM   1395 2HO'   U B   8      37.590  69.950  28.890  1.00  0.00           H
ATOM   1396  O3'   U B   8      39.280  69.640  30.160  1.00  0.00           O
ATOM   1397  P     G B   9      38.680  69.100  31.550  1.00  0.00           P
ATOM   1398  O1P   G B   9      38.710  70.330  32.380  1.00  0.00           O
ATOM   1399  O2P   G B   9      39.290  67.810  31.930  1.00  0.00           O
ATOM   1400  O5'   G B   9      37.160  68.930  31.050  1.00  0.00           O
ATOM   1401  C5'   G B   9      36.350  67.880  31.520  1.00  0.00           C
ATOM   1402 1H5'   G B   9      35.930  68.220  32.470  1.00  0.00           H
ATOM   1403 2H5'   G B   9      36.870  66.930  31.460  1.00  0.00           H
ATOM   1404  C4'   G B   9      35.180  67.790  30.550  1.00  0.00           C
ATOM   1405  H4'   G B   9      34.630  68.730  30.520  1.00  0.00           H
ATOM   1406  O4'   G B   9      35.500  67.270  29.280  1.00  0.00           O
ATOM   1407  C1'   G B   9      34.610  66.220  28.960  1.00  0.00           C
ATOM   1408  H1'   G B   9      34.270  66.270  27.930  1.00  0.00           H
ATOM   1409  N9    G B   9      35.320  64.950  29.190  1.00  0.00           N
ATOM   1410  C8    G B   9      36.660  64.820  29.430  1.00  0.00           C
ATOM   1411  H8    G B   9      37.280  65.680  29.610  1.00  0.00           H
ATOM   1412  N7    G B   9      37.050  63.580  29.430  1.00  0.00           N
ATOM   1413  C5    G B   9      35.940  62.880  28.970  1.00  0.00           C
ATOM   1414  C6    G B   9      35.690  61.490  28.780  1.00  0.00           C
ATOM   1415  O6    G B   9      36.440  60.520  28.850  1.00  0.00           O
ATOM   1416  N1    G B   9      34.420  61.120  28.340  1.00  0.00           N
ATOM   1417  H1    G B   9      34.230  60.150  28.130  1.00  0.00           H
ATOM   1418  C2    G B   9      33.470  62.110  28.160  1.00  0.00           C
ATOM   1419  N2    G B   9      32.230  61.610  28.070  1.00  0.00           N
ATOM   1420  H21   G B   9      32.140  60.610  28.270  1.00  0.00           H
ATOM   1421  H22   G B   9      31.460  62.260  28.110  1.00  0.00           H
ATOM   1422  N3    G B   9      33.610  63.430  28.360  1.00  0.00           N
ATOM   1423  C4    G B   9      34.850  63.700  28.830  1.00  0.00           C
ATOM   1424  C3'   G B   9      34.190  66.800  31.180  1.00  0.00           C
ATOM   1425  H3'   G B   9      34.670  65.920  31.620  1.00  0.00           H
ATOM   1426  C2'   G B   9      33.440  66.340  29.940  1.00  0.00           C
ATOM   1427 1H2'   G B   9      32.940  65.410  30.200  1.00  0.00           H
ATOM   1428  O2'   G B   9      32.550  67.330  29.480  1.00  0.00           O
ATOM   1429 2HO'   G B   9      32.120  67.730  30.250  1.00  0.00           H
ATOM   1430  O3'   G B   9      33.370  67.360  32.170  1.00  0.00           O
ATOM   1431  P     G B  10      33.320  66.580  33.590  1.00  0.00           P
ATOM   1432  O1P   G B  10      32.430  67.370  34.470  1.00  0.00           O
ATOM   1433  O2P   G B  10      34.700  66.240  33.990  1.00  0.00           O
ATOM   1434  O5'   G B  10      32.560  65.240  33.100  1.00  0.00           O
ATOM   1435  C5'   G B  10      31.230  65.440  32.660  1.00  0.00           C
ATOM   1436 1H5'   G B  10      31.220  65.990  31.730  1.00  0.00           H
ATOM   1437 2H5'   G B  10      30.510  65.880  33.340  1.00  0.00           H
ATOM   1438  C4'   G B  10      30.660  64.050  32.400  1.00  0.00           C
ATOM   1439  H4'   G B  10      29.620  64.140  32.080  1.00  0.00           H
ATOM   1440  O4'   G B  10      31.350  63.450  31.310  1.00  0.00           O
ATOM   1441  C1'   G B  10      31.260  62.050  31.400  1.00  0.00           C
ATOM   1442  H1'   G B  10      30.740  61.590  30.550  1.00  0.00           H
ATOM   1443  N9    G B  10      32.660  61.600  31.520  1.00  0.00           N
ATOM   1444  C8    G B  10      33.810  62.340  31.630  1.00  0.00           C
ATOM   1445  H8    G B  10      33.770  63.420  31.800  1.00  0.00           H
ATOM   1446  N7    G B  10      34.880  61.650  31.850  1.00  0.00           N
ATOM   1447  C5    G B  10      34.410  60.350  31.700  1.00  0.00           C
ATOM   1448  C6    G B  10      35.180  59.180  31.520  1.00  0.00           C
ATOM   1449  O6    G B  10      36.410  59.090  31.630  1.00  0.00           O
ATOM   1450  N1    G B  10      34.410  58.030  31.490  1.00  0.00           N
ATOM   1451  H1    G B  10      34.860  57.140  31.350  1.00  0.00           H
ATOM   1452  C2    G B  10      33.060  58.070  31.170  1.00  0.00           C
ATOM   1453  N2    G B  10      32.500  56.860  30.950  1.00  0.00           N
ATOM   1454  H21   G B  10      33.080  56.040  30.970  1.00  0.00           H
ATOM   1455  H22   G B  10      31.500  56.740  30.970  1.00  0.00           H
ATOM   1456  N3    G B  10      32.330  59.170  31.250  1.00  0.00           N
ATOM   1457  C4    G B  10      33.050  60.280  31.510  1.00  0.00           C
ATOM   1458  C3'   G B  10      30.730  62.950  33.460  1.00  0.00           C
ATOM   1459  H3'   G B  10      31.740  62.960  33.870  1.00  0.00           H
ATOM   1460  C2'   G B  10      30.410  61.720  32.610  1.00  0.00           C
ATOM   1461 1H2'   G B  10      30.630  60.730  33.000  1.00  0.00           H
ATOM   1462  O2'   G B  10      29.060  61.570  32.210  1.00  0.00           O
ATOM   1463 2HO'   G B  10      28.930  60.760  31.720  1.00  0.00           H
ATOM   1464  O3'   G B  10      29.850  63.200  34.540  1.00  0.00           O
ATOM   1465  P     G B  11      30.030  62.370  35.910  1.00  0.00           P
ATOM   1466  O1P   G B  11      28.820  62.510  36.750  1.00  0.00           O
ATOM   1467  O2P   G B  11      31.390  62.730  36.400  1.00  0.00           O
ATOM   1468  O5'   G B  11      30.180  60.810  35.550  1.00  0.00           O
ATOM   1469  C5'   G B  11      29.030  60.060  35.180  1.00  0.00           C
ATOM   1470 1H5'   G B  11      28.570  60.510  34.300  1.00  0.00           H
ATOM   1471 2H5'   G B  11      28.300  60.040  35.990  1.00  0.00           H
ATOM   1472  C4'   G B  11      29.360  58.600  34.920  1.00  0.00           C
ATOM   1473  H4'   G B  11      28.490  58.070  34.530  1.00  0.00           H
ATOM   1474  O4'   G B  11      30.330  58.620  33.900  1.00  0.00           O
ATOM   1475  C1'   G B  11      31.180  57.530  34.180  1.00  0.00           C
ATOM   1476  H1'   G B  11      31.330  56.800  33.380  1.00  0.00           H
ATOM   1477  N9    G B  11      32.560  57.970  34.450  1.00  0.00           N
ATOM   1478  C8    G B  11      33.080  59.230  34.580  1.00  0.00           C
ATOM   1479  H8    G B  11      32.470  60.100  34.480  1.00  0.00           H
ATOM   1480  N7    G B  11      34.370  59.240  34.750  1.00  0.00           N
ATOM   1481  C5    G B  11      34.690  57.880  34.780  1.00  0.00           C
ATOM   1482  C6    G B  11      35.960  57.250  34.770  1.00  0.00           C
ATOM   1483  O6    G B  11      37.080  57.770  34.790  1.00  0.00           O
ATOM   1484  N1    G B  11      35.960  55.860  34.730  1.00  0.00           N
ATOM   1485  H1    G B  11      36.810  55.340  34.630  1.00  0.00           H
ATOM   1486  C2    G B  11      34.790  55.140  34.540  1.00  0.00           C
ATOM   1487  N2    G B  11      34.920  53.820  34.430  1.00  0.00           N
ATOM   1488  H21   G B  11      35.830  53.430  34.250  1.00  0.00           H
ATOM   1489  H22   G B  11      34.110  53.240  34.250  1.00  0.00           H
ATOM   1490  N3    G B  11      33.590  55.730  34.440  1.00  0.00           N
ATOM   1491  C4    G B  11      33.600  57.080  34.550  1.00  0.00           C
ATOM   1492  C3'   G B  11      29.850  57.820  36.150  1.00  0.00           C
ATOM   1493  H3'   G B  11      30.500  58.530  36.660  1.00  0.00           H
ATOM   1494  C2'   G B  11      30.670  56.770  35.400  1.00  0.00           C
ATOM   1495 1H2'   G B  11      31.570  56.500  35.930  1.00  0.00           H
ATOM   1496  O2'   G B  11      29.930  55.610  35.070  1.00  0.00           O
ATOM   1497 2HO'   G B  11      29.190  55.630  35.670  1.00  0.00           H
ATOM   1498  O3'   G B  11      28.810  57.310  36.950  1.00  0.00           O
ATOM   1499  P     U B  12      29.220  56.690  38.380  1.00  0.00           P
ATOM   1500  O1P   U B  12      27.900  56.530  39.040  1.00  0.00           O
ATOM   1501  O2P   U B  12      30.210  57.570  39.030  1.00  0.00           O
ATOM   1502  O5'   U B  12      29.860  55.260  38.030  1.00  0.00           O
ATOM   1503  C5'   U B  12      30.550  54.620  39.070  1.00  0.00           C
ATOM   1504 1H5'   U B  12      29.800  54.400  39.830  1.00  0.00           H
ATOM   1505 2H5'   U B  12      31.360  55.190  39.510  1.00  0.00           H
ATOM   1506  C4'   U B  12      31.200  53.290  38.640  1.00  0.00           C
ATOM   1507  H4'   U B  12      30.410  52.570  38.490  1.00  0.00           H
ATOM   1508  O4'   U B  12      31.960  53.360  37.450  1.00  0.00           O
ATOM   1509  C1'   U B  12      33.290  52.980  37.690  1.00  0.00           C
ATOM   1510  H1'   U B  12      33.640  52.450  36.790  1.00  0.00           H
ATOM   1511  N1    U B  12      34.340  53.990  37.960  1.00  0.00           N
ATOM   1512  C6    U B  12      34.060  55.310  37.990  1.00  0.00           C
ATOM   1513  H6    U B  12      33.020  55.600  38.100  1.00  0.00           H
ATOM   1514  C5    U B  12      35.040  56.230  37.860  1.00  0.00           C
ATOM   1515  H5    U B  12      34.840  57.290  37.850  1.00  0.00           H
ATOM   1516  C4    U B  12      36.440  55.920  37.740  1.00  0.00           C
ATOM   1517  O4    U B  12      37.460  56.610  37.760  1.00  0.00           O
ATOM   1518  N3    U B  12      36.630  54.540  37.710  1.00  0.00           N
ATOM   1519  H3    U B  12      37.550  54.270  37.400  1.00  0.00           H
ATOM   1520  C2    U B  12      35.660  53.560  37.860  1.00  0.00           C
ATOM   1521  O2    U B  12      36.020  52.380  37.900  1.00  0.00           O
ATOM   1522  C3'   U B  12      32.150  52.840  39.750  1.00  0.00           C
ATOM   1523  H3'   U B  12      32.720  53.710  40.100  1.00  0.00           H
ATOM   1524  C2'   U B  12      33.090  52.030  38.860  1.00  0.00           C
ATOM   1525 1H2'   U B  12      34.040  51.830  39.340  1.00  0.00           H
ATOM   1526  O2'   U B  12      32.500  50.810  38.440  1.00  0.00           O
ATOM   1527 2HO'   U B  12      33.180  50.190  38.180  1.00  0.00           H
ATOM   1528  O3'   U B  12      31.490  52.070  40.730  1.00  0.00           O
ATOM   1529  P     G B  13      32.250  51.890  42.150  1.00  0.00           P
ATOM   1530  O1P   G B  13      31.290  51.160  43.010  1.00  0.00           O
ATOM   1531  O2P   G B  13      32.820  53.190  42.580  1.00  0.00           O
ATOM   1532  O5'   G B  13      33.480  50.940  41.770  1.00  0.00           O
ATOM   1533  C5'   G B  13      33.230  49.600  41.400  1.00  0.00           C
ATOM   1534 1H5'   G B  13      32.720  49.550  40.440  1.00  0.00           H
ATOM   1535 2H5'   G B  13      32.620  49.140  42.170  1.00  0.00           H
ATOM   1536  C4'   G B  13      34.580  48.890  41.280  1.00  0.00           C
ATOM   1537  H4'   G B  13      34.450  47.860  40.940  1.00  0.00           H
ATOM   1538  O4'   G B  13      35.370  49.460  40.260  1.00  0.00           O
ATOM   1539  C1'   G B  13      36.720  49.520  40.680  1.00  0.00           C
ATOM   1540  H1'   G B  13      37.400  49.110  39.950  1.00  0.00           H
ATOM   1541  N9    G B  13      37.130  50.930  40.840  1.00  0.00           N
ATOM   1542  C8    G B  13      36.350  52.050  40.960  1.00  0.00           C
ATOM   1543  H8    G B  13      35.270  52.010  41.040  1.00  0.00           H
ATOM   1544  N7    G B  13      37.040  53.150  40.960  1.00  0.00           N
ATOM   1545  C5    G B  13      38.370  52.750  40.900  1.00  0.00           C
ATOM   1546  C6    G B  13      39.550  53.530  40.910  1.00  0.00           C
ATOM   1547  O6    G B  13      39.680  54.750  40.890  1.00  0.00           O
ATOM   1548  N1    G B  13      40.660  52.710  41.050  1.00  0.00           N
ATOM   1549  H1    G B  13      41.530  53.170  41.280  1.00  0.00           H
ATOM   1550  C2    G B  13      40.610  51.320  41.040  1.00  0.00           C
ATOM   1551  N2    G B  13      41.750  50.670  41.250  1.00  0.00           N
ATOM   1552  H21   G B  13      42.620  51.160  41.430  1.00  0.00           H
ATOM   1553  H22   G B  13      41.760  49.650  41.160  1.00  0.00           H
ATOM   1554  N3    G B  13      39.510  50.570  40.960  1.00  0.00           N
ATOM   1555  C4    G B  13      38.420  51.380  40.970  1.00  0.00           C
ATOM   1556  C3'   G B  13      35.380  48.910  42.580  1.00  0.00           C
ATOM   1557  H3'   G B  13      35.300  49.910  42.970  1.00  0.00           H
ATOM   1558  C2'   G B  13      36.780  48.740  41.980  1.00  0.00           C
ATOM   1559 1H2'   G B  13      37.460  49.110  42.750  1.00  0.00           H
ATOM   1560  O2'   G B  13      37.040  47.390  41.660  1.00  0.00           O
ATOM   1561 2HO'   G B  13      37.980  47.320  41.430  1.00  0.00           H
ATOM   1562  O3'   G B  13      35.030  47.860  43.460  1.00  0.00           O
ATOM   1563  P     G B  14      35.130  48.120  45.050  1.00  0.00           P
ATOM   1564  O1P   G B  14      34.550  47.010  45.840  1.00  0.00           O
ATOM   1565  O2P   G B  14      34.630  49.470  45.380  1.00  0.00           O
ATOM   1566  O5'   G B  14      36.720  48.100  45.320  1.00  0.00           O
ATOM   1567  C5'   G B  14      37.480  46.940  45.150  1.00  0.00           C
ATOM   1568 1H5'   G B  14      37.380  46.710  44.090  1.00  0.00           H
ATOM   1569 2H5'   G B  14      37.160  46.160  45.840  1.00  0.00           H
ATOM   1570  C4'   G B  14      38.950  47.270  45.400  1.00  0.00           C
ATOM   1571  H4'   G B  14      39.510  46.350  45.280  1.00  0.00           H
ATOM   1572  O4'   G B  14      39.630  48.070  44.450  1.00  0.00           O
ATOM   1573  C1'   G B  14      40.510  48.920  45.140  1.00  0.00           C
ATOM   1574  H1'   G B  14      41.560  48.810  44.850  1.00  0.00           H
ATOM   1575  N9    G B  14      40.190  50.350  44.970  1.00  0.00           N
ATOM   1576  C8    G B  14      38.940  50.870  44.850  1.00  0.00           C
ATOM   1577  H8    G B  14      38.040  50.320  45.080  1.00  0.00           H
ATOM   1578  N7    G B  14      38.910  52.160  44.640  1.00  0.00           N
ATOM   1579  C5    G B  14      40.270  52.490  44.600  1.00  0.00           C
ATOM   1580  C6    G B  14      40.880  53.750  44.430  1.00  0.00           C
ATOM   1581  O6    G B  14      40.360  54.870  44.340  1.00  0.00           O
ATOM   1582  N1    G B  14      42.260  53.660  44.390  1.00  0.00           N
ATOM   1583  H1    G B  14      42.790  54.530  44.360  1.00  0.00           H
ATOM   1584  C2    G B  14      42.990  52.550  44.760  1.00  0.00           C
ATOM   1585  N2    G B  14      44.310  52.680  45.000  1.00  0.00           N
ATOM   1586  H21   G B  14      44.720  53.600  45.080  1.00  0.00           H
ATOM   1587  H22   G B  14      44.700  51.800  45.320  1.00  0.00           H
ATOM   1588  N3    G B  14      42.420  51.360  44.970  1.00  0.00           N
ATOM   1589  C4    G B  14      41.070  51.400  44.800  1.00  0.00           C
ATOM   1590  C3'   G B  14      39.180  47.820  46.810  1.00  0.00           C
ATOM   1591  H3'   G B  14      38.320  48.430  47.050  1.00  0.00           H
ATOM   1592  C2'   G B  14      40.450  48.660  46.640  1.00  0.00           C
ATOM   1593 1H2'   G B  14      40.430  49.570  47.230  1.00  0.00           H
ATOM   1594  O2'   G B  14      41.550  47.880  47.040  1.00  0.00           O
ATOM   1595 2HO'   G B  14      41.450  47.870  47.990  1.00  0.00           H
ATOM   1596  O3'   G B  14      39.280  46.820  47.800  1.00  0.00           O
ATOM   1597  P     A B  15      39.190  47.240  49.360  1.00  0.00           P
ATOM   1598  O1P   A B  15      39.050  46.020  50.180  1.00  0.00           O
ATOM   1599  O2P   A B  15      38.270  48.390  49.460  1.00  0.00           O
ATOM   1600  O5'   A B  15      40.670  47.850  49.570  1.00  0.00           O
ATOM   1601  C5'   A B  15      40.950  48.800  50.570  1.00  0.00           C
ATOM   1602 1H5'   A B  15      40.820  48.450  51.600  1.00  0.00           H
ATOM   1603 2H5'   A B  15      40.250  49.620  50.380  1.00  0.00           H
ATOM   1604  C4'   A B  15      42.300  49.470  50.310  1.00  0.00           C
ATOM   1605  H4'   A B  15      43.080  48.720  50.470  1.00  0.00           H
ATOM   1606  O4'   A B  15      42.340  50.040  49.020  1.00  0.00           O
ATOM   1607  C1'   A B  15      43.080  51.230  49.030  1.00  0.00           C
ATOM   1608  H1'   A B  15      43.970  51.050  48.420  1.00  0.00           H
ATOM   1609  N9    A B  15      42.360  52.370  48.400  1.00  0.00           N
ATOM   1610  C8    A B  15      41.000  52.520  48.510  1.00  0.00           C
ATOM   1611  H8    A B  15      40.360  51.720  48.840  1.00  0.00           H
ATOM   1612  N7    A B  15      40.580  53.670  48.070  1.00  0.00           N
ATOM   1613  C5    A B  15      41.770  54.360  47.860  1.00  0.00           C
ATOM   1614  C6    A B  15      42.090  55.680  47.520  1.00  0.00           C
ATOM   1615  N6    A B  15      41.120  56.540  47.190  1.00  0.00           N
ATOM   1616  H61   A B  15      40.160  56.230  47.190  1.00  0.00           H
ATOM   1617  H62   A B  15      41.370  57.500  47.000  1.00  0.00           H
ATOM   1618  N1    A B  15      43.350  56.150  47.480  1.00  0.00           N
ATOM   1619  C2    A B  15      44.310  55.280  47.780  1.00  0.00           C
ATOM   1620  H2    A B  15      45.320  55.650  47.730  1.00  0.00           H
ATOM   1621  N3    A B  15      44.160  54.020  48.170  1.00  0.00           N
ATOM   1622  C4    A B  15      42.880  53.600  48.100  1.00  0.00           C
ATOM   1623  C3'   A B  15      42.670  50.620  51.230  1.00  0.00           C
ATOM   1624  H3'   A B  15      41.750  51.190  51.410  1.00  0.00           H
ATOM   1625  C2'   A B  15      43.570  51.560  50.430  1.00  0.00           C
ATOM   1626 1H2'   A B  15      43.350  52.590  50.700  1.00  0.00           H
ATOM   1627  O2'   A B  15      44.890  51.280  50.780  1.00  0.00           O
ATOM   1628 2HO'   A B  15      44.800  50.990  51.680  1.00  0.00           H
ATOM   1629  O3'   A B  15      43.280  50.190  52.430  1.00  0.00           O
ATOM   1630  P     A B  16      43.170  51.090  53.760  1.00  0.00           P
ATOM   1631  O1P   A B  16      43.860  50.360  54.840  1.00  0.00           O
ATOM   1632  O2P   A B  16      41.800  51.620  53.940  1.00  0.00           O
ATOM   1633  O5'   A B  16      44.060  52.380  53.390  1.00  0.00           O
ATOM   1634  C5'   A B  16      45.450  52.450  53.690  1.00  0.00           C
ATOM   1635 1H5'   A B  16      45.890  51.530  53.310  1.00  0.00           H
ATOM   1636 2H5'   A B  16      45.470  52.420  54.790  1.00  0.00           H
ATOM   1637  C4'   A B  16      46.110  53.720  53.160  1.00  0.00           C
ATOM   1638  H4'   A B  16      47.180  53.570  53.240  1.00  0.00           H
ATOM   1639  O4'   A B  16      45.630  54.060  51.870  1.00  0.00           O
ATOM   1640  C1'   A B  16      45.700  55.470  51.790  1.00  0.00           C
ATOM   1641  H1'   A B  16      46.390  55.680  50.980  1.00  0.00           H
ATOM   1642  N9    A B  16      44.370  55.870  51.300  1.00  0.00           N
ATOM   1643  C8    A B  16      43.210  55.150  51.200  1.00  0.00           C
ATOM   1644  H8    A B  16      43.000  54.180  51.630  1.00  0.00           H
ATOM   1645  N7    A B  16      42.220  55.820  50.650  1.00  0.00           N
ATOM   1646  C5    A B  16      42.760  57.080  50.450  1.00  0.00           C
ATOM   1647  C6    A B  16      42.310  58.340  50.030  1.00  0.00           C
ATOM   1648  N6    A B  16      41.030  58.550  49.670  1.00  0.00           N
ATOM   1649  H61   A B  16      40.310  57.870  49.820  1.00  0.00           H
ATOM   1650  H62   A B  16      41.030  59.450  49.210  1.00  0.00           H
ATOM   1651  N1    A B  16      43.120  59.370  49.790  1.00  0.00           N
ATOM   1652  C2    A B  16      44.380  59.210  50.140  1.00  0.00           C
ATOM   1653  H2    A B  16      45.010  60.100  50.110  1.00  0.00           H
ATOM   1654  N3    A B  16      44.910  58.200  50.800  1.00  0.00           N
ATOM   1655  C4    A B  16      44.070  57.130  50.880  1.00  0.00           C
ATOM   1656  C3'   A B  16      45.620  54.860  54.040  1.00  0.00           C
ATOM   1657  H3'   A B  16      44.540  54.800  54.060  1.00  0.00           H
ATOM   1658  C2'   A B  16      46.000  56.050  53.160  1.00  0.00           C
ATOM   1659 1H2'   A B  16      45.470  56.970  53.410  1.00  0.00           H
ATOM   1660  O2'   A B  16      47.390  56.290  53.120  1.00  0.00           O
ATOM   1661 2HO'   A B  16      47.460  57.070  52.560  1.00  0.00           H
ATOM   1662  O3'   A B  16      46.210  54.740  55.320  1.00  0.00           O
ATOM   1663  P     U B  17      45.360  55.050  56.650  1.00  0.00           P
ATOM   1664  O1P   U B  17      46.290  54.530  57.690  1.00  0.00           O
ATOM   1665  O2P   U B  17      44.050  54.390  56.490  1.00  0.00           O
ATOM   1666  O5'   U B  17      45.120  56.630  56.800  1.00  0.00           O
ATOM   1667  C5'   U B  17      46.260  57.450  56.860  1.00  0.00           C
ATOM   1668 1H5'   U B  17      47.060  57.050  56.230  1.00  0.00           H
ATOM   1669 2H5'   U B  17      46.610  57.590  57.890  1.00  0.00           H
ATOM   1670  C4'   U B  17      45.930  58.840  56.320  1.00  0.00           C
ATOM   1671  H4'   U B  17      46.880  59.390  56.270  1.00  0.00           H
ATOM   1672  O4'   U B  17      45.380  58.690  55.030  1.00  0.00           O
ATOM   1673  C1'   U B  17      44.660  59.860  54.690  1.00  0.00           C
ATOM   1674  H1'   U B  17      45.280  60.580  54.180  1.00  0.00           H
ATOM   1675  N1    U B  17      43.400  59.540  54.000  1.00  0.00           N
ATOM   1676  C6    U B  17      42.740  58.340  54.100  1.00  0.00           C
ATOM   1677  H6    U B  17      43.330  57.560  54.560  1.00  0.00           H
ATOM   1678  C5    U B  17      41.500  58.180  53.600  1.00  0.00           C
ATOM   1679  H5    U B  17      41.070  57.190  53.720  1.00  0.00           H
ATOM   1680  C4    U B  17      40.810  59.230  52.900  1.00  0.00           C
ATOM   1681  O4    U B  17      39.720  59.000  52.360  1.00  0.00           O
ATOM   1682  N3    U B  17      41.530  60.400  52.720  1.00  0.00           N
ATOM   1683  H3    U B  17      41.040  61.110  52.180  1.00  0.00           H
ATOM   1684  C2    U B  17      42.810  60.530  53.240  1.00  0.00           C
ATOM   1685  O2    U B  17      43.390  61.630  53.140  1.00  0.00           O
ATOM   1686  C3'   U B  17      44.860  59.600  57.100  1.00  0.00           C
ATOM   1687  H3'   U B  17      44.100  58.860  57.290  1.00  0.00           H
ATOM   1688  C2'   U B  17      44.370  60.560  56.020  1.00  0.00           C
ATOM   1689 1H2'   U B  17      43.300  60.720  56.160  1.00  0.00           H
ATOM   1690  O2'   U B  17      45.020  61.800  56.050  1.00  0.00           O
ATOM   1691 2HO'   U B  17      44.900  62.130  56.950  1.00  0.00           H
ATOM   1692  O3'   U B  17      45.450  60.310  58.170  1.00  0.00           O
ATOM   1693  P     C B  18      44.500  60.990  59.270  1.00  0.00           P
ATOM   1694  O1P   C B  18      45.490  61.350  60.310  1.00  0.00           O
ATOM   1695  O2P   C B  18      43.380  60.100  59.660  1.00  0.00           O
ATOM   1696  O5'   C B  18      43.960  62.340  58.560  1.00  0.00           O
ATOM   1697  C5'   C B  18      44.600  63.570  58.830  1.00  0.00           C
ATOM   1698 1H5'   C B  18      45.640  63.480  58.500  1.00  0.00           H
ATOM   1699 2H5'   C B  18      44.600  63.780  59.900  1.00  0.00           H
ATOM   1700  C4'   C B  18      44.000  64.700  58.010  1.00  0.00           C
ATOM   1701  H4'   C B  18      44.570  65.620  58.130  1.00  0.00           H
ATOM   1702  O4'   C B  18      43.790  64.380  56.650  1.00  0.00           O
ATOM   1703  C1'   C B  18      42.640  65.010  56.150  1.00  0.00           C
ATOM   1704  H1'   C B  18      43.030  65.630  55.350  1.00  0.00           H
ATOM   1705  N1    C B  18      41.590  64.040  55.760  1.00  0.00           N
ATOM   1706  C6    C B  18      41.470  62.830  56.350  1.00  0.00           C
ATOM   1707  H6    C B  18      41.910  62.590  57.310  1.00  0.00           H
ATOM   1708  C5    C B  18      40.590  61.920  55.860  1.00  0.00           C
ATOM   1709  H5    C B  18      40.500  61.020  56.460  1.00  0.00           H
ATOM   1710  C4    C B  18      39.770  62.300  54.750  1.00  0.00           C
ATOM   1711  N4    C B  18      38.960  61.390  54.170  1.00  0.00           N
ATOM   1712  H41   C B  18      38.840  60.470  54.560  1.00  0.00           H
ATOM   1713  H42   C B  18      38.470  61.680  53.340  1.00  0.00           H
ATOM   1714  N3    C B  18      39.780  63.550  54.260  1.00  0.00           N
ATOM   1715  C2    C B  18      40.710  64.400  54.750  1.00  0.00           C
ATOM   1716  O2    C B  18      40.680  65.540  54.310  1.00  0.00           O
ATOM   1717  C3'   C B  18      42.610  65.160  58.460  1.00  0.00           C
ATOM   1718  H3'   C B  18      41.960  64.290  58.650  1.00  0.00           H
ATOM   1719  C2'   C B  18      42.030  65.890  57.240  1.00  0.00           C
ATOM   1720 1H2'   C B  18      40.950  65.880  57.200  1.00  0.00           H
ATOM   1721  O2'   C B  18      42.500  67.210  57.080  1.00  0.00           O
ATOM   1722 2HO'   C B  18      42.340  67.580  57.960  1.00  0.00           H
ATOM   1723  O3'   C B  18      42.550  66.050  59.540  1.00  0.00           O
ATOM   1724  P     C B  19      41.400  65.880  60.660  1.00  0.00           P
ATOM   1725  O1P   C B  19      41.690  66.620  61.910  1.00  0.00           O
ATOM   1726  O2P   C B  19      40.880  64.500  60.760  1.00  0.00           O
ATOM   1727  O5'   C B  19      40.180  66.680  60.000  1.00  0.00           O
ATOM   1728  C5'   C B  19      40.200  68.080  59.820  1.00  0.00           C
ATOM   1729 1H5'   C B  19      41.070  68.520  59.320  1.00  0.00           H
ATOM   1730 2H5'   C B  19      40.010  68.580  60.780  1.00  0.00           H
ATOM   1731  C4'   C B  19      39.140  68.630  58.880  1.00  0.00           C
ATOM   1732  H4'   C B  19      39.110  69.710  58.850  1.00  0.00           H
ATOM   1733  O4'   C B  19      39.270  68.060  57.600  1.00  0.00           O
ATOM   1734  C1'   C B  19      38.040  67.740  57.000  1.00  0.00           C
ATOM   1735  H1'   C B  19      37.960  68.320  56.070  1.00  0.00           H
ATOM   1736  N1    C B  19      37.810  66.300  56.810  1.00  0.00           N
ATOM   1737  C6    C B  19      38.410  65.390  57.630  1.00  0.00           C
ATOM   1738  H6    C B  19      39.080  65.700  58.420  1.00  0.00           H
ATOM   1739  C5    C B  19      37.950  64.130  57.560  1.00  0.00           C
ATOM   1740  H5    C B  19      38.280  63.450  58.330  1.00  0.00           H
ATOM   1741  C4    C B  19      37.040  63.740  56.530  1.00  0.00           C
ATOM   1742  N4    C B  19      36.510  62.510  56.570  1.00  0.00           N
ATOM   1743  H41   C B  19      36.850  61.780  57.180  1.00  0.00           H
ATOM   1744  H42   C B  19      35.730  62.320  55.950  1.00  0.00           H
ATOM   1745  N3    C B  19      36.350  64.690  55.880  1.00  0.00           N
ATOM   1746  C2    C B  19      36.750  65.980  55.970  1.00  0.00           C
ATOM   1747  O2    C B  19      36.200  66.740  55.200  1.00  0.00           O
ATOM   1748  C3'   C B  19      37.720  68.270  59.320  1.00  0.00           C
ATOM   1749  H3'   C B  19      37.620  67.270  59.740  1.00  0.00           H
ATOM   1750  C2'   C B  19      36.980  68.240  57.990  1.00  0.00           C
ATOM   1751 1H2'   C B  19      36.110  67.580  57.910  1.00  0.00           H
ATOM   1752  O2'   C B  19      36.510  69.510  57.620  1.00  0.00           O
ATOM   1753 2HO'   C B  19      36.370  70.070  58.390  1.00  0.00           H
ATOM   1754  O3'   C B  19      37.190  69.210  60.220  1.00  0.00           O
ATOM   1755  P     U B  20      35.910  68.810  61.110  1.00  0.00           P
ATOM   1756  O1P   U B  20      35.820  69.840  62.170  1.00  0.00           O
ATOM   1757  O2P   U B  20      35.900  67.390  61.520  1.00  0.00           O
ATOM   1758  O5'   U B  20      34.880  69.050  59.890  1.00  0.00           O
ATOM   1759  C5'   U B  20      33.590  68.470  59.860  1.00  0.00           C
ATOM   1760 1H5'   U B  20      32.970  69.080  60.500  1.00  0.00           H
ATOM   1761 2H5'   U B  20      33.780  67.460  60.230  1.00  0.00           H
ATOM   1762  C4'   U B  20      33.020  68.400  58.440  1.00  0.00           C
ATOM   1763  H4'   U B  20      33.130  69.430  58.080  1.00  0.00           H
ATOM   1764  O4'   U B  20      33.600  67.470  57.560  1.00  0.00           O
ATOM   1765  C1'   U B  20      32.780  66.330  57.380  1.00  0.00           C
ATOM   1766  H1'   U B  20      32.350  66.180  56.380  1.00  0.00           H
ATOM   1767  N1    U B  20      33.430  65.080  57.790  1.00  0.00           N
ATOM   1768  C6    U B  20      34.370  65.050  58.760  1.00  0.00           C
ATOM   1769  H6    U B  20      34.790  66.020  59.000  1.00  0.00           H
ATOM   1770  C5    U B  20      34.810  63.910  59.350  1.00  0.00           C
ATOM   1771  H5    U B  20      35.660  63.950  60.010  1.00  0.00           H
ATOM   1772  C4    U B  20      34.230  62.660  58.940  1.00  0.00           C
ATOM   1773  O4    U B  20      34.420  61.620  59.560  1.00  0.00           O
ATOM   1774  N3    U B  20      33.220  62.750  58.000  1.00  0.00           N
ATOM   1775  H3    U B  20      32.750  61.900  57.730  1.00  0.00           H
ATOM   1776  C2    U B  20      32.820  63.910  57.360  1.00  0.00           C
ATOM   1777  O2    U B  20      31.920  63.860  56.520  1.00  0.00           O
ATOM   1778  C3'   U B  20      31.520  68.100  58.540  1.00  0.00           C
ATOM   1779  H3'   U B  20      31.120  68.190  59.540  1.00  0.00           H
ATOM   1780  C2'   U B  20      31.580  66.600  58.300  1.00  0.00           C
ATOM   1781 1H2'   U B  20      31.850  66.110  59.230  1.00  0.00           H
ATOM   1782  O2'   U B  20      30.310  66.170  57.880  1.00  0.00           O
ATOM   1783 2HO'   U B  20      30.000  66.660  57.110  1.00  0.00           H
ATOM   1784  O3'   U B  20      30.850  68.920  57.600  1.00  0.00           O
ATOM   1785  P     U B  21      30.020  70.220  58.030  1.00  0.00           P
ATOM   1786  O1P   U B  21      29.780  71.050  56.820  1.00  0.00           O
ATOM   1787  O2P   U B  21      30.760  70.780  59.180  1.00  0.00           O
ATOM   1788  O5'   U B  21      28.570  69.690  58.460  1.00  0.00           O
ATOM   1789  C5'   U B  21      27.750  68.940  57.580  1.00  0.00           C
ATOM   1790 1H5'   U B  21      28.060  67.900  57.780  1.00  0.00           H
ATOM   1791 2H5'   U B  21      28.030  69.230  56.570  1.00  0.00           H
ATOM   1792  C4'   U B  21      26.310  69.290  57.940  1.00  0.00           C
ATOM   1793  H4'   U B  21      26.080  69.340  59.000  1.00  0.00           H
ATOM   1794  O4'   U B  21      26.060  70.560  57.390  1.00  0.00           O
ATOM   1795  C1'   U B  21      25.040  70.470  56.420  1.00  0.00           C
ATOM   1796  H1'   U B  21      24.100  70.740  56.920  1.00  0.00           H
ATOM   1797  N1    U B  21      25.190  71.400  55.280  1.00  0.00           N
ATOM   1798  C6    U B  21      26.070  71.200  54.260  1.00  0.00           C
ATOM   1799  H6    U B  21      26.860  70.460  54.270  1.00  0.00           H
ATOM   1800  C5    U B  21      26.080  71.950  53.140  1.00  0.00           C
ATOM   1801  H5    U B  21      26.770  71.660  52.370  1.00  0.00           H
ATOM   1802  C4    U B  21      25.150  73.020  52.870  1.00  0.00           C
ATOM   1803  O4    U B  21      25.120  73.810  51.930  1.00  0.00           O
ATOM   1804  N3    U B  21      24.260  73.130  53.930  1.00  0.00           N
ATOM   1805  H3    U B  21      23.710  73.990  53.940  1.00  0.00           H
ATOM   1806  C2    U B  21      24.240  72.390  55.100  1.00  0.00           C
ATOM   1807  O2    U B  21      23.380  72.600  55.940  1.00  0.00           O
ATOM   1808  C3'   U B  21      25.340  68.330  57.240  1.00  0.00           C
ATOM   1809  H3'   U B  21      25.910  67.420  57.070  1.00  0.00           H
ATOM   1810  C2'   U B  21      25.010  69.020  55.930  1.00  0.00           C
ATOM   1811 1H2'   U B  21      25.780  68.880  55.170  1.00  0.00           H
ATOM   1812  O2'   U B  21      23.690  68.820  55.490  1.00  0.00           O
ATOM   1813 2HO'   U B  21      23.310  68.200  56.130  1.00  0.00           H
ATOM   1814  O3'   U B  21      24.300  68.190  58.190  1.00  0.00           O
ATOM   1815  P     C B  22      23.420  66.850  58.240  1.00  0.00           P
ATOM   1816  O1P   C B  22      22.730  66.780  56.920  1.00  0.00           O
ATOM   1817  O2P   C B  22      22.610  66.870  59.470  1.00  0.00           O
ATOM   1818  O5'   C B  22      24.300  65.510  58.430  1.00  0.00           O
ATOM   1819  C5'   C B  22      24.680  64.760  57.300  1.00  0.00           C
ATOM   1820 1H5'   C B  22      25.140  65.370  56.500  1.00  0.00           H
ATOM   1821 2H5'   C B  22      23.810  64.220  56.920  1.00  0.00           H
ATOM   1822  C4'   C B  22      25.770  63.790  57.750  1.00  0.00           C
ATOM   1823  H4'   C B  22      26.000  63.180  56.870  1.00  0.00           H
ATOM   1824  O4'   C B  22      26.890  64.560  58.110  1.00  0.00           O
ATOM   1825  C1'   C B  22      27.570  63.830  59.110  1.00  0.00           C
ATOM   1826  H1'   C B  22      28.180  63.040  58.700  1.00  0.00           H
ATOM   1827  N1    C B  22      28.420  64.720  59.930  1.00  0.00           N
ATOM   1828  C6    C B  22      28.010  65.980  60.250  1.00  0.00           C
ATOM   1829  H6    C B  22      27.140  66.390  59.730  1.00  0.00           H
ATOM   1830  C5    C B  22      28.710  66.770  61.070  1.00  0.00           C
ATOM   1831  H5    C B  22      28.460  67.820  61.200  1.00  0.00           H
ATOM   1832  C4    C B  22      29.970  66.250  61.530  1.00  0.00           C
ATOM   1833  N4    C B  22      30.840  67.100  62.080  1.00  0.00           N
ATOM   1834  H41   C B  22      30.630  68.080  61.990  1.00  0.00           H
ATOM   1835  H42   C B  22      31.640  66.850  62.640  1.00  0.00           H
ATOM   1836  N3    C B  22      30.400  65.010  61.260  1.00  0.00           N
ATOM   1837  C2    C B  22      29.610  64.240  60.470  1.00  0.00           C
ATOM   1838  O2    C B  22      29.910  63.070  60.320  1.00  0.00           O
ATOM   1839  C3'   C B  22      25.440  62.800  58.870  1.00  0.00           C
ATOM   1840  H3'   C B  22      24.430  62.990  59.230  1.00  0.00           H
ATOM   1841  C2'   C B  22      26.470  63.170  59.940  1.00  0.00           C
ATOM   1842 1H2'   C B  22      25.960  63.820  60.640  1.00  0.00           H
ATOM   1843  O2'   C B  22      27.010  62.060  60.620  1.00  0.00           O
ATOM   1844 2HO'   C B  22      26.880  61.220  60.180  1.00  0.00           H
ATOM   1845  O3'   C B  22      25.560  61.460  58.500  1.00  0.00           O
ATOM   1846  P     G B  23      24.550  60.660  57.520  1.00  0.00           P
ATOM   1847  O1P   G B  23      23.300  60.470  58.290  1.00  0.00           O
ATOM   1848  O2P   G B  23      25.350  59.480  57.160  1.00  0.00           O
ATOM   1849  O5'   G B  23      24.060  61.480  56.230  1.00  0.00           O
ATOM   1850  C5'   G B  23      24.610  61.170  54.970  1.00  0.00           C
ATOM   1851 1H5'   G B  23      24.240  60.200  54.670  1.00  0.00           H
ATOM   1852 2H5'   G B  23      25.690  60.980  54.980  1.00  0.00           H
ATOM   1853  C4'   G B  23      24.210  62.020  53.780  1.00  0.00           C
ATOM   1854  H4'   G B  23      23.220  61.680  53.480  1.00  0.00           H
ATOM   1855  O4'   G B  23      23.990  63.350  54.210  1.00  0.00           O
ATOM   1856  C1'   G B  23      24.520  64.150  53.180  1.00  0.00           C
ATOM   1857  H1'   G B  23      23.760  64.820  52.760  1.00  0.00           H
ATOM   1858  N9    G B  23      25.610  65.020  53.660  1.00  0.00           N
ATOM   1859  C8    G B  23      25.710  66.380  53.460  1.00  0.00           C
ATOM   1860  H8    G B  23      24.990  66.840  52.780  1.00  0.00           H
ATOM   1861  N7    G B  23      26.840  66.890  53.840  1.00  0.00           N
ATOM   1862  C5    G B  23      27.500  65.830  54.470  1.00  0.00           C
ATOM   1863  C6    G B  23      28.730  65.810  55.160  1.00  0.00           C
ATOM   1864  O6    G B  23      29.520  66.720  55.410  1.00  0.00           O
ATOM   1865  N1    G B  23      29.050  64.530  55.620  1.00  0.00           N
ATOM   1866  H1    G B  23      29.940  64.420  56.090  1.00  0.00           H
ATOM   1867  C2    G B  23      28.240  63.420  55.470  1.00  0.00           C
ATOM   1868  N2    G B  23      28.630  62.260  56.000  1.00  0.00           N
ATOM   1869  H21   G B  23      29.430  62.230  56.620  1.00  0.00           H
ATOM   1870  H22   G B  23      28.280  61.460  55.500  1.00  0.00           H
ATOM   1871  N3    G B  23      27.070  63.450  54.820  1.00  0.00           N
ATOM   1872  C4    G B  23      26.760  64.690  54.340  1.00  0.00           C
ATOM   1873  C3'   G B  23      25.100  61.950  52.540  1.00  0.00           C
ATOM   1874  H3'   G B  23      26.130  61.840  52.820  1.00  0.00           H
ATOM   1875  C2'   G B  23      24.910  63.350  51.960  1.00  0.00           C
ATOM   1876 1H2'   G B  23      25.850  63.770  51.590  1.00  0.00           H
ATOM   1877  O2'   G B  23      23.960  63.340  50.910  1.00  0.00           O
ATOM   1878 2HO'   G B  23      23.400  62.570  51.000  1.00  0.00           H
ATOM   1879  O3'   G B  23      24.670  60.880  51.710  1.00  0.00           O
ATOM   1880  P     G B  24      25.740  60.150  50.750  1.00  0.00           P
ATOM   1881  O1P   G B  24      24.920  59.370  49.800  1.00  0.00           O
ATOM   1882  O2P   G B  24      26.680  59.440  51.640  1.00  0.00           O
ATOM   1883  O5'   G B  24      26.510  61.230  49.850  1.00  0.00           O
ATOM   1884  C5'   G B  24      27.910  61.420  49.870  1.00  0.00           C
ATOM   1885 1H5'   G B  24      28.210  61.400  48.830  1.00  0.00           H
ATOM   1886 2H5'   G B  24      28.550  60.770  50.470  1.00  0.00           H
ATOM   1887  C4'   G B  24      28.170  62.840  50.340  1.00  0.00           C
ATOM   1888  H4'   G B  24      27.360  63.440  49.920  1.00  0.00           H
ATOM   1889  O4'   G B  24      28.320  63.030  51.730  1.00  0.00           O
ATOM   1890  C1'   G B  24      29.490  63.810  51.870  1.00  0.00           C
ATOM   1891  H1'   G B  24      29.300  64.650  52.540  1.00  0.00           H
ATOM   1892  N9    G B  24      30.580  63.010  52.480  1.00  0.00           N
ATOM   1893  C8    G B  24      30.690  61.650  52.570  1.00  0.00           C
ATOM   1894  H8    G B  24      29.950  61.100  52.020  1.00  0.00           H
ATOM   1895  N7    G B  24      31.760  61.230  53.180  1.00  0.00           N
ATOM   1896  C5    G B  24      32.390  62.430  53.510  1.00  0.00           C
ATOM   1897  C6    G B  24      33.630  62.570  54.200  1.00  0.00           C
ATOM   1898  O6    G B  24      34.250  61.670  54.740  1.00  0.00           O
ATOM   1899  N1    G B  24      34.030  63.900  54.260  1.00  0.00           N
ATOM   1900  H1    G B  24      34.950  64.130  54.600  1.00  0.00           H
ATOM   1901  C2    G B  24      33.240  64.960  53.840  1.00  0.00           C
ATOM   1902  N2    G B  24      33.690  66.180  54.130  1.00  0.00           N
ATOM   1903  H21   G B  24      34.550  66.290  54.670  1.00  0.00           H
ATOM   1904  H22   G B  24      33.430  66.990  53.590  1.00  0.00           H
ATOM   1905  N3    G B  24      32.060  64.830  53.230  1.00  0.00           N
ATOM   1906  C4    G B  24      31.690  63.540  53.100  1.00  0.00           C
ATOM   1907  C3'   G B  24      29.430  63.320  49.600  1.00  0.00           C
ATOM   1908  H3'   G B  24      30.190  62.530  49.660  1.00  0.00           H
ATOM   1909  C2'   G B  24      29.760  64.470  50.530  1.00  0.00           C
ATOM   1910 1H2'   G B  24      30.820  64.710  50.530  1.00  0.00           H
ATOM   1911  O2'   G B  24      29.020  65.650  50.330  1.00  0.00           O
ATOM   1912 2HO'   G B  24      28.280  65.500  49.730  1.00  0.00           H
ATOM   1913  O3'   G B  24      29.200  63.510  48.220  1.00  0.00           O
ATOM   1914  P     G B  25      30.470  63.630  47.250  1.00  0.00           P
ATOM   1915  O1P   G B  25      30.060  64.110  45.910  1.00  0.00           O
ATOM   1916  O2P   G B  25      31.080  62.290  47.320  1.00  0.00           O
ATOM   1917  O5'   G B  25      31.450  64.690  47.980  1.00  0.00           O
ATOM   1918  C5'   G B  25      31.250  66.080  47.910  1.00  0.00           C
ATOM   1919 1H5'   G B  25      30.220  66.240  48.220  1.00  0.00           H
ATOM   1920 2H5'   G B  25      31.310  66.380  46.860  1.00  0.00           H
ATOM   1921  C4'   G B  25      32.320  66.860  48.680  1.00  0.00           C
ATOM   1922  H4'   G B  25      31.970  67.870  48.510  1.00  0.00           H
ATOM   1923  O4'   G B  25      32.310  66.660  50.080  1.00  0.00           O
ATOM   1924  C1'   G B  25      33.660  66.680  50.480  1.00  0.00           C
ATOM   1925  H1'   G B  25      33.750  67.200  51.440  1.00  0.00           H
ATOM   1926  N9    G B  25      34.130  65.330  50.840  1.00  0.00           N
ATOM   1927  C8    G B  25      33.590  64.140  50.420  1.00  0.00           C
ATOM   1928  H8    G B  25      32.670  64.030  49.880  1.00  0.00           H
ATOM   1929  N7    G B  25      34.270  63.120  50.880  1.00  0.00           N
ATOM   1930  C5    G B  25      35.380  63.690  51.510  1.00  0.00           C
ATOM   1931  C6    G B  25      36.530  63.170  52.160  1.00  0.00           C
ATOM   1932  O6    G B  25      36.950  62.020  52.160  1.00  0.00           O
ATOM   1933  N1    G B  25      37.450  64.120  52.590  1.00  0.00           N
ATOM   1934  H1    G B  25      38.260  63.810  53.090  1.00  0.00           H
ATOM   1935  C2    G B  25      37.100  65.450  52.650  1.00  0.00           C
ATOM   1936  N2    G B  25      38.230  66.140  52.840  1.00  0.00           N
ATOM   1937  H21   G B  25      38.970  65.720  53.390  1.00  0.00           H
ATOM   1938  H22   G B  25      38.250  67.140  52.740  1.00  0.00           H
ATOM   1939  N3    G B  25      36.140  66.030  51.920  1.00  0.00           N
ATOM   1940  C4    G B  25      35.320  65.050  51.450  1.00  0.00           C
ATOM   1941  C3'   G B  25      33.740  66.750  48.140  1.00  0.00           C
ATOM   1942  H3'   G B  25      33.880  65.710  47.890  1.00  0.00           H
ATOM   1943  C2'   G B  25      34.470  67.320  49.360  1.00  0.00           C
ATOM   1944 1H2'   G B  25      35.510  67.010  49.400  1.00  0.00           H
ATOM   1945  O2'   G B  25      34.430  68.730  49.480  1.00  0.00           O
ATOM   1946 2HO'   G B  25      34.120  69.110  48.670  1.00  0.00           H
ATOM   1947  O3'   G B  25      33.730  67.680  47.080  1.00  0.00           O
ATOM   1948  P     A B  26      34.830  67.520  45.910  1.00  0.00           P
ATOM   1949  O1P   A B  26      34.740  68.640  44.950  1.00  0.00           O
ATOM   1950  O2P   A B  26      34.520  66.150  45.450  1.00  0.00           O
ATOM   1951  O5'   A B  26      36.220  67.580  46.710  1.00  0.00           O
ATOM   1952  C5'   A B  26      36.770  68.830  47.060  1.00  0.00           C
ATOM   1953 1H5'   A B  26      36.100  69.480  47.620  1.00  0.00           H
ATOM   1954 2H5'   A B  26      37.120  69.490  46.260  1.00  0.00           H
ATOM   1955  C4'   A B  26      38.000  68.590  47.950  1.00  0.00           C
ATOM   1956  H4'   A B  26      38.380  69.560  48.290  1.00  0.00           H
ATOM   1957  O4'   A B  26      37.740  67.720  49.020  1.00  0.00           O
ATOM   1958  C1'   A B  26      38.850  66.910  49.310  1.00  0.00           C
ATOM   1959  H1'   A B  26      39.210  67.090  50.330  1.00  0.00           H
ATOM   1960  N9    A B  26      38.450  65.490  49.210  1.00  0.00           N
ATOM   1961  C8    A B  26      37.430  64.840  48.560  1.00  0.00           C
ATOM   1962  H8    A B  26      36.650  65.360  48.020  1.00  0.00           H
ATOM   1963  N7    A B  26      37.350  63.570  48.860  1.00  0.00           N
ATOM   1964  C5    A B  26      38.480  63.330  49.650  1.00  0.00           C
ATOM   1965  C6    A B  26      39.130  62.240  50.240  1.00  0.00           C
ATOM   1966  N6    A B  26      38.700  60.980  50.220  1.00  0.00           N
ATOM   1967  H61   A B  26      37.810  60.800  49.760  1.00  0.00           H
ATOM   1968  H62   A B  26      39.250  60.250  50.620  1.00  0.00           H
ATOM   1969  N1    A B  26      40.280  62.340  50.920  1.00  0.00           N
ATOM   1970  C2    A B  26      40.820  63.540  51.010  1.00  0.00           C
ATOM   1971  H2    A B  26      41.760  63.550  51.540  1.00  0.00           H
ATOM   1972  N3    A B  26      40.290  64.670  50.550  1.00  0.00           N
ATOM   1973  C4    A B  26      39.200  64.490  49.780  1.00  0.00           C
ATOM   1974  C3'   A B  26      39.180  67.970  47.210  1.00  0.00           C
ATOM   1975  H3'   A B  26      38.780  67.180  46.590  1.00  0.00           H
ATOM   1976  C2'   A B  26      39.960  67.410  48.400  1.00  0.00           C
ATOM   1977 1H2'   A B  26      40.690  66.660  48.090  1.00  0.00           H
ATOM   1978  O2'   A B  26      40.670  68.450  49.040  1.00  0.00           O
ATOM   1979 2HO'   A B  26      40.900  69.090  48.350  1.00  0.00           H
ATOM   1980  O3'   A B  26      39.940  68.900  46.480  1.00  0.00           O
ATOM   1981  P     U B  27      40.870  68.430  45.260  1.00  0.00           P
ATOM   1982  O1P   U B  27      41.410  69.630  44.570  1.00  0.00           O
ATOM   1983  O2P   U B  27      40.130  67.410  44.500  1.00  0.00           O
ATOM   1984  O5'   U B  27      42.030  67.550  45.970  1.00  0.00           O
ATOM   1985  C5'   U B  27      43.230  68.150  46.400  1.00  0.00           C
ATOM   1986 1H5'   U B  27      42.960  69.030  46.980  1.00  0.00           H
ATOM   1987 2H5'   U B  27      43.770  68.420  45.480  1.00  0.00           H
ATOM   1988  C4'   U B  27      44.150  67.240  47.200  1.00  0.00           C
ATOM   1989  H4'   U B  27      44.930  67.830  47.690  1.00  0.00           H
ATOM   1990  O4'   U B  27      43.430  66.560  48.200  1.00  0.00           O
ATOM   1991  C1'   U B  27      44.090  65.330  48.280  1.00  0.00           C
ATOM   1992  H1'   U B  27      44.360  65.320  49.340  1.00  0.00           H
ATOM   1993  N1    U B  27      43.360  64.090  47.930  1.00  0.00           N
ATOM   1994  C6    U B  27      42.250  64.140  47.140  1.00  0.00           C
ATOM   1995  H6    U B  27      42.110  65.060  46.580  1.00  0.00           H
ATOM   1996  C5    U B  27      41.400  63.090  47.090  1.00  0.00           C
ATOM   1997  H5    U B  27      40.460  63.220  46.580  1.00  0.00           H
ATOM   1998  C4    U B  27      41.620  61.840  47.760  1.00  0.00           C
ATOM   1999  O4    U B  27      40.780  60.950  47.830  1.00  0.00           O
ATOM   2000  N3    U B  27      42.710  61.890  48.630  1.00  0.00           N
ATOM   2001  H3    U B  27      42.850  61.060  49.180  1.00  0.00           H
ATOM   2002  C2    U B  27      43.570  62.980  48.730  1.00  0.00           C
ATOM   2003  O2    U B  27      44.390  62.900  49.650  1.00  0.00           O
ATOM   2004  C3'   U B  27      44.930  66.250  46.350  1.00  0.00           C
ATOM   2005  H3'   U B  27      44.120  65.840  45.740  1.00  0.00           H
ATOM   2006  C2'   U B  27      45.370  65.300  47.460  1.00  0.00           C
ATOM   2007 1H2'   U B  27      45.590  64.360  46.930  1.00  0.00           H
ATOM   2008  O2'   U B  27      46.380  65.780  48.310  1.00  0.00           O
ATOM   2009 2HO'   U B  27      46.460  65.210  49.070  1.00  0.00           H
ATOM   2010  O3'   U B  27      45.950  66.850  45.590  1.00  0.00           O
ATOM   2011  P     C B  28      46.300  66.250  44.140  1.00  0.00           P
ATOM   2012  O1P   C B  28      47.140  67.190  43.380  1.00  0.00           O
ATOM   2013  O2P   C B  28      45.120  65.610  43.500  1.00  0.00           O
ATOM   2014  O5'   C B  28      47.230  64.980  44.530  1.00  0.00           O
ATOM   2015  C5'   C B  28      48.480  65.090  45.150  1.00  0.00           C
ATOM   2016 1H5'   C B  28      48.420  65.810  45.970  1.00  0.00           H
ATOM   2017 2H5'   C B  28      49.200  65.510  44.440  1.00  0.00           H
ATOM   2018  C4'   C B  28      49.100  63.810  45.680  1.00  0.00           C
ATOM   2019  H4'   C B  28      50.060  64.070  46.140  1.00  0.00           H
ATOM   2020  O4'   C B  28      48.210  63.220  46.600  1.00  0.00           O
ATOM   2021  C1'   C B  28      48.410  61.830  46.650  1.00  0.00           C
ATOM   2022  H1'   C B  28      48.870  61.570  47.600  1.00  0.00           H
ATOM   2023  N1    C B  28      47.130  61.090  46.500  1.00  0.00           N
ATOM   2024  C6    C B  28      46.020  61.700  46.010  1.00  0.00           C
ATOM   2025  H6    C B  28      46.050  62.720  45.670  1.00  0.00           H
ATOM   2026  C5    C B  28      44.850  61.030  45.930  1.00  0.00           C
ATOM   2027  H5    C B  28      43.940  61.500  45.600  1.00  0.00           H
ATOM   2028  C4    C B  28      44.830  59.730  46.550  1.00  0.00           C
ATOM   2029  N4    C B  28      43.650  59.110  46.590  1.00  0.00           N
ATOM   2030  H41   C B  28      42.790  59.560  46.310  1.00  0.00           H
ATOM   2031  H42   C B  28      43.580  58.150  46.890  1.00  0.00           H
ATOM   2032  N3    C B  28      45.920  59.070  46.970  1.00  0.00           N
ATOM   2033  C2    C B  28      47.070  59.790  46.980  1.00  0.00           C
ATOM   2034  O2    C B  28      48.130  59.330  47.390  1.00  0.00           O
ATOM   2035  C3'   C B  28      49.180  62.760  44.570  1.00  0.00           C
ATOM   2036  H3'   C B  28      48.250  62.660  44.020  1.00  0.00           H
ATOM   2037  C2'   C B  28      49.250  61.490  45.420  1.00  0.00           C
ATOM   2038 1H2'   C B  28      48.970  60.610  44.840  1.00  0.00           H
ATOM   2039  O2'   C B  28      50.580  61.280  45.820  1.00  0.00           O
ATOM   2040 2HO'   C B  28      51.100  61.120  45.020  1.00  0.00           H
ATOM   2041  O3'   C B  28      50.280  63.000  43.720  1.00  0.00           O
ATOM   2042  P     C B  29      50.150  62.600  42.160  1.00  0.00           P
ATOM   2043  O1P   C B  29      51.410  62.780  41.410  1.00  0.00           O
ATOM   2044  O2P   C B  29      49.060  63.450  41.640  1.00  0.00           O
ATOM   2045  O5'   C B  29      49.800  61.030  42.050  1.00  0.00           O
ATOM   2046  C5'   C B  29      48.510  60.450  42.040  1.00  0.00           C
ATOM   2047 1H5'   C B  29      48.170  60.450  41.010  1.00  0.00           H
ATOM   2048 2H5'   C B  29      47.860  61.090  42.610  1.00  0.00           H
ATOM   2049  C4'   C B  29      48.450  59.120  42.790  1.00  0.00           C
ATOM   2050  H4'   C B  29      49.410  58.980  43.280  1.00  0.00           H
ATOM   2051  O4'   C B  29      47.370  59.110  43.700  1.00  0.00           O
ATOM   2052  C1'   C B  29      46.960  57.790  43.920  1.00  0.00           C
ATOM   2053  H1'   C B  29      47.110  57.410  44.940  1.00  0.00           H
ATOM   2054  N1    C B  29      45.490  57.650  43.800  1.00  0.00           N
ATOM   2055  C6    C B  29      44.790  58.570  43.070  1.00  0.00           C
ATOM   2056  H6    C B  29      45.240  59.490  42.750  1.00  0.00           H
ATOM   2057  C5    C B  29      43.460  58.440  42.890  1.00  0.00           C
ATOM   2058  H5    C B  29      42.940  59.210  42.340  1.00  0.00           H
ATOM   2059  C4    C B  29      42.840  57.290  43.480  1.00  0.00           C
ATOM   2060  N4    C B  29      41.520  57.150  43.300  1.00  0.00           N
ATOM   2061  H41   C B  29      41.060  57.880  42.780  1.00  0.00           H
ATOM   2062  H42   C B  29      41.110  56.330  43.720  1.00  0.00           H
ATOM   2063  N3    C B  29      43.490  56.320  44.130  1.00  0.00           N
ATOM   2064  C2    C B  29      44.830  56.510  44.250  1.00  0.00           C
ATOM   2065  O2    C B  29      45.430  55.580  44.780  1.00  0.00           O
ATOM   2066  C3'   C B  29      48.320  57.980  41.800  1.00  0.00           C
ATOM   2067  H3'   C B  29      47.490  58.190  41.110  1.00  0.00           H
ATOM   2068  C2'   C B  29      47.840  57.060  42.910  1.00  0.00           C
ATOM   2069 1H2'   C B  29      47.340  56.220  42.430  1.00  0.00           H
ATOM   2070  O2'   C B  29      49.000  56.570  43.550  1.00  0.00           O
ATOM   2071 2HO'   C B  29      49.680  56.670  42.880  1.00  0.00           H
ATOM   2072  O3'   C B  29      49.480  57.510  41.130  1.00  0.00           O
ATOM   2073  P     C B  30      49.480  57.070  39.590  1.00  0.00           P
ATOM   2074  O1P   C B  30      50.850  56.910  39.090  1.00  0.00           O
ATOM   2075  O2P   C B  30      48.550  58.000  38.900  1.00  0.00           O
ATOM   2076  O5'   C B  30      48.800  55.600  39.680  1.00  0.00           O
ATOM   2077  C5'   C B  30      49.570  54.540  40.210  1.00  0.00           C
ATOM   2078 1H5'   C B  30      50.240  54.720  41.040  1.00  0.00           H
ATOM   2079 2H5'   C B  30      50.170  54.170  39.370  1.00  0.00           H
ATOM   2080  C4'   C B  30      48.740  53.300  40.560  1.00  0.00           C
ATOM   2081  H4'   C B  30      49.420  52.520  40.890  1.00  0.00           H
ATOM   2082  O4'   C B  30      47.850  53.670  41.590  1.00  0.00           O
ATOM   2083  C1'   C B  30      46.630  52.990  41.450  1.00  0.00           C
ATOM   2084  H1'   C B  30      46.420  52.470  42.390  1.00  0.00           H
ATOM   2085  N1    C B  30      45.490  53.870  41.120  1.00  0.00           N
ATOM   2086  C6    C B  30      45.660  55.130  40.640  1.00  0.00           C
ATOM   2087  H6    C B  30      46.630  55.420  40.250  1.00  0.00           H
ATOM   2088  C5    C B  30      44.640  56.010  40.570  1.00  0.00           C
ATOM   2089  H5    C B  30      44.860  56.970  40.130  1.00  0.00           H
ATOM   2090  C4    C B  30      43.330  55.450  40.710  1.00  0.00           C
ATOM   2091  N4    C B  30      42.240  56.170  40.360  1.00  0.00           N
ATOM   2092  H41   C B  30      42.430  57.140  40.180  1.00  0.00           H
ATOM   2093  H42   C B  30      41.380  55.770  40.670  1.00  0.00           H
ATOM   2094  N3    C B  30      43.080  54.210  41.140  1.00  0.00           N
ATOM   2095  C2    C B  30      44.190  53.440  41.310  1.00  0.00           C
ATOM   2096  O2    C B  30      43.990  52.300  41.730  1.00  0.00           O
ATOM   2097  C3'   C B  30      47.880  52.660  39.480  1.00  0.00           C
ATOM   2098  H3'   C B  30      47.280  53.320  38.870  1.00  0.00           H
ATOM   2099  C2'   C B  30      46.880  51.930  40.370  1.00  0.00           C
ATOM   2100 1H2'   C B  30      46.000  51.760  39.750  1.00  0.00           H
ATOM   2101  O2'   C B  30      47.450  50.760  40.900  1.00  0.00           O
ATOM   2102 2HO'   C B  30      48.150  51.010  41.500  1.00  0.00           H
ATOM   2103  O3'   C B  30      48.680  51.880  38.610  1.00  0.00           O
ATOM   2104  P     A B  31      48.240  51.830  37.070  1.00  0.00           P
ATOM   2105  O1P   A B  31      49.190  50.890  36.430  1.00  0.00           O
ATOM   2106  O2P   A B  31      48.080  53.210  36.560  1.00  0.00           O
ATOM   2107  O5'   A B  31      46.800  51.130  37.180  1.00  0.00           O
ATOM   2108  C5'   A B  31      46.660  49.770  37.510  1.00  0.00           C
ATOM   2109 1H5'   A B  31      47.130  49.600  38.470  1.00  0.00           H
ATOM   2110 2H5'   A B  31      47.210  49.050  36.900  1.00  0.00           H
ATOM   2111  C4'   A B  31      45.190  49.330  37.660  1.00  0.00           C
ATOM   2112  H4'   A B  31      45.170  48.250  37.840  1.00  0.00           H
ATOM   2113  O4'   A B  31      44.420  50.130  38.510  1.00  0.00           O
ATOM   2114  C1'   A B  31      43.150  50.330  37.940  1.00  0.00           C
ATOM   2115  H1'   A B  31      42.490  49.830  38.640  1.00  0.00           H
ATOM   2116  N9    A B  31      42.730  51.730  37.760  1.00  0.00           N
ATOM   2117  C8    A B  31      43.580  52.800  37.600  1.00  0.00           C
ATOM   2118  H8    A B  31      44.640  52.680  37.750  1.00  0.00           H
ATOM   2119  N7    A B  31      42.990  53.920  37.300  1.00  0.00           N
ATOM   2120  C5    A B  31      41.660  53.550  37.490  1.00  0.00           C
ATOM   2121  C6    A B  31      40.410  54.170  37.340  1.00  0.00           C
ATOM   2122  N6    A B  31      40.250  55.460  37.020  1.00  0.00           N
ATOM   2123  H61   A B  31      41.060  56.060  36.990  1.00  0.00           H
ATOM   2124  H62   A B  31      39.360  55.920  37.150  1.00  0.00           H
ATOM   2125  N1    A B  31      39.250  53.520  37.360  1.00  0.00           N
ATOM   2126  C2    A B  31      39.230  52.250  37.740  1.00  0.00           C
ATOM   2127  H2    A B  31      38.230  51.830  37.810  1.00  0.00           H
ATOM   2128  N3    A B  31      40.310  51.520  37.940  1.00  0.00           N
ATOM   2129  C4    A B  31      41.460  52.220  37.790  1.00  0.00           C
ATOM   2130  C3'   A B  31      44.610  49.460  36.250  1.00  0.00           C
ATOM   2131  H3'   A B  31      45.010  50.370  35.800  1.00  0.00           H
ATOM   2132  C2'   A B  31      43.120  49.650  36.560  1.00  0.00           C
ATOM   2133 1H2'   A B  31      42.670  50.270  35.780  1.00  0.00           H
ATOM   2134  O2'   A B  31      42.350  48.480  36.640  1.00  0.00           O
ATOM   2135 2HO'   A B  31      42.620  47.960  35.880  1.00  0.00           H
ATOM   2136  O3'   A B  31      44.830  48.280  35.520  1.00  0.00           O
ATOM   2137  P     C B  32      44.700  48.220  33.920  1.00  0.00           P
ATOM   2138  O1P   C B  32      45.170  46.860  33.590  1.00  0.00           O
ATOM   2139  O2P   C B  32      45.350  49.440  33.390  1.00  0.00           O
ATOM   2140  O5'   C B  32      43.110  48.300  33.700  1.00  0.00           O
ATOM   2141  C5'   C B  32      42.560  49.160  32.720  1.00  0.00           C
ATOM   2142 1H5'   C B  32      42.560  48.690  31.740  1.00  0.00           H
ATOM   2143 2H5'   C B  32      42.940  50.180  32.720  1.00  0.00           H
ATOM   2144  C4'   C B  32      41.120  49.450  33.180  1.00  0.00           C
ATOM   2145  H4'   C B  32      40.720  48.520  33.590  1.00  0.00           H
ATOM   2146  O4'   C B  32      40.940  50.470  34.130  1.00  0.00           O
ATOM   2147  C1'   C B  32      39.680  51.050  33.910  1.00  0.00           C
ATOM   2148  H1'   C B  32      39.120  50.880  34.840  1.00  0.00           H
ATOM   2149  N1    C B  32      39.750  52.520  33.830  1.00  0.00           N
ATOM   2150  C6    C B  32      40.890  53.100  33.370  1.00  0.00           C
ATOM   2151  H6    C B  32      41.700  52.520  32.950  1.00  0.00           H
ATOM   2152  C5    C B  32      40.950  54.440  33.310  1.00  0.00           C
ATOM   2153  H5    C B  32      41.870  54.930  32.990  1.00  0.00           H
ATOM   2154  C4    C B  32      39.800  55.210  33.690  1.00  0.00           C
ATOM   2155  N4    C B  32      39.740  56.550  33.720  1.00  0.00           N
ATOM   2156  H41   C B  32      40.260  56.960  32.950  1.00  0.00           H
ATOM   2157  H42   C B  32      38.870  56.970  34.020  1.00  0.00           H
ATOM   2158  N3    C B  32      38.680  54.600  34.110  1.00  0.00           N
ATOM   2159  C2    C B  32      38.610  53.240  34.190  1.00  0.00           C
ATOM   2160  O2    C B  32      37.530  52.770  34.500  1.00  0.00           O
ATOM   2161  C3'   C B  32      40.300  49.840  31.970  1.00  0.00           C
ATOM   2162  H3'   C B  32      40.730  50.660  31.380  1.00  0.00           H
ATOM   2163  C2'   C B  32      39.060  50.380  32.690  1.00  0.00           C
ATOM   2164 1H2'   C B  32      38.530  51.060  32.010  1.00  0.00           H
ATOM   2165  O2'   C B  32      38.180  49.370  33.130  1.00  0.00           O
ATOM   2166 2HO'   C B  32      38.220  48.620  32.540  1.00  0.00           H
ATOM   2167  O3'   C B  32      40.050  48.680  31.210  1.00  0.00           O
ATOM   2168  P     C B  33      39.420  48.890  29.750  1.00  0.00           P
ATOM   2169  O1P   C B  33      39.380  47.540  29.150  1.00  0.00           O
ATOM   2170  O2P   C B  33      40.050  50.050  29.070  1.00  0.00           O
ATOM   2171  O5'   C B  33      37.870  49.130  30.110  1.00  0.00           O
ATOM   2172  C5'   C B  33      37.040  49.950  29.310  1.00  0.00           C
ATOM   2173 1H5'   C B  33      36.880  49.600  28.300  1.00  0.00           H
ATOM   2174 2H5'   C B  33      37.420  50.970  29.170  1.00  0.00           H
ATOM   2175  C4'   C B  33      35.690  50.290  29.930  1.00  0.00           C
ATOM   2176  H4'   C B  33      35.160  49.410  30.270  1.00  0.00           H
ATOM   2177  O4'   C B  33      35.860  51.030  31.120  1.00  0.00           O
ATOM   2178  C1'   C B  33      35.110  52.220  31.090  1.00  0.00           C
ATOM   2179  H1'   C B  33      34.500  52.240  32.000  1.00  0.00           H
ATOM   2180  N1    C B  33      35.970  53.420  31.120  1.00  0.00           N
ATOM   2181  C6    C B  33      37.300  53.290  30.850  1.00  0.00           C
ATOM   2182  H6    C B  33      37.780  52.360  30.600  1.00  0.00           H
ATOM   2183  C5    C B  33      38.010  54.430  30.730  1.00  0.00           C
ATOM   2184  H5    C B  33      39.070  54.350  30.520  1.00  0.00           H
ATOM   2185  C4    C B  33      37.390  55.700  30.980  1.00  0.00           C
ATOM   2186  N4    C B  33      38.110  56.840  30.860  1.00  0.00           N
ATOM   2187  H41   C B  33      39.040  56.910  30.490  1.00  0.00           H
ATOM   2188  H42   C B  33      37.560  57.680  30.960  1.00  0.00           H
ATOM   2189  N3    C B  33      36.100  55.840  31.250  1.00  0.00           N
ATOM   2190  C2    C B  33      35.390  54.670  31.250  1.00  0.00           C
ATOM   2191  O2    C B  33      34.170  54.750  31.330  1.00  0.00           O
ATOM   2192  C3'   C B  33      34.880  51.130  28.940  1.00  0.00           C
ATOM   2193  H3'   C B  33      35.540  51.730  28.310  1.00  0.00           H
ATOM   2194  C2'   C B  33      34.140  52.040  29.920  1.00  0.00           C
ATOM   2195 1H2'   C B  33      33.850  53.030  29.580  1.00  0.00           H
ATOM   2196  O2'   C B  33      32.970  51.490  30.510  1.00  0.00           O
ATOM   2197 2HO'   C B  33      33.070  50.530  30.480  1.00  0.00           H
ATOM   2198  O3'   C B  33      34.050  50.240  28.250  1.00  0.00           O
ATOM   2199  P     U B  34      33.550  50.430  26.730  1.00  0.00           P
ATOM   2200  O1P   U B  34      32.360  49.560  26.610  1.00  0.00           O
ATOM   2201  O2P   U B  34      34.740  50.240  25.870  1.00  0.00           O
ATOM   2202  O5'   U B  34      33.090  51.970  26.560  1.00  0.00           O
ATOM   2203  C5'   U B  34      31.820  52.360  27.010  1.00  0.00           C
ATOM   2204 1H5'   U B  34      31.560  51.860  27.940  1.00  0.00           H
ATOM   2205 2H5'   U B  34      31.130  52.200  26.190  1.00  0.00           H
ATOM   2206  C4'   U B  34      31.850  53.890  27.100  1.00  0.00           C
ATOM   2207  H4'   U B  34      30.940  54.220  27.620  1.00  0.00           H
ATOM   2208  O4'   U B  34      32.850  54.450  27.920  1.00  0.00           O
ATOM   2209  C1'   U B  34      33.050  55.800  27.620  1.00  0.00           C
ATOM   2210  H1'   U B  34      32.470  56.450  28.280  1.00  0.00           H
ATOM   2211  N1    U B  34      34.450  56.250  27.700  1.00  0.00           N
ATOM   2212  C6    U B  34      35.470  55.350  27.580  1.00  0.00           C
ATOM   2213  H6    U B  34      35.220  54.300  27.460  1.00  0.00           H
ATOM   2214  C5    U B  34      36.750  55.750  27.660  1.00  0.00           C
ATOM   2215  H5    U B  34      37.560  55.030  27.630  1.00  0.00           H
ATOM   2216  C4    U B  34      37.090  57.130  27.840  1.00  0.00           C
ATOM   2217  O4    U B  34      38.220  57.630  27.850  1.00  0.00           O
ATOM   2218  N3    U B  34      35.990  57.980  27.740  1.00  0.00           N
ATOM   2219  H3    U B  34      36.060  59.000  27.800  1.00  0.00           H
ATOM   2220  C2    U B  34      34.660  57.620  27.820  1.00  0.00           C
ATOM   2221  O2    U B  34      33.790  58.460  28.040  1.00  0.00           O
ATOM   2222  C3'   U B  34      31.910  54.550  25.720  1.00  0.00           C
ATOM   2223  H3'   U B  34      32.610  54.140  25.000  1.00  0.00           H
ATOM   2224  C2'   U B  34      32.430  55.900  26.220  1.00  0.00           C
ATOM   2225 1H2'   U B  34      33.140  56.280  25.490  1.00  0.00           H
ATOM   2226  O2'   U B  34      31.340  56.790  26.380  1.00  0.00           O
ATOM   2227 2HO'   U B  34      30.860  56.630  25.580  1.00  0.00           H
ATOM   2228  O3'   U B  34      30.660  54.570  25.080  1.00  0.00           O
ATOM   2229  P     A B  35      30.420  55.000  23.550  1.00  0.00           P
ATOM   2230  O1P   A B  35      29.210  54.320  23.050  1.00  0.00           O
ATOM   2231  O2P   A B  35      31.680  54.770  22.790  1.00  0.00           O
ATOM   2232  O5'   A B  35      30.200  56.560  23.870  1.00  0.00           O
ATOM   2233  C5'   A B  35      30.480  57.540  22.900  1.00  0.00           C
ATOM   2234 1H5'   A B  35      29.800  57.410  22.060  1.00  0.00           H
ATOM   2235 2H5'   A B  35      31.510  57.410  22.560  1.00  0.00           H
ATOM   2236  C4'   A B  35      30.290  58.990  23.330  1.00  0.00           C
ATOM   2237  H4'   A B  35      29.230  59.210  23.510  1.00  0.00           H
ATOM   2238  O4'   A B  35      30.810  59.190  24.620  1.00  0.00           O
ATOM   2239  C1'   A B  35      31.500  60.420  24.620  1.00  0.00           C
ATOM   2240  H1'   A B  35      31.290  61.070  25.480  1.00  0.00           H
ATOM   2241  N9    A B  35      32.970  60.240  24.630  1.00  0.00           N
ATOM   2242  C8    A B  35      33.570  59.030  24.430  1.00  0.00           C
ATOM   2243  H8    A B  35      33.080  58.080  24.280  1.00  0.00           H
ATOM   2244  N7    A B  35      34.860  59.080  24.580  1.00  0.00           N
ATOM   2245  C5    A B  35      35.090  60.440  24.790  1.00  0.00           C
ATOM   2246  C6    A B  35      36.270  61.200  24.900  1.00  0.00           C
ATOM   2247  N6    A B  35      37.550  60.820  24.960  1.00  0.00           N
ATOM   2248  H61   A B  35      37.850  59.860  25.010  1.00  0.00           H
ATOM   2249  H62   A B  35      38.220  61.540  25.170  1.00  0.00           H
ATOM   2250  N1    A B  35      36.200  62.530  25.030  1.00  0.00           N
ATOM   2251  C2    A B  35      35.000  63.080  25.150  1.00  0.00           C
ATOM   2252  H2    A B  35      35.120  64.140  25.240  1.00  0.00           H
ATOM   2253  N3    A B  35      33.810  62.510  25.040  1.00  0.00           N
ATOM   2254  C4    A B  35      33.940  61.180  24.920  1.00  0.00           C
ATOM   2255  C3'   A B  35      30.970  59.970  22.370  1.00  0.00           C
ATOM   2256  H3'   A B  35      31.900  59.500  22.080  1.00  0.00           H
ATOM   2257  C2'   A B  35      31.250  61.150  23.310  1.00  0.00           C
ATOM   2258 1H2'   A B  35      32.150  61.620  22.930  1.00  0.00           H
ATOM   2259  O2'   A B  35      30.150  62.030  23.450  1.00  0.00           O
ATOM   2260 2HO'   A B  35      29.680  62.090  22.610  1.00  0.00           H
ATOM   2261  O3'   A B  35      30.240  60.360  21.230  1.00  0.00           O
ATOM   2262  P     C B  36      31.000  60.710  19.860  1.00  0.00           P
ATOM   2263  O1P   C B  36      30.000  60.880  18.780  1.00  0.00           O
ATOM   2264  O2P   C B  36      32.030  59.660  19.610  1.00  0.00           O
ATOM   2265  O5'   C B  36      31.840  62.050  20.170  1.00  0.00           O
ATOM   2266  C5'   C B  36      31.180  63.280  20.450  1.00  0.00           C
ATOM   2267 1H5'   C B  36      30.350  63.190  21.140  1.00  0.00           H
ATOM   2268 2H5'   C B  36      30.720  63.610  19.510  1.00  0.00           H
ATOM   2269  C4'   C B  36      32.220  64.260  20.960  1.00  0.00           C
ATOM   2270  H4'   C B  36      31.730  65.110  21.440  1.00  0.00           H
ATOM   2271  O4'   C B  36      33.080  63.730  21.960  1.00  0.00           O
ATOM   2272  C1'   C B  36      34.380  64.260  21.830  1.00  0.00           C
ATOM   2273  H1'   C B  36      34.510  64.930  22.680  1.00  0.00           H
ATOM   2274  N1    C B  36      35.500  63.300  21.790  1.00  0.00           N
ATOM   2275  C6    C B  36      35.330  62.040  21.300  1.00  0.00           C
ATOM   2276  H6    C B  36      34.340  61.660  21.070  1.00  0.00           H
ATOM   2277  C5    C B  36      36.410  61.240  21.180  1.00  0.00           C
ATOM   2278  H5    C B  36      36.270  60.180  20.980  1.00  0.00           H
ATOM   2279  C4    C B  36      37.690  61.730  21.620  1.00  0.00           C
ATOM   2280  N4    C B  36      38.740  60.900  21.550  1.00  0.00           N
ATOM   2281  H41   C B  36      38.650  59.930  21.270  1.00  0.00           H
ATOM   2282  H42   C B  36      39.580  61.270  21.980  1.00  0.00           H
ATOM   2283  N3    C B  36      37.810  62.940  22.170  1.00  0.00           N
ATOM   2284  C2    C B  36      36.720  63.730  22.280  1.00  0.00           C
ATOM   2285  O2    C B  36      36.850  64.850  22.770  1.00  0.00           O
ATOM   2286  C3'   C B  36      33.200  64.620  19.840  1.00  0.00           C
ATOM   2287  H3'   C B  36      33.460  63.690  19.340  1.00  0.00           H
ATOM   2288  C2'   C B  36      34.470  65.090  20.560  1.00  0.00           C
ATOM   2289 1H2'   C B  36      35.340  64.910  19.920  1.00  0.00           H
ATOM   2290  O2'   C B  36      34.540  66.440  20.930  1.00  0.00           O
ATOM   2291 2HO'   C B  36      35.300  66.860  20.530  1.00  0.00           H
ATOM   2292  O3'   C B  36      32.560  65.470  18.910  1.00  0.00           O
ATOM   2293  P     C B  37      33.280  65.630  17.480  1.00  0.00           P
ATOM   2294  O1P   C B  37      32.340  66.590  16.850  1.00  0.00           O
ATOM   2295  O2P   C B  37      33.450  64.310  16.830  1.00  0.00           O
ATOM   2296  O5'   C B  37      34.700  66.370  17.640  1.00  0.00           O
ATOM   2297  C5'   C B  37      34.690  67.760  17.920  1.00  0.00           C
ATOM   2298 1H5'   C B  37      34.070  67.830  18.810  1.00  0.00           H
ATOM   2299 2H5'   C B  37      34.480  68.400  17.070  1.00  0.00           H
ATOM   2300  C4'   C B  37      36.030  68.260  18.430  1.00  0.00           C
ATOM   2301  H4'   C B  37      35.790  69.230  18.860  1.00  0.00           H
ATOM   2302  O4'   C B  37      36.480  67.410  19.460  1.00  0.00           O
ATOM   2303  C1'   C B  37      37.880  67.460  19.640  1.00  0.00           C
ATOM   2304  H1'   C B  37      38.140  67.840  20.620  1.00  0.00           H
ATOM   2305  N1    C B  37      38.580  66.190  19.400  1.00  0.00           N
ATOM   2306  C6    C B  37      38.040  65.070  18.840  1.00  0.00           C
ATOM   2307  H6    C B  37      37.080  65.130  18.360  1.00  0.00           H
ATOM   2308  C5    C B  37      38.690  63.890  18.790  1.00  0.00           C
ATOM   2309  H5    C B  37      38.200  63.010  18.380  1.00  0.00           H
ATOM   2310  C4    C B  37      39.990  63.860  19.390  1.00  0.00           C
ATOM   2311  N4    C B  37      40.600  62.670  19.550  1.00  0.00           N
ATOM   2312  H41   C B  37      40.040  61.870  19.320  1.00  0.00           H
ATOM   2313  H42   C B  37      41.520  62.620  19.950  1.00  0.00           H
ATOM   2314  N3    C B  37      40.620  64.970  19.790  1.00  0.00           N
ATOM   2315  C2    C B  37      39.880  66.100  19.890  1.00  0.00           C
ATOM   2316  O2    C B  37      40.480  67.040  20.410  1.00  0.00           O
ATOM   2317  C3'   C B  37      37.240  68.440  17.500  1.00  0.00           C
ATOM   2318  H3'   C B  37      37.200  67.550  16.850  1.00  0.00           H
ATOM   2319  C2'   C B  37      38.350  68.410  18.540  1.00  0.00           C
ATOM   2320 1H2'   C B  37      39.290  68.110  18.080  1.00  0.00           H
ATOM   2321  O2'   C B  37      38.400  69.620  19.250  1.00  0.00           O
ATOM   2322 2HO'   C B  37      39.300  69.810  19.500  1.00  0.00           H
ATOM   2323  O3'   C B  37      37.090  69.630  16.770  1.00  0.00           O
ATOM   2324  P     C B  38      38.180  69.920  15.620  1.00  0.00           P
ATOM   2325  O1P   C B  38      37.920  71.330  15.230  1.00  0.00           O
ATOM   2326  O2P   C B  38      37.910  68.860  14.630  1.00  0.00           O
ATOM   2327  O5'   C B  38      39.710  69.800  16.100  1.00  0.00           O
ATOM   2328  C5'   C B  38      40.380  70.860  16.760  1.00  0.00           C
ATOM   2329 1H5'   C B  38      40.060  70.980  17.800  1.00  0.00           H
ATOM   2330 2H5'   C B  38      40.280  71.760  16.160  1.00  0.00           H
ATOM   2331  C4'   C B  38      41.880  70.590  16.770  1.00  0.00           C
ATOM   2332  H4'   C B  38      42.420  71.450  17.170  1.00  0.00           H
ATOM   2333  O4'   C B  38      42.030  69.580  17.740  1.00  0.00           O
ATOM   2334  C1'   C B  38      43.200  68.850  17.430  1.00  0.00           C
ATOM   2335  H1'   C B  38      43.930  69.020  18.230  1.00  0.00           H
ATOM   2336  N1    C B  38      42.980  67.410  17.270  1.00  0.00           N
ATOM   2337  C6    C B  38      41.820  66.930  16.750  1.00  0.00           C
ATOM   2338  H6    C B  38      41.020  67.600  16.520  1.00  0.00           H
ATOM   2339  C5    C B  38      41.610  65.590  16.620  1.00  0.00           C
ATOM   2340  H5    C B  38      40.700  65.170  16.230  1.00  0.00           H
ATOM   2341  C4    C B  38      42.660  64.700  16.990  1.00  0.00           C
ATOM   2342  N4    C B  38      42.600  63.370  16.990  1.00  0.00           N
ATOM   2343  H41   C B  38      41.780  62.910  16.630  1.00  0.00           H
ATOM   2344  H42   C B  38      43.440  62.820  17.160  1.00  0.00           H
ATOM   2345  N3    C B  38      43.820  65.160  17.500  1.00  0.00           N
ATOM   2346  C2    C B  38      43.980  66.500  17.620  1.00  0.00           C
ATOM   2347  O2    C B  38      45.100  66.900  17.920  1.00  0.00           O
ATOM   2348  C3'   C B  38      42.550  70.070  15.510  1.00  0.00           C
ATOM   2349  H3'   C B  38      41.980  69.270  15.040  1.00  0.00           H
ATOM   2350  C2'   C B  38      43.800  69.510  16.180  1.00  0.00           C
ATOM   2351 1H2'   C B  38      44.290  68.730  15.590  1.00  0.00           H
ATOM   2352  O2'   C B  38      44.650  70.560  16.550  1.00  0.00           O
ATOM   2353 2HO'   C B  38      44.220  71.420  16.600  1.00  0.00           H
ATOM   2354  O3'   C B  38      42.700  71.130  14.580  1.00  0.00           O
ATOM   2355  P     U B  39      42.540  70.970  12.990  1.00  0.00           P
ATOM   2356  O1P   U B  39      42.820  72.290  12.390  1.00  0.00           O
ATOM   2357  O2P   U B  39      41.340  70.150  12.730  1.00  0.00           O
ATOM   2358  O5'   U B  39      43.790  70.030  12.620  1.00  0.00           O
ATOM   2359  C5'   U B  39      45.110  70.400  12.930  1.00  0.00           C
ATOM   2360 1H5'   U B  39      45.220  70.680  13.980  1.00  0.00           H
ATOM   2361 2H5'   U B  39      45.350  71.280  12.320  1.00  0.00           H
ATOM   2362  C4'   U B  39      46.110  69.330  12.490  1.00  0.00           C
ATOM   2363  H4'   U B  39      47.090  69.790  12.320  1.00  0.00           H
ATOM   2364  O4'   U B  39      46.170  68.270  13.430  1.00  0.00           O
ATOM   2365  C1'   U B  39      46.280  67.060  12.720  1.00  0.00           C
ATOM   2366  H1'   U B  39      47.240  66.620  12.980  1.00  0.00           H
ATOM   2367  N1    U B  39      45.160  66.140  12.980  1.00  0.00           N
ATOM   2368  C6    U B  39      43.870  66.590  13.020  1.00  0.00           C
ATOM   2369  H6    U B  39      43.700  67.620  12.740  1.00  0.00           H
ATOM   2370  C5    U B  39      42.810  65.840  13.380  1.00  0.00           C
ATOM   2371  H5    U B  39      41.850  66.290  13.490  1.00  0.00           H
ATOM   2372  C4    U B  39      43.020  64.430  13.650  1.00  0.00           C
ATOM   2373  O4    U B  39      42.130  63.600  13.790  1.00  0.00           O
ATOM   2374  N3    U B  39      44.350  64.040  13.620  1.00  0.00           N
ATOM   2375  H3    U B  39      44.520  63.070  13.900  1.00  0.00           H
ATOM   2376  C2    U B  39      45.440  64.810  13.220  1.00  0.00           C
ATOM   2377  O2    U B  39      46.540  64.310  13.060  1.00  0.00           O
ATOM   2378  C3'   U B  39      45.840  68.860  11.070  1.00  0.00           C
ATOM   2379  H3'   U B  39      44.790  68.870  10.790  1.00  0.00           H
ATOM   2380  C2'   U B  39      46.390  67.450  11.260  1.00  0.00           C
ATOM   2381 1H2'   U B  39      45.770  66.820  10.610  1.00  0.00           H
ATOM   2382  O2'   U B  39      47.730  67.250  10.860  1.00  0.00           O
ATOM   2383 2HO'   U B  39      47.700  67.410   9.910  1.00  0.00           H
ATOM   2384  O3'   U B  39      46.560  69.650  10.140  1.00  0.00           O
ATOM   2385  P     G B  40      46.310  69.400   8.580  1.00  0.00           P
ATOM   2386  O1P   G B  40      46.660  70.670   7.880  1.00  0.00           O
ATOM   2387  O2P   G B  40      44.970  68.830   8.360  1.00  0.00           O
ATOM   2388  O5'   G B  40      47.380  68.310   8.080  1.00  0.00           O
ATOM   2389  C5'   G B  40      48.730  68.450   7.710  1.00  0.00           C
ATOM   2390 1H5'   G B  40      49.330  68.750   8.580  1.00  0.00           H
ATOM   2391 2H5'   G B  40      48.760  69.270   6.980  1.00  0.00           H
ATOM   2392  C4'   G B  40      49.150  67.180   6.970  1.00  0.00           C
ATOM   2393  H4'   G B  40      50.170  67.250   6.620  1.00  0.00           H
ATOM   2394  O4'   G B  40      49.050  66.070   7.840  1.00  0.00           O
ATOM   2395  C1'   G B  40      48.130  65.080   7.430  1.00  0.00           C
ATOM   2396  H1'   G B  40      48.550  64.090   7.510  1.00  0.00           H
ATOM   2397  N9    G B  40      46.820  65.220   8.110  1.00  0.00           N
ATOM   2398  C8    G B  40      45.710  65.920   7.700  1.00  0.00           C
ATOM   2399  H8    G B  40      45.680  66.730   7.010  1.00  0.00           H
ATOM   2400  N7    G B  40      44.600  65.440   8.180  1.00  0.00           N
ATOM   2401  C5    G B  40      45.010  64.420   9.050  1.00  0.00           C
ATOM   2402  C6    G B  40      44.260  63.590   9.920  1.00  0.00           C
ATOM   2403  O6    G B  40      43.060  63.660  10.180  1.00  0.00           O
ATOM   2404  N1    G B  40      44.970  62.630  10.600  1.00  0.00           N
ATOM   2405  H1    G B  40      44.430  62.020  11.190  1.00  0.00           H
ATOM   2406  C2    G B  40      46.340  62.540  10.390  1.00  0.00           C
ATOM   2407  N2    G B  40      46.990  61.550  11.000  1.00  0.00           N
ATOM   2408  H21   G B  40      46.480  60.810  11.470  1.00  0.00           H
ATOM   2409  H22   G B  40      47.990  61.480  10.830  1.00  0.00           H
ATOM   2410  N3    G B  40      47.110  63.300   9.590  1.00  0.00           N
ATOM   2411  C4    G B  40      46.360  64.230   8.960  1.00  0.00           C
ATOM   2412  C3'   G B  40      48.180  66.860   5.830  1.00  0.00           C
ATOM   2413  H3'   G B  40      47.290  67.480   5.840  1.00  0.00           H
ATOM   2414  C2'   G B  40      47.930  65.370   5.940  1.00  0.00           C
ATOM   2415 1H2'   G B  40      46.930  65.090   5.620  1.00  0.00           H
ATOM   2416  O2'   G B  40      48.900  64.530   5.330  1.00  0.00           O
ATOM   2417 2HO'   G B  40      49.010  64.910   4.460  1.00  0.00           H
ATOM   2418  O3'   G B  40      48.860  67.050   4.600  1.00  0.00           O
ATOM   2419  P     C B  41      48.000  67.240   3.260  1.00  0.00           P
ATOM   2420  O1P   C B  41      48.570  68.410   2.540  1.00  0.00           O
ATOM   2421  O2P   C B  41      46.570  67.250   3.650  1.00  0.00           O
ATOM   2422  O5'   C B  41      48.310  65.830   2.550  1.00  0.00           O
ATOM   2423  C5'   C B  41      49.610  65.560   2.080  1.00  0.00           C
ATOM   2424 1H5'   C B  41      50.410  65.810   2.780  1.00  0.00           H
ATOM   2425 2H5'   C B  41      49.770  66.190   1.210  1.00  0.00           H
ATOM   2426  C4'   C B  41      49.720  64.080   1.720  1.00  0.00           C
ATOM   2427  H4'   C B  41      50.600  63.850   1.130  1.00  0.00           H
ATOM   2428  O4'   C B  41      49.830  63.290   2.880  1.00  0.00           O
ATOM   2429  C1'   C B  41      49.090  62.100   2.770  1.00  0.00           C
ATOM   2430  H1'   C B  41      49.750  61.230   2.720  1.00  0.00           H
ATOM   2431  N1    C B  41      48.230  61.860   3.950  1.00  0.00           N
ATOM   2432  C6    C B  41      46.940  62.290   4.010  1.00  0.00           C
ATOM   2433  H6    C B  41      46.400  62.900   3.290  1.00  0.00           H
ATOM   2434  C5    C B  41      46.290  62.120   5.180  1.00  0.00           C
ATOM   2435  H5    C B  41      45.290  62.530   5.300  1.00  0.00           H
ATOM   2436  C4    C B  41      46.870  61.340   6.230  1.00  0.00           C
ATOM   2437  N4    C B  41      46.210  61.180   7.390  1.00  0.00           N
ATOM   2438  H41   C B  41      45.270  61.540   7.440  1.00  0.00           H
ATOM   2439  H42   C B  41      46.520  60.500   8.060  1.00  0.00           H
ATOM   2440  N3    C B  41      48.140  60.900   6.180  1.00  0.00           N
ATOM   2441  C2    C B  41      48.790  61.210   5.030  1.00  0.00           C
ATOM   2442  O2    C B  41      49.980  60.880   5.040  1.00  0.00           O
ATOM   2443  C3'   C B  41      48.580  63.510   0.890  1.00  0.00           C
ATOM   2444  H3'   C B  41      47.710  64.170   0.890  1.00  0.00           H
ATOM   2445  C2'   C B  41      48.280  62.130   1.480  1.00  0.00           C
ATOM   2446 1H2'   C B  41      47.200  61.980   1.470  1.00  0.00           H
ATOM   2447  O2'   C B  41      48.790  61.090   0.660  1.00  0.00           O
ATOM   2448 2HO'   C B  41      49.050  61.510  -0.160  1.00  0.00           H
ATOM   2449  O3'   C B  41      48.970  63.400  -0.460  1.00  0.00           O
ATOM   2450  P     C B  42      47.920  63.830  -1.620  1.00  0.00           P
ATOM   2451  O1P   C B  42      48.480  63.410  -2.910  1.00  0.00           O
ATOM   2452  O2P   C B  42      47.520  65.240  -1.420  1.00  0.00           O
ATOM   2453  O5'   C B  42      46.620  62.970  -1.250  1.00  0.00           O
ATOM   2454  C5'   C B  42      46.390  61.750  -1.930  1.00  0.00           C
ATOM   2455 1H5'   C B  42      46.960  60.950  -1.460  1.00  0.00           H
ATOM   2456 2H5'   C B  42      46.670  61.810  -2.980  1.00  0.00           H
ATOM   2457  C4'   C B  42      44.920  61.380  -1.940  1.00  0.00           C
ATOM   2458  H4'   C B  42      44.860  60.490  -2.560  1.00  0.00           H
ATOM   2459  O4'   C B  42      44.500  61.120  -0.620  1.00  0.00           O
ATOM   2460  C1'   C B  42      43.360  61.870  -0.240  1.00  0.00           C
ATOM   2461  H1'   C B  42      42.670  61.150   0.190  1.00  0.00           H
ATOM   2462  N1    C B  42      43.790  62.760   0.860  1.00  0.00           N
ATOM   2463  C6    C B  42      44.310  64.000   0.610  1.00  0.00           C
ATOM   2464  H6    C B  42      44.600  64.310  -0.380  1.00  0.00           H
ATOM   2465  C5    C B  42      44.710  64.770   1.650  1.00  0.00           C
ATOM   2466  H5    C B  42      45.320  65.660   1.570  1.00  0.00           H
ATOM   2467  C4    C B  42      44.300  64.340   2.950  1.00  0.00           C
ATOM   2468  N4    C B  42      44.640  65.100   4.000  1.00  0.00           N
ATOM   2469  H41   C B  42      45.110  65.970   3.800  1.00  0.00           H
ATOM   2470  H42   C B  42      44.210  64.900   4.890  1.00  0.00           H
ATOM   2471  N3    C B  42      43.710  63.150   3.190  1.00  0.00           N
ATOM   2472  C2    C B  42      43.410  62.370   2.120  1.00  0.00           C
ATOM   2473  O2    C B  42      42.990  61.240   2.370  1.00  0.00           O
ATOM   2474  C3'   C B  42      43.960  62.450  -2.440  1.00  0.00           C
ATOM   2475  H3'   C B  42      44.440  63.430  -2.490  1.00  0.00           H
ATOM   2476  C2'   C B  42      42.760  62.510  -1.490  1.00  0.00           C
ATOM   2477 1H2'   C B  42      42.380  63.540  -1.370  1.00  0.00           H
ATOM   2478  O2'   C B  42      41.650  61.750  -1.890  1.00  0.00           O
ATOM   2479 2HO'   C B  42      41.960  61.250  -2.650  1.00  0.00           H
ATOM   2480  O3'   C B  42      43.610  62.170  -3.770  1.00  0.00           O
ATOM   2481  H3T   C B  42      43.350  62.990  -4.210  1.00  0.00           H
TER
ENDMDL
