# Supplementary material for: Structural insights into the Middle East respiratory syndrome coronavirus 4a protein and its dsRNA binding mechanism
Source: Sci Rep. 2017 Sep 12;7:11362. doi: 10.1038/s41598-017-11736-6 (PMC5596018; doi:10.1038/s41598-017-11736-6)
Supplement: Supplementary file 2 — PDB files [file 41598_2017_11736_MOESM2_ESM.zip › PDBs/K63A-BS.pdb]

TITLE     Protein in water t=   0.00000
REMARK    THIS IS A SIMULATION BOX
CRYST1   91.631   91.631   91.631  70.53 109.47  70.53 P 1           1
MODEL        1
ATOM      1  N   TYR A   3      54.100  61.430  39.520  1.00  0.00           N
ATOM      2  H1  TYR A   3      54.720  61.090  40.240  1.00  0.00           H
ATOM      3  H2  TYR A   3      53.130  61.180  39.600  1.00  0.00           H
ATOM      4  H3  TYR A   3      54.310  60.880  38.700  1.00  0.00           H
ATOM      5  CA  TYR A   3      54.300  62.860  39.250  1.00  0.00           C
ATOM      6  HA  TYR A   3      55.250  63.040  38.760  1.00  0.00           H
ATOM      7  CB  TYR A   3      53.170  63.380  38.360  1.00  0.00           C
ATOM      8  HB1 TYR A   3      53.260  64.460  38.360  1.00  0.00           H
ATOM      9  HB2 TYR A   3      52.210  63.120  38.800  1.00  0.00           H
ATOM     10  CG  TYR A   3      53.270  63.020  36.890  1.00  0.00           C
ATOM     11  CD1 TYR A   3      54.300  63.500  36.070  1.00  0.00           C
ATOM     12  HD1 TYR A   3      55.090  64.150  36.420  1.00  0.00           H
ATOM     13  CE1 TYR A   3      54.350  63.120  34.730  1.00  0.00           C
ATOM     14  HE1 TYR A   3      55.120  63.470  34.050  1.00  0.00           H
ATOM     15  CZ  TYR A   3      53.320  62.300  34.240  1.00  0.00           C
ATOM     16  OH  TYR A   3      53.440  61.740  33.000  1.00  0.00           O
ATOM     17  HH  TYR A   3      52.800  61.030  32.990  1.00  0.00           H
ATOM     18  CE2 TYR A   3      52.290  61.810  35.070  1.00  0.00           C
ATOM     19  HE2 TYR A   3      51.490  61.210  34.660  1.00  0.00           H
ATOM     20  CD2 TYR A   3      52.260  62.180  36.420  1.00  0.00           C
ATOM     21  HD2 TYR A   3      51.440  61.870  37.050  1.00  0.00           H
ATOM     22  C   TYR A   3      54.350  63.610  40.580  1.00  0.00           C
ATOM     23  O   TYR A   3      55.190  64.490  40.750  1.00  0.00           O
ATOM     24  N   VAL A   4      53.430  63.450  41.530  1.00  0.00           N
ATOM     25  H   VAL A   4      52.660  62.850  41.270  1.00  0.00           H
ATOM     26  CA  VAL A   4      53.310  64.200  42.760  1.00  0.00           C
ATOM     27  HA  VAL A   4      54.250  64.730  42.910  1.00  0.00           H
ATOM     28  CB  VAL A   4      52.330  65.360  42.610  1.00  0.00           C
ATOM     29  HB  VAL A   4      52.480  65.940  43.520  1.00  0.00           H
ATOM     30  CG1 VAL A   4      52.560  66.280  41.410  1.00  0.00           C
ATOM     31 1HG1 VAL A   4      51.920  67.100  41.740  1.00  0.00           H
ATOM     32 2HG1 VAL A   4      53.610  66.550  41.330  1.00  0.00           H
ATOM     33 3HG1 VAL A   4      52.230  65.830  40.480  1.00  0.00           H
ATOM     34  CG2 VAL A   4      50.900  64.830  42.470  1.00  0.00           C
ATOM     35 1HG2 VAL A   4      50.790  64.230  41.570  1.00  0.00           H
ATOM     36 2HG2 VAL A   4      50.690  64.180  43.320  1.00  0.00           H
ATOM     37 3HG2 VAL A   4      50.240  65.690  42.480  1.00  0.00           H
ATOM     38  C   VAL A   4      53.140  63.380  44.030  1.00  0.00           C
ATOM     39  O   VAL A   4      52.820  63.990  45.050  1.00  0.00           O
ATOM     40  N   SER A   5      53.400  62.070  44.030  1.00  0.00           N
ATOM     41  H   SER A   5      53.930  61.710  43.240  1.00  0.00           H
ATOM     42  CA  SER A   5      53.160  61.150  45.120  1.00  0.00           C
ATOM     43  HA  SER A   5      52.100  60.970  45.270  1.00  0.00           H
ATOM     44  CB  SER A   5      53.800  59.840  44.680  1.00  0.00           C
ATOM     45  HB1 SER A   5      53.220  59.280  43.950  1.00  0.00           H
ATOM     46  HB2 SER A   5      53.790  59.200  45.560  1.00  0.00           H
ATOM     47  OG  SER A   5      55.110  60.010  44.200  1.00  0.00           O
ATOM     48  HG  SER A   5      55.540  59.160  44.250  1.00  0.00           H
ATOM     49  C   SER A   5      53.710  61.590  46.470  1.00  0.00           C
ATOM     50  O   SER A   5      53.080  61.390  47.500  1.00  0.00           O
ATOM     51  N   LEU A   6      54.890  62.210  46.410  1.00  0.00           N
ATOM     52  H   LEU A   6      55.300  62.340  45.490  1.00  0.00           H
ATOM     53  CA  LEU A   6      55.410  63.150  47.390  1.00  0.00           C
ATOM     54  HA  LEU A   6      56.080  62.600  48.060  1.00  0.00           H
ATOM     55  CB  LEU A   6      56.360  64.170  46.760  1.00  0.00           C
ATOM     56  HB1 LEU A   6      55.800  64.790  46.060  1.00  0.00           H
ATOM     57  HB2 LEU A   6      57.050  63.620  46.120  1.00  0.00           H
ATOM     58  CG  LEU A   6      57.100  65.100  47.710  1.00  0.00           C
ATOM     59  HG  LEU A   6      56.380  65.570  48.380  1.00  0.00           H
ATOM     60  CD1 LEU A   6      58.180  64.560  48.650  1.00  0.00           C
ATOM     61 1HD1 LEU A   6      59.070  64.340  48.070  1.00  0.00           H
ATOM     62 2HD1 LEU A   6      58.460  65.360  49.340  1.00  0.00           H
ATOM     63 3HD1 LEU A   6      57.770  63.720  49.220  1.00  0.00           H
ATOM     64  CD2 LEU A   6      57.780  66.190  46.890  1.00  0.00           C
ATOM     65 1HD2 LEU A   6      57.050  66.580  46.190  1.00  0.00           H
ATOM     66 2HD2 LEU A   6      58.210  67.050  47.410  1.00  0.00           H
ATOM     67 3HD2 LEU A   6      58.590  65.820  46.260  1.00  0.00           H
ATOM     68  C   LEU A   6      54.350  63.770  48.280  1.00  0.00           C
ATOM     69  O   LEU A   6      54.330  63.570  49.490  1.00  0.00           O
ATOM     70  N   LEU A   7      53.390  64.530  47.740  1.00  0.00           N
ATOM     71  H   LEU A   7      53.370  64.490  46.730  1.00  0.00           H
ATOM     72  CA  LEU A   7      52.380  65.340  48.390  1.00  0.00           C
ATOM     73  HA  LEU A   7      52.820  65.870  49.230  1.00  0.00           H
ATOM     74  CB  LEU A   7      51.910  66.410  47.410  1.00  0.00           C
ATOM     75  HB1 LEU A   7      51.450  67.220  47.980  1.00  0.00           H
ATOM     76  HB2 LEU A   7      51.220  65.920  46.710  1.00  0.00           H
ATOM     77  CG  LEU A   7      52.930  67.230  46.630  1.00  0.00           C
ATOM     78  HG  LEU A   7      53.450  66.670  45.860  1.00  0.00           H
ATOM     79  CD1 LEU A   7      52.060  68.220  45.850  1.00  0.00           C
ATOM     80 1HD1 LEU A   7      51.490  67.660  45.110  1.00  0.00           H
ATOM     81 2HD1 LEU A   7      51.570  68.940  46.500  1.00  0.00           H
ATOM     82 3HD1 LEU A   7      52.760  68.890  45.340  1.00  0.00           H
ATOM     83  CD2 LEU A   7      53.990  67.950  47.470  1.00  0.00           C
ATOM     84 1HD2 LEU A   7      53.590  68.820  47.980  1.00  0.00           H
ATOM     85 2HD2 LEU A   7      54.270  67.180  48.190  1.00  0.00           H
ATOM     86 3HD2 LEU A   7      54.830  68.300  46.870  1.00  0.00           H
ATOM     87  C   LEU A   7      51.170  64.570  48.900  1.00  0.00           C
ATOM     88  O   LEU A   7      50.320  65.130  49.590  1.00  0.00           O
ATOM     89  N   ASN A   8      51.120  63.250  48.730  1.00  0.00           N
ATOM     90  H   ASN A   8      51.840  62.810  48.170  1.00  0.00           H
ATOM     91  CA  ASN A   8      50.120  62.380  49.310  1.00  0.00           C
ATOM     92  HA  ASN A   8      49.700  62.940  50.150  1.00  0.00           H
ATOM     93  CB  ASN A   8      48.930  62.210  48.360  1.00  0.00           C
ATOM     94  HB1 ASN A   8      49.320  61.620  47.540  1.00  0.00           H
ATOM     95  HB2 ASN A   8      48.810  63.250  48.060  1.00  0.00           H
ATOM     96  CG  ASN A   8      47.680  61.520  48.880  1.00  0.00           C
ATOM     97  OD1 ASN A   8      47.630  61.130  50.040  1.00  0.00           O
ATOM     98  ND2 ASN A   8      46.650  61.320  48.050  1.00  0.00           N
ATOM     99 1HD2 ASN A   8      46.690  61.760  47.140  1.00  0.00           H
ATOM    100 2HD2 ASN A   8      45.720  61.060  48.360  1.00  0.00           H
ATOM    101  C   ASN A   8      50.650  61.070  49.880  1.00  0.00           C
ATOM    102  O   ASN A   8      50.530  60.950  51.100  1.00  0.00           O
ATOM    103  N   GLN A   9      51.140  60.100  49.100  1.00  0.00           N
ATOM    104  H   GLN A   9      51.140  60.240  48.100  1.00  0.00           H
ATOM    105  CA  GLN A   9      51.520  58.770  49.540  1.00  0.00           C
ATOM    106  HA  GLN A   9      50.760  58.270  50.130  1.00  0.00           H
ATOM    107  CB  GLN A   9      51.820  58.080  48.220  1.00  0.00           C
ATOM    108  HB1 GLN A   9      52.170  57.060  48.390  1.00  0.00           H
ATOM    109  HB2 GLN A   9      52.550  58.590  47.600  1.00  0.00           H
ATOM    110  CG  GLN A   9      50.540  57.780  47.430  1.00  0.00           C
ATOM    111  HG1 GLN A   9      50.190  58.740  47.060  1.00  0.00           H
ATOM    112  HG2 GLN A   9      49.780  57.420  48.120  1.00  0.00           H
ATOM    113  CD  GLN A   9      50.870  56.880  46.240  1.00  0.00           C
ATOM    114  OE1 GLN A   9      52.010  56.530  45.960  1.00  0.00           O
ATOM    115  NE2 GLN A   9      49.910  56.440  45.430  1.00  0.00           N
ATOM    116 1HE2 GLN A   9      48.960  56.650  45.710  1.00  0.00           H
ATOM    117 2HE2 GLN A   9      50.240  55.720  44.810  1.00  0.00           H
ATOM    118  C   GLN A   9      52.800  58.850  50.370  1.00  0.00           C
ATOM    119  O   GLN A   9      52.990  58.000  51.230  1.00  0.00           O
ATOM    120  N   ILE A  10      53.650  59.870  50.160  1.00  0.00           N
ATOM    121  H   ILE A  10      53.410  60.510  49.420  1.00  0.00           H
ATOM    122  CA  ILE A  10      54.820  60.070  50.990  1.00  0.00           C
ATOM    123  HA  ILE A  10      55.120  59.130  51.450  1.00  0.00           H
ATOM    124  CB  ILE A  10      56.000  60.530  50.140  1.00  0.00           C
ATOM    125  HB  ILE A  10      55.760  61.510  49.730  1.00  0.00           H
ATOM    126  CG2 ILE A  10      57.200  60.730  51.070  1.00  0.00           C
ATOM    127 1HG2 ILE A  10      57.020  61.610  51.690  1.00  0.00           H
ATOM    128 2HG2 ILE A  10      57.420  59.850  51.680  1.00  0.00           H
ATOM    129 3HG2 ILE A  10      57.960  61.020  50.340  1.00  0.00           H
ATOM    130  CG1 ILE A  10      56.280  59.550  49.010  1.00  0.00           C
ATOM    131 1HG1 ILE A  10      55.490  59.480  48.270  1.00  0.00           H
ATOM    132 2HG1 ILE A  10      56.370  58.560  49.460  1.00  0.00           H
ATOM    133  CD  ILE A  10      57.550  59.730  48.180  1.00  0.00           C
ATOM    134  HD1 ILE A  10      57.630  60.670  47.630  1.00  0.00           H
ATOM    135  HD2 ILE A  10      58.450  59.610  48.780  1.00  0.00           H
ATOM    136  HD3 ILE A  10      57.550  58.940  47.430  1.00  0.00           H
ATOM    137  C   ILE A  10      54.580  60.980  52.190  1.00  0.00           C
ATOM    138  O   ILE A  10      54.730  60.490  53.310  1.00  0.00           O
ATOM    139  N   TRP A  11      54.020  62.170  51.990  1.00  0.00           N
ATOM    140  H   TRP A  11      54.140  62.540  51.060  1.00  0.00           H
ATOM    141  CA  TRP A  11      53.750  63.160  53.020  1.00  0.00           C
ATOM    142  HA  TRP A  11      54.720  63.270  53.510  1.00  0.00           H
ATOM    143  CB  TRP A  11      53.200  64.450  52.420  1.00  0.00           C
ATOM    144  HB1 TRP A  11      52.340  64.840  52.960  1.00  0.00           H
ATOM    145  HB2 TRP A  11      52.790  64.230  51.430  1.00  0.00           H
ATOM    146  CG  TRP A  11      54.200  65.560  52.410  1.00  0.00           C
ATOM    147  CD1 TRP A  11      54.850  66.080  51.350  1.00  0.00           C
ATOM    148  HD1 TRP A  11      54.770  65.770  50.320  1.00  0.00           H
ATOM    149  NE1 TRP A  11      55.570  67.190  51.740  1.00  0.00           N
ATOM    150  HE1 TRP A  11      55.890  67.810  51.010  1.00  0.00           H
ATOM    151  CE2 TRP A  11      55.570  67.310  53.110  1.00  0.00           C
ATOM    152  CZ2 TRP A  11      56.040  68.330  53.940  1.00  0.00           C
ATOM    153  HZ2 TRP A  11      56.670  69.120  53.530  1.00  0.00           H
ATOM    154  CH2 TRP A  11      55.650  68.350  55.280  1.00  0.00           C
ATOM    155  HH2 TRP A  11      55.950  69.170  55.920  1.00  0.00           H
ATOM    156  CZ3 TRP A  11      54.800  67.360  55.790  1.00  0.00           C
ATOM    157  HZ3 TRP A  11      54.550  67.320  56.840  1.00  0.00           H
ATOM    158  CE3 TRP A  11      54.300  66.370  54.920  1.00  0.00           C
ATOM    159  HE3 TRP A  11      53.580  65.660  55.290  1.00  0.00           H
ATOM    160  CD2 TRP A  11      54.670  66.310  53.570  1.00  0.00           C
ATOM    161  C   TRP A  11      52.760  62.750  54.100  1.00  0.00           C
ATOM    162  O   TRP A  11      52.980  63.150  55.240  1.00  0.00           O
ATOM    163  N   GLN A  12      51.770  61.910  53.810  1.00  0.00           N
ATOM    164  H   GLN A  12      51.570  61.600  52.870  1.00  0.00           H
ATOM    165  CA  GLN A  12      50.830  61.460  54.820  1.00  0.00           C
ATOM    166  HA  GLN A  12      50.380  62.360  55.240  1.00  0.00           H
ATOM    167  CB  GLN A  12      49.770  60.590  54.150  1.00  0.00           C
ATOM    168  HB1 GLN A  12      49.400  61.210  53.330  1.00  0.00           H
ATOM    169  HB2 GLN A  12      48.920  60.620  54.840  1.00  0.00           H
ATOM    170  CG  GLN A  12      50.180  59.190  53.710  1.00  0.00           C
ATOM    171  HG1 GLN A  12      50.500  58.560  54.540  1.00  0.00           H
ATOM    172  HG2 GLN A  12      51.010  59.260  53.020  1.00  0.00           H
ATOM    173  CD  GLN A  12      49.030  58.420  53.090  1.00  0.00           C
ATOM    174  OE1 GLN A  12      48.640  57.350  53.560  1.00  0.00           O
ATOM    175  NE2 GLN A  12      48.650  58.810  51.870  1.00  0.00           N
ATOM    176 1HE2 GLN A  12      49.170  59.540  51.400  1.00  0.00           H
ATOM    177 2HE2 GLN A  12      48.080  58.180  51.330  1.00  0.00           H
ATOM    178  C   GLN A  12      51.550  60.760  55.970  1.00  0.00           C
ATOM    179  O   GLN A  12      50.950  60.640  57.040  1.00  0.00           O
ATOM    180  N   LYS A  13      52.780  60.260  55.820  1.00  0.00           N
ATOM    181  H   LYS A  13      53.160  60.370  54.890  1.00  0.00           H
ATOM    182  CA  LYS A  13      53.640  59.680  56.830  1.00  0.00           C
ATOM    183  HA  LYS A  13      53.000  59.100  57.490  1.00  0.00           H
ATOM    184  CB  LYS A  13      54.650  58.690  56.250  1.00  0.00           C
ATOM    185  HB1 LYS A  13      55.070  58.140  57.100  1.00  0.00           H
ATOM    186  HB2 LYS A  13      55.530  59.200  55.850  1.00  0.00           H
ATOM    187  CG  LYS A  13      54.090  57.820  55.130  1.00  0.00           C
ATOM    188  HG1 LYS A  13      53.750  58.480  54.340  1.00  0.00           H
ATOM    189  HG2 LYS A  13      53.250  57.160  55.380  1.00  0.00           H
ATOM    190  CD  LYS A  13      55.210  57.020  54.470  1.00  0.00           C
ATOM    191  HD1 LYS A  13      55.790  56.520  55.250  1.00  0.00           H
ATOM    192  HD2 LYS A  13      55.850  57.750  53.980  1.00  0.00           H
ATOM    193  CE  LYS A  13      54.680  56.030  53.440  1.00  0.00           C
ATOM    194  HE1 LYS A  13      54.050  56.620  52.790  1.00  0.00           H
ATOM    195  HE2 LYS A  13      53.890  55.430  53.900  1.00  0.00           H
ATOM    196  NZ  LYS A  13      55.610  55.270  52.590  1.00  0.00           N
ATOM    197  HZ1 LYS A  13      56.310  55.900  52.210  1.00  0.00           H
ATOM    198  HZ2 LYS A  13      56.060  54.580  53.170  1.00  0.00           H
ATOM    199  HZ3 LYS A  13      55.150  54.810  51.820  1.00  0.00           H
ATOM    200  C   LYS A  13      54.210  60.630  57.870  1.00  0.00           C
ATOM    201  O   LYS A  13      54.660  60.190  58.930  1.00  0.00           O
ATOM    202  N   TYR A  14      54.060  61.940  57.660  1.00  0.00           N
ATOM    203  H   TYR A  14      53.750  62.260  56.750  1.00  0.00           H
ATOM    204  CA  TYR A  14      54.610  62.970  58.520  1.00  0.00           C
ATOM    205  HA  TYR A  14      55.130  62.440  59.320  1.00  0.00           H
ATOM    206  CB  TYR A  14      55.750  63.710  57.830  1.00  0.00           C
ATOM    207  HB1 TYR A  14      56.400  64.110  58.610  1.00  0.00           H
ATOM    208  HB2 TYR A  14      55.300  64.510  57.240  1.00  0.00           H
ATOM    209  CG  TYR A  14      56.600  62.890  56.890  1.00  0.00           C
ATOM    210  CD1 TYR A  14      57.420  61.840  57.320  1.00  0.00           C
ATOM    211  HD1 TYR A  14      57.610  61.620  58.360  1.00  0.00           H
ATOM    212  CE1 TYR A  14      58.130  61.070  56.390  1.00  0.00           C
ATOM    213  HE1 TYR A  14      58.770  60.290  56.770  1.00  0.00           H
ATOM    214  CZ  TYR A  14      58.180  61.420  55.020  1.00  0.00           C
ATOM    215  OH  TYR A  14      58.950  60.780  54.100  1.00  0.00           O
ATOM    216  HH  TYR A  14      58.960  61.160  53.220  1.00  0.00           H
ATOM    217  CE2 TYR A  14      57.370  62.510  54.640  1.00  0.00           C
ATOM    218  HE2 TYR A  14      57.330  62.790  53.600  1.00  0.00           H
ATOM    219  CD2 TYR A  14      56.670  63.310  55.560  1.00  0.00           C
ATOM    220  HD2 TYR A  14      56.190  64.210  55.190  1.00  0.00           H
ATOM    221  C   TYR A  14      53.690  63.950  59.230  1.00  0.00           C
ATOM    222  O   TYR A  14      54.110  64.970  59.790  1.00  0.00           O
ATOM    223  N   LEU A  15      52.370  63.740  59.160  1.00  0.00           N
ATOM    224  H   LEU A  15      52.040  62.940  58.650  1.00  0.00           H
ATOM    225  CA  LEU A  15      51.350  64.690  59.570  1.00  0.00           C
ATOM    226  HA  LEU A  15      51.500  65.680  59.150  1.00  0.00           H
ATOM    227  CB  LEU A  15      49.990  64.240  59.040  1.00  0.00           C
ATOM    228  HB1 LEU A  15      49.180  64.870  59.410  1.00  0.00           H
ATOM    229  HB2 LEU A  15      49.690  63.310  59.520  1.00  0.00           H
ATOM    230  CG  LEU A  15      49.870  64.100  57.530  1.00  0.00           C
ATOM    231  HG  LEU A  15      50.560  63.310  57.210  1.00  0.00           H
ATOM    232  CD1 LEU A  15      48.510  63.590  57.070  1.00  0.00           C
ATOM    233 1HD1 LEU A  15      47.760  64.280  57.450  1.00  0.00           H
ATOM    234 2HD1 LEU A  15      48.540  63.520  55.980  1.00  0.00           H
ATOM    235 3HD1 LEU A  15      48.270  62.600  57.480  1.00  0.00           H
ATOM    236  CD2 LEU A  15      50.230  65.360  56.760  1.00  0.00           C
ATOM    237 1HD2 LEU A  15      51.320  65.410  56.790  1.00  0.00           H
ATOM    238 2HD2 LEU A  15      49.880  65.270  55.730  1.00  0.00           H
ATOM    239 3HD2 LEU A  15      49.810  66.250  57.220  1.00  0.00           H
ATOM    240  C   LEU A  15      51.360  64.750  61.090  1.00  0.00           C
ATOM    241  O   LEU A  15      50.960  65.720  61.720  1.00  0.00           O
ATOM    242  N   ASN A  16      51.880  63.720  61.770  1.00  0.00           N
ATOM    243  H   ASN A  16      52.140  62.950  61.180  1.00  0.00           H
ATOM    244  CA  ASN A  16      52.150  63.570  63.180  1.00  0.00           C
ATOM    245  HA  ASN A  16      51.710  64.460  63.610  1.00  0.00           H
ATOM    246  CB  ASN A  16      51.540  62.250  63.640  1.00  0.00           C
ATOM    247  HB1 ASN A  16      51.600  62.410  64.720  1.00  0.00           H
ATOM    248  HB2 ASN A  16      52.160  61.440  63.250  1.00  0.00           H
ATOM    249  CG  ASN A  16      50.140  61.920  63.140  1.00  0.00           C
ATOM    250  OD1 ASN A  16      49.180  62.160  63.870  1.00  0.00           O
ATOM    251  ND2 ASN A  16      49.850  61.500  61.910  1.00  0.00           N
ATOM    252 1HD2 ASN A  16      50.520  61.320  61.180  1.00  0.00           H
ATOM    253 2HD2 ASN A  16      48.850  61.420  61.780  1.00  0.00           H
ATOM    254  C   ASN A  16      53.630  63.570  63.530  1.00  0.00           C
ATOM    255  O   ASN A  16      54.050  63.020  64.550  1.00  0.00           O
ATOM    256  N   SER A  17      54.390  64.270  62.680  1.00  0.00           N
ATOM    257  H   SER A  17      53.970  64.590  61.820  1.00  0.00           H
ATOM    258  CA  SER A  17      55.770  64.590  62.980  1.00  0.00           C
ATOM    259  HA  SER A  17      56.030  63.740  63.610  1.00  0.00           H
ATOM    260  CB  SER A  17      56.670  64.570  61.750  1.00  0.00           C
ATOM    261  HB1 SER A  17      56.500  63.690  61.140  1.00  0.00           H
ATOM    262  HB2 SER A  17      57.710  64.530  62.090  1.00  0.00           H
ATOM    263  OG  SER A  17      56.420  65.770  61.050  1.00  0.00           O
ATOM    264  HG  SER A  17      55.600  65.640  60.580  1.00  0.00           H
ATOM    265  C   SER A  17      56.020  65.820  63.840  1.00  0.00           C
ATOM    266  O   SER A  17      55.170  66.710  63.850  1.00  0.00           O
ATOM    267  N   PRO A  18      57.180  65.830  64.490  1.00  0.00           N
ATOM    268  CD  PRO A  18      58.130  64.760  64.730  1.00  0.00           C
ATOM    269  HD1 PRO A  18      58.880  64.580  63.960  1.00  0.00           H
ATOM    270  HD2 PRO A  18      57.580  63.850  64.980  1.00  0.00           H
ATOM    271  CG  PRO A  18      58.950  65.100  65.970  1.00  0.00           C
ATOM    272  HG1 PRO A  18      59.880  64.550  66.120  1.00  0.00           H
ATOM    273  HG2 PRO A  18      58.310  64.780  66.800  1.00  0.00           H
ATOM    274  CB  PRO A  18      58.970  66.620  65.880  1.00  0.00           C
ATOM    275  HB1 PRO A  18      59.850  66.890  65.290  1.00  0.00           H
ATOM    276  HB2 PRO A  18      58.970  67.060  66.890  1.00  0.00           H
ATOM    277  CA  PRO A  18      57.730  67.020  65.100  1.00  0.00           C
ATOM    278  HA  PRO A  18      57.020  67.340  65.880  1.00  0.00           H
ATOM    279  C   PRO A  18      57.880  68.160  64.100  1.00  0.00           C
ATOM    280  O   PRO A  18      57.750  69.340  64.440  1.00  0.00           O
ATOM    281  N   TYR A  19      58.150  67.840  62.840  1.00  0.00           N
ATOM    282  H   TYR A  19      58.190  66.840  62.690  1.00  0.00           H
ATOM    283  CA  TYR A  19      58.360  68.770  61.750  1.00  0.00           C
ATOM    284  HA  TYR A  19      59.020  69.530  62.180  1.00  0.00           H
ATOM    285  CB  TYR A  19      59.120  68.050  60.640  1.00  0.00           C
ATOM    286  HB1 TYR A  19      58.590  67.160  60.310  1.00  0.00           H
ATOM    287  HB2 TYR A  19      60.020  67.660  61.120  1.00  0.00           H
ATOM    288  CG  TYR A  19      59.450  68.880  59.430  1.00  0.00           C
ATOM    289  CD1 TYR A  19      60.480  69.820  59.530  1.00  0.00           C
ATOM    290  HD1 TYR A  19      61.080  69.740  60.430  1.00  0.00           H
ATOM    291  CE1 TYR A  19      60.710  70.720  58.480  1.00  0.00           C
ATOM    292  HE1 TYR A  19      61.620  71.310  58.460  1.00  0.00           H
ATOM    293  CZ  TYR A  19      59.940  70.660  57.310  1.00  0.00           C
ATOM    294  OH  TYR A  19      60.260  71.520  56.300  1.00  0.00           O
ATOM    295  HH  TYR A  19      59.620  71.410  55.600  1.00  0.00           H
ATOM    296  CE2 TYR A  19      58.840  69.780  57.220  1.00  0.00           C
ATOM    297  HE2 TYR A  19      58.150  69.810  56.390  1.00  0.00           H
ATOM    298  CD2 TYR A  19      58.660  68.890  58.280  1.00  0.00           C
ATOM    299  HD2 TYR A  19      57.880  68.140  58.260  1.00  0.00           H
ATOM    300  C   TYR A  19      57.050  69.450  61.360  1.00  0.00           C
ATOM    301  O   TYR A  19      57.160  70.570  60.860  1.00  0.00           O
ATOM    302  N   THR A  20      55.840  68.900  61.480  1.00  0.00           N
ATOM    303  H   THR A  20      55.740  67.920  61.720  1.00  0.00           H
ATOM    304  CA  THR A  20      54.600  69.630  61.340  1.00  0.00           C
ATOM    305  HA  THR A  20      54.780  70.550  60.790  1.00  0.00           H
ATOM    306  CB  THR A  20      53.580  68.770  60.600  1.00  0.00           C
ATOM    307  HB  THR A  20      52.720  69.420  60.460  1.00  0.00           H
ATOM    308  CG2 THR A  20      54.060  68.370  59.210  1.00  0.00           C
ATOM    309 1HG2 THR A  20      53.190  68.030  58.650  1.00  0.00           H
ATOM    310 2HG2 THR A  20      54.440  69.130  58.530  1.00  0.00           H
ATOM    311 3HG2 THR A  20      54.790  67.560  59.320  1.00  0.00           H
ATOM    312  OG1 THR A  20      53.250  67.600  61.320  1.00  0.00           O
ATOM    313  HG1 THR A  20      52.400  67.240  61.070  1.00  0.00           H
ATOM    314  C   THR A  20      53.930  69.960  62.670  1.00  0.00           C
ATOM    315  O   THR A  20      52.790  70.440  62.610  1.00  0.00           O
ATOM    316  N   THR A  21      54.570  69.710  63.810  1.00  0.00           N
ATOM    317  H   THR A  21      55.550  69.500  63.730  1.00  0.00           H
ATOM    318  CA  THR A  21      54.110  69.930  65.170  1.00  0.00           C
ATOM    319  HA  THR A  21      54.730  69.340  65.840  1.00  0.00           H
ATOM    320  CB  THR A  21      54.310  71.360  65.660  1.00  0.00           C
ATOM    321  HB  THR A  21      53.540  71.920  65.120  1.00  0.00           H
ATOM    322  CG2 THR A  21      54.280  71.390  67.180  1.00  0.00           C
ATOM    323 1HG2 THR A  21      54.980  70.640  67.530  1.00  0.00           H
ATOM    324 2HG2 THR A  21      54.780  72.290  67.530  1.00  0.00           H
ATOM    325 3HG2 THR A  21      53.350  71.320  67.750  1.00  0.00           H
ATOM    326  OG1 THR A  21      55.530  71.960  65.300  1.00  0.00           O
ATOM    327  HG1 THR A  21      55.570  72.100  64.350  1.00  0.00           H
ATOM    328  C   THR A  21      52.760  69.250  65.350  1.00  0.00           C
ATOM    329  O   THR A  21      51.870  69.850  65.950  1.00  0.00           O
ATOM    330  N   CYS A  22      52.680  68.000  64.880  1.00  0.00           N
ATOM    331  H   CYS A  22      53.470  67.600  64.400  1.00  0.00           H
ATOM    332  CA  CYS A  22      51.460  67.210  64.870  1.00  0.00           C
ATOM    333  HA  CYS A  22      51.680  66.240  64.420  1.00  0.00           H
ATOM    334  CB  CYS A  22      51.080  66.860  66.300  1.00  0.00           C
ATOM    335  HB1 CYS A  22      50.060  66.490  66.280  1.00  0.00           H
ATOM    336  HB2 CYS A  22      51.120  67.680  67.030  1.00  0.00           H
ATOM    337  SG  CYS A  22      52.230  65.610  66.930  1.00  0.00           S
ATOM    338  HG  CYS A  22      53.330  65.920  66.230  1.00  0.00           H
ATOM    339  C   CYS A  22      50.290  67.750  64.050  1.00  0.00           C
ATOM    340  O   CYS A  22      49.250  67.110  64.220  1.00  0.00           O
ATOM    341  N   LEU A  23      50.430  68.800  63.230  1.00  0.00           N
ATOM    342  H   LEU A  23      51.330  69.230  63.120  1.00  0.00           H
ATOM    343  CA  LEU A  23      49.330  69.360  62.480  1.00  0.00           C
ATOM    344  HA  LEU A  23      48.430  69.060  63.010  1.00  0.00           H
ATOM    345  CB  LEU A  23      49.430  70.880  62.550  1.00  0.00           C
ATOM    346  HB1 LEU A  23      50.200  71.120  61.820  1.00  0.00           H
ATOM    347  HB2 LEU A  23      49.600  71.070  63.610  1.00  0.00           H
ATOM    348  CG  LEU A  23      48.210  71.680  62.090  1.00  0.00           C
ATOM    349  HG  LEU A  23      47.830  71.360  61.120  1.00  0.00           H
ATOM    350  CD1 LEU A  23      46.950  71.470  62.930  1.00  0.00           C
ATOM    351 1HD1 LEU A  23      46.100  72.000  62.490  1.00  0.00           H
ATOM    352 2HD1 LEU A  23      46.660  70.420  62.880  1.00  0.00           H
ATOM    353 3HD1 LEU A  23      47.130  71.850  63.940  1.00  0.00           H
ATOM    354  CD2 LEU A  23      48.460  73.180  62.000  1.00  0.00           C
ATOM    355 1HD2 LEU A  23      48.490  73.700  62.960  1.00  0.00           H
ATOM    356 2HD2 LEU A  23      49.350  73.580  61.520  1.00  0.00           H
ATOM    357 3HD2 LEU A  23      47.720  73.640  61.350  1.00  0.00           H
ATOM    358  C   LEU A  23      49.270  68.770  61.080  1.00  0.00           C
ATOM    359  O   LEU A  23      50.280  68.500  60.420  1.00  0.00           O
ATOM    360  N   TYR A  24      48.070  68.480  60.580  1.00  0.00           N
ATOM    361  H   TYR A  24      47.270  68.500  61.200  1.00  0.00           H
ATOM    362  CA  TYR A  24      47.790  67.860  59.300  1.00  0.00           C
ATOM    363  HA  TYR A  24      48.510  67.070  59.100  1.00  0.00           H
ATOM    364  CB  TYR A  24      46.400  67.240  59.330  1.00  0.00           C
ATOM    365  HB1 TYR A  24      46.230  66.850  60.330  1.00  0.00           H
ATOM    366  HB2 TYR A  24      46.470  66.340  58.710  1.00  0.00           H
ATOM    367  CG  TYR A  24      45.240  68.090  58.870  1.00  0.00           C
ATOM    368  CD1 TYR A  24      44.860  67.920  57.530  1.00  0.00           C
ATOM    369  HD1 TYR A  24      45.570  67.340  56.960  1.00  0.00           H
ATOM    370  CE1 TYR A  24      43.780  68.660  57.040  1.00  0.00           C
ATOM    371  HE1 TYR A  24      43.540  68.600  55.990  1.00  0.00           H
ATOM    372  CZ  TYR A  24      43.190  69.630  57.880  1.00  0.00           C
ATOM    373  OH  TYR A  24      42.150  70.280  57.280  1.00  0.00           O
ATOM    374  HH  TYR A  24      41.720  70.860  57.910  1.00  0.00           H
ATOM    375  CE2 TYR A  24      43.550  69.770  59.230  1.00  0.00           C
ATOM    376  HE2 TYR A  24      43.090  70.600  59.760  1.00  0.00           H
ATOM    377  CD2 TYR A  24      44.580  68.970  59.740  1.00  0.00           C
ATOM    378  HD2 TYR A  24      44.900  69.060  60.760  1.00  0.00           H
ATOM    379  C   TYR A  24      47.920  68.840  58.140  1.00  0.00           C
ATOM    380  O   TYR A  24      47.780  70.040  58.350  1.00  0.00           O
ATOM    381  N   ILE A  25      48.040  68.390  56.890  1.00  0.00           N
ATOM    382  H   ILE A  25      48.090  67.380  56.760  1.00  0.00           H
ATOM    383  CA  ILE A  25      48.130  69.120  55.640  1.00  0.00           C
ATOM    384  HA  ILE A  25      48.080  70.190  55.800  1.00  0.00           H
ATOM    385  CB  ILE A  25      49.470  68.730  55.020  1.00  0.00           C
ATOM    386  HB  ILE A  25      49.700  67.670  54.910  1.00  0.00           H
ATOM    387  CG2 ILE A  25      49.470  69.330  53.610  1.00  0.00           C
ATOM    388 1HG2 ILE A  25      50.480  69.210  53.220  1.00  0.00           H
ATOM    389 2HG2 ILE A  25      48.880  68.700  52.940  1.00  0.00           H
ATOM    390 3HG2 ILE A  25      49.090  70.360  53.600  1.00  0.00           H
ATOM    391  CG1 ILE A  25      50.660  69.310  55.780  1.00  0.00           C
ATOM    392 1HG1 ILE A  25      50.540  68.930  56.790  1.00  0.00           H
ATOM    393 2HG1 ILE A  25      50.600  70.400  55.860  1.00  0.00           H
ATOM    394  CD  ILE A  25      52.060  68.900  55.350  1.00  0.00           C
ATOM    395  HD1 ILE A  25      52.020  67.910  54.870  1.00  0.00           H
ATOM    396  HD2 ILE A  25      52.470  69.590  54.610  1.00  0.00           H
ATOM    397  HD3 ILE A  25      52.710  69.040  56.210  1.00  0.00           H
ATOM    398  C   ILE A  25      46.980  68.520  54.840  1.00  0.00           C
ATOM    399  O   ILE A  25      47.040  67.300  54.720  1.00  0.00           O
ATOM    400  N   PRO A  26      46.030  69.270  54.280  1.00  0.00           N
ATOM    401  CD  PRO A  26      45.730  70.650  54.600  1.00  0.00           C
ATOM    402  HD1 PRO A  26      46.590  71.260  54.310  1.00  0.00           H
ATOM    403  HD2 PRO A  26      45.490  70.700  55.660  1.00  0.00           H
ATOM    404  CG  PRO A  26      44.500  71.030  53.770  1.00  0.00           C
ATOM    405  HG1 PRO A  26      44.800  71.650  52.930  1.00  0.00           H
ATOM    406  HG2 PRO A  26      43.720  71.510  54.360  1.00  0.00           H
ATOM    407  CB  PRO A  26      43.970  69.700  53.230  1.00  0.00           C
ATOM    408  HB1 PRO A  26      43.610  69.820  52.210  1.00  0.00           H
ATOM    409  HB2 PRO A  26      43.220  69.420  53.970  1.00  0.00           H
ATOM    410  CA  PRO A  26      45.110  68.690  53.310  1.00  0.00           C
ATOM    411  HA  PRO A  26      44.690  67.740  53.650  1.00  0.00           H
ATOM    412  C   PRO A  26      45.780  68.190  52.040  1.00  0.00           C
ATOM    413  O   PRO A  26      46.820  68.700  51.630  1.00  0.00           O
ATOM    414  N   LYS A  27      45.220  67.260  51.260  1.00  0.00           N
ATOM    415  H   LYS A  27      44.300  66.950  51.530  1.00  0.00           H
ATOM    416  CA  LYS A  27      45.640  66.770  49.970  1.00  0.00           C
ATOM    417  HA  LYS A  27      46.630  66.320  50.110  1.00  0.00           H
ATOM    418  CB  LYS A  27      44.720  65.640  49.500  1.00  0.00           C
ATOM    419  HB1 LYS A  27      45.140  65.200  48.600  1.00  0.00           H
ATOM    420  HB2 LYS A  27      43.770  66.020  49.140  1.00  0.00           H
ATOM    421  CG  LYS A  27      44.320  64.530  50.480  1.00  0.00           C
ATOM    422  HG1 LYS A  27      43.720  63.800  49.940  1.00  0.00           H
ATOM    423  HG2 LYS A  27      43.700  64.960  51.270  1.00  0.00           H
ATOM    424  CD  LYS A  27      45.480  63.840  51.190  1.00  0.00           C
ATOM    425  HD1 LYS A  27      45.790  64.500  52.000  1.00  0.00           H
ATOM    426  HD2 LYS A  27      46.280  63.550  50.510  1.00  0.00           H
ATOM    427  CE  LYS A  27      44.870  62.590  51.820  1.00  0.00           C
ATOM    428  HE1 LYS A  27      44.340  62.090  51.010  1.00  0.00           H
ATOM    429  HE2 LYS A  27      44.130  62.890  52.550  1.00  0.00           H
ATOM    430  NZ  LYS A  27      45.860  61.660  52.380  1.00  0.00           N
ATOM    431  HZ1 LYS A  27      45.360  60.920  52.870  1.00  0.00           H
ATOM    432  HZ2 LYS A  27      46.490  61.290  51.690  1.00  0.00           H
ATOM    433  HZ3 LYS A  27      46.460  62.220  52.960  1.00  0.00           H
ATOM    434  C   LYS A  27      45.780  67.790  48.850  1.00  0.00           C
ATOM    435  O   LYS A  27      44.970  68.710  48.810  1.00  0.00           O
ATOM    436  N   PRO A  28      46.680  67.660  47.870  1.00  0.00           N
ATOM    437  CD  PRO A  28      47.590  66.540  47.770  1.00  0.00           C
ATOM    438  HD1 PRO A  28      47.130  65.570  47.990  1.00  0.00           H
ATOM    439  HD2 PRO A  28      48.400  66.680  48.480  1.00  0.00           H
ATOM    440  CG  PRO A  28      48.210  66.680  46.380  1.00  0.00           C
ATOM    441  HG1 PRO A  28      47.530  66.300  45.620  1.00  0.00           H
ATOM    442  HG2 PRO A  28      49.220  66.280  46.370  1.00  0.00           H
ATOM    443  CB  PRO A  28      48.350  68.190  46.240  1.00  0.00           C
ATOM    444  HB1 PRO A  28      48.430  68.540  45.210  1.00  0.00           H
ATOM    445  HB2 PRO A  28      49.280  68.500  46.710  1.00  0.00           H
ATOM    446  CA  PRO A  28      47.090  68.690  46.930  1.00  0.00           C
ATOM    447  HA  PRO A  28      47.320  69.560  47.540  1.00  0.00           H
ATOM    448  C   PRO A  28      45.940  68.960  45.970  1.00  0.00           C
ATOM    449  O   PRO A  28      45.370  68.000  45.460  1.00  0.00           O
ATOM    450  N   THR A  29      45.730  70.210  45.540  1.00  0.00           N
ATOM    451  H   THR A  29      46.300  70.950  45.940  1.00  0.00           H
ATOM    452  CA  THR A  29      44.740  70.610  44.560  1.00  0.00           C
ATOM    453  HA  THR A  29      44.470  69.780  43.920  1.00  0.00           H
ATOM    454  CB  THR A  29      43.520  71.210  45.250  1.00  0.00           C
ATOM    455  HB  THR A  29      42.740  71.570  44.580  1.00  0.00           H
ATOM    456  CG2 THR A  29      42.850  70.170  46.140  1.00  0.00           C
ATOM    457 1HG2 THR A  29      41.790  70.440  46.240  1.00  0.00           H
ATOM    458 2HG2 THR A  29      42.860  69.250  45.560  1.00  0.00           H
ATOM    459 3HG2 THR A  29      43.330  70.060  47.110  1.00  0.00           H
ATOM    460  OG1 THR A  29      43.890  72.360  45.990  1.00  0.00           O
ATOM    461  HG1 THR A  29      44.210  71.970  46.810  1.00  0.00           H
ATOM    462  C   THR A  29      45.360  71.580  43.560  1.00  0.00           C
ATOM    463  O   THR A  29      46.440  72.080  43.870  1.00  0.00           O
ATOM    464  N   ALA A  30      44.700  71.780  42.410  1.00  0.00           N
ATOM    465  H   ALA A  30      43.820  71.400  42.110  1.00  0.00           H
ATOM    466  CA  ALA A  30      45.290  72.500  41.300  1.00  0.00           C
ATOM    467  HA  ALA A  30      46.060  73.200  41.620  1.00  0.00           H
ATOM    468  CB  ALA A  30      46.030  71.640  40.270  1.00  0.00           C
ATOM    469  HB1 ALA A  30      46.330  72.310  39.460  1.00  0.00           H
ATOM    470  HB2 ALA A  30      46.870  71.090  40.670  1.00  0.00           H
ATOM    471  HB3 ALA A  30      45.360  70.860  39.900  1.00  0.00           H
ATOM    472  C   ALA A  30      44.250  73.390  40.620  1.00  0.00           C
ATOM    473  O   ALA A  30      43.040  73.300  40.780  1.00  0.00           O
ATOM    474  N   LYS A  31      44.810  74.200  39.730  1.00  0.00           N
ATOM    475  H   LYS A  31      45.810  74.090  39.610  1.00  0.00           H
ATOM    476  CA  LYS A  31      44.050  74.820  38.660  1.00  0.00           C
ATOM    477  HA  LYS A  31      43.270  74.150  38.290  1.00  0.00           H
ATOM    478  CB  LYS A  31      43.340  76.070  39.170  1.00  0.00           C
ATOM    479  HB1 LYS A  31      42.610  75.680  39.870  1.00  0.00           H
ATOM    480  HB2 LYS A  31      42.740  76.650  38.470  1.00  0.00           H
ATOM    481  CG  LYS A  31      44.240  77.070  39.890  1.00  0.00           C
ATOM    482  HG1 LYS A  31      45.080  77.310  39.220  1.00  0.00           H
ATOM    483  HG2 LYS A  31      44.740  76.620  40.750  1.00  0.00           H
ATOM    484  CD  LYS A  31      43.450  78.290  40.360  1.00  0.00           C
ATOM    485  HD1 LYS A  31      42.870  78.740  39.560  1.00  0.00           H
ATOM    486  HD2 LYS A  31      44.130  78.960  40.880  1.00  0.00           H
ATOM    487  CE  LYS A  31      42.490  77.870  41.480  1.00  0.00           C
ATOM    488  HE1 LYS A  31      43.100  77.520  42.320  1.00  0.00           H
ATOM    489  HE2 LYS A  31      41.730  77.210  41.060  1.00  0.00           H
ATOM    490  NZ  LYS A  31      41.840  79.090  41.990  1.00  0.00           N
ATOM    491  HZ1 LYS A  31      41.020  78.830  42.520  1.00  0.00           H
ATOM    492  HZ2 LYS A  31      42.420  79.720  42.540  1.00  0.00           H
ATOM    493  HZ3 LYS A  31      41.340  79.640  41.310  1.00  0.00           H
ATOM    494  C   LYS A  31      44.850  75.080  37.390  1.00  0.00           C
ATOM    495  O   LYS A  31      46.020  75.440  37.450  1.00  0.00           O
ATOM    496  N   TYR A  32      44.210  75.000  36.220  1.00  0.00           N
ATOM    497  H   TYR A  32      43.290  74.580  36.220  1.00  0.00           H
ATOM    498  CA  TYR A  32      44.780  75.270  34.920  1.00  0.00           C
ATOM    499  HA  TYR A  32      45.860  75.190  35.040  1.00  0.00           H
ATOM    500  CB  TYR A  32      44.350  74.300  33.820  1.00  0.00           C
ATOM    501  HB1 TYR A  32      45.000  74.450  32.960  1.00  0.00           H
ATOM    502  HB2 TYR A  32      43.350  74.650  33.550  1.00  0.00           H
ATOM    503  CG  TYR A  32      44.410  72.830  34.130  1.00  0.00           C
ATOM    504  CD1 TYR A  32      45.420  72.260  34.920  1.00  0.00           C
ATOM    505  HD1 TYR A  32      46.020  72.910  35.530  1.00  0.00           H
ATOM    506  CE1 TYR A  32      45.550  70.880  35.060  1.00  0.00           C
ATOM    507  HE1 TYR A  32      46.260  70.450  35.760  1.00  0.00           H
ATOM    508  CZ  TYR A  32      44.710  70.010  34.340  1.00  0.00           C
ATOM    509  OH  TYR A  32      44.870  68.650  34.320  1.00  0.00           O
ATOM    510  HH  TYR A  32      44.250  68.120  33.820  1.00  0.00           H
ATOM    511  CE2 TYR A  32      43.620  70.590  33.670  1.00  0.00           C
ATOM    512  HE2 TYR A  32      42.930  69.960  33.120  1.00  0.00           H
ATOM    513  CD2 TYR A  32      43.460  71.970  33.550  1.00  0.00           C
ATOM    514  HD2 TYR A  32      42.660  72.370  32.950  1.00  0.00           H
ATOM    515  C   TYR A  32      44.470  76.700  34.520  1.00  0.00           C
ATOM    516  O   TYR A  32      43.390  77.220  34.840  1.00  0.00           O
ATOM    517  N   THR A  33      45.310  77.300  33.680  1.00  0.00           N
ATOM    518  H   THR A  33      46.280  77.020  33.680  1.00  0.00           H
ATOM    519  CA  THR A  33      44.970  78.390  32.790  1.00  0.00           C
ATOM    520  HA  THR A  33      44.060  78.910  33.080  1.00  0.00           H
ATOM    521  CB  THR A  33      46.060  79.460  32.690  1.00  0.00           C
ATOM    522  HB  THR A  33      46.930  79.080  32.170  1.00  0.00           H
ATOM    523  CG2 THR A  33      45.470  80.680  32.000  1.00  0.00           C
ATOM    524 1HG2 THR A  33      44.770  81.330  32.530  1.00  0.00           H
ATOM    525 2HG2 THR A  33      46.290  81.350  31.730  1.00  0.00           H
ATOM    526 3HG2 THR A  33      44.930  80.430  31.090  1.00  0.00           H
ATOM    527  OG1 THR A  33      46.380  79.830  34.010  1.00  0.00           O
ATOM    528  HG1 THR A  33      47.330  79.860  34.070  1.00  0.00           H
ATOM    529  C   THR A  33      44.680  77.850  31.390  1.00  0.00           C
ATOM    530  O   THR A  33      45.670  77.340  30.880  1.00  0.00           O
ATOM    531  N   PRO A  34      43.450  77.800  30.880  1.00  0.00           N
ATOM    532  CD  PRO A  34      42.280  78.240  31.620  1.00  0.00           C
ATOM    533  HD1 PRO A  34      41.970  79.280  31.510  1.00  0.00           H
ATOM    534  HD2 PRO A  34      42.350  77.830  32.630  1.00  0.00           H
ATOM    535  CG  PRO A  34      41.030  77.590  31.020  1.00  0.00           C
ATOM    536  HG1 PRO A  34      40.200  78.270  30.850  1.00  0.00           H
ATOM    537  HG2 PRO A  34      40.810  76.680  31.580  1.00  0.00           H
ATOM    538  CB  PRO A  34      41.510  77.100  29.660  1.00  0.00           C
ATOM    539  HB1 PRO A  34      41.350  77.900  28.950  1.00  0.00           H
ATOM    540  HB2 PRO A  34      40.880  76.240  29.420  1.00  0.00           H
ATOM    541  CA  PRO A  34      43.000  76.840  29.890  1.00  0.00           C
ATOM    542  HA  PRO A  34      43.070  75.800  30.220  1.00  0.00           H
ATOM    543  C   PRO A  34      43.770  77.050  28.600  1.00  0.00           C
ATOM    544  O   PRO A  34      44.070  78.180  28.220  1.00  0.00           O
ATOM    545  N   LEU A  35      43.930  76.010  27.770  1.00  0.00           N
ATOM    546  H   LEU A  35      43.490  75.130  28.000  1.00  0.00           H
ATOM    547  CA  LEU A  35      44.630  76.040  26.500  1.00  0.00           C
ATOM    548  HA  LEU A  35      44.540  77.050  26.080  1.00  0.00           H
ATOM    549  CB  LEU A  35      46.080  75.770  26.890  1.00  0.00           C
ATOM    550  HB1 LEU A  35      46.130  74.760  27.300  1.00  0.00           H
ATOM    551  HB2 LEU A  35      46.240  76.510  27.670  1.00  0.00           H
ATOM    552  CG  LEU A  35      47.170  75.990  25.840  1.00  0.00           C
ATOM    553  HG  LEU A  35      47.050  75.390  24.930  1.00  0.00           H
ATOM    554  CD1 LEU A  35      47.280  77.470  25.500  1.00  0.00           C
ATOM    555 1HD1 LEU A  35      47.610  78.020  26.390  1.00  0.00           H
ATOM    556 2HD1 LEU A  35      48.210  77.560  24.940  1.00  0.00           H
ATOM    557 3HD1 LEU A  35      46.360  77.940  25.170  1.00  0.00           H
ATOM    558  CD2 LEU A  35      48.490  75.410  26.320  1.00  0.00           C
ATOM    559 1HD2 LEU A  35      49.050  74.910  25.530  1.00  0.00           H
ATOM    560 2HD2 LEU A  35      49.140  76.250  26.560  1.00  0.00           H
ATOM    561 3HD2 LEU A  35      48.450  74.790  27.220  1.00  0.00           H
ATOM    562  C   LEU A  35      44.180  74.980  25.510  1.00  0.00           C
ATOM    563  O   LEU A  35      43.540  74.030  25.940  1.00  0.00           O
ATOM    564  N   VAL A  36      44.460  75.170  24.220  1.00  0.00           N
ATOM    565  H   VAL A  36      44.850  76.060  23.920  1.00  0.00           H
ATOM    566  CA  VAL A  36      44.470  74.170  23.180  1.00  0.00           C
ATOM    567  HA  VAL A  36      44.230  73.230  23.670  1.00  0.00           H
ATOM    568  CB  VAL A  36      43.460  74.330  22.050  1.00  0.00           C
ATOM    569  HB  VAL A  36      43.630  73.490  21.370  1.00  0.00           H
ATOM    570  CG1 VAL A  36      42.030  74.160  22.560  1.00  0.00           C
ATOM    571 1HG1 VAL A  36      41.880  73.200  23.040  1.00  0.00           H
ATOM    572 2HG1 VAL A  36      41.820  74.930  23.310  1.00  0.00           H
ATOM    573 3HG1 VAL A  36      41.400  74.240  21.670  1.00  0.00           H
ATOM    574  CG2 VAL A  36      43.620  75.610  21.230  1.00  0.00           C
ATOM    575 1HG2 VAL A  36      43.670  76.460  21.920  1.00  0.00           H
ATOM    576 2HG2 VAL A  36      44.590  75.670  20.740  1.00  0.00           H
ATOM    577 3HG2 VAL A  36      42.800  75.680  20.520  1.00  0.00           H
ATOM    578  C   VAL A  36      45.860  73.920  22.600  1.00  0.00           C
ATOM    579  O   VAL A  36      46.530  74.860  22.180  1.00  0.00           O
ATOM    580  N   GLY A  37      46.420  72.720  22.770  1.00  0.00           N
ATOM    581  H   GLY A  37      45.800  72.020  23.150  1.00  0.00           H
ATOM    582  CA  GLY A  37      47.660  72.270  22.190  1.00  0.00           C
ATOM    583  HA1 GLY A  37      48.150  71.530  22.830  1.00  0.00           H
ATOM    584  HA2 GLY A  37      48.340  73.080  21.930  1.00  0.00           H
ATOM    585  C   GLY A  37      47.330  71.690  20.820  1.00  0.00           C
ATOM    586  O   GLY A  37      46.180  71.470  20.470  1.00  0.00           O
ATOM    587  N   THR A  38      48.380  71.330  20.080  1.00  0.00           N
ATOM    588  H   THR A  38      49.280  71.290  20.550  1.00  0.00           H
ATOM    589  CA  THR A  38      48.400  70.960  18.680  1.00  0.00           C
ATOM    590  HA  THR A  38      47.440  70.490  18.440  1.00  0.00           H
ATOM    591  CB  THR A  38      48.600  72.140  17.730  1.00  0.00           C
ATOM    592  HB  THR A  38      48.620  71.740  16.720  1.00  0.00           H
ATOM    593  CG2 THR A  38      47.490  73.190  17.670  1.00  0.00           C
ATOM    594 1HG2 THR A  38      47.550  73.780  16.760  1.00  0.00           H
ATOM    595 2HG2 THR A  38      46.510  72.740  17.840  1.00  0.00           H
ATOM    596 3HG2 THR A  38      47.710  73.750  18.580  1.00  0.00           H
ATOM    597  OG1 THR A  38      49.870  72.730  17.870  1.00  0.00           O
ATOM    598  HG1 THR A  38      49.850  73.130  17.000  1.00  0.00           H
ATOM    599  C   THR A  38      49.440  69.890  18.370  1.00  0.00           C
ATOM    600  O   THR A  38      50.440  69.730  19.060  1.00  0.00           O
ATOM    601  N   SER A  39      49.170  69.070  17.350  1.00  0.00           N
ATOM    602  H   SER A  39      48.330  69.160  16.810  1.00  0.00           H
ATOM    603  CA  SER A  39      50.130  68.080  16.880  1.00  0.00           C
ATOM    604  HA  SER A  39      50.500  67.560  17.750  1.00  0.00           H
ATOM    605  CB  SER A  39      49.540  67.060  15.910  1.00  0.00           C
ATOM    606  HB1 SER A  39      48.760  66.560  16.470  1.00  0.00           H
ATOM    607  HB2 SER A  39      50.260  66.350  15.490  1.00  0.00           H
ATOM    608  OG  SER A  39      49.000  67.860  14.880  1.00  0.00           O
ATOM    609  HG  SER A  39      48.120  68.110  15.180  1.00  0.00           H
ATOM    610  C   SER A  39      51.380  68.670  16.240  1.00  0.00           C
ATOM    611  O   SER A  39      52.470  68.170  16.500  1.00  0.00           O
ATOM    612  N   LEU A  40      51.260  69.840  15.600  1.00  0.00           N
ATOM    613  H   LEU A  40      50.380  70.330  15.590  1.00  0.00           H
ATOM    614  CA  LEU A  40      52.370  70.390  14.850  1.00  0.00           C
ATOM    615  HA  LEU A  40      53.100  69.610  14.640  1.00  0.00           H
ATOM    616  CB  LEU A  40      51.930  70.940  13.500  1.00  0.00           C
ATOM    617  HB1 LEU A  40      52.730  71.450  12.970  1.00  0.00           H
ATOM    618  HB2 LEU A  40      51.210  71.730  13.770  1.00  0.00           H
ATOM    619  CG  LEU A  40      51.270  69.930  12.570  1.00  0.00           C
ATOM    620  HG  LEU A  40      50.240  69.760  12.880  1.00  0.00           H
ATOM    621  CD1 LEU A  40      51.200  70.530  11.170  1.00  0.00           C
ATOM    622 1HD1 LEU A  40      50.530  69.980  10.520  1.00  0.00           H
ATOM    623 2HD1 LEU A  40      50.870  71.570  11.260  1.00  0.00           H
ATOM    624 3HD1 LEU A  40      52.220  70.580  10.780  1.00  0.00           H
ATOM    625  CD2 LEU A  40      52.050  68.630  12.380  1.00  0.00           C
ATOM    626 1HD2 LEU A  40      51.860  68.040  13.290  1.00  0.00           H
ATOM    627 2HD2 LEU A  40      51.740  67.970  11.570  1.00  0.00           H
ATOM    628 3HD2 LEU A  40      53.130  68.760  12.320  1.00  0.00           H
ATOM    629  C   LEU A  40      53.100  71.490  15.610  1.00  0.00           C
ATOM    630  O   LEU A  40      53.870  72.230  15.000  1.00  0.00           O
ATOM    631  N   HIS A  41      52.890  71.730  16.910  1.00  0.00           N
ATOM    632  H   HIS A  41      52.100  71.290  17.360  1.00  0.00           H
ATOM    633  CA  HIS A  41      53.680  72.690  17.650  1.00  0.00           C
ATOM    634  HA  HIS A  41      54.670  72.730  17.190  1.00  0.00           H
ATOM    635  CB  HIS A  41      52.890  73.990  17.620  1.00  0.00           C
ATOM    636  HB1 HIS A  41      52.030  73.790  18.250  1.00  0.00           H
ATOM    637  HB2 HIS A  41      52.560  74.190  16.600  1.00  0.00           H
ATOM    638  CG  HIS A  41      53.690  75.150  18.140  1.00  0.00           C
ATOM    639  ND1 HIS A  41      53.890  75.470  19.480  1.00  0.00           N
ATOM    640  CE1 HIS A  41      54.870  76.380  19.490  1.00  0.00           C
ATOM    641  HE1 HIS A  41      55.440  76.770  20.310  1.00  0.00           H
ATOM    642  NE2 HIS A  41      55.310  76.600  18.240  1.00  0.00           N
ATOM    643  HE2 HIS A  41      56.110  77.190  18.080  1.00  0.00           H
ATOM    644  CD2 HIS A  41      54.550  75.870  17.340  1.00  0.00           C
ATOM    645  HD2 HIS A  41      54.720  75.800  16.280  1.00  0.00           H
ATOM    646  C   HIS A  41      53.820  72.240  19.090  1.00  0.00           C
ATOM    647  O   HIS A  41      52.870  71.790  19.740  1.00  0.00           O
ATOM    648  N   PRO A  42      55.000  72.350  19.710  1.00  0.00           N
ATOM    649  CD  PRO A  42      56.290  72.800  19.220  1.00  0.00           C
ATOM    650  HD1 PRO A  42      56.250  73.790  18.760  1.00  0.00           H
ATOM    651  HD2 PRO A  42      56.830  72.040  18.660  1.00  0.00           H
ATOM    652  CG  PRO A  42      57.110  72.970  20.500  1.00  0.00           C
ATOM    653  HG1 PRO A  42      56.860  73.940  20.930  1.00  0.00           H
ATOM    654  HG2 PRO A  42      58.180  72.880  20.340  1.00  0.00           H
ATOM    655  CB  PRO A  42      56.610  71.870  21.430  1.00  0.00           C
ATOM    656  HB1 PRO A  42      56.760  72.150  22.470  1.00  0.00           H
ATOM    657  HB2 PRO A  42      57.140  70.950  21.160  1.00  0.00           H
ATOM    658  CA  PRO A  42      55.130  71.850  21.060  1.00  0.00           C
ATOM    659  HA  PRO A  42      54.840  70.800  21.030  1.00  0.00           H
ATOM    660  C   PRO A  42      54.460  72.640  22.180  1.00  0.00           C
ATOM    661  O   PRO A  42      54.600  73.850  22.370  1.00  0.00           O
ATOM    662  N   VAL A  43      53.650  71.950  22.990  1.00  0.00           N
ATOM    663  H   VAL A  43      53.500  70.990  22.730  1.00  0.00           H
ATOM    664  CA  VAL A  43      52.690  72.430  23.970  1.00  0.00           C
ATOM    665  HA  VAL A  43      52.200  73.300  23.530  1.00  0.00           H
ATOM    666  CB  VAL A  43      51.510  71.490  24.160  1.00  0.00           C
ATOM    667  HB  VAL A  43      51.820  70.530  24.560  1.00  0.00           H
ATOM    668  CG1 VAL A  43      50.450  72.100  25.080  1.00  0.00           C
ATOM    669 1HG1 VAL A  43      50.930  72.030  26.060  1.00  0.00           H
ATOM    670 2HG1 VAL A  43      50.040  73.050  24.760  1.00  0.00           H
ATOM    671 3HG1 VAL A  43      49.590  71.430  25.080  1.00  0.00           H
ATOM    672  CG2 VAL A  43      50.820  71.320  22.800  1.00  0.00           C
ATOM    673 1HG2 VAL A  43      49.990  70.650  22.960  1.00  0.00           H
ATOM    674 2HG2 VAL A  43      50.430  72.270  22.430  1.00  0.00           H
ATOM    675 3HG2 VAL A  43      51.490  70.810  22.110  1.00  0.00           H
ATOM    676  C   VAL A  43      53.380  72.850  25.260  1.00  0.00           C
ATOM    677  O   VAL A  43      54.030  71.980  25.820  1.00  0.00           O
ATOM    678  N   LEU A  44      53.090  74.050  25.780  1.00  0.00           N
ATOM    679  H   LEU A  44      52.560  74.730  25.250  1.00  0.00           H
ATOM    680  CA  LEU A  44      53.370  74.380  27.160  1.00  0.00           C
ATOM    681  HA  LEU A  44      53.660  73.480  27.700  1.00  0.00           H
ATOM    682  CB  LEU A  44      54.440  75.470  27.270  1.00  0.00           C
ATOM    683  HB1 LEU A  44      54.410  75.790  28.310  1.00  0.00           H
ATOM    684  HB2 LEU A  44      54.040  76.280  26.660  1.00  0.00           H
ATOM    685  CG  LEU A  44      55.780  75.120  26.640  1.00  0.00           C
ATOM    686  HG  LEU A  44      55.670  74.510  25.740  1.00  0.00           H
ATOM    687  CD1 LEU A  44      56.580  76.400  26.470  1.00  0.00           C
ATOM    688 1HD1 LEU A  44      57.500  76.200  25.920  1.00  0.00           H
ATOM    689 2HD1 LEU A  44      55.960  77.110  25.900  1.00  0.00           H
ATOM    690 3HD1 LEU A  44      56.670  76.820  27.470  1.00  0.00           H
ATOM    691  CD2 LEU A  44      56.560  74.100  27.470  1.00  0.00           C
ATOM    692 1HD2 LEU A  44      55.940  73.250  27.730  1.00  0.00           H
ATOM    693 2HD2 LEU A  44      57.390  73.790  26.820  1.00  0.00           H
ATOM    694 3HD2 LEU A  44      56.870  74.530  28.420  1.00  0.00           H
ATOM    695  C   LEU A  44      52.090  74.700  27.930  1.00  0.00           C
ATOM    696  O   LEU A  44      51.550  75.800  27.950  1.00  0.00           O
ATOM    697  N   TRP A  45      51.600  73.740  28.710  1.00  0.00           N
ATOM    698  H   TRP A  45      52.080  72.860  28.710  1.00  0.00           H
ATOM    699  CA  TRP A  45      50.500  73.910  29.650  1.00  0.00           C
ATOM    700  HA  TRP A  45      49.690  74.400  29.110  1.00  0.00           H
ATOM    701  CB  TRP A  45      50.020  72.490  29.940  1.00  0.00           C
ATOM    702  HB1 TRP A  45      50.760  71.990  30.580  1.00  0.00           H
ATOM    703  HB2 TRP A  45      49.980  72.020  28.960  1.00  0.00           H
ATOM    704  CG  TRP A  45      48.620  72.350  30.450  1.00  0.00           C
ATOM    705  CD1 TRP A  45      48.150  72.560  31.700  1.00  0.00           C
ATOM    706  HD1 TRP A  45      48.820  72.820  32.510  1.00  0.00           H
ATOM    707  NE1 TRP A  45      46.770  72.560  31.740  1.00  0.00           N
ATOM    708  HE1 TRP A  45      46.180  72.710  32.540  1.00  0.00           H
ATOM    709  CE2 TRP A  45      46.250  72.480  30.460  1.00  0.00           C
ATOM    710  CZ2 TRP A  45      44.920  72.460  30.020  1.00  0.00           C
ATOM    711  HZ2 TRP A  45      44.130  72.580  30.740  1.00  0.00           H
ATOM    712  CH2 TRP A  45      44.720  72.270  28.650  1.00  0.00           C
ATOM    713  HH2 TRP A  45      43.730  72.020  28.280  1.00  0.00           H
ATOM    714  CZ3 TRP A  45      45.830  72.100  27.810  1.00  0.00           C
ATOM    715  HZ3 TRP A  45      45.660  71.930  26.750  1.00  0.00           H
ATOM    716  CE3 TRP A  45      47.140  72.110  28.290  1.00  0.00           C
ATOM    717  HE3 TRP A  45      47.970  71.970  27.600  1.00  0.00           H
ATOM    718  CD2 TRP A  45      47.400  72.260  29.660  1.00  0.00           C
ATOM    719  C   TRP A  45      50.820  74.820  30.830  1.00  0.00           C
ATOM    720  O   TRP A  45      51.940  74.800  31.340  1.00  0.00           O
ATOM    721  N   ASN A  46      49.820  75.540  31.340  1.00  0.00           N
ATOM    722  H   ASN A  46      48.920  75.530  30.890  1.00  0.00           H
ATOM    723  CA  ASN A  46      49.930  76.490  32.430  1.00  0.00           C
ATOM    724  HA  ASN A  46      50.900  76.480  32.930  1.00  0.00           H
ATOM    725  CB  ASN A  46      49.660  77.910  31.940  1.00  0.00           C
ATOM    726  HB1 ASN A  46      48.580  77.920  31.750  1.00  0.00           H
ATOM    727  HB2 ASN A  46      50.160  78.110  31.000  1.00  0.00           H
ATOM    728  CG  ASN A  46      49.850  79.010  32.970  1.00  0.00           C
ATOM    729  OD1 ASN A  46      49.280  79.030  34.060  1.00  0.00           O
ATOM    730  ND2 ASN A  46      50.710  79.990  32.690  1.00  0.00           N
ATOM    731 1HD2 ASN A  46      51.110  80.060  31.770  1.00  0.00           H
ATOM    732 2HD2 ASN A  46      50.980  80.690  33.370  1.00  0.00           H
ATOM    733  C   ASN A  46      49.060  76.170  33.640  1.00  0.00           C
ATOM    734  O   ASN A  46      47.860  75.940  33.460  1.00  0.00           O
ATOM    735  N   CYS A  47      49.610  76.100  34.860  1.00  0.00           N
ATOM    736  H   CYS A  47      50.570  76.390  34.970  1.00  0.00           H
ATOM    737  CA  CYS A  47      48.940  75.520  36.000  1.00  0.00           C
ATOM    738  HA  CYS A  47      47.870  75.760  36.000  1.00  0.00           H
ATOM    739  CB  CYS A  47      49.070  74.010  35.850  1.00  0.00           C
ATOM    740  HB1 CYS A  47      50.120  73.780  36.030  1.00  0.00           H
ATOM    741  HB2 CYS A  47      48.740  73.790  34.840  1.00  0.00           H
ATOM    742  SG  CYS A  47      48.280  73.000  37.120  1.00  0.00           S
ATOM    743  HG  CYS A  47      49.130  73.140  38.140  1.00  0.00           H
ATOM    744  C   CYS A  47      49.490  76.090  37.300  1.00  0.00           C
ATOM    745  O   CYS A  47      50.600  76.600  37.390  1.00  0.00           O
ATOM    746  N   GLN A  48      48.650  75.870  38.320  1.00  0.00           N
ATOM    747  H   GLN A  48      47.800  75.350  38.190  1.00  0.00           H
ATOM    748  CA  GLN A  48      49.040  76.120  39.690  1.00  0.00           C
ATOM    749  HA  GLN A  48      50.130  76.220  39.760  1.00  0.00           H
ATOM    750  CB  GLN A  48      48.390  77.410  40.170  1.00  0.00           C
ATOM    751  HB1 GLN A  48      48.580  77.560  41.240  1.00  0.00           H
ATOM    752  HB2 GLN A  48      47.340  77.250  39.930  1.00  0.00           H
ATOM    753  CG  GLN A  48      48.910  78.700  39.540  1.00  0.00           C
ATOM    754  HG1 GLN A  48      49.010  78.650  38.450  1.00  0.00           H
ATOM    755  HG2 GLN A  48      49.900  79.010  39.870  1.00  0.00           H
ATOM    756  CD  GLN A  48      48.000  79.900  39.780  1.00  0.00           C
ATOM    757  OE1 GLN A  48      48.260  80.600  40.750  1.00  0.00           O
ATOM    758  NE2 GLN A  48      46.870  80.100  39.100  1.00  0.00           N
ATOM    759 1HE2 GLN A  48      46.690  79.360  38.450  1.00  0.00           H
ATOM    760 2HE2 GLN A  48      46.170  80.820  39.210  1.00  0.00           H
ATOM    761  C   GLN A  48      48.630  75.000  40.640  1.00  0.00           C
ATOM    762  O   GLN A  48      47.610  74.340  40.450  1.00  0.00           O
ATOM    763  N   LEU A  49      49.310  74.710  41.750  1.00  0.00           N
ATOM    764  H   LEU A  49      50.130  75.250  41.980  1.00  0.00           H
ATOM    765  CA  LEU A  49      49.110  73.580  42.630  1.00  0.00           C
ATOM    766  HA  LEU A  49      48.200  73.020  42.410  1.00  0.00           H
ATOM    767  CB  LEU A  49      50.150  72.500  42.350  1.00  0.00           C
ATOM    768  HB1 LEU A  49      51.120  72.870  42.700  1.00  0.00           H
ATOM    769  HB2 LEU A  49      50.210  72.480  41.260  1.00  0.00           H
ATOM    770  CG  LEU A  49      49.940  71.120  42.970  1.00  0.00           C
ATOM    771  HG  LEU A  49      49.050  70.660  42.550  1.00  0.00           H
ATOM    772  CD1 LEU A  49      51.000  70.180  42.390  1.00  0.00           C
ATOM    773 1HD1 LEU A  49      51.090  70.340  41.320  1.00  0.00           H
ATOM    774 2HD1 LEU A  49      51.900  70.330  43.000  1.00  0.00           H
ATOM    775 3HD1 LEU A  49      50.580  69.180  42.420  1.00  0.00           H
ATOM    776  CD2 LEU A  49      49.990  71.160  44.490  1.00  0.00           C
ATOM    777 1HD2 LEU A  49      49.100  71.630  44.900  1.00  0.00           H
ATOM    778 2HD2 LEU A  49      49.970  70.160  44.940  1.00  0.00           H
ATOM    779 3HD2 LEU A  49      50.900  71.650  44.830  1.00  0.00           H
ATOM    780  C   LEU A  49      49.220  74.080  44.070  1.00  0.00           C
ATOM    781  O   LEU A  49      50.240  74.660  44.440  1.00  0.00           O
ATOM    782  N   SER A  50      48.210  73.910  44.920  1.00  0.00           N
ATOM    783  H   SER A  50      47.450  73.410  44.480  1.00  0.00           H
ATOM    784  CA  SER A  50      48.130  74.380  46.290  1.00  0.00           C
ATOM    785  HA  SER A  50      48.820  75.190  46.510  1.00  0.00           H
ATOM    786  CB  SER A  50      46.690  74.870  46.390  1.00  0.00           C
ATOM    787  HB1 SER A  50      46.460  75.150  47.420  1.00  0.00           H
ATOM    788  HB2 SER A  50      46.050  74.080  46.000  1.00  0.00           H
ATOM    789  OG  SER A  50      46.500  76.040  45.630  1.00  0.00           O
ATOM    790  HG  SER A  50      47.070  76.720  46.000  1.00  0.00           H
ATOM    791  C   SER A  50      48.330  73.250  47.290  1.00  0.00           C
ATOM    792  O   SER A  50      47.700  72.190  47.290  1.00  0.00           O
ATOM    793  N   PHE A  51      49.280  73.520  48.180  1.00  0.00           N
ATOM    794  H   PHE A  51      49.690  74.450  48.150  1.00  0.00           H
ATOM    795  CA  PHE A  51      49.860  72.600  49.140  1.00  0.00           C
ATOM    796  HA  PHE A  51      49.060  71.970  49.530  1.00  0.00           H
ATOM    797  CB  PHE A  51      50.990  71.760  48.530  1.00  0.00           C
ATOM    798  HB1 PHE A  51      51.910  72.340  48.460  1.00  0.00           H
ATOM    799  HB2 PHE A  51      50.650  71.510  47.530  1.00  0.00           H
ATOM    800  CG  PHE A  51      51.290  70.550  49.380  1.00  0.00           C
ATOM    801  CD1 PHE A  51      52.540  70.350  50.000  1.00  0.00           C
ATOM    802  HD1 PHE A  51      53.320  71.080  49.880  1.00  0.00           H
ATOM    803  CE1 PHE A  51      52.820  69.250  50.810  1.00  0.00           C
ATOM    804  HE1 PHE A  51      53.790  69.040  51.240  1.00  0.00           H
ATOM    805  CZ  PHE A  51      51.800  68.310  51.000  1.00  0.00           C
ATOM    806  HZ  PHE A  51      52.010  67.510  51.690  1.00  0.00           H
ATOM    807  CE2 PHE A  51      50.570  68.480  50.360  1.00  0.00           C
ATOM    808  HE2 PHE A  51      49.760  67.780  50.470  1.00  0.00           H
ATOM    809  CD2 PHE A  51      50.310  69.570  49.520  1.00  0.00           C
ATOM    810  HD2 PHE A  51      49.340  69.570  49.030  1.00  0.00           H
ATOM    811  C   PHE A  51      50.340  73.290  50.400  1.00  0.00           C
ATOM    812  O   PHE A  51      51.230  74.140  50.400  1.00  0.00           O
ATOM    813  N   ALA A  52      49.960  72.800  51.580  1.00  0.00           N
ATOM    814  H   ALA A  52      49.340  72.010  51.650  1.00  0.00           H
ATOM    815  CA  ALA A  52      50.440  73.070  52.920  1.00  0.00           C
ATOM    816  HA  ALA A  52      49.810  72.580  53.660  1.00  0.00           H
ATOM    817  CB  ALA A  52      51.780  72.350  53.030  1.00  0.00           C
ATOM    818  HB1 ALA A  52      51.500  71.300  52.920  1.00  0.00           H
ATOM    819  HB2 ALA A  52      52.420  72.650  52.200  1.00  0.00           H
ATOM    820  HB3 ALA A  52      52.330  72.490  53.960  1.00  0.00           H
ATOM    821  C   ALA A  52      50.510  74.550  53.270  1.00  0.00           C
ATOM    822  O   ALA A  52      51.390  74.970  54.010  1.00  0.00           O
ATOM    823  N   GLY A  53      49.500  75.310  52.840  1.00  0.00           N
ATOM    824  H   GLY A  53      48.710  74.810  52.480  1.00  0.00           H
ATOM    825  CA  GLY A  53      49.390  76.730  53.150  1.00  0.00           C
ATOM    826  HA1 GLY A  53      50.040  76.940  54.000  1.00  0.00           H
ATOM    827  HA2 GLY A  53      48.350  76.960  53.380  1.00  0.00           H
ATOM    828  C   GLY A  53      49.880  77.680  52.070  1.00  0.00           C
ATOM    829  O   GLY A  53      49.990  78.880  52.270  1.00  0.00           O
ATOM    830  N   TYR A  54      50.270  77.210  50.880  1.00  0.00           N
ATOM    831  H   TYR A  54      50.110  76.230  50.750  1.00  0.00           H
ATOM    832  CA  TYR A  54      50.890  77.960  49.800  1.00  0.00           C
ATOM    833  HA  TYR A  54      50.650  79.030  49.850  1.00  0.00           H
ATOM    834  CB  TYR A  54      52.410  77.970  49.850  1.00  0.00           C
ATOM    835  HB1 TYR A  54      52.730  76.950  49.650  1.00  0.00           H
ATOM    836  HB2 TYR A  54      52.560  78.150  50.920  1.00  0.00           H
ATOM    837  CG  TYR A  54      53.020  78.920  48.850  1.00  0.00           C
ATOM    838  CD1 TYR A  54      52.910  80.290  49.130  1.00  0.00           C
ATOM    839  HD1 TYR A  54      52.340  80.640  49.980  1.00  0.00           H
ATOM    840  CE1 TYR A  54      53.580  81.200  48.300  1.00  0.00           C
ATOM    841  HE1 TYR A  54      53.410  82.260  48.370  1.00  0.00           H
ATOM    842  CZ  TYR A  54      54.400  80.800  47.220  1.00  0.00           C
ATOM    843  OH  TYR A  54      54.980  81.650  46.320  1.00  0.00           O
ATOM    844  HH  TYR A  54      55.750  81.290  45.880  1.00  0.00           H
ATOM    845  CE2 TYR A  54      54.520  79.410  47.060  1.00  0.00           C
ATOM    846  HE2 TYR A  54      55.080  79.230  46.150  1.00  0.00           H
ATOM    847  CD2 TYR A  54      53.770  78.460  47.770  1.00  0.00           C
ATOM    848  HD2 TYR A  54      53.740  77.390  47.630  1.00  0.00           H
ATOM    849  C   TYR A  54      50.300  77.460  48.490  1.00  0.00           C
ATOM    850  O   TYR A  54      49.760  76.350  48.420  1.00  0.00           O
ATOM    851  N   THR A  55      50.470  78.240  47.420  1.00  0.00           N
ATOM    852  H   THR A  55      50.980  79.090  47.620  1.00  0.00           H
ATOM    853  CA  THR A  55      50.220  77.830  46.060  1.00  0.00           C
ATOM    854  HA  THR A  55      49.960  76.770  46.020  1.00  0.00           H
ATOM    855  CB  THR A  55      48.960  78.540  45.590  1.00  0.00           C
ATOM    856  HB  THR A  55      49.040  79.630  45.600  1.00  0.00           H
ATOM    857  CG2 THR A  55      48.480  77.990  44.250  1.00  0.00           C
ATOM    858 1HG2 THR A  55      47.480  78.410  44.110  1.00  0.00           H
ATOM    859 2HG2 THR A  55      49.070  78.370  43.420  1.00  0.00           H
ATOM    860 3HG2 THR A  55      48.550  76.900  44.170  1.00  0.00           H
ATOM    861  OG1 THR A  55      47.930  78.220  46.510  1.00  0.00           O
ATOM    862  HG1 THR A  55      48.210  78.570  47.360  1.00  0.00           H
ATOM    863  C   THR A  55      51.320  78.200  45.070  1.00  0.00           C
ATOM    864  O   THR A  55      51.560  79.360  44.750  1.00  0.00           O
ATOM    865  N   GLU A  56      52.030  77.200  44.520  1.00  0.00           N
ATOM    866  H   GLU A  56      51.690  76.270  44.690  1.00  0.00           H
ATOM    867  CA  GLU A  56      53.020  77.310  43.470  1.00  0.00           C
ATOM    868  HA  GLU A  56      53.490  78.280  43.620  1.00  0.00           H
ATOM    869  CB  GLU A  56      54.080  76.230  43.720  1.00  0.00           C
ATOM    870  HB1 GLU A  56      53.600  75.270  43.560  1.00  0.00           H
ATOM    871  HB2 GLU A  56      54.420  76.350  44.740  1.00  0.00           H
ATOM    872  CG  GLU A  56      55.430  76.320  43.010  1.00  0.00           C
ATOM    873  HG1 GLU A  56      55.300  76.050  41.960  1.00  0.00           H
ATOM    874  HG2 GLU A  56      56.080  75.520  43.380  1.00  0.00           H
ATOM    875  CD  GLU A  56      56.050  77.680  43.260  1.00  0.00           C
ATOM    876  OE1 GLU A  56      55.890  78.630  42.460  1.00  0.00           O
ATOM    877  OE2 GLU A  56      56.780  77.910  44.250  1.00  0.00           O
ATOM    878  C   GLU A  56      52.500  77.240  42.040  1.00  0.00           C
ATOM    879  O   GLU A  56      51.520  76.550  41.790  1.00  0.00           O
ATOM    880  N   SER A  57      53.270  77.880  41.160  1.00  0.00           N
ATOM    881  H   SER A  57      54.090  78.440  41.340  1.00  0.00           H
ATOM    882  CA  SER A  57      52.930  77.820  39.750  1.00  0.00           C
ATOM    883  HA  SER A  57      51.900  77.500  39.660  1.00  0.00           H
ATOM    884  CB  SER A  57      52.890  79.230  39.150  1.00  0.00           C
ATOM    885  HB1 SER A  57      52.000  79.700  39.560  1.00  0.00           H
ATOM    886  HB2 SER A  57      52.780  79.260  38.070  1.00  0.00           H
ATOM    887  OG  SER A  57      53.920  80.120  39.500  1.00  0.00           O
ATOM    888  HG  SER A  57      54.750  79.650  39.450  1.00  0.00           H
ATOM    889  C   SER A  57      53.880  77.020  38.870  1.00  0.00           C
ATOM    890  O   SER A  57      55.090  76.890  39.080  1.00  0.00           O
ATOM    891  N   ALA A  58      53.400  76.460  37.760  1.00  0.00           N
ATOM    892  H   ALA A  58      52.460  76.660  37.460  1.00  0.00           H
ATOM    893  CA  ALA A  58      54.240  75.820  36.760  1.00  0.00           C
ATOM    894  HA  ALA A  58      55.280  76.120  36.890  1.00  0.00           H
ATOM    895  CB  ALA A  58      54.320  74.320  37.030  1.00  0.00           C
ATOM    896  HB1 ALA A  58      53.310  73.910  36.960  1.00  0.00           H
ATOM    897  HB2 ALA A  58      54.900  73.940  36.190  1.00  0.00           H
ATOM    898  HB3 ALA A  58      54.810  74.230  38.000  1.00  0.00           H
ATOM    899  C   ALA A  58      53.860  76.180  35.330  1.00  0.00           C
ATOM    900  O   ALA A  58      52.720  76.470  34.980  1.00  0.00           O
ATOM    901  N   VAL A  59      54.860  76.250  34.440  1.00  0.00           N
ATOM    902  H   VAL A  59      55.800  76.100  34.780  1.00  0.00           H
ATOM    903  CA  VAL A  59      54.730  75.990  33.030  1.00  0.00           C
ATOM    904  HA  VAL A  59      53.730  75.600  32.890  1.00  0.00           H
ATOM    905  CB  VAL A  59      54.870  77.220  32.140  1.00  0.00           C
ATOM    906  HB  VAL A  59      55.920  77.490  32.080  1.00  0.00           H
ATOM    907  CG1 VAL A  59      54.290  77.040  30.730  1.00  0.00           C
ATOM    908 1HG1 VAL A  59      54.460  76.000  30.450  1.00  0.00           H
ATOM    909 2HG1 VAL A  59      53.230  77.260  30.610  1.00  0.00           H
ATOM    910 3HG1 VAL A  59      54.860  77.560  29.960  1.00  0.00           H
ATOM    911  CG2 VAL A  59      54.230  78.440  32.790  1.00  0.00           C
ATOM    912 1HG2 VAL A  59      54.250  79.290  32.100  1.00  0.00           H
ATOM    913 2HG2 VAL A  59      53.270  78.210  33.260  1.00  0.00           H
ATOM    914 3HG2 VAL A  59      54.860  78.790  33.620  1.00  0.00           H
ATOM    915  C   VAL A  59      55.680  74.910  32.530  1.00  0.00           C
ATOM    916  O   VAL A  59      56.890  74.920  32.750  1.00  0.00           O
ATOM    917  N   ASN A  60      55.120  73.840  31.960  1.00  0.00           N
ATOM    918  H   ASN A  60      54.150  73.940  31.710  1.00  0.00           H
ATOM    919  CA  ASN A  60      55.860  72.690  31.470  1.00  0.00           C
ATOM    920  HA  ASN A  60      56.830  72.980  31.080  1.00  0.00           H
ATOM    921  CB  ASN A  60      56.070  71.730  32.640  1.00  0.00           C
ATOM    922  HB1 ASN A  60      55.320  70.940  32.710  1.00  0.00           H
ATOM    923  HB2 ASN A  60      56.040  72.250  33.590  1.00  0.00           H
ATOM    924  CG  ASN A  60      57.420  71.030  32.540  1.00  0.00           C
ATOM    925  OD1 ASN A  60      57.660  70.290  31.590  1.00  0.00           O
ATOM    926  ND2 ASN A  60      58.320  71.320  33.470  1.00  0.00           N
ATOM    927 1HD2 ASN A  60      58.080  71.740  34.360  1.00  0.00           H
ATOM    928 2HD2 ASN A  60      59.260  71.020  33.260  1.00  0.00           H
ATOM    929  C   ASN A  60      55.060  72.040  30.340  1.00  0.00           C
ATOM    930  O   ASN A  60      54.040  72.580  29.920  1.00  0.00           O
ATOM    931  N   SER A  61      55.470  70.890  29.810  1.00  0.00           N
ATOM    932  H   SER A  61      56.410  70.600  30.040  1.00  0.00           H
ATOM    933  CA  SER A  61      55.010  70.160  28.640  1.00  0.00           C
ATOM    934  HA  SER A  61      54.950  70.950  27.900  1.00  0.00           H
ATOM    935  CB  SER A  61      56.050  69.100  28.300  1.00  0.00           C
ATOM    936  HB1 SER A  61      55.840  68.700  27.310  1.00  0.00           H
ATOM    937  HB2 SER A  61      56.150  68.250  28.970  1.00  0.00           H
ATOM    938  OG  SER A  61      57.330  69.660  28.110  1.00  0.00           O
ATOM    939  HG  SER A  61      58.000  69.040  27.810  1.00  0.00           H
ATOM    940  C   SER A  61      53.640  69.510  28.740  1.00  0.00           C
ATOM    941  O   SER A  61      52.960  69.410  27.720  1.00  0.00           O
ATOM    942  N   THR A  62      53.200  69.170  29.950  1.00  0.00           N
ATOM    943  H   THR A  62      53.820  69.340  30.730  1.00  0.00           H
ATOM    944  CA  THR A  62      51.900  68.590  30.260  1.00  0.00           C
ATOM    945  HA  THR A  62      51.170  68.940  29.530  1.00  0.00           H
ATOM    946  CB  THR A  62      51.830  67.070  30.230  1.00  0.00           C
ATOM    947  HB  THR A  62      50.800  66.720  30.260  1.00  0.00           H
ATOM    948  CG2 THR A  62      52.440  66.440  28.990  1.00  0.00           C
ATOM    949 1HG2 THR A  62      52.010  66.950  28.130  1.00  0.00           H
ATOM    950 2HG2 THR A  62      53.520  66.600  28.900  1.00  0.00           H
ATOM    951 3HG2 THR A  62      52.220  65.370  28.960  1.00  0.00           H
ATOM    952  OG1 THR A  62      52.530  66.480  31.300  1.00  0.00           O
ATOM    953  HG1 THR A  62      52.670  65.550  31.080  1.00  0.00           H
ATOM    954  C   THR A  62      51.440  69.020  31.640  1.00  0.00           C
ATOM    955  O   THR A  62      52.210  69.520  32.450  1.00  0.00           O
ATOM    956  N   ALA A  63      50.140  68.840  31.930  1.00  0.00           N
ATOM    957  H   ALA A  63      49.500  68.520  31.230  1.00  0.00           H
ATOM    958  CA  ALA A  63      49.480  69.280  33.140  1.00  0.00           C
ATOM    959  HA  ALA A  63      49.730  70.330  33.340  1.00  0.00           H
ATOM    960  CB  ALA A  63      47.970  69.160  32.980  1.00  0.00           C
ATOM    961  HB1 ALA A  63      47.610  69.830  32.200  1.00  0.00           H
ATOM    962  HB2 ALA A  63      47.600  68.160  32.760  1.00  0.00           H
ATOM    963  HB3 ALA A  63      47.430  69.590  33.820  1.00  0.00           H
ATOM    964  C   ALA A  63      49.950  68.440  34.320  1.00  0.00           C
ATOM    965  O   ALA A  63      50.360  69.010  35.330  1.00  0.00           O
ATOM    966  N   ALA A  64      50.100  67.120  34.230  1.00  0.00           N
ATOM    967  H   ALA A  64      49.820  66.720  33.340  1.00  0.00           H
ATOM    968  CA  ALA A  64      50.700  66.230  35.200  1.00  0.00           C
ATOM    969  HA  ALA A  64      50.200  66.380  36.160  1.00  0.00           H
ATOM    970  CB  ALA A  64      50.450  64.770  34.810  1.00  0.00           C
ATOM    971  HB1 ALA A  64      51.120  64.620  33.970  1.00  0.00           H
ATOM    972  HB2 ALA A  64      50.630  64.050  35.610  1.00  0.00           H
ATOM    973  HB3 ALA A  64      49.440  64.780  34.410  1.00  0.00           H
ATOM    974  C   ALA A  64      52.190  66.470  35.430  1.00  0.00           C
ATOM    975  O   ALA A  64      52.590  66.460  36.600  1.00  0.00           O
ATOM    976  N   LEU A  65      53.000  66.720  34.400  1.00  0.00           N
ATOM    977  H   LEU A  65      52.740  66.650  33.430  1.00  0.00           H
ATOM    978  CA  LEU A  65      54.400  67.070  34.530  1.00  0.00           C
ATOM    979  HA  LEU A  65      54.790  66.460  35.350  1.00  0.00           H
ATOM    980  CB  LEU A  65      55.160  66.670  33.270  1.00  0.00           C
ATOM    981  HB1 LEU A  65      54.780  67.310  32.480  1.00  0.00           H
ATOM    982  HB2 LEU A  65      54.850  65.660  33.000  1.00  0.00           H
ATOM    983  CG  LEU A  65      56.670  66.850  33.230  1.00  0.00           C
ATOM    984  HG  LEU A  65      56.940  67.870  33.510  1.00  0.00           H
ATOM    985  CD1 LEU A  65      57.450  65.840  34.060  1.00  0.00           C
ATOM    986 1HD1 LEU A  65      57.370  64.790  33.760  1.00  0.00           H
ATOM    987 2HD1 LEU A  65      58.510  66.090  34.020  1.00  0.00           H
ATOM    988 3HD1 LEU A  65      57.120  65.830  35.100  1.00  0.00           H
ATOM    989  CD2 LEU A  65      57.210  66.650  31.820  1.00  0.00           C
ATOM    990 1HD2 LEU A  65      57.120  65.590  31.580  1.00  0.00           H
ATOM    991 2HD2 LEU A  65      56.470  67.110  31.150  1.00  0.00           H
ATOM    992 3HD2 LEU A  65      58.180  67.090  31.630  1.00  0.00           H
ATOM    993  C   LEU A  65      54.610  68.500  35.000  1.00  0.00           C
ATOM    994  O   LEU A  65      55.590  68.790  35.700  1.00  0.00           O
ATOM    995  N   ALA A  66      53.740  69.480  34.730  1.00  0.00           N
ATOM    996  H   ALA A  66      52.900  69.210  34.250  1.00  0.00           H
ATOM    997  CA  ALA A  66      53.690  70.750  35.420  1.00  0.00           C
ATOM    998  HA  ALA A  66      54.640  71.280  35.430  1.00  0.00           H
ATOM    999  CB  ALA A  66      52.770  71.650  34.610  1.00  0.00           C
ATOM   1000  HB1 ALA A  66      52.910  72.680  34.940  1.00  0.00           H
ATOM   1001  HB2 ALA A  66      53.070  71.660  33.560  1.00  0.00           H
ATOM   1002  HB3 ALA A  66      51.740  71.320  34.750  1.00  0.00           H
ATOM   1003  C   ALA A  66      53.300  70.660  36.890  1.00  0.00           C
ATOM   1004  O   ALA A  66      53.780  71.450  37.710  1.00  0.00           O
ATOM   1005  N   LYS A  67      52.430  69.710  37.250  1.00  0.00           N
ATOM   1006  H   LYS A  67      52.020  69.100  36.570  1.00  0.00           H
ATOM   1007  CA  LYS A  67      52.070  69.450  38.630  1.00  0.00           C
ATOM   1008  HA  LYS A  67      51.860  70.380  39.170  1.00  0.00           H
ATOM   1009  CB  LYS A  67      50.920  68.450  38.660  1.00  0.00           C
ATOM   1010  HB1 LYS A  67      50.860  68.090  39.680  1.00  0.00           H
ATOM   1011  HB2 LYS A  67      51.090  67.640  37.940  1.00  0.00           H
ATOM   1012  CG  LYS A  67      49.590  69.130  38.350  1.00  0.00           C
ATOM   1013  HG1 LYS A  67      49.720  69.650  37.410  1.00  0.00           H
ATOM   1014  HG2 LYS A  67      49.350  69.950  39.030  1.00  0.00           H
ATOM   1015  CD  LYS A  67      48.420  68.150  38.370  1.00  0.00           C
ATOM   1016  HD1 LYS A  67      48.520  67.600  37.430  1.00  0.00           H
ATOM   1017  HD2 LYS A  67      47.450  68.640  38.450  1.00  0.00           H
ATOM   1018  CE  LYS A  67      48.440  67.040  39.420  1.00  0.00           C
ATOM   1019  HE1 LYS A  67      48.510  67.510  40.400  1.00  0.00           H
ATOM   1020  HE2 LYS A  67      49.360  66.510  39.190  1.00  0.00           H
ATOM   1021  NZ  LYS A  67      47.270  66.150  39.380  1.00  0.00           N
ATOM   1022  HZ1 LYS A  67      47.190  65.400  40.060  1.00  0.00           H
ATOM   1023  HZ2 LYS A  67      46.410  66.670  39.370  1.00  0.00           H
ATOM   1024  HZ3 LYS A  67      47.260  65.630  38.510  1.00  0.00           H
ATOM   1025  C   LYS A  67      53.360  68.950  39.270  1.00  0.00           C
ATOM   1026  O   LYS A  67      53.870  69.500  40.240  1.00  0.00           O
ATOM   1027  N   GLN A  68      54.000  67.900  38.750  1.00  0.00           N
ATOM   1028  H   GLN A  68      53.530  67.370  38.020  1.00  0.00           H
ATOM   1029  CA  GLN A  68      55.320  67.510  39.190  1.00  0.00           C
ATOM   1030  HA  GLN A  68      55.250  67.000  40.160  1.00  0.00           H
ATOM   1031  CB  GLN A  68      55.950  66.500  38.240  1.00  0.00           C
ATOM   1032  HB1 GLN A  68      56.010  66.940  37.240  1.00  0.00           H
ATOM   1033  HB2 GLN A  68      55.200  65.720  38.100  1.00  0.00           H
ATOM   1034  CG  GLN A  68      57.280  65.930  38.730  1.00  0.00           C
ATOM   1035  HG1 GLN A  68      57.200  65.630  39.770  1.00  0.00           H
ATOM   1036  HG2 GLN A  68      58.040  66.710  38.690  1.00  0.00           H
ATOM   1037  CD  GLN A  68      57.860  64.860  37.810  1.00  0.00           C
ATOM   1038  OE1 GLN A  68      57.250  63.800  37.720  1.00  0.00           O
ATOM   1039  NE2 GLN A  68      58.780  65.260  36.930  1.00  0.00           N
ATOM   1040 1HE2 GLN A  68      59.190  66.170  37.060  1.00  0.00           H
ATOM   1041 2HE2 GLN A  68      58.970  64.630  36.170  1.00  0.00           H
ATOM   1042  C   GLN A  68      56.320  68.640  39.380  1.00  0.00           C
ATOM   1043  O   GLN A  68      56.990  68.720  40.400  1.00  0.00           O
ATOM   1044  N   ASP A  69      56.360  69.590  38.440  1.00  0.00           N
ATOM   1045  H   ASP A  69      55.950  69.230  37.590  1.00  0.00           H
ATOM   1046  CA  ASP A  69      57.210  70.750  38.530  1.00  0.00           C
ATOM   1047  HA  ASP A  69      58.240  70.370  38.570  1.00  0.00           H
ATOM   1048  CB  ASP A  69      57.100  71.320  37.120  1.00  0.00           C
ATOM   1049  HB1 ASP A  69      56.100  71.700  36.900  1.00  0.00           H
ATOM   1050  HB2 ASP A  69      57.260  70.490  36.440  1.00  0.00           H
ATOM   1051  CG  ASP A  69      58.110  72.430  36.850  1.00  0.00           C
ATOM   1052  OD1 ASP A  69      57.910  73.050  35.790  1.00  0.00           O
ATOM   1053  OD2 ASP A  69      58.940  72.770  37.720  1.00  0.00           O
ATOM   1054  C   ASP A  69      56.910  71.670  39.700  1.00  0.00           C
ATOM   1055  O   ASP A  69      57.850  72.100  40.370  1.00  0.00           O
ATOM   1056  N   ALA A  70      55.650  71.880  40.070  1.00  0.00           N
ATOM   1057  H   ALA A  70      55.030  71.290  39.540  1.00  0.00           H
ATOM   1058  CA  ALA A  70      55.180  72.490  41.300  1.00  0.00           C
ATOM   1059  HA  ALA A  70      55.740  73.420  41.430  1.00  0.00           H
ATOM   1060  CB  ALA A  70      53.750  72.990  41.130  1.00  0.00           C
ATOM   1061  HB1 ALA A  70      53.600  73.420  40.140  1.00  0.00           H
ATOM   1062  HB2 ALA A  70      53.050  72.170  41.300  1.00  0.00           H
ATOM   1063  HB3 ALA A  70      53.660  73.790  41.870  1.00  0.00           H
ATOM   1064  C   ALA A  70      55.490  71.700  42.560  1.00  0.00           C
ATOM   1065  O   ALA A  70      55.920  72.260  43.570  1.00  0.00           O
ATOM   1066  N   ALA A  71      55.170  70.400  42.640  1.00  0.00           N
ATOM   1067  H   ALA A  71      55.000  69.910  41.770  1.00  0.00           H
ATOM   1068  CA  ALA A  71      55.390  69.500  43.750  1.00  0.00           C
ATOM   1069  HA  ALA A  71      54.780  69.840  44.580  1.00  0.00           H
ATOM   1070  CB  ALA A  71      54.910  68.120  43.310  1.00  0.00           C
ATOM   1071  HB1 ALA A  71      54.840  67.400  44.130  1.00  0.00           H
ATOM   1072  HB2 ALA A  71      53.890  68.210  42.920  1.00  0.00           H
ATOM   1073  HB3 ALA A  71      55.590  67.700  42.580  1.00  0.00           H
ATOM   1074  C   ALA A  71      56.850  69.520  44.180  1.00  0.00           C
ATOM   1075  O   ALA A  71      57.070  69.700  45.380  1.00  0.00           O
ATOM   1076  N   GLN A  72      57.800  69.560  43.250  1.00  0.00           N
ATOM   1077  H   GLN A  72      57.570  69.530  42.270  1.00  0.00           H
ATOM   1078  CA  GLN A  72      59.230  69.800  43.360  1.00  0.00           C
ATOM   1079  HA  GLN A  72      59.530  69.090  44.130  1.00  0.00           H
ATOM   1080  CB  GLN A  72      59.890  69.460  42.030  1.00  0.00           C
ATOM   1081  HB1 GLN A  72      60.960  69.630  42.190  1.00  0.00           H
ATOM   1082  HB2 GLN A  72      59.430  70.030  41.230  1.00  0.00           H
ATOM   1083  CG  GLN A  72      59.770  67.960  41.750  1.00  0.00           C
ATOM   1084  HG1 GLN A  72      60.110  67.840  40.730  1.00  0.00           H
ATOM   1085  HG2 GLN A  72      58.700  67.720  41.780  1.00  0.00           H
ATOM   1086  CD  GLN A  72      60.540  67.010  42.660  1.00  0.00           C
ATOM   1087  OE1 GLN A  72      61.750  67.130  42.820  1.00  0.00           O
ATOM   1088  NE2 GLN A  72      59.840  66.110  43.350  1.00  0.00           N
ATOM   1089 1HE2 GLN A  72      58.870  65.930  43.150  1.00  0.00           H
ATOM   1090 2HE2 GLN A  72      60.310  65.400  43.900  1.00  0.00           H
ATOM   1091  C   GLN A  72      59.710  71.150  43.860  1.00  0.00           C
ATOM   1092  O   GLN A  72      60.870  71.230  44.270  1.00  0.00           O
ATOM   1093  N   ARG A  73      58.860  72.180  43.900  1.00  0.00           N
ATOM   1094  H   ARG A  73      57.870  72.080  43.710  1.00  0.00           H
ATOM   1095  CA  ARG A  73      59.240  73.460  44.450  1.00  0.00           C
ATOM   1096  HA  ARG A  73      60.260  73.280  44.800  1.00  0.00           H
ATOM   1097  CB  ARG A  73      59.270  74.600  43.430  1.00  0.00           C
ATOM   1098  HB1 ARG A  73      59.610  75.490  43.960  1.00  0.00           H
ATOM   1099  HB2 ARG A  73      58.290  74.680  42.970  1.00  0.00           H
ATOM   1100  CG  ARG A  73      60.250  74.330  42.290  1.00  0.00           C
ATOM   1101  HG1 ARG A  73      60.080  73.330  41.900  1.00  0.00           H
ATOM   1102  HG2 ARG A  73      61.220  74.210  42.780  1.00  0.00           H
ATOM   1103  CD  ARG A  73      60.150  75.310  41.130  1.00  0.00           C
ATOM   1104  HD1 ARG A  73      61.060  75.290  40.530  1.00  0.00           H
ATOM   1105  HD2 ARG A  73      60.070  76.340  41.490  1.00  0.00           H
ATOM   1106  NE  ARG A  73      59.170  74.950  40.120  1.00  0.00           N
ATOM   1107  HE  ARG A  73      59.300  74.030  39.710  1.00  0.00           H
ATOM   1108  CZ  ARG A  73      58.040  75.600  39.800  1.00  0.00           C
ATOM   1109  NH1 ARG A  73      57.380  75.220  38.700  1.00  0.00           N
ATOM   1110 1HH1 ARG A  73      57.930  74.640  38.090  1.00  0.00           H
ATOM   1111 2HH1 ARG A  73      56.480  75.650  38.500  1.00  0.00           H
ATOM   1112  NH2 ARG A  73      57.650  76.690  40.480  1.00  0.00           N
ATOM   1113 1HH2 ARG A  73      58.250  77.060  41.190  1.00  0.00           H
ATOM   1114 2HH2 ARG A  73      56.890  77.230  40.080  1.00  0.00           H
ATOM   1115  C   ARG A  73      58.480  73.900  45.690  1.00  0.00           C
ATOM   1116  O   ARG A  73      59.020  74.640  46.510  1.00  0.00           O
ATOM   1117  N   ILE A  74      57.260  73.400  45.870  1.00  0.00           N
ATOM   1118  H   ILE A  74      56.910  72.700  45.230  1.00  0.00           H
ATOM   1119  CA  ILE A  74      56.470  73.840  47.010  1.00  0.00           C
ATOM   1120  HA  ILE A  74      56.560  74.920  47.010  1.00  0.00           H
ATOM   1121  CB  ILE A  74      54.990  73.560  46.740  1.00  0.00           C
ATOM   1122  HB  ILE A  74      54.750  73.830  45.710  1.00  0.00           H
ATOM   1123  CG2 ILE A  74      54.690  72.070  46.840  1.00  0.00           C
ATOM   1124 1HG2 ILE A  74      55.530  71.590  46.340  1.00  0.00           H
ATOM   1125 2HG2 ILE A  74      54.780  71.830  47.900  1.00  0.00           H
ATOM   1126 3HG2 ILE A  74      53.750  71.750  46.400  1.00  0.00           H
ATOM   1127  CG1 ILE A  74      54.070  74.340  47.680  1.00  0.00           C
ATOM   1128 1HG1 ILE A  74      54.510  75.320  47.850  1.00  0.00           H
ATOM   1129 2HG1 ILE A  74      53.910  73.700  48.550  1.00  0.00           H
ATOM   1130  CD  ILE A  74      52.680  74.570  47.080  1.00  0.00           C
ATOM   1131  HD1 ILE A  74      52.710  75.250  46.230  1.00  0.00           H
ATOM   1132  HD2 ILE A  74      52.290  73.620  46.730  1.00  0.00           H
ATOM   1133  HD3 ILE A  74      52.040  75.070  47.810  1.00  0.00           H
ATOM   1134  C   ILE A  74      56.960  73.340  48.360  1.00  0.00           C
ATOM   1135  OC1 ILE A  74      57.140  72.170  48.770  1.00  0.00           O
ATOM   1136  OC2 ILE A  74      57.200  74.240  49.190  1.00  0.00           O
ATOM   1137  O5'   G B   1      33.960  54.740   8.220  1.00  0.00           O
ATOM   1138  H5T   G B   1      33.480  55.300   8.830  1.00  0.00           H
ATOM   1139  C5'   G B   1      35.350  54.810   8.450  1.00  0.00           C
ATOM   1140 1H5'   G B   1      35.570  54.510   9.480  1.00  0.00           H
ATOM   1141 2H5'   G B   1      35.720  55.830   8.310  1.00  0.00           H
ATOM   1142  C4'   G B   1      36.020  53.820   7.500  1.00  0.00           C
ATOM   1143  H4'   G B   1      35.460  52.890   7.590  1.00  0.00           H
ATOM   1144  O4'   G B   1      35.970  54.130   6.130  1.00  0.00           O
ATOM   1145  C1'   G B   1      37.280  54.140   5.590  1.00  0.00           C
ATOM   1146  H1'   G B   1      37.370  53.780   4.560  1.00  0.00           H
ATOM   1147  N9    G B   1      37.910  55.470   5.620  1.00  0.00           N
ATOM   1148  C8    G B   1      37.310  56.680   5.870  1.00  0.00           C
ATOM   1149  H8    G B   1      36.260  56.700   6.130  1.00  0.00           H
ATOM   1150  N7    G B   1      38.080  57.720   5.770  1.00  0.00           N
ATOM   1151  C5    G B   1      39.240  57.130   5.270  1.00  0.00           C
ATOM   1152  C6    G B   1      40.450  57.770   4.870  1.00  0.00           C
ATOM   1153  O6    G B   1      40.830  58.930   4.950  1.00  0.00           O
ATOM   1154  N1    G B   1      41.440  56.910   4.420  1.00  0.00           N
ATOM   1155  H1    G B   1      42.310  57.340   4.120  1.00  0.00           H
ATOM   1156  C2    G B   1      41.150  55.590   4.170  1.00  0.00           C
ATOM   1157  N2    G B   1      41.990  54.780   3.510  1.00  0.00           N
ATOM   1158  H21   G B   1      42.880  55.210   3.300  1.00  0.00           H
ATOM   1159  H22   G B   1      41.700  53.820   3.380  1.00  0.00           H
ATOM   1160  N3    G B   1      40.080  54.920   4.620  1.00  0.00           N
ATOM   1161  C4    G B   1      39.160  55.770   5.140  1.00  0.00           C
ATOM   1162  C3'   G B   1      37.460  53.460   7.860  1.00  0.00           C
ATOM   1163  H3'   G B   1      38.010  54.320   8.240  1.00  0.00           H
ATOM   1164  C2'   G B   1      37.990  53.120   6.470  1.00  0.00           C
ATOM   1165 1H2'   G B   1      39.070  53.210   6.360  1.00  0.00           H
ATOM   1166  O2'   G B   1      37.590  51.820   6.080  1.00  0.00           O
ATOM   1167 2HO'   G B   1      36.890  51.560   6.690  1.00  0.00           H
ATOM   1168  O3'   G B   1      37.520  52.330   8.710  1.00  0.00           O
ATOM   1169  P     G B   2      38.600  52.300   9.900  1.00  0.00           P
ATOM   1170  O1P   G B   2      38.360  51.110  10.750  1.00  0.00           O
ATOM   1171  O2P   G B   2      38.600  53.610  10.590  1.00  0.00           O
ATOM   1172  O5'   G B   2      40.040  52.130   9.190  1.00  0.00           O
ATOM   1173  C5'   G B   2      40.510  50.900   8.680  1.00  0.00           C
ATOM   1174 1H5'   G B   2      39.750  50.520   8.000  1.00  0.00           H
ATOM   1175 2H5'   G B   2      40.590  50.160   9.480  1.00  0.00           H
ATOM   1176  C4'   G B   2      41.840  51.050   7.960  1.00  0.00           C
ATOM   1177  H4'   G B   2      42.160  50.100   7.530  1.00  0.00           H
ATOM   1178  O4'   G B   2      41.580  52.010   6.960  1.00  0.00           O
ATOM   1179  C1'   G B   2      42.710  52.820   6.700  1.00  0.00           C
ATOM   1180  H1'   G B   2      43.040  52.690   5.670  1.00  0.00           H
ATOM   1181  N9    G B   2      42.490  54.210   7.140  1.00  0.00           N
ATOM   1182  C8    G B   2      41.440  54.800   7.800  1.00  0.00           C
ATOM   1183  H8    G B   2      40.490  54.300   7.980  1.00  0.00           H
ATOM   1184  N7    G B   2      41.580  56.080   7.990  1.00  0.00           N
ATOM   1185  C5    G B   2      42.830  56.400   7.470  1.00  0.00           C
ATOM   1186  C6    G B   2      43.460  57.660   7.310  1.00  0.00           C
ATOM   1187  O6    G B   2      43.110  58.800   7.620  1.00  0.00           O
ATOM   1188  N1    G B   2      44.710  57.500   6.740  1.00  0.00           N
ATOM   1189  H1    G B   2      45.280  58.330   6.590  1.00  0.00           H
ATOM   1190  C2    G B   2      45.160  56.350   6.130  1.00  0.00           C
ATOM   1191  N2    G B   2      46.340  56.390   5.490  1.00  0.00           N
ATOM   1192  H21   G B   2      46.950  57.180   5.630  1.00  0.00           H
ATOM   1193  H22   G B   2      46.680  55.520   5.110  1.00  0.00           H
ATOM   1194  N3    G B   2      44.510  55.180   6.210  1.00  0.00           N
ATOM   1195  C4    G B   2      43.360  55.250   6.930  1.00  0.00           C
ATOM   1196  C3'   G B   2      43.010  51.630   8.760  1.00  0.00           C
ATOM   1197  H3'   G B   2      42.580  52.350   9.470  1.00  0.00           H
ATOM   1198  C2'   G B   2      43.790  52.320   7.650  1.00  0.00           C
ATOM   1199 1H2'   G B   2      44.320  53.170   8.070  1.00  0.00           H
ATOM   1200  O2'   G B   2      44.690  51.440   7.000  1.00  0.00           O
ATOM   1201 2HO'   G B   2      45.390  51.880   6.520  1.00  0.00           H
ATOM   1202  O3'   G B   2      43.630  50.600   9.490  1.00  0.00           O
ATOM   1203  P     U B   3      44.340  50.920  10.890  1.00  0.00           P
ATOM   1204  O1P   U B   3      45.080  49.710  11.330  1.00  0.00           O
ATOM   1205  O2P   U B   3      43.410  51.490  11.890  1.00  0.00           O
ATOM   1206  O5'   U B   3      45.380  52.110  10.580  1.00  0.00           O
ATOM   1207  C5'   U B   3      46.510  51.960   9.750  1.00  0.00           C
ATOM   1208 1H5'   U B   3      46.190  51.610   8.770  1.00  0.00           H
ATOM   1209 2H5'   U B   3      47.090  51.150  10.190  1.00  0.00           H
ATOM   1210  C4'   U B   3      47.420  53.150   9.480  1.00  0.00           C
ATOM   1211  H4'   U B   3      48.200  52.800   8.800  1.00  0.00           H
ATOM   1212  O4'   U B   3      46.720  54.090   8.700  1.00  0.00           O
ATOM   1213  C1'   U B   3      47.050  55.420   9.030  1.00  0.00           C
ATOM   1214  H1'   U B   3      47.400  55.920   8.130  1.00  0.00           H
ATOM   1215  N1    U B   3      45.960  56.180   9.660  1.00  0.00           N
ATOM   1216  C6    U B   3      44.960  55.600  10.390  1.00  0.00           C
ATOM   1217  H6    U B   3      44.790  54.540  10.480  1.00  0.00           H
ATOM   1218  C5    U B   3      43.960  56.330  10.930  1.00  0.00           C
ATOM   1219  H5    U B   3      43.230  55.710  11.420  1.00  0.00           H
ATOM   1220  C4    U B   3      43.870  57.770  10.910  1.00  0.00           C
ATOM   1221  O4    U B   3      43.030  58.460  11.490  1.00  0.00           O
ATOM   1222  N3    U B   3      44.930  58.280  10.170  1.00  0.00           N
ATOM   1223  H3    U B   3      45.040  59.280  10.060  1.00  0.00           H
ATOM   1224  C2    U B   3      45.990  57.560   9.650  1.00  0.00           C
ATOM   1225  O2    U B   3      46.860  58.220   9.090  1.00  0.00           O
ATOM   1226  C3'   U B   3      47.910  53.940  10.690  1.00  0.00           C
ATOM   1227  H3'   U B   3      47.040  54.010  11.350  1.00  0.00           H
ATOM   1228  C2'   U B   3      48.220  55.260  10.000  1.00  0.00           C
ATOM   1229 1H2'   U B   3      48.240  56.150  10.640  1.00  0.00           H
ATOM   1230  O2'   U B   3      49.370  55.080   9.210  1.00  0.00           O
ATOM   1231 2HO'   U B   3      49.590  55.820   8.640  1.00  0.00           H
ATOM   1232  O3'   U B   3      49.040  53.320  11.280  1.00  0.00           O
ATOM   1233  P     A B   4      49.550  53.960  12.670  1.00  0.00           P
ATOM   1234  O1P   A B   4      50.700  53.130  13.080  1.00  0.00           O
ATOM   1235  O2P   A B   4      48.370  54.060  13.560  1.00  0.00           O
ATOM   1236  O5'   A B   4      50.040  55.460  12.370  1.00  0.00           O
ATOM   1237  C5'   A B   4      51.330  55.700  11.850  1.00  0.00           C
ATOM   1238 1H5'   A B   4      51.260  55.470  10.780  1.00  0.00           H
ATOM   1239 2H5'   A B   4      52.040  55.120  12.430  1.00  0.00           H
ATOM   1240  C4'   A B   4      51.460  57.220  11.910  1.00  0.00           C
ATOM   1241  H4'   A B   4      52.290  57.560  11.290  1.00  0.00           H
ATOM   1242  O4'   A B   4      50.350  57.940  11.420  1.00  0.00           O
ATOM   1243  C1'   A B   4      50.150  59.140  12.140  1.00  0.00           C
ATOM   1244  H1'   A B   4      50.400  59.930  11.430  1.00  0.00           H
ATOM   1245  N9    A B   4      48.750  59.220  12.600  1.00  0.00           N
ATOM   1246  C8    A B   4      47.900  58.160  12.830  1.00  0.00           C
ATOM   1247  H8    A B   4      48.230  57.130  12.870  1.00  0.00           H
ATOM   1248  N7    A B   4      46.670  58.550  13.040  1.00  0.00           N
ATOM   1249  C5    A B   4      46.710  59.940  12.980  1.00  0.00           C
ATOM   1250  C6    A B   4      45.880  61.070  13.050  1.00  0.00           C
ATOM   1251  N6    A B   4      44.580  61.000  13.360  1.00  0.00           N
ATOM   1252  H61   A B   4      44.060  60.150  13.230  1.00  0.00           H
ATOM   1253  H62   A B   4      44.110  61.890  13.490  1.00  0.00           H
ATOM   1254  N1    A B   4      46.290  62.340  13.010  1.00  0.00           N
ATOM   1255  C2    A B   4      47.560  62.550  12.710  1.00  0.00           C
ATOM   1256  H2    A B   4      47.940  63.560  12.590  1.00  0.00           H
ATOM   1257  N3    A B   4      48.480  61.610  12.580  1.00  0.00           N
ATOM   1258  C4    A B   4      47.990  60.350  12.720  1.00  0.00           C
ATOM   1259  C3'   A B   4      51.710  57.710  13.330  1.00  0.00           C
ATOM   1260  H3'   A B   4      51.040  57.180  14.000  1.00  0.00           H
ATOM   1261  C2'   A B   4      51.160  59.130  13.290  1.00  0.00           C
ATOM   1262 1H2'   A B   4      50.590  59.280  14.210  1.00  0.00           H
ATOM   1263  O2'   A B   4      52.130  60.090  12.960  1.00  0.00           O
ATOM   1264 2HO'   A B   4      52.210  60.810  13.590  1.00  0.00           H
ATOM   1265  O3'   A B   4      53.030  57.660  13.820  1.00  0.00           O
ATOM   1266  P     A B   5      53.270  57.540  15.400  1.00  0.00           P
ATOM   1267  O1P   A B   5      54.720  57.380  15.700  1.00  0.00           O
ATOM   1268  O2P   A B   5      52.350  56.580  16.060  1.00  0.00           O
ATOM   1269  O5'   A B   5      52.780  59.010  15.840  1.00  0.00           O
ATOM   1270  C5'   A B   5      53.750  60.030  15.790  1.00  0.00           C
ATOM   1271 1H5'   A B   5      54.310  60.040  14.860  1.00  0.00           H
ATOM   1272 2H5'   A B   5      54.490  59.730  16.540  1.00  0.00           H
ATOM   1273  C4'   A B   5      53.230  61.410  16.170  1.00  0.00           C
ATOM   1274  H4'   A B   5      54.060  62.110  16.040  1.00  0.00           H
ATOM   1275  O4'   A B   5      52.180  61.800  15.310  1.00  0.00           O
ATOM   1276  C1'   A B   5      51.230  62.460  16.120  1.00  0.00           C
ATOM   1277  H1'   A B   5      51.000  63.460  15.750  1.00  0.00           H
ATOM   1278  N9    A B   5      49.930  61.770  16.080  1.00  0.00           N
ATOM   1279  C8    A B   5      49.680  60.430  16.260  1.00  0.00           C
ATOM   1280  H8    A B   5      50.450  59.690  16.390  1.00  0.00           H
ATOM   1281  N7    A B   5      48.420  60.080  16.310  1.00  0.00           N
ATOM   1282  C5    A B   5      47.790  61.320  16.220  1.00  0.00           C
ATOM   1283  C6    A B   5      46.460  61.780  16.280  1.00  0.00           C
ATOM   1284  N6    A B   5      45.420  60.940  16.180  1.00  0.00           N
ATOM   1285  H61   A B   5      45.420  59.930  16.190  1.00  0.00           H
ATOM   1286  H62   A B   5      44.500  61.360  16.160  1.00  0.00           H
ATOM   1287  N1    A B   5      46.120  63.070  16.280  1.00  0.00           N
ATOM   1288  C2    A B   5      47.130  63.930  16.260  1.00  0.00           C
ATOM   1289  H2    A B   5      46.810  64.960  16.230  1.00  0.00           H
ATOM   1290  N3    A B   5      48.430  63.670  16.240  1.00  0.00           N
ATOM   1291  C4    A B   5      48.690  62.340  16.270  1.00  0.00           C
ATOM   1292  C3'   A B   5      52.740  61.510  17.610  1.00  0.00           C
ATOM   1293  H3'   A B   5      52.250  60.580  17.880  1.00  0.00           H
ATOM   1294  C2'   A B   5      51.730  62.650  17.550  1.00  0.00           C
ATOM   1295 1H2'   A B   5      50.890  62.430  18.210  1.00  0.00           H
ATOM   1296  O2'   A B   5      52.280  63.930  17.740  1.00  0.00           O
ATOM   1297 2HO'   A B   5      52.550  64.060  18.650  1.00  0.00           H
ATOM   1298  O3'   A B   5      53.740  61.740  18.590  1.00  0.00           O
ATOM   1299  P     G B   6      53.460  61.860  20.170  1.00  0.00           P
ATOM   1300  O1P   G B   6      54.750  61.930  20.890  1.00  0.00           O
ATOM   1301  O2P   G B   6      52.520  60.770  20.490  1.00  0.00           O
ATOM   1302  O5'   G B   6      52.720  63.280  20.300  1.00  0.00           O
ATOM   1303  C5'   G B   6      53.480  64.470  20.330  1.00  0.00           C
ATOM   1304 1H5'   G B   6      54.090  64.540  19.430  1.00  0.00           H
ATOM   1305 2H5'   G B   6      54.160  64.430  21.180  1.00  0.00           H
ATOM   1306  C4'   G B   6      52.600  65.690  20.600  1.00  0.00           C
ATOM   1307  H4'   G B   6      53.110  66.640  20.480  1.00  0.00           H
ATOM   1308  O4'   G B   6      51.580  65.710  19.620  1.00  0.00           O
ATOM   1309  C1'   G B   6      50.500  66.420  20.200  1.00  0.00           C
ATOM   1310  H1'   G B   6      50.250  67.340  19.670  1.00  0.00           H
ATOM   1311  N9    G B   6      49.200  65.720  20.160  1.00  0.00           N
ATOM   1312  C8    G B   6      49.120  64.350  20.170  1.00  0.00           C
ATOM   1313  H8    G B   6      49.980  63.700  20.260  1.00  0.00           H
ATOM   1314  N7    G B   6      47.950  63.880  19.850  1.00  0.00           N
ATOM   1315  C5    G B   6      47.140  65.020  19.860  1.00  0.00           C
ATOM   1316  C6    G B   6      45.760  65.210  19.620  1.00  0.00           C
ATOM   1317  O6    G B   6      45.010  64.290  19.300  1.00  0.00           O
ATOM   1318  N1    G B   6      45.300  66.520  19.710  1.00  0.00           N
ATOM   1319  H1    G B   6      44.400  66.750  19.320  1.00  0.00           H
ATOM   1320  C2    G B   6      46.160  67.550  20.020  1.00  0.00           C
ATOM   1321  N2    G B   6      45.590  68.750  20.170  1.00  0.00           N
ATOM   1322  H21   G B   6      44.580  68.780  20.140  1.00  0.00           H
ATOM   1323  H22   G B   6      46.080  69.610  20.390  1.00  0.00           H
ATOM   1324  N3    G B   6      47.460  67.400  20.330  1.00  0.00           N
ATOM   1325  C4    G B   6      47.890  66.120  20.190  1.00  0.00           C
ATOM   1326  C3'   G B   6      51.960  65.640  21.980  1.00  0.00           C
ATOM   1327  H3'   G B   6      51.460  64.680  22.070  1.00  0.00           H
ATOM   1328  C2'   G B   6      50.800  66.590  21.680  1.00  0.00           C
ATOM   1329 1H2'   G B   6      49.930  66.340  22.300  1.00  0.00           H
ATOM   1330  O2'   G B   6      51.200  67.940  21.830  1.00  0.00           O
ATOM   1331 2HO'   G B   6      50.450  68.420  22.180  1.00  0.00           H
ATOM   1332  O3'   G B   6      52.700  66.000  23.130  1.00  0.00           O
ATOM   1333  P     G B   7      52.250  65.570  24.610  1.00  0.00           P
ATOM   1334  O1P   G B   7      53.170  66.230  25.560  1.00  0.00           O
ATOM   1335  O2P   G B   7      52.160  64.090  24.600  1.00  0.00           O
ATOM   1336  O5'   G B   7      50.800  66.220  24.850  1.00  0.00           O
ATOM   1337  C5'   G B   7      50.770  67.620  24.980  1.00  0.00           C
ATOM   1338 1H5'   G B   7      51.290  68.100  24.160  1.00  0.00           H
ATOM   1339 2H5'   G B   7      51.290  67.910  25.890  1.00  0.00           H
ATOM   1340  C4'   G B   7      49.420  68.330  25.060  1.00  0.00           C
ATOM   1341  H4'   G B   7      49.580  69.380  25.260  1.00  0.00           H
ATOM   1342  O4'   G B   7      48.800  68.310  23.790  1.00  0.00           O
ATOM   1343  C1'   G B   7      47.410  68.340  24.030  1.00  0.00           C
ATOM   1344  H1'   G B   7      47.050  69.220  23.500  1.00  0.00           H
ATOM   1345  N9    G B   7      46.670  67.090  23.720  1.00  0.00           N
ATOM   1346  C8    G B   7      47.170  65.820  23.630  1.00  0.00           C
ATOM   1347  H8    G B   7      48.190  65.560  23.870  1.00  0.00           H
ATOM   1348  N7    G B   7      46.310  64.940  23.200  1.00  0.00           N
ATOM   1349  C5    G B   7      45.130  65.650  23.110  1.00  0.00           C
ATOM   1350  C6    G B   7      43.850  65.220  22.670  1.00  0.00           C
ATOM   1351  O6    G B   7      43.470  64.100  22.340  1.00  0.00           O
ATOM   1352  N1    G B   7      42.870  66.200  22.700  1.00  0.00           N
ATOM   1353  H1    G B   7      41.940  65.860  22.510  1.00  0.00           H
ATOM   1354  C2    G B   7      43.090  67.480  23.190  1.00  0.00           C
ATOM   1355  N2    G B   7      41.970  68.190  23.410  1.00  0.00           N
ATOM   1356  H21   G B   7      41.090  67.880  23.040  1.00  0.00           H
ATOM   1357  H22   G B   7      42.080  69.140  23.730  1.00  0.00           H
ATOM   1358  N3    G B   7      44.320  67.850  23.560  1.00  0.00           N
ATOM   1359  C4    G B   7      45.330  66.960  23.460  1.00  0.00           C
ATOM   1360  C3'   G B   7      48.350  67.860  26.040  1.00  0.00           C
ATOM   1361  H3'   G B   7      48.100  66.800  25.910  1.00  0.00           H
ATOM   1362  C2'   G B   7      47.130  68.610  25.510  1.00  0.00           C
ATOM   1363 1H2'   G B   7      46.140  68.270  25.820  1.00  0.00           H
ATOM   1364  O2'   G B   7      47.240  70.000  25.690  1.00  0.00           O
ATOM   1365 2HO'   G B   7      46.910  70.180  26.580  1.00  0.00           H
ATOM   1366  O3'   G B   7      48.650  68.190  27.380  1.00  0.00           O
ATOM   1367  P     U B   8      48.200  67.200  28.560  1.00  0.00           P
ATOM   1368  O1P   U B   8      48.690  67.800  29.830  1.00  0.00           O
ATOM   1369  O2P   U B   8      48.550  65.820  28.150  1.00  0.00           O
ATOM   1370  O5'   U B   8      46.600  67.280  28.570  1.00  0.00           O
ATOM   1371  C5'   U B   8      45.950  68.440  29.060  1.00  0.00           C
ATOM   1372 1H5'   U B   8      46.500  69.250  28.570  1.00  0.00           H
ATOM   1373 2H5'   U B   8      45.940  68.420  30.150  1.00  0.00           H
ATOM   1374  C4'   U B   8      44.480  68.550  28.650  1.00  0.00           C
ATOM   1375  H4'   U B   8      44.020  69.500  28.920  1.00  0.00           H
ATOM   1376  O4'   U B   8      44.260  68.260  27.290  1.00  0.00           O
ATOM   1377  C1'   U B   8      43.070  67.500  27.160  1.00  0.00           C
ATOM   1378  H1'   U B   8      42.350  68.010  26.530  1.00  0.00           H
ATOM   1379  N1    U B   8      43.370  66.160  26.630  1.00  0.00           N
ATOM   1380  C6    U B   8      44.570  65.530  26.770  1.00  0.00           C
ATOM   1381  H6    U B   8      45.470  66.010  27.120  1.00  0.00           H
ATOM   1382  C5    U B   8      44.710  64.250  26.350  1.00  0.00           C
ATOM   1383  H5    U B   8      45.670  63.760  26.270  1.00  0.00           H
ATOM   1384  C4    U B   8      43.630  63.550  25.710  1.00  0.00           C
ATOM   1385  O4    U B   8      43.670  62.360  25.390  1.00  0.00           O
ATOM   1386  N3    U B   8      42.440  64.250  25.590  1.00  0.00           N
ATOM   1387  H3    U B   8      41.630  63.700  25.320  1.00  0.00           H
ATOM   1388  C2    U B   8      42.250  65.520  26.110  1.00  0.00           C
ATOM   1389  O2    U B   8      41.150  66.070  26.070  1.00  0.00           O
ATOM   1390  C3'   U B   8      43.690  67.490  29.420  1.00  0.00           C
ATOM   1391  H3'   U B   8      44.230  66.550  29.370  1.00  0.00           H
ATOM   1392  C2'   U B   8      42.440  67.380  28.540  1.00  0.00           C
ATOM   1393 1H2'   U B   8      41.920  66.430  28.680  1.00  0.00           H
ATOM   1394  O2'   U B   8      41.560  68.480  28.640  1.00  0.00           O
ATOM   1395 2HO'   U B   8      40.840  68.240  29.230  1.00  0.00           H
ATOM   1396  O3'   U B   8      43.330  67.910  30.710  1.00  0.00           O
ATOM   1397  P     G B   9      42.730  66.850  31.770  1.00  0.00           P
ATOM   1398  O1P   G B   9      42.970  67.360  33.140  1.00  0.00           O
ATOM   1399  O2P   G B   9      43.230  65.490  31.470  1.00  0.00           O
ATOM   1400  O5'   G B   9      41.130  66.940  31.620  1.00  0.00           O
ATOM   1401  C5'   G B   9      40.360  68.060  31.980  1.00  0.00           C
ATOM   1402 1H5'   G B   9      40.610  68.990  31.470  1.00  0.00           H
ATOM   1403 2H5'   G B   9      40.290  68.130  33.060  1.00  0.00           H
ATOM   1404  C4'   G B   9      38.920  67.810  31.550  1.00  0.00           C
ATOM   1405  H4'   G B   9      38.390  68.760  31.590  1.00  0.00           H
ATOM   1406  O4'   G B   9      38.920  67.300  30.240  1.00  0.00           O
ATOM   1407  C1'   G B   9      37.770  66.520  30.010  1.00  0.00           C
ATOM   1408  H1'   G B   9      37.140  66.830  29.180  1.00  0.00           H
ATOM   1409  N9    G B   9      38.390  65.200  29.730  1.00  0.00           N
ATOM   1410  C8    G B   9      39.710  64.870  29.640  1.00  0.00           C
ATOM   1411  H8    G B   9      40.480  65.630  29.660  1.00  0.00           H
ATOM   1412  N7    G B   9      39.880  63.610  29.360  1.00  0.00           N
ATOM   1413  C5    G B   9      38.580  63.130  29.240  1.00  0.00           C
ATOM   1414  C6    G B   9      38.090  61.850  28.880  1.00  0.00           C
ATOM   1415  O6    G B   9      38.730  60.820  28.650  1.00  0.00           O
ATOM   1416  N1    G B   9      36.730  61.740  28.630  1.00  0.00           N
ATOM   1417  H1    G B   9      36.370  60.940  28.140  1.00  0.00           H
ATOM   1418  C2    G B   9      35.920  62.860  28.680  1.00  0.00           C
ATOM   1419  N2    G B   9      34.610  62.700  28.500  1.00  0.00           N
ATOM   1420  H21   G B   9      34.310  61.770  28.230  1.00  0.00           H
ATOM   1421  H22   G B   9      34.000  63.390  28.910  1.00  0.00           H
ATOM   1422  N3    G B   9      36.300  64.060  29.150  1.00  0.00           N
ATOM   1423  C4    G B   9      37.630  64.110  29.390  1.00  0.00           C
ATOM   1424  C3'   G B   9      38.010  66.880  32.350  1.00  0.00           C
ATOM   1425  H3'   G B   9      38.570  65.960  32.520  1.00  0.00           H
ATOM   1426  C2'   G B   9      36.940  66.670  31.280  1.00  0.00           C
ATOM   1427 1H2'   G B   9      36.330  65.780  31.430  1.00  0.00           H
ATOM   1428  O2'   G B   9      36.170  67.850  31.200  1.00  0.00           O
ATOM   1429 2HO'   G B   9      36.080  68.130  32.110  1.00  0.00           H
ATOM   1430  O3'   G B   9      37.590  67.560  33.510  1.00  0.00           O
ATOM   1431  P     G B  10      37.180  66.700  34.810  1.00  0.00           P
ATOM   1432  O1P   G B  10      36.550  67.660  35.740  1.00  0.00           O
ATOM   1433  O2P   G B  10      38.440  66.020  35.160  1.00  0.00           O
ATOM   1434  O5'   G B  10      36.050  65.640  34.360  1.00  0.00           O
ATOM   1435  C5'   G B  10      34.680  65.970  34.320  1.00  0.00           C
ATOM   1436 1H5'   G B  10      34.470  66.750  33.590  1.00  0.00           H
ATOM   1437 2H5'   G B  10      34.260  66.230  35.290  1.00  0.00           H
ATOM   1438  C4'   G B  10      33.880  64.770  33.830  1.00  0.00           C
ATOM   1439  H4'   G B  10      32.800  64.940  33.860  1.00  0.00           H
ATOM   1440  O4'   G B  10      34.330  64.540  32.510  1.00  0.00           O
ATOM   1441  C1'   G B  10      34.400  63.160  32.270  1.00  0.00           C
ATOM   1442  H1'   G B  10      33.870  62.890  31.350  1.00  0.00           H
ATOM   1443  N9    G B  10      35.700  62.480  32.100  1.00  0.00           N
ATOM   1444  C8    G B  10      36.930  62.890  32.550  1.00  0.00           C
ATOM   1445  H8    G B  10      37.140  63.880  32.910  1.00  0.00           H
ATOM   1446  N7    G B  10      37.850  62.000  32.280  1.00  0.00           N
ATOM   1447  C5    G B  10      37.180  60.890  31.770  1.00  0.00           C
ATOM   1448  C6    G B  10      37.590  59.580  31.370  1.00  0.00           C
ATOM   1449  O6    G B  10      38.720  59.130  31.410  1.00  0.00           O
ATOM   1450  N1    G B  10      36.610  58.710  30.910  1.00  0.00           N
ATOM   1451  H1    G B  10      36.850  57.830  30.460  1.00  0.00           H
ATOM   1452  C2    G B  10      35.300  59.130  31.010  1.00  0.00           C
ATOM   1453  N2    G B  10      34.400  58.190  30.680  1.00  0.00           N
ATOM   1454  H21   G B  10      34.640  57.210  30.670  1.00  0.00           H
ATOM   1455  H22   G B  10      33.460  58.550  30.680  1.00  0.00           H
ATOM   1456  N3    G B  10      34.860  60.370  31.230  1.00  0.00           N
ATOM   1457  C4    G B  10      35.850  61.190  31.650  1.00  0.00           C
ATOM   1458  C3'   G B  10      34.020  63.490  34.650  1.00  0.00           C
ATOM   1459  H3'   G B  10      34.980  63.370  35.150  1.00  0.00           H
ATOM   1460  C2'   G B  10      33.720  62.550  33.490  1.00  0.00           C
ATOM   1461 1H2'   G B  10      34.150  61.630  33.900  1.00  0.00           H
ATOM   1462  O2'   G B  10      32.380  62.320  33.120  1.00  0.00           O
ATOM   1463 2HO'   G B  10      32.260  61.380  32.990  1.00  0.00           H
ATOM   1464  O3'   G B  10      32.960  63.350  35.570  1.00  0.00           O
ATOM   1465  P     G B  11      32.960  62.360  36.840  1.00  0.00           P
ATOM   1466  O1P   G B  11      31.850  62.700  37.760  1.00  0.00           O
ATOM   1467  O2P   G B  11      34.300  62.320  37.470  1.00  0.00           O
ATOM   1468  O5'   G B  11      32.660  60.940  36.150  1.00  0.00           O
ATOM   1469  C5'   G B  11      31.380  60.540  35.720  1.00  0.00           C
ATOM   1470 1H5'   G B  11      30.940  61.290  35.070  1.00  0.00           H
ATOM   1471 2H5'   G B  11      30.730  60.460  36.590  1.00  0.00           H
ATOM   1472  C4'   G B  11      31.440  59.130  35.130  1.00  0.00           C
ATOM   1473  H4'   G B  11      30.520  58.910  34.590  1.00  0.00           H
ATOM   1474  O4'   G B  11      32.490  59.160  34.180  1.00  0.00           O
ATOM   1475  C1'   G B  11      33.080  57.890  34.000  1.00  0.00           C
ATOM   1476  H1'   G B  11      32.910  57.550  32.980  1.00  0.00           H
ATOM   1477  N9    G B  11      34.530  57.970  34.220  1.00  0.00           N
ATOM   1478  C8    G B  11      35.280  59.010  34.700  1.00  0.00           C
ATOM   1479  H8    G B  11      34.910  59.930  35.120  1.00  0.00           H
ATOM   1480  N7    G B  11      36.570  58.800  34.640  1.00  0.00           N
ATOM   1481  C5    G B  11      36.660  57.500  34.140  1.00  0.00           C
ATOM   1482  C6    G B  11      37.840  56.860  33.690  1.00  0.00           C
ATOM   1483  O6    G B  11      39.020  57.210  33.690  1.00  0.00           O
ATOM   1484  N1    G B  11      37.540  55.580  33.270  1.00  0.00           N
ATOM   1485  H1    G B  11      38.330  54.950  33.170  1.00  0.00           H
ATOM   1486  C2    G B  11      36.270  55.100  32.990  1.00  0.00           C
ATOM   1487  N2    G B  11      36.120  53.840  32.550  1.00  0.00           N
ATOM   1488  H21   G B  11      36.930  53.290  32.320  1.00  0.00           H
ATOM   1489  H22   G B  11      35.180  53.480  32.440  1.00  0.00           H
ATOM   1490  N3    G B  11      35.160  55.780  33.280  1.00  0.00           N
ATOM   1491  C4    G B  11      35.420  56.990  33.850  1.00  0.00           C
ATOM   1492  C3'   G B  11      31.810  57.960  36.040  1.00  0.00           C
ATOM   1493  H3'   G B  11      32.560  58.240  36.780  1.00  0.00           H
ATOM   1494  C2'   G B  11      32.410  56.990  35.030  1.00  0.00           C
ATOM   1495 1H2'   G B  11      33.120  56.330  35.530  1.00  0.00           H
ATOM   1496  O2'   G B  11      31.440  56.200  34.380  1.00  0.00           O
ATOM   1497 2HO'   G B  11      30.950  55.720  35.050  1.00  0.00           H
ATOM   1498  O3'   G B  11      30.650  57.520  36.700  1.00  0.00           O
ATOM   1499  P     U B  12      30.790  56.600  38.020  1.00  0.00           P
ATOM   1500  O1P   U B  12      29.460  56.180  38.500  1.00  0.00           O
ATOM   1501  O2P   U B  12      31.650  57.370  38.950  1.00  0.00           O
ATOM   1502  O5'   U B  12      31.590  55.280  37.540  1.00  0.00           O
ATOM   1503  C5'   U B  12      31.010  54.080  37.090  1.00  0.00           C
ATOM   1504 1H5'   U B  12      30.400  54.300  36.210  1.00  0.00           H
ATOM   1505 2H5'   U B  12      30.350  53.630  37.830  1.00  0.00           H
ATOM   1506  C4'   U B  12      32.160  53.180  36.640  1.00  0.00           C
ATOM   1507  H4'   U B  12      31.750  52.340  36.070  1.00  0.00           H
ATOM   1508  O4'   U B  12      33.110  53.840  35.850  1.00  0.00           O
ATOM   1509  C1'   U B  12      34.310  53.110  36.010  1.00  0.00           C
ATOM   1510  H1'   U B  12      34.590  52.680  35.050  1.00  0.00           H
ATOM   1511  N1    U B  12      35.450  53.980  36.360  1.00  0.00           N
ATOM   1512  C6    U B  12      35.290  55.190  36.990  1.00  0.00           C
ATOM   1513  H6    U B  12      34.320  55.580  37.240  1.00  0.00           H
ATOM   1514  C5    U B  12      36.370  55.930  37.300  1.00  0.00           C
ATOM   1515  H5    U B  12      36.190  56.830  37.870  1.00  0.00           H
ATOM   1516  C4    U B  12      37.710  55.500  36.990  1.00  0.00           C
ATOM   1517  O4    U B  12      38.720  56.170  37.220  1.00  0.00           O
ATOM   1518  N3    U B  12      37.810  54.280  36.330  1.00  0.00           N
ATOM   1519  H3    U B  12      38.720  53.870  36.160  1.00  0.00           H
ATOM   1520  C2    U B  12      36.700  53.530  35.980  1.00  0.00           C
ATOM   1521  O2    U B  12      36.900  52.470  35.390  1.00  0.00           O
ATOM   1522  C3'   U B  12      32.910  52.630  37.850  1.00  0.00           C
ATOM   1523  H3'   U B  12      33.230  53.450  38.500  1.00  0.00           H
ATOM   1524  C2'   U B  12      34.130  52.070  37.110  1.00  0.00           C
ATOM   1525 1H2'   U B  12      35.070  52.010  37.650  1.00  0.00           H
ATOM   1526  O2'   U B  12      33.910  50.830  36.480  1.00  0.00           O
ATOM   1527 2HO'   U B  12      34.520  50.170  36.810  1.00  0.00           H
ATOM   1528  O3'   U B  12      32.310  51.600  38.600  1.00  0.00           O
ATOM   1529  P     G B  13      32.670  51.290  40.140  1.00  0.00           P
ATOM   1530  O1P   G B  13      31.710  50.320  40.690  1.00  0.00           O
ATOM   1531  O2P   G B  13      32.940  52.560  40.860  1.00  0.00           O
ATOM   1532  O5'   G B  13      34.020  50.460  39.840  1.00  0.00           O
ATOM   1533  C5'   G B  13      33.950  49.140  39.330  1.00  0.00           C
ATOM   1534 1H5'   G B  13      33.530  49.180  38.330  1.00  0.00           H
ATOM   1535 2H5'   G B  13      33.300  48.490  39.900  1.00  0.00           H
ATOM   1536  C4'   G B  13      35.340  48.570  39.090  1.00  0.00           C
ATOM   1537  H4'   G B  13      35.190  47.600  38.630  1.00  0.00           H
ATOM   1538  O4'   G B  13      35.980  49.420  38.160  1.00  0.00           O
ATOM   1539  C1'   G B  13      37.370  49.300  38.400  1.00  0.00           C
ATOM   1540  H1'   G B  13      37.870  49.170  37.450  1.00  0.00           H
ATOM   1541  N9    G B  13      37.880  50.600  38.890  1.00  0.00           N
ATOM   1542  C8    G B  13      37.280  51.690  39.460  1.00  0.00           C
ATOM   1543  H8    G B  13      36.230  51.800  39.670  1.00  0.00           H
ATOM   1544  N7    G B  13      37.980  52.790  39.500  1.00  0.00           N
ATOM   1545  C5    G B  13      39.240  52.280  39.190  1.00  0.00           C
ATOM   1546  C6    G B  13      40.530  52.860  39.270  1.00  0.00           C
ATOM   1547  O6    G B  13      40.870  53.990  39.610  1.00  0.00           O
ATOM   1548  N1    G B  13      41.600  52.020  38.970  1.00  0.00           N
ATOM   1549  H1    G B  13      42.430  52.580  38.800  1.00  0.00           H
ATOM   1550  C2    G B  13      41.440  50.710  38.570  1.00  0.00           C
ATOM   1551  N2    G B  13      42.580  50.060  38.290  1.00  0.00           N
ATOM   1552  H21   G B  13      43.420  50.610  38.250  1.00  0.00           H
ATOM   1553  H22   G B  13      42.580  49.180  37.810  1.00  0.00           H
ATOM   1554  N3    G B  13      40.230  50.140  38.500  1.00  0.00           N
ATOM   1555  C4    G B  13      39.200  50.970  38.810  1.00  0.00           C
ATOM   1556  C3'   G B  13      36.370  48.340  40.200  1.00  0.00           C
ATOM   1557  H3'   G B  13      36.380  49.240  40.810  1.00  0.00           H
ATOM   1558  C2'   G B  13      37.660  48.180  39.400  1.00  0.00           C
ATOM   1559 1H2'   G B  13      38.500  48.320  40.080  1.00  0.00           H
ATOM   1560  O2'   G B  13      37.690  46.950  38.710  1.00  0.00           O
ATOM   1561 2HO'   G B  13      38.600  46.810  38.460  1.00  0.00           H
ATOM   1562  O3'   G B  13      35.940  47.190  40.900  1.00  0.00           O
ATOM   1563  P     G B  14      36.240  47.130  42.480  1.00  0.00           P
ATOM   1564  O1P   G B  14      35.960  45.780  43.010  1.00  0.00           O
ATOM   1565  O2P   G B  14      35.640  48.260  43.240  1.00  0.00           O
ATOM   1566  O5'   G B  14      37.850  47.130  42.590  1.00  0.00           O
ATOM   1567  C5'   G B  14      38.620  46.010  42.210  1.00  0.00           C
ATOM   1568 1H5'   G B  14      38.320  45.670  41.230  1.00  0.00           H
ATOM   1569 2H5'   G B  14      38.510  45.140  42.870  1.00  0.00           H
ATOM   1570  C4'   G B  14      40.120  46.250  42.070  1.00  0.00           C
ATOM   1571  H4'   G B  14      40.510  45.320  41.640  1.00  0.00           H
ATOM   1572  O4'   G B  14      40.320  47.330  41.190  1.00  0.00           O
ATOM   1573  C1'   G B  14      41.480  48.050  41.540  1.00  0.00           C
ATOM   1574  H1'   G B  14      42.100  48.000  40.640  1.00  0.00           H
ATOM   1575  N9    G B  14      41.120  49.440  41.870  1.00  0.00           N
ATOM   1576  C8    G B  14      39.920  49.970  42.270  1.00  0.00           C
ATOM   1577  H8    G B  14      39.000  49.430  42.450  1.00  0.00           H
ATOM   1578  N7    G B  14      39.970  51.260  42.450  1.00  0.00           N
ATOM   1579  C5    G B  14      41.320  51.570  42.320  1.00  0.00           C
ATOM   1580  C6    G B  14      42.040  52.780  42.490  1.00  0.00           C
ATOM   1581  O6    G B  14      41.580  53.880  42.790  1.00  0.00           O
ATOM   1582  N1    G B  14      43.420  52.660  42.350  1.00  0.00           N
ATOM   1583  H1    G B  14      44.050  53.430  42.540  1.00  0.00           H
ATOM   1584  C2    G B  14      44.040  51.470  42.040  1.00  0.00           C
ATOM   1585  N2    G B  14      45.380  51.570  41.970  1.00  0.00           N
ATOM   1586  H21   G B  14      45.850  52.440  42.160  1.00  0.00           H
ATOM   1587  H22   G B  14      45.940  50.840  41.540  1.00  0.00           H
ATOM   1588  N3    G B  14      43.370  50.350  41.760  1.00  0.00           N
ATOM   1589  C4    G B  14      42.030  50.470  41.920  1.00  0.00           C
ATOM   1590  C3'   G B  14      40.820  46.730  43.340  1.00  0.00           C
ATOM   1591  H3'   G B  14      40.080  47.390  43.790  1.00  0.00           H
ATOM   1592  C2'   G B  14      42.100  47.300  42.720  1.00  0.00           C
ATOM   1593 1H2'   G B  14      42.570  47.970  43.430  1.00  0.00           H
ATOM   1594  O2'   G B  14      43.060  46.380  42.240  1.00  0.00           O
ATOM   1595 2HO'   G B  14      43.690  46.950  41.790  1.00  0.00           H
ATOM   1596  O3'   G B  14      41.200  45.680  44.200  1.00  0.00           O
ATOM   1597  P     A B  15      41.340  45.860  45.790  1.00  0.00           P
ATOM   1598  O1P   A B  15      41.670  44.540  46.370  1.00  0.00           O
ATOM   1599  O2P   A B  15      40.090  46.510  46.230  1.00  0.00           O
ATOM   1600  O5'   A B  15      42.500  46.920  46.160  1.00  0.00           O
ATOM   1601  C5'   A B  15      43.850  46.600  45.930  1.00  0.00           C
ATOM   1602 1H5'   A B  15      44.030  46.310  44.890  1.00  0.00           H
ATOM   1603 2H5'   A B  15      44.180  45.850  46.640  1.00  0.00           H
ATOM   1604  C4'   A B  15      44.830  47.760  46.050  1.00  0.00           C
ATOM   1605  H4'   A B  15      45.810  47.300  45.920  1.00  0.00           H
ATOM   1606  O4'   A B  15      44.400  48.730  45.120  1.00  0.00           O
ATOM   1607  C1'   A B  15      44.740  50.000  45.630  1.00  0.00           C
ATOM   1608  H1'   A B  15      45.460  50.480  44.970  1.00  0.00           H
ATOM   1609  N9    A B  15      43.480  50.770  45.740  1.00  0.00           N
ATOM   1610  C8    A B  15      42.160  50.420  45.710  1.00  0.00           C
ATOM   1611  H8    A B  15      41.910  49.370  45.670  1.00  0.00           H
ATOM   1612  N7    A B  15      41.350  51.440  45.750  1.00  0.00           N
ATOM   1613  C5    A B  15      42.210  52.530  45.810  1.00  0.00           C
ATOM   1614  C6    A B  15      41.990  53.920  45.780  1.00  0.00           C
ATOM   1615  N6    A B  15      40.790  54.510  45.840  1.00  0.00           N
ATOM   1616  H61   A B  15      39.920  53.990  45.830  1.00  0.00           H
ATOM   1617  H62   A B  15      40.800  55.520  45.740  1.00  0.00           H
ATOM   1618  N1    A B  15      43.060  54.720  45.730  1.00  0.00           N
ATOM   1619  C2    A B  15      44.280  54.200  45.690  1.00  0.00           C
ATOM   1620  H2    A B  15      45.010  54.980  45.520  1.00  0.00           H
ATOM   1621  N3    A B  15      44.630  52.930  45.690  1.00  0.00           N
ATOM   1622  C4    A B  15      43.520  52.150  45.700  1.00  0.00           C
ATOM   1623  C3'   A B  15      44.780  48.480  47.400  1.00  0.00           C
ATOM   1624  H3'   A B  15      43.760  48.680  47.730  1.00  0.00           H
ATOM   1625  C2'   A B  15      45.390  49.820  47.000  1.00  0.00           C
ATOM   1626 1H2'   A B  15      45.030  50.570  47.710  1.00  0.00           H
ATOM   1627  O2'   A B  15      46.800  49.850  47.000  1.00  0.00           O
ATOM   1628 2HO'   A B  15      47.110  49.770  47.900  1.00  0.00           H
ATOM   1629  O3'   A B  15      45.640  47.750  48.240  1.00  0.00           O
ATOM   1630  P     A B  16      45.530  47.850  49.840  1.00  0.00           P
ATOM   1631  O1P   A B  16      46.540  46.990  50.490  1.00  0.00           O
ATOM   1632  O2P   A B  16      44.100  47.720  50.200  1.00  0.00           O
ATOM   1633  O5'   A B  16      46.000  49.390  49.930  1.00  0.00           O
ATOM   1634  C5'   A B  16      45.470  50.190  50.960  1.00  0.00           C
ATOM   1635 1H5'   A B  16      45.630  49.790  51.970  1.00  0.00           H
ATOM   1636 2H5'   A B  16      44.390  50.340  50.870  1.00  0.00           H
ATOM   1637  C4'   A B  16      46.090  51.580  50.960  1.00  0.00           C
ATOM   1638  H4'   A B  16      47.160  51.430  51.130  1.00  0.00           H
ATOM   1639  O4'   A B  16      45.820  52.360  49.820  1.00  0.00           O
ATOM   1640  C1'   A B  16      45.410  53.660  50.180  1.00  0.00           C
ATOM   1641  H1'   A B  16      46.150  54.360  49.810  1.00  0.00           H
ATOM   1642  N9    A B  16      44.090  53.930  49.590  1.00  0.00           N
ATOM   1643  C8    A B  16      42.980  53.130  49.450  1.00  0.00           C
ATOM   1644  H8    A B  16      43.020  52.060  49.580  1.00  0.00           H
ATOM   1645  N7    A B  16      41.910  53.830  49.150  1.00  0.00           N
ATOM   1646  C5    A B  16      42.370  55.130  48.990  1.00  0.00           C
ATOM   1647  C6    A B  16      41.890  56.370  48.530  1.00  0.00           C
ATOM   1648  N6    A B  16      40.620  56.630  48.160  1.00  0.00           N
ATOM   1649  H61   A B  16      39.960  55.900  48.370  1.00  0.00           H
ATOM   1650  H62   A B  16      40.360  57.550  47.840  1.00  0.00           H
ATOM   1651  N1    A B  16      42.670  57.450  48.450  1.00  0.00           N
ATOM   1652  C2    A B  16      43.960  57.350  48.760  1.00  0.00           C
ATOM   1653  H2    A B  16      44.490  58.280  48.590  1.00  0.00           H
ATOM   1654  N3    A B  16      44.560  56.250  49.180  1.00  0.00           N
ATOM   1655  C4    A B  16      43.700  55.210  49.290  1.00  0.00           C
ATOM   1656  C3'   A B  16      45.450  52.240  52.170  1.00  0.00           C
ATOM   1657  H3'   A B  16      44.450  51.830  52.360  1.00  0.00           H
ATOM   1658  C2'   A B  16      45.400  53.700  51.710  1.00  0.00           C
ATOM   1659 1H2'   A B  16      44.480  54.240  51.940  1.00  0.00           H
ATOM   1660  O2'   A B  16      46.580  54.380  52.070  1.00  0.00           O
ATOM   1661 2HO'   A B  16      46.590  54.310  53.030  1.00  0.00           H
ATOM   1662  O3'   A B  16      46.170  51.990  53.360  1.00  0.00           O
ATOM   1663  P     U B  17      45.700  52.480  54.820  1.00  0.00           P
ATOM   1664  O1P   U B  17      46.610  52.020  55.890  1.00  0.00           O
ATOM   1665  O2P   U B  17      44.240  52.240  54.880  1.00  0.00           O
ATOM   1666  O5'   U B  17      45.990  54.050  54.630  1.00  0.00           O
ATOM   1667  C5'   U B  17      45.010  55.020  54.940  1.00  0.00           C
ATOM   1668 1H5'   U B  17      45.010  55.060  56.030  1.00  0.00           H
ATOM   1669 2H5'   U B  17      44.040  54.710  54.550  1.00  0.00           H
ATOM   1670  C4'   U B  17      45.420  56.400  54.430  1.00  0.00           C
ATOM   1671  H4'   U B  17      46.500  56.550  54.440  1.00  0.00           H
ATOM   1672  O4'   U B  17      45.010  56.550  53.090  1.00  0.00           O
ATOM   1673  C1'   U B  17      44.640  57.900  52.910  1.00  0.00           C
ATOM   1674  H1'   U B  17      45.370  58.380  52.270  1.00  0.00           H
ATOM   1675  N1    U B  17      43.260  57.870  52.380  1.00  0.00           N
ATOM   1676  C6    U B  17      42.400  56.810  52.510  1.00  0.00           C
ATOM   1677  H6    U B  17      42.780  55.880  52.910  1.00  0.00           H
ATOM   1678  C5    U B  17      41.120  56.850  52.110  1.00  0.00           C
ATOM   1679  H5    U B  17      40.520  55.950  52.190  1.00  0.00           H
ATOM   1680  C4    U B  17      40.590  58.010  51.430  1.00  0.00           C
ATOM   1681  O4    U B  17      39.480  58.120  50.920  1.00  0.00           O
ATOM   1682  N3    U B  17      41.460  59.100  51.470  1.00  0.00           N
ATOM   1683  H3    U B  17      41.150  59.910  50.960  1.00  0.00           H
ATOM   1684  C2    U B  17      42.790  59.050  51.840  1.00  0.00           C
ATOM   1685  O2    U B  17      43.500  60.060  51.850  1.00  0.00           O
ATOM   1686  C3'   U B  17      44.800  57.490  55.290  1.00  0.00           C
ATOM   1687  H3'   U B  17      43.840  57.070  55.600  1.00  0.00           H
ATOM   1688  C2'   U B  17      44.770  58.610  54.260  1.00  0.00           C
ATOM   1689 1H2'   U B  17      43.900  59.270  54.300  1.00  0.00           H
ATOM   1690  O2'   U B  17      45.900  59.450  54.190  1.00  0.00           O
ATOM   1691 2HO'   U B  17      46.180  59.540  55.100  1.00  0.00           H
ATOM   1692  O3'   U B  17      45.560  57.650  56.470  1.00  0.00           O
ATOM   1693  P     C B  18      45.000  58.420  57.760  1.00  0.00           P
ATOM   1694  O1P   C B  18      46.150  58.500  58.690  1.00  0.00           O
ATOM   1695  O2P   C B  18      43.810  57.660  58.220  1.00  0.00           O
ATOM   1696  O5'   C B  18      44.640  59.910  57.270  1.00  0.00           O
ATOM   1697  C5'   C B  18      45.650  60.890  57.140  1.00  0.00           C
ATOM   1698 1H5'   C B  18      46.510  60.570  56.550  1.00  0.00           H
ATOM   1699 2H5'   C B  18      45.980  61.190  58.130  1.00  0.00           H
ATOM   1700  C4'   C B  18      45.110  62.220  56.620  1.00  0.00           C
ATOM   1701  H4'   C B  18      45.860  63.000  56.540  1.00  0.00           H
ATOM   1702  O4'   C B  18      44.500  62.060  55.360  1.00  0.00           O
ATOM   1703  C1'   C B  18      43.480  63.020  55.170  1.00  0.00           C
ATOM   1704  H1'   C B  18      43.700  63.790  54.440  1.00  0.00           H
ATOM   1705  N1    C B  18      42.290  62.220  54.830  1.00  0.00           N
ATOM   1706  C6    C B  18      42.090  60.920  55.190  1.00  0.00           C
ATOM   1707  H6    C B  18      42.850  60.400  55.770  1.00  0.00           H
ATOM   1708  C5    C B  18      41.010  60.200  54.850  1.00  0.00           C
ATOM   1709  H5    C B  18      41.020  59.140  55.070  1.00  0.00           H
ATOM   1710  C4    C B  18      40.030  60.920  54.100  1.00  0.00           C
ATOM   1711  N4    C B  18      38.970  60.330  53.540  1.00  0.00           N
ATOM   1712  H41   C B  18      38.980  59.340  53.300  1.00  0.00           H
ATOM   1713  H42   C B  18      38.290  60.870  53.010  1.00  0.00           H
ATOM   1714  N3    C B  18      40.160  62.210  53.740  1.00  0.00           N
ATOM   1715  C2    C B  18      41.320  62.850  54.060  1.00  0.00           C
ATOM   1716  O2    C B  18      41.470  64.000  53.660  1.00  0.00           O
ATOM   1717  C3'   C B  18      44.060  62.880  57.510  1.00  0.00           C
ATOM   1718  H3'   C B  18      43.400  62.050  57.750  1.00  0.00           H
ATOM   1719  C2'   C B  18      43.290  63.740  56.500  1.00  0.00           C
ATOM   1720 1H2'   C B  18      42.220  63.720  56.680  1.00  0.00           H
ATOM   1721  O2'   C B  18      43.770  65.050  56.290  1.00  0.00           O
ATOM   1722 2HO'   C B  18      43.420  65.520  57.050  1.00  0.00           H
ATOM   1723  O3'   C B  18      44.610  63.490  58.650  1.00  0.00           O
ATOM   1724  P     C B  19      43.740  63.570  60.010  1.00  0.00           P
ATOM   1725  O1P   C B  19      44.510  64.220  61.090  1.00  0.00           O
ATOM   1726  O2P   C B  19      43.090  62.260  60.230  1.00  0.00           O
ATOM   1727  O5'   C B  19      42.600  64.640  59.630  1.00  0.00           O
ATOM   1728  C5'   C B  19      42.920  66.010  59.560  1.00  0.00           C
ATOM   1729 1H5'   C B  19      43.630  66.140  58.740  1.00  0.00           H
ATOM   1730 2H5'   C B  19      43.380  66.450  60.450  1.00  0.00           H
ATOM   1731  C4'   C B  19      41.670  66.740  59.080  1.00  0.00           C
ATOM   1732  H4'   C B  19      41.950  67.790  59.170  1.00  0.00           H
ATOM   1733  O4'   C B  19      41.380  66.350  57.760  1.00  0.00           O
ATOM   1734  C1'   C B  19      40.000  66.440  57.510  1.00  0.00           C
ATOM   1735  H1'   C B  19      39.780  67.210  56.770  1.00  0.00           H
ATOM   1736  N1    C B  19      39.330  65.180  57.100  1.00  0.00           N
ATOM   1737  C6    C B  19      39.810  63.950  57.420  1.00  0.00           C
ATOM   1738  H6    C B  19      40.700  63.960  58.030  1.00  0.00           H
ATOM   1739  C5    C B  19      39.110  62.820  57.170  1.00  0.00           C
ATOM   1740  H5    C B  19      39.530  61.850  57.360  1.00  0.00           H
ATOM   1741  C4    C B  19      37.820  63.040  56.580  1.00  0.00           C
ATOM   1742  N4    C B  19      37.200  61.960  56.080  1.00  0.00           N
ATOM   1743  H41   C B  19      37.710  61.130  56.340  1.00  0.00           H
ATOM   1744  H42   C B  19      36.300  62.090  55.640  1.00  0.00           H
ATOM   1745  N3    C B  19      37.360  64.230  56.170  1.00  0.00           N
ATOM   1746  C2    C B  19      38.140  65.310  56.410  1.00  0.00           C
ATOM   1747  O2    C B  19      37.700  66.410  56.080  1.00  0.00           O
ATOM   1748  C3'   C B  19      40.420  66.490  59.910  1.00  0.00           C
ATOM   1749  H3'   C B  19      40.290  65.440  60.180  1.00  0.00           H
ATOM   1750  C2'   C B  19      39.370  66.820  58.850  1.00  0.00           C
ATOM   1751 1H2'   C B  19      38.450  66.270  59.010  1.00  0.00           H
ATOM   1752  O2'   C B  19      38.990  68.170  58.790  1.00  0.00           O
ATOM   1753 2HO'   C B  19      38.650  68.370  59.670  1.00  0.00           H
ATOM   1754  O3'   C B  19      40.400  67.190  61.140  1.00  0.00           O
ATOM   1755  P     U B  20      39.100  67.090  62.090  1.00  0.00           P
ATOM   1756  O1P   U B  20      39.310  67.740  63.400  1.00  0.00           O
ATOM   1757  O2P   U B  20      38.570  65.710  62.000  1.00  0.00           O
ATOM   1758  O5'   U B  20      38.080  68.040  61.280  1.00  0.00           O
ATOM   1759  C5'   U B  20      36.680  67.910  61.430  1.00  0.00           C
ATOM   1760 1H5'   U B  20      36.210  68.600  62.120  1.00  0.00           H
ATOM   1761 2H5'   U B  20      36.470  66.880  61.740  1.00  0.00           H
ATOM   1762  C4'   U B  20      36.030  68.190  60.080  1.00  0.00           C
ATOM   1763  H4'   U B  20      36.360  69.140  59.650  1.00  0.00           H
ATOM   1764  O4'   U B  20      36.150  67.100  59.190  1.00  0.00           O
ATOM   1765  C1'   U B  20      34.910  66.470  58.940  1.00  0.00           C
ATOM   1766  H1'   U B  20      34.520  66.840  58.000  1.00  0.00           H
ATOM   1767  N1    U B  20      34.950  64.990  58.960  1.00  0.00           N
ATOM   1768  C6    U B  20      35.900  64.300  59.630  1.00  0.00           C
ATOM   1769  H6    U B  20      36.660  64.760  60.250  1.00  0.00           H
ATOM   1770  C5    U B  20      35.780  62.950  59.710  1.00  0.00           C
ATOM   1771  H5    U B  20      36.510  62.480  60.360  1.00  0.00           H
ATOM   1772  C4    U B  20      34.770  62.160  59.050  1.00  0.00           C
ATOM   1773  O4    U B  20      34.490  60.970  59.200  1.00  0.00           O
ATOM   1774  N3    U B  20      33.860  62.940  58.350  1.00  0.00           N
ATOM   1775  H3    U B  20      33.270  62.520  57.650  1.00  0.00           H
ATOM   1776  C2    U B  20      33.930  64.330  58.300  1.00  0.00           C
ATOM   1777  O2    U B  20      33.030  64.870  57.670  1.00  0.00           O
ATOM   1778  C3'   U B  20      34.530  68.410  60.290  1.00  0.00           C
ATOM   1779  H3'   U B  20      34.230  68.670  61.310  1.00  0.00           H
ATOM   1780  C2'   U B  20      34.010  67.000  60.050  1.00  0.00           C
ATOM   1781 1H2'   U B  20      34.080  66.380  60.950  1.00  0.00           H
ATOM   1782  O2'   U B  20      32.640  67.000  59.700  1.00  0.00           O
ATOM   1783 2HO'   U B  20      32.580  67.400  58.830  1.00  0.00           H
ATOM   1784  O3'   U B  20      34.010  69.310  59.340  1.00  0.00           O
ATOM   1785  P     U B  21      33.900  70.880  59.670  1.00  0.00           P
ATOM   1786  O1P   U B  21      33.630  71.620  58.420  1.00  0.00           O
ATOM   1787  O2P   U B  21      34.970  71.440  60.520  1.00  0.00           O
ATOM   1788  O5'   U B  21      32.600  70.970  60.610  1.00  0.00           O
ATOM   1789  C5'   U B  21      31.280  70.650  60.220  1.00  0.00           C
ATOM   1790 1H5'   U B  21      31.300  69.610  59.910  1.00  0.00           H
ATOM   1791 2H5'   U B  21      31.100  71.390  59.430  1.00  0.00           H
ATOM   1792  C4'   U B  21      30.300  70.860  61.370  1.00  0.00           C
ATOM   1793  H4'   U B  21      30.630  70.270  62.230  1.00  0.00           H
ATOM   1794  O4'   U B  21      30.230  72.230  61.710  1.00  0.00           O
ATOM   1795  C1'   U B  21      28.920  72.680  61.460  1.00  0.00           C
ATOM   1796  H1'   U B  21      28.390  72.600  62.400  1.00  0.00           H
ATOM   1797  N1    U B  21      28.750  74.060  60.970  1.00  0.00           N
ATOM   1798  C6    U B  21      27.720  74.840  61.420  1.00  0.00           C
ATOM   1799  H6    U B  21      26.930  74.370  61.980  1.00  0.00           H
ATOM   1800  C5    U B  21      27.540  76.100  60.970  1.00  0.00           C
ATOM   1801  H5    U B  21      26.580  76.520  61.260  1.00  0.00           H
ATOM   1802  C4    U B  21      28.420  76.700  60.010  1.00  0.00           C
ATOM   1803  O4    U B  21      28.380  77.860  59.590  1.00  0.00           O
ATOM   1804  N3    U B  21      29.570  75.950  59.820  1.00  0.00           N
ATOM   1805  H3    U B  21      30.260  76.270  59.150  1.00  0.00           H
ATOM   1806  C2    U B  21      29.650  74.590  60.060  1.00  0.00           C
ATOM   1807  O2    U B  21      30.550  73.960  59.510  1.00  0.00           O
ATOM   1808  C3'   U B  21      28.890  70.430  60.990  1.00  0.00           C
ATOM   1809  H3'   U B  21      28.960  69.550  60.350  1.00  0.00           H
ATOM   1810  C2'   U B  21      28.320  71.730  60.430  1.00  0.00           C
ATOM   1811 1H2'   U B  21      28.780  71.780  59.440  1.00  0.00           H
ATOM   1812  O2'   U B  21      26.930  71.800  60.250  1.00  0.00           O
ATOM   1813 2HO'   U B  21      26.480  71.340  60.960  1.00  0.00           H
ATOM   1814  O3'   U B  21      28.340  70.160  62.260  1.00  0.00           O
ATOM   1815  P     C B  22      27.090  69.170  62.430  1.00  0.00           P
ATOM   1816  O1P   C B  22      25.910  69.690  61.700  1.00  0.00           O
ATOM   1817  O2P   C B  22      26.990  68.820  63.870  1.00  0.00           O
ATOM   1818  O5'   C B  22      27.310  67.690  61.840  1.00  0.00           O
ATOM   1819  C5'   C B  22      26.850  67.390  60.540  1.00  0.00           C
ATOM   1820 1H5'   C B  22      27.220  68.110  59.800  1.00  0.00           H
ATOM   1821 2H5'   C B  22      25.770  67.430  60.530  1.00  0.00           H
ATOM   1822  C4'   C B  22      27.400  66.020  60.170  1.00  0.00           C
ATOM   1823  H4'   C B  22      27.050  65.740  59.180  1.00  0.00           H
ATOM   1824  O4'   C B  22      28.810  65.970  60.220  1.00  0.00           O
ATOM   1825  C1'   C B  22      29.280  64.950  61.070  1.00  0.00           C
ATOM   1826  H1'   C B  22      29.380  64.050  60.460  1.00  0.00           H
ATOM   1827  N1    C B  22      30.470  65.460  61.770  1.00  0.00           N
ATOM   1828  C6    C B  22      30.470  66.650  62.440  1.00  0.00           C
ATOM   1829  H6    C B  22      29.690  67.380  62.340  1.00  0.00           H
ATOM   1830  C5    C B  22      31.560  67.040  63.140  1.00  0.00           C
ATOM   1831  H5    C B  22      31.590  68.030  63.580  1.00  0.00           H
ATOM   1832  C4    C B  22      32.650  66.100  63.110  1.00  0.00           C
ATOM   1833  N4    C B  22      33.800  66.470  63.680  1.00  0.00           N
ATOM   1834  H41   C B  22      33.900  67.420  64.000  1.00  0.00           H
ATOM   1835  H42   C B  22      34.440  65.720  63.940  1.00  0.00           H
ATOM   1836  N3    C B  22      32.660  64.900  62.520  1.00  0.00           N
ATOM   1837  C2    C B  22      31.550  64.590  61.810  1.00  0.00           C
ATOM   1838  O2    C B  22      31.640  63.570  61.120  1.00  0.00           O
ATOM   1839  C3'   C B  22      26.860  65.000  61.170  1.00  0.00           C
ATOM   1840  H3'   C B  22      26.030  65.420  61.750  1.00  0.00           H
ATOM   1841  C2'   C B  22      28.100  64.700  62.010  1.00  0.00           C
ATOM   1842 1H2'   C B  22      28.200  65.460  62.780  1.00  0.00           H
ATOM   1843  O2'   C B  22      28.100  63.370  62.470  1.00  0.00           O
ATOM   1844 2HO'   C B  22      27.600  62.910  61.790  1.00  0.00           H
ATOM   1845  O3'   C B  22      26.440  63.810  60.550  1.00  0.00           O
ATOM   1846  P     G B  23      24.950  63.660  59.960  1.00  0.00           P
ATOM   1847  O1P   G B  23      24.050  63.840  61.130  1.00  0.00           O
ATOM   1848  O2P   G B  23      24.830  62.490  59.060  1.00  0.00           O
ATOM   1849  O5'   G B  23      24.670  64.920  59.000  1.00  0.00           O
ATOM   1850  C5'   G B  23      25.050  64.920  57.650  1.00  0.00           C
ATOM   1851 1H5'   G B  23      24.460  64.140  57.170  1.00  0.00           H
ATOM   1852 2H5'   G B  23      26.100  64.630  57.620  1.00  0.00           H
ATOM   1853  C4'   G B  23      24.880  66.350  57.140  1.00  0.00           C
ATOM   1854  H4'   G B  23      23.830  66.630  57.250  1.00  0.00           H
ATOM   1855  O4'   G B  23      25.720  67.270  57.800  1.00  0.00           O
ATOM   1856  C1'   G B  23      26.140  68.300  56.930  1.00  0.00           C
ATOM   1857  H1'   G B  23      25.540  69.190  57.140  1.00  0.00           H
ATOM   1858  N9    G B  23      27.550  68.680  57.140  1.00  0.00           N
ATOM   1859  C8    G B  23      28.210  69.880  57.260  1.00  0.00           C
ATOM   1860  H8    G B  23      27.630  70.770  57.430  1.00  0.00           H
ATOM   1861  N7    G B  23      29.500  69.780  57.420  1.00  0.00           N
ATOM   1862  C5    G B  23      29.720  68.410  57.400  1.00  0.00           C
ATOM   1863  C6    G B  23      30.940  67.680  57.350  1.00  0.00           C
ATOM   1864  O6    G B  23      32.100  68.080  57.290  1.00  0.00           O
ATOM   1865  N1    G B  23      30.700  66.320  57.400  1.00  0.00           N
ATOM   1866  H1    G B  23      31.510  65.740  57.260  1.00  0.00           H
ATOM   1867  C2    G B  23      29.470  65.690  57.320  1.00  0.00           C
ATOM   1868  N2    G B  23      29.400  64.350  57.390  1.00  0.00           N
ATOM   1869  H21   G B  23      30.260  63.890  57.640  1.00  0.00           H
ATOM   1870  H22   G B  23      28.490  63.920  57.430  1.00  0.00           H
ATOM   1871  N3    G B  23      28.360  66.400  57.090  1.00  0.00           N
ATOM   1872  C4    G B  23      28.550  67.740  57.170  1.00  0.00           C
ATOM   1873  C3'   G B  23      25.310  66.380  55.680  1.00  0.00           C
ATOM   1874  H3'   G B  23      26.080  65.630  55.490  1.00  0.00           H
ATOM   1875  C2'   G B  23      25.790  67.820  55.530  1.00  0.00           C
ATOM   1876 1H2'   G B  23      26.670  67.740  54.890  1.00  0.00           H
ATOM   1877  O2'   G B  23      24.920  68.650  54.790  1.00  0.00           O
ATOM   1878 2HO'   G B  23      24.290  68.070  54.350  1.00  0.00           H
ATOM   1879  O3'   G B  23      24.180  66.060  54.890  1.00  0.00           O
ATOM   1880  P     G B  24      24.370  65.740  53.330  1.00  0.00           P
ATOM   1881  O1P   G B  24      23.390  66.610  52.640  1.00  0.00           O
ATOM   1882  O2P   G B  24      24.230  64.270  53.240  1.00  0.00           O
ATOM   1883  O5'   G B  24      25.870  66.240  52.990  1.00  0.00           O
ATOM   1884  C5'   G B  24      26.780  65.630  52.100  1.00  0.00           C
ATOM   1885 1H5'   G B  24      26.530  65.850  51.060  1.00  0.00           H
ATOM   1886 2H5'   G B  24      26.930  64.580  52.360  1.00  0.00           H
ATOM   1887  C4'   G B  24      28.120  66.230  52.520  1.00  0.00           C
ATOM   1888  H4'   G B  24      28.030  67.320  52.570  1.00  0.00           H
ATOM   1889  O4'   G B  24      28.640  65.880  53.780  1.00  0.00           O
ATOM   1890  C1'   G B  24      30.030  66.130  53.730  1.00  0.00           C
ATOM   1891  H1'   G B  24      30.330  66.960  54.360  1.00  0.00           H
ATOM   1892  N9    G B  24      30.820  64.950  54.120  1.00  0.00           N
ATOM   1893  C8    G B  24      30.500  63.630  53.940  1.00  0.00           C
ATOM   1894  H8    G B  24      29.480  63.350  53.700  1.00  0.00           H
ATOM   1895  N7    G B  24      31.490  62.800  54.150  1.00  0.00           N
ATOM   1896  C5    G B  24      32.580  63.630  54.420  1.00  0.00           C
ATOM   1897  C6    G B  24      33.910  63.350  54.820  1.00  0.00           C
ATOM   1898  O6    G B  24      34.430  62.240  54.930  1.00  0.00           O
ATOM   1899  N1    G B  24      34.690  64.480  55.010  1.00  0.00           N
ATOM   1900  H1    G B  24      35.680  64.420  55.230  1.00  0.00           H
ATOM   1901  C2    G B  24      34.190  65.760  54.910  1.00  0.00           C
ATOM   1902  N2    G B  24      35.080  66.720  55.200  1.00  0.00           N
ATOM   1903  H21   G B  24      36.050  66.560  55.410  1.00  0.00           H
ATOM   1904  H22   G B  24      34.660  67.640  55.300  1.00  0.00           H
ATOM   1905  N3    G B  24      32.920  66.050  54.600  1.00  0.00           N
ATOM   1906  C4    G B  24      32.170  64.940  54.390  1.00  0.00           C
ATOM   1907  C3'   G B  24      29.240  65.940  51.520  1.00  0.00           C
ATOM   1908  H3'   G B  24      29.320  64.850  51.570  1.00  0.00           H
ATOM   1909  C2'   G B  24      30.420  66.520  52.300  1.00  0.00           C
ATOM   1910 1H2'   G B  24      31.350  66.000  52.050  1.00  0.00           H
ATOM   1911  O2'   G B  24      30.550  67.920  52.250  1.00  0.00           O
ATOM   1912 2HO'   G B  24      31.450  68.230  52.390  1.00  0.00           H
ATOM   1913  O3'   G B  24      28.940  66.370  50.210  1.00  0.00           O
ATOM   1914  P     G B  25      29.750  65.820  48.930  1.00  0.00           P
ATOM   1915  O1P   G B  25      29.320  66.450  47.670  1.00  0.00           O
ATOM   1916  O2P   G B  25      29.760  64.350  49.100  1.00  0.00           O
ATOM   1917  O5'   G B  25      31.290  66.220  49.140  1.00  0.00           O
ATOM   1918  C5'   G B  25      31.630  67.590  49.150  1.00  0.00           C
ATOM   1919 1H5'   G B  25      30.850  68.100  49.710  1.00  0.00           H
ATOM   1920 2H5'   G B  25      31.650  68.090  48.190  1.00  0.00           H
ATOM   1921  C4'   G B  25      32.980  67.900  49.790  1.00  0.00           C
ATOM   1922  H4'   G B  25      33.070  68.970  49.970  1.00  0.00           H
ATOM   1923  O4'   G B  25      33.150  67.460  51.120  1.00  0.00           O
ATOM   1924  C1'   G B  25      34.520  67.190  51.310  1.00  0.00           C
ATOM   1925  H1'   G B  25      34.900  67.780  52.140  1.00  0.00           H
ATOM   1926  N9    G B  25      34.700  65.740  51.510  1.00  0.00           N
ATOM   1927  C8    G B  25      33.800  64.750  51.200  1.00  0.00           C
ATOM   1928  H8    G B  25      32.830  64.870  50.740  1.00  0.00           H
ATOM   1929  N7    G B  25      34.310  63.580  51.480  1.00  0.00           N
ATOM   1930  C5    G B  25      35.600  63.830  51.940  1.00  0.00           C
ATOM   1931  C6    G B  25      36.670  62.970  52.280  1.00  0.00           C
ATOM   1932  O6    G B  25      36.650  61.740  52.390  1.00  0.00           O
ATOM   1933  N1    G B  25      37.860  63.590  52.620  1.00  0.00           N
ATOM   1934  H1    G B  25      38.560  63.030  53.090  1.00  0.00           H
ATOM   1935  C2    G B  25      37.920  64.970  52.760  1.00  0.00           C
ATOM   1936  N2    G B  25      39.150  65.460  52.950  1.00  0.00           N
ATOM   1937  H21   G B  25      39.980  64.920  53.150  1.00  0.00           H
ATOM   1938  H22   G B  25      39.480  66.360  52.630  1.00  0.00           H
ATOM   1939  N3    G B  25      36.980  65.830  52.360  1.00  0.00           N
ATOM   1940  C4    G B  25      35.850  65.180  52.000  1.00  0.00           C
ATOM   1941  C3'   G B  25      34.200  67.560  48.940  1.00  0.00           C
ATOM   1942  H3'   G B  25      34.000  66.550  48.560  1.00  0.00           H
ATOM   1943  C2'   G B  25      35.260  67.610  50.040  1.00  0.00           C
ATOM   1944 1H2'   G B  25      36.110  66.940  49.920  1.00  0.00           H
ATOM   1945  O2'   G B  25      35.760  68.910  50.250  1.00  0.00           O
ATOM   1946 2HO'   G B  25      35.750  69.290  49.370  1.00  0.00           H
ATOM   1947  O3'   G B  25      34.440  68.420  47.860  1.00  0.00           O
ATOM   1948  P     A B  26      35.350  67.990  46.600  1.00  0.00           P
ATOM   1949  O1P   A B  26      35.380  69.110  45.640  1.00  0.00           O
ATOM   1950  O2P   A B  26      34.890  66.670  46.100  1.00  0.00           O
ATOM   1951  O5'   A B  26      36.800  67.730  47.250  1.00  0.00           O
ATOM   1952  C5'   A B  26      37.680  68.780  47.560  1.00  0.00           C
ATOM   1953 1H5'   A B  26      37.270  69.470  48.310  1.00  0.00           H
ATOM   1954 2H5'   A B  26      37.840  69.420  46.700  1.00  0.00           H
ATOM   1955  C4'   A B  26      39.090  68.380  48.000  1.00  0.00           C
ATOM   1956  H4'   A B  26      39.690  69.280  48.100  1.00  0.00           H
ATOM   1957  O4'   A B  26      39.040  67.770  49.270  1.00  0.00           O
ATOM   1958  C1'   A B  26      39.910  66.660  49.200  1.00  0.00           C
ATOM   1959  H1'   A B  26      40.550  66.690  50.080  1.00  0.00           H
ATOM   1960  N9    A B  26      39.140  65.400  49.290  1.00  0.00           N
ATOM   1961  C8    A B  26      37.860  65.110  48.900  1.00  0.00           C
ATOM   1962  H8    A B  26      37.150  65.820  48.520  1.00  0.00           H
ATOM   1963  N7    A B  26      37.550  63.850  49.060  1.00  0.00           N
ATOM   1964  C5    A B  26      38.710  63.270  49.570  1.00  0.00           C
ATOM   1965  C6    A B  26      39.090  61.970  49.930  1.00  0.00           C
ATOM   1966  N6    A B  26      38.460  60.840  49.590  1.00  0.00           N
ATOM   1967  H61   A B  26      37.540  60.960  49.180  1.00  0.00           H
ATOM   1968  H62   A B  26      38.990  59.990  49.500  1.00  0.00           H
ATOM   1969  N1    A B  26      40.320  61.740  50.410  1.00  0.00           N
ATOM   1970  C2    A B  26      41.110  62.780  50.610  1.00  0.00           C
ATOM   1971  H2    A B  26      42.050  62.510  51.070  1.00  0.00           H
ATOM   1972  N3    A B  26      40.890  64.060  50.350  1.00  0.00           N
ATOM   1973  C4    A B  26      39.650  64.240  49.820  1.00  0.00           C
ATOM   1974  C3'   A B  26      39.670  67.420  46.970  1.00  0.00           C
ATOM   1975  H3'   A B  26      38.890  66.740  46.600  1.00  0.00           H
ATOM   1976  C2'   A B  26      40.670  66.710  47.880  1.00  0.00           C
ATOM   1977 1H2'   A B  26      40.910  65.700  47.550  1.00  0.00           H
ATOM   1978  O2'   A B  26      41.750  67.620  47.960  1.00  0.00           O
ATOM   1979 2HO'   A B  26      41.650  68.050  47.110  1.00  0.00           H
ATOM   1980  O3'   A B  26      40.300  68.020  45.860  1.00  0.00           O
ATOM   1981  P     U B  27      40.540  67.230  44.480  1.00  0.00           P
ATOM   1982  O1P   U B  27      41.110  68.160  43.480  1.00  0.00           O
ATOM   1983  O2P   U B  27      39.270  66.580  44.100  1.00  0.00           O
ATOM   1984  O5'   U B  27      41.620  66.090  44.830  1.00  0.00           O
ATOM   1985  C5'   U B  27      42.940  66.420  45.200  1.00  0.00           C
ATOM   1986 1H5'   U B  27      42.980  67.280  45.860  1.00  0.00           H
ATOM   1987 2H5'   U B  27      43.500  66.780  44.330  1.00  0.00           H
ATOM   1988  C4'   U B  27      43.690  65.270  45.850  1.00  0.00           C
ATOM   1989  H4'   U B  27      44.620  65.530  46.360  1.00  0.00           H
ATOM   1990  O4'   U B  27      42.960  64.530  46.810  1.00  0.00           O
ATOM   1991  C1'   U B  27      43.520  63.240  46.860  1.00  0.00           C
ATOM   1992  H1'   U B  27      44.110  63.160  47.770  1.00  0.00           H
ATOM   1993  N1    U B  27      42.500  62.170  46.900  1.00  0.00           N
ATOM   1994  C6    U B  27      41.360  62.270  46.160  1.00  0.00           C
ATOM   1995  H6    U B  27      41.270  63.070  45.440  1.00  0.00           H
ATOM   1996  C5    U B  27      40.420  61.300  46.200  1.00  0.00           C
ATOM   1997  H5    U B  27      39.610  61.410  45.490  1.00  0.00           H
ATOM   1998  C4    U B  27      40.610  60.100  46.980  1.00  0.00           C
ATOM   1999  O4    U B  27      39.870  59.120  47.020  1.00  0.00           O
ATOM   2000  N3    U B  27      41.770  60.110  47.740  1.00  0.00           N
ATOM   2001  H3    U B  27      42.080  59.280  48.220  1.00  0.00           H
ATOM   2002  C2    U B  27      42.740  61.100  47.740  1.00  0.00           C
ATOM   2003  O2    U B  27      43.710  61.000  48.480  1.00  0.00           O
ATOM   2004  C3'   U B  27      44.090  64.240  44.790  1.00  0.00           C
ATOM   2005  H3'   U B  27      43.210  64.120  44.170  1.00  0.00           H
ATOM   2006  C2'   U B  27      44.450  63.040  45.670  1.00  0.00           C
ATOM   2007 1H2'   U B  27      44.290  62.090  45.150  1.00  0.00           H
ATOM   2008  O2'   U B  27      45.780  63.190  46.120  1.00  0.00           O
ATOM   2009 2HO'   U B  27      46.320  63.420  45.360  1.00  0.00           H
ATOM   2010  O3'   U B  27      45.140  64.720  43.990  1.00  0.00           O
ATOM   2011  P     C B  28      45.660  64.010  42.630  1.00  0.00           P
ATOM   2012  O1P   C B  28      46.430  64.940  41.790  1.00  0.00           O
ATOM   2013  O2P   C B  28      44.590  63.220  41.990  1.00  0.00           O
ATOM   2014  O5'   C B  28      46.650  62.940  43.320  1.00  0.00           O
ATOM   2015  C5'   C B  28      47.890  63.370  43.840  1.00  0.00           C
ATOM   2016 1H5'   C B  28      47.750  64.040  44.690  1.00  0.00           H
ATOM   2017 2H5'   C B  28      48.570  63.840  43.130  1.00  0.00           H
ATOM   2018  C4'   C B  28      48.580  62.100  44.310  1.00  0.00           C
ATOM   2019  H4'   C B  28      49.510  62.470  44.750  1.00  0.00           H
ATOM   2020  O4'   C B  28      47.860  61.430  45.330  1.00  0.00           O
ATOM   2021  C1'   C B  28      48.130  60.050  45.280  1.00  0.00           C
ATOM   2022  H1'   C B  28      48.580  59.750  46.230  1.00  0.00           H
ATOM   2023  N1    C B  28      46.870  59.300  45.160  1.00  0.00           N
ATOM   2024  C6    C B  28      45.850  59.840  44.430  1.00  0.00           C
ATOM   2025  H6    C B  28      45.990  60.760  43.870  1.00  0.00           H
ATOM   2026  C5    C B  28      44.600  59.340  44.340  1.00  0.00           C
ATOM   2027  H5    C B  28      43.870  59.840  43.720  1.00  0.00           H
ATOM   2028  C4    C B  28      44.340  58.220  45.200  1.00  0.00           C
ATOM   2029  N4    C B  28      43.080  57.770  45.260  1.00  0.00           N
ATOM   2030  H41   C B  28      42.420  58.230  44.650  1.00  0.00           H
ATOM   2031  H42   C B  28      42.810  56.940  45.770  1.00  0.00           H
ATOM   2032  N3    C B  28      45.320  57.700  45.960  1.00  0.00           N
ATOM   2033  C2    C B  28      46.570  58.220  45.970  1.00  0.00           C
ATOM   2034  O2    C B  28      47.430  57.610  46.610  1.00  0.00           O
ATOM   2035  C3'   C B  28      48.950  61.020  43.290  1.00  0.00           C
ATOM   2036  H3'   C B  28      48.160  60.990  42.540  1.00  0.00           H
ATOM   2037  C2'   C B  28      49.040  59.730  44.100  1.00  0.00           C
ATOM   2038 1H2'   C B  28      48.660  58.870  43.540  1.00  0.00           H
ATOM   2039  O2'   C B  28      50.350  59.560  44.610  1.00  0.00           O
ATOM   2040 2HO'   C B  28      50.950  59.890  43.940  1.00  0.00           H
ATOM   2041  O3'   C B  28      50.230  61.260  42.770  1.00  0.00           O
ATOM   2042  P     C B  29      50.670  60.710  41.320  1.00  0.00           P
ATOM   2043  O1P   C B  29      52.140  60.810  41.180  1.00  0.00           O
ATOM   2044  O2P   C B  29      49.860  61.400  40.300  1.00  0.00           O
ATOM   2045  O5'   C B  29      50.340  59.130  41.330  1.00  0.00           O
ATOM   2046  C5'   C B  29      51.250  58.140  41.750  1.00  0.00           C
ATOM   2047 1H5'   C B  29      51.440  58.340  42.800  1.00  0.00           H
ATOM   2048 2H5'   C B  29      52.150  58.110  41.130  1.00  0.00           H
ATOM   2049  C4'   C B  29      50.770  56.700  41.580  1.00  0.00           C
ATOM   2050  H4'   C B  29      51.490  55.960  41.930  1.00  0.00           H
ATOM   2051  O4'   C B  29      49.580  56.590  42.320  1.00  0.00           O
ATOM   2052  C1'   C B  29      48.710  55.640  41.730  1.00  0.00           C
ATOM   2053  H1'   C B  29      48.870  54.600  42.040  1.00  0.00           H
ATOM   2054  N1    C B  29      47.320  55.970  42.080  1.00  0.00           N
ATOM   2055  C6    C B  29      46.760  57.200  41.860  1.00  0.00           C
ATOM   2056  H6    C B  29      47.380  58.020  41.530  1.00  0.00           H
ATOM   2057  C5    C B  29      45.420  57.340  41.840  1.00  0.00           C
ATOM   2058  H5    C B  29      45.030  58.310  41.550  1.00  0.00           H
ATOM   2059  C4    C B  29      44.600  56.200  42.100  1.00  0.00           C
ATOM   2060  N4    C B  29      43.270  56.150  42.010  1.00  0.00           N
ATOM   2061  H41   C B  29      42.800  56.970  41.660  1.00  0.00           H
ATOM   2062  H42   C B  29      42.710  55.360  42.320  1.00  0.00           H
ATOM   2063  N3    C B  29      45.150  55.030  42.470  1.00  0.00           N
ATOM   2064  C2    C B  29      46.510  54.930  42.480  1.00  0.00           C
ATOM   2065  O2    C B  29      46.910  53.840  42.890  1.00  0.00           O
ATOM   2066  C3'   C B  29      50.350  56.450  40.130  1.00  0.00           C
ATOM   2067  H3'   C B  29      50.270  57.420  39.640  1.00  0.00           H
ATOM   2068  C2'   C B  29      48.980  55.800  40.240  1.00  0.00           C
ATOM   2069 1H2'   C B  29      48.260  56.400  39.690  1.00  0.00           H
ATOM   2070  O2'   C B  29      49.000  54.500  39.680  1.00  0.00           O
ATOM   2071 2HO'   C B  29      49.540  54.440  38.880  1.00  0.00           H
ATOM   2072  O3'   C B  29      51.410  55.680  39.600  1.00  0.00           O
ATOM   2073  P     C B  30      51.640  55.570  38.010  1.00  0.00           P
ATOM   2074  O1P   C B  30      53.010  55.150  37.630  1.00  0.00           O
ATOM   2075  O2P   C B  30      51.040  56.760  37.370  1.00  0.00           O
ATOM   2076  O5'   C B  30      50.730  54.310  37.590  1.00  0.00           O
ATOM   2077  C5'   C B  30      51.210  52.990  37.500  1.00  0.00           C
ATOM   2078 1H5'   C B  30      51.790  52.820  38.400  1.00  0.00           H
ATOM   2079 2H5'   C B  30      51.870  52.960  36.630  1.00  0.00           H
ATOM   2080  C4'   C B  30      50.100  51.950  37.310  1.00  0.00           C
ATOM   2081  H4'   C B  30      50.510  50.940  37.390  1.00  0.00           H
ATOM   2082  O4'   C B  30      49.010  52.140  38.180  1.00  0.00           O
ATOM   2083  C1'   C B  30      47.880  51.580  37.560  1.00  0.00           C
ATOM   2084  H1'   C B  30      47.630  50.640  38.060  1.00  0.00           H
ATOM   2085  N1    C B  30      46.770  52.550  37.650  1.00  0.00           N
ATOM   2086  C6    C B  30      46.920  53.890  37.430  1.00  0.00           C
ATOM   2087  H6    C B  30      47.850  54.220  37.000  1.00  0.00           H
ATOM   2088  C5    C B  30      45.980  54.780  37.820  1.00  0.00           C
ATOM   2089  H5    C B  30      46.160  55.840  37.770  1.00  0.00           H
ATOM   2090  C4    C B  30      44.800  54.220  38.400  1.00  0.00           C
ATOM   2091  N4    C B  30      43.870  55.030  38.920  1.00  0.00           N
ATOM   2092  H41   C B  30      44.130  55.980  39.120  1.00  0.00           H
ATOM   2093  H42   C B  30      43.020  54.700  39.360  1.00  0.00           H
ATOM   2094  N3    C B  30      44.530  52.910  38.500  1.00  0.00           N
ATOM   2095  C2    C B  30      45.550  52.090  38.110  1.00  0.00           C
ATOM   2096  O2    C B  30      45.220  50.910  38.190  1.00  0.00           O
ATOM   2097  C3'   C B  30      49.600  52.060  35.870  1.00  0.00           C
ATOM   2098  H3'   C B  30      49.530  53.130  35.680  1.00  0.00           H
ATOM   2099  C2'   C B  30      48.230  51.420  36.080  1.00  0.00           C
ATOM   2100 1H2'   C B  30      47.450  51.780  35.410  1.00  0.00           H
ATOM   2101  O2'   C B  30      48.350  50.030  35.880  1.00  0.00           O
ATOM   2102 2HO'   C B  30      48.500  49.830  34.950  1.00  0.00           H
ATOM   2103  O3'   C B  30      50.400  51.400  34.920  1.00  0.00           O
ATOM   2104  P     A B  31      50.180  51.540  33.330  1.00  0.00           P
ATOM   2105  O1P   A B  31      51.270  50.800  32.650  1.00  0.00           O
ATOM   2106  O2P   A B  31      49.990  52.970  33.030  1.00  0.00           O
ATOM   2107  O5'   A B  31      48.840  50.670  33.160  1.00  0.00           O
ATOM   2108  C5'   A B  31      47.730  51.150  32.440  1.00  0.00           C
ATOM   2109 1H5'   A B  31      47.960  51.230  31.380  1.00  0.00           H
ATOM   2110 2H5'   A B  31      47.440  52.160  32.730  1.00  0.00           H
ATOM   2111  C4'   A B  31      46.480  50.300  32.660  1.00  0.00           C
ATOM   2112  H4'   A B  31      46.720  49.240  32.700  1.00  0.00           H
ATOM   2113  O4'   A B  31      45.920  50.660  33.900  1.00  0.00           O
ATOM   2114  C1'   A B  31      44.510  50.700  33.780  1.00  0.00           C
ATOM   2115  H1'   A B  31      44.030  50.040  34.500  1.00  0.00           H
ATOM   2116  N9    A B  31      43.960  52.030  34.090  1.00  0.00           N
ATOM   2117  C8    A B  31      44.630  53.220  34.240  1.00  0.00           C
ATOM   2118  H8    A B  31      45.700  53.330  34.100  1.00  0.00           H
ATOM   2119  N7    A B  31      43.960  54.140  34.860  1.00  0.00           N
ATOM   2120  C5    A B  31      42.730  53.510  35.090  1.00  0.00           C
ATOM   2121  C6    A B  31      41.490  53.880  35.620  1.00  0.00           C
ATOM   2122  N6    A B  31      41.270  55.030  36.270  1.00  0.00           N
ATOM   2123  H61   A B  31      42.130  55.550  36.390  1.00  0.00           H
ATOM   2124  H62   A B  31      40.460  55.110  36.870  1.00  0.00           H
ATOM   2125  N1    A B  31      40.490  53.010  35.800  1.00  0.00           N
ATOM   2126  C2    A B  31      40.690  51.780  35.360  1.00  0.00           C
ATOM   2127  H2    A B  31      39.930  51.060  35.610  1.00  0.00           H
ATOM   2128  N3    A B  31      41.710  51.320  34.660  1.00  0.00           N
ATOM   2129  C4    A B  31      42.680  52.260  34.530  1.00  0.00           C
ATOM   2130  C3'   A B  31      45.430  50.510  31.570  1.00  0.00           C
ATOM   2131  H3'   A B  31      45.330  51.580  31.390  1.00  0.00           H
ATOM   2132  C2'   A B  31      44.220  50.080  32.410  1.00  0.00           C
ATOM   2133 1H2'   A B  31      43.310  50.480  31.970  1.00  0.00           H
ATOM   2134  O2'   A B  31      44.100  48.680  32.550  1.00  0.00           O
ATOM   2135 2HO'   A B  31      44.920  48.250  32.310  1.00  0.00           H
ATOM   2136  O3'   A B  31      45.680  49.700  30.440  1.00  0.00           O
ATOM   2137  P     C B  32      45.120  50.100  28.980  1.00  0.00           P
ATOM   2138  O1P   C B  32      45.560  49.130  27.950  1.00  0.00           O
ATOM   2139  O2P   C B  32      45.620  51.460  28.710  1.00  0.00           O
ATOM   2140  O5'   C B  32      43.510  50.130  29.110  1.00  0.00           O
ATOM   2141  C5'   C B  32      42.820  48.910  29.220  1.00  0.00           C
ATOM   2142 1H5'   C B  32      43.250  48.340  30.040  1.00  0.00           H
ATOM   2143 2H5'   C B  32      42.870  48.290  28.320  1.00  0.00           H
ATOM   2144  C4'   C B  32      41.360  49.090  29.630  1.00  0.00           C
ATOM   2145  H4'   C B  32      40.950  48.080  29.670  1.00  0.00           H
ATOM   2146  O4'   C B  32      41.230  49.670  30.910  1.00  0.00           O
ATOM   2147  C1'   C B  32      40.050  50.450  30.940  1.00  0.00           C
ATOM   2148  H1'   C B  32      39.370  50.020  31.670  1.00  0.00           H
ATOM   2149  N1    C B  32      40.250  51.870  31.270  1.00  0.00           N
ATOM   2150  C6    C B  32      41.400  52.500  30.890  1.00  0.00           C
ATOM   2151  H6    C B  32      42.100  52.040  30.210  1.00  0.00           H
ATOM   2152  C5    C B  32      41.770  53.650  31.500  1.00  0.00           C
ATOM   2153  H5    C B  32      42.750  54.090  31.400  1.00  0.00           H
ATOM   2154  C4    C B  32      40.790  54.310  32.310  1.00  0.00           C
ATOM   2155  N4    C B  32      41.000  55.480  32.930  1.00  0.00           N
ATOM   2156  H41   C B  32      41.900  55.920  32.910  1.00  0.00           H
ATOM   2157  H42   C B  32      40.180  55.950  33.290  1.00  0.00           H
ATOM   2158  N3    C B  32      39.600  53.770  32.570  1.00  0.00           N
ATOM   2159  C2    C B  32      39.350  52.530  32.080  1.00  0.00           C
ATOM   2160  O2    C B  32      38.250  52.040  32.340  1.00  0.00           O
ATOM   2161  C3'   C B  32      40.520  49.810  28.580  1.00  0.00           C
ATOM   2162  H3'   C B  32      41.030  50.680  28.190  1.00  0.00           H
ATOM   2163  C2'   C B  32      39.430  50.240  29.560  1.00  0.00           C
ATOM   2164 1H2'   C B  32      38.840  51.110  29.280  1.00  0.00           H
ATOM   2165  O2'   C B  32      38.540  49.190  29.830  1.00  0.00           O
ATOM   2166 2HO'   C B  32      38.220  48.800  29.010  1.00  0.00           H
ATOM   2167  O3'   C B  32      40.010  48.990  27.550  1.00  0.00           O
ATOM   2168  P     C B  33      39.440  49.620  26.180  1.00  0.00           P
ATOM   2169  O1P   C B  33      38.970  48.540  25.280  1.00  0.00           O
ATOM   2170  O2P   C B  33      40.450  50.570  25.650  1.00  0.00           O
ATOM   2171  O5'   C B  33      38.130  50.420  26.650  1.00  0.00           O
ATOM   2172  C5'   C B  33      36.840  49.870  26.740  1.00  0.00           C
ATOM   2173 1H5'   C B  33      36.800  48.910  27.260  1.00  0.00           H
ATOM   2174 2H5'   C B  33      36.350  49.640  25.790  1.00  0.00           H
ATOM   2175  C4'   C B  33      35.830  50.850  27.330  1.00  0.00           C
ATOM   2176  H4'   C B  33      34.910  50.280  27.500  1.00  0.00           H
ATOM   2177  O4'   C B  33      36.350  51.400  28.510  1.00  0.00           O
ATOM   2178  C1'   C B  33      35.670  52.630  28.670  1.00  0.00           C
ATOM   2179  H1'   C B  33      35.010  52.500  29.530  1.00  0.00           H
ATOM   2180  N1    C B  33      36.620  53.750  28.820  1.00  0.00           N
ATOM   2181  C6    C B  33      37.890  53.700  28.320  1.00  0.00           C
ATOM   2182  H6    C B  33      38.100  52.910  27.620  1.00  0.00           H
ATOM   2183  C5    C B  33      38.800  54.640  28.650  1.00  0.00           C
ATOM   2184  H5    C B  33      39.820  54.560  28.310  1.00  0.00           H
ATOM   2185  C4    C B  33      38.300  55.710  29.470  1.00  0.00           C
ATOM   2186  N4    C B  33      39.060  56.740  29.850  1.00  0.00           N
ATOM   2187  H41   C B  33      40.000  56.780  29.470  1.00  0.00           H
ATOM   2188  H42   C B  33      38.800  57.300  30.650  1.00  0.00           H
ATOM   2189  N3    C B  33      37.010  55.860  29.820  1.00  0.00           N
ATOM   2190  C2    C B  33      36.140  54.910  29.410  1.00  0.00           C
ATOM   2191  O2    C B  33      34.960  55.260  29.450  1.00  0.00           O
ATOM   2192  C3'   C B  33      35.430  52.010  26.420  1.00  0.00           C
ATOM   2193  H3'   C B  33      36.370  52.460  26.120  1.00  0.00           H
ATOM   2194  C2'   C B  33      34.730  52.840  27.490  1.00  0.00           C
ATOM   2195 1H2'   C B  33      34.730  53.880  27.180  1.00  0.00           H
ATOM   2196  O2'   C B  33      33.380  52.480  27.710  1.00  0.00           O
ATOM   2197 2HO'   C B  33      32.950  53.180  28.210  1.00  0.00           H
ATOM   2198  O3'   C B  33      34.520  51.740  25.370  1.00  0.00           O
ATOM   2199  P     U B  34      34.480  52.730  24.110  1.00  0.00           P
ATOM   2200  O1P   U B  34      33.470  52.280  23.130  1.00  0.00           O
ATOM   2201  O2P   U B  34      35.900  52.750  23.670  1.00  0.00           O
ATOM   2202  O5'   U B  34      34.090  54.230  24.540  1.00  0.00           O
ATOM   2203  C5'   U B  34      32.760  54.480  24.950  1.00  0.00           C
ATOM   2204 1H5'   U B  34      32.430  53.640  25.550  1.00  0.00           H
ATOM   2205 2H5'   U B  34      32.250  54.540  23.990  1.00  0.00           H
ATOM   2206  C4'   U B  34      32.660  55.830  25.660  1.00  0.00           C
ATOM   2207  H4'   U B  34      31.680  56.060  26.090  1.00  0.00           H
ATOM   2208  O4'   U B  34      33.610  55.910  26.700  1.00  0.00           O
ATOM   2209  C1'   U B  34      34.090  57.240  26.720  1.00  0.00           C
ATOM   2210  H1'   U B  34      33.730  57.580  27.690  1.00  0.00           H
ATOM   2211  N1    U B  34      35.560  57.370  26.720  1.00  0.00           N
ATOM   2212  C6    U B  34      36.320  56.420  26.110  1.00  0.00           C
ATOM   2213  H6    U B  34      35.910  55.640  25.490  1.00  0.00           H
ATOM   2214  C5    U B  34      37.660  56.580  26.020  1.00  0.00           C
ATOM   2215  H5    U B  34      38.210  55.800  25.500  1.00  0.00           H
ATOM   2216  C4    U B  34      38.310  57.660  26.720  1.00  0.00           C
ATOM   2217  O4    U B  34      39.530  57.820  26.820  1.00  0.00           O
ATOM   2218  N3    U B  34      37.480  58.500  27.440  1.00  0.00           N
ATOM   2219  H3    U B  34      37.930  59.170  28.040  1.00  0.00           H
ATOM   2220  C2    U B  34      36.100  58.500  27.300  1.00  0.00           C
ATOM   2221  O2    U B  34      35.470  59.390  27.890  1.00  0.00           O
ATOM   2222  C3'   U B  34      32.930  57.010  24.740  1.00  0.00           C
ATOM   2223  H3'   U B  34      33.820  56.870  24.130  1.00  0.00           H
ATOM   2224  C2'   U B  34      33.320  58.110  25.720  1.00  0.00           C
ATOM   2225 1H2'   U B  34      33.970  58.940  25.430  1.00  0.00           H
ATOM   2226  O2'   U B  34      32.190  58.540  26.430  1.00  0.00           O
ATOM   2227 2HO'   U B  34      31.380  58.210  26.040  1.00  0.00           H
ATOM   2228  O3'   U B  34      31.780  57.480  24.060  1.00  0.00           O
ATOM   2229  P     A B  35      32.000  58.340  22.720  1.00  0.00           P
ATOM   2230  O1P   A B  35      30.670  58.600  22.120  1.00  0.00           O
ATOM   2231  O2P   A B  35      33.050  57.680  21.910  1.00  0.00           O
ATOM   2232  O5'   A B  35      32.550  59.830  22.970  1.00  0.00           O
ATOM   2233  C5'   A B  35      31.780  60.820  23.620  1.00  0.00           C
ATOM   2234 1H5'   A B  35      31.220  60.310  24.410  1.00  0.00           H
ATOM   2235 2H5'   A B  35      31.130  61.330  22.910  1.00  0.00           H
ATOM   2236  C4'   A B  35      32.750  61.900  24.090  1.00  0.00           C
ATOM   2237  H4'   A B  35      32.080  62.680  24.450  1.00  0.00           H
ATOM   2238  O4'   A B  35      33.630  61.520  25.130  1.00  0.00           O
ATOM   2239  C1'   A B  35      34.730  62.400  25.080  1.00  0.00           C
ATOM   2240  H1'   A B  35      34.790  63.110  25.910  1.00  0.00           H
ATOM   2241  N9    A B  35      36.050  61.730  25.030  1.00  0.00           N
ATOM   2242  C8    A B  35      36.270  60.490  24.480  1.00  0.00           C
ATOM   2243  H8    A B  35      35.460  59.960  23.990  1.00  0.00           H
ATOM   2244  N7    A B  35      37.510  60.110  24.370  1.00  0.00           N
ATOM   2245  C5    A B  35      38.180  61.210  24.900  1.00  0.00           C
ATOM   2246  C6    A B  35      39.520  61.600  25.020  1.00  0.00           C
ATOM   2247  N6    A B  35      40.520  60.860  24.510  1.00  0.00           N
ATOM   2248  H61   A B  35      40.340  60.020  23.990  1.00  0.00           H
ATOM   2249  H62   A B  35      41.470  61.080  24.780  1.00  0.00           H
ATOM   2250  N1    A B  35      39.860  62.770  25.570  1.00  0.00           N
ATOM   2251  C2    A B  35      38.940  63.660  25.920  1.00  0.00           C
ATOM   2252  H2    A B  35      39.250  64.650  26.180  1.00  0.00           H
ATOM   2253  N3    A B  35      37.640  63.420  25.790  1.00  0.00           N
ATOM   2254  C4    A B  35      37.310  62.200  25.290  1.00  0.00           C
ATOM   2255  C3'   A B  35      33.590  62.600  23.030  1.00  0.00           C
ATOM   2256  H3'   A B  35      34.190  61.790  22.620  1.00  0.00           H
ATOM   2257  C2'   A B  35      34.610  63.340  23.890  1.00  0.00           C
ATOM   2258 1H2'   A B  35      35.590  63.500  23.430  1.00  0.00           H
ATOM   2259  O2'   A B  35      34.050  64.550  24.360  1.00  0.00           O
ATOM   2260 2HO'   A B  35      34.710  65.220  24.170  1.00  0.00           H
ATOM   2261  O3'   A B  35      32.930  63.270  21.980  1.00  0.00           O
ATOM   2262  P     C B  36      33.620  63.760  20.610  1.00  0.00           P
ATOM   2263  O1P   C B  36      32.490  64.040  19.700  1.00  0.00           O
ATOM   2264  O2P   C B  36      34.640  62.810  20.100  1.00  0.00           O
ATOM   2265  O5'   C B  36      34.380  65.140  20.940  1.00  0.00           O
ATOM   2266  C5'   C B  36      33.580  66.220  21.380  1.00  0.00           C
ATOM   2267 1H5'   C B  36      32.930  65.920  22.210  1.00  0.00           H
ATOM   2268 2H5'   C B  36      32.850  66.530  20.630  1.00  0.00           H
ATOM   2269  C4'   C B  36      34.520  67.360  21.760  1.00  0.00           C
ATOM   2270  H4'   C B  36      33.920  68.200  22.110  1.00  0.00           H
ATOM   2271  O4'   C B  36      35.410  66.880  22.740  1.00  0.00           O
ATOM   2272  C1'   C B  36      36.710  67.370  22.510  1.00  0.00           C
ATOM   2273  H1'   C B  36      37.010  67.950  23.380  1.00  0.00           H
ATOM   2274  N1    C B  36      37.720  66.300  22.360  1.00  0.00           N
ATOM   2275  C6    C B  36      37.350  65.000  22.180  1.00  0.00           C
ATOM   2276  H6    C B  36      36.320  64.720  22.030  1.00  0.00           H
ATOM   2277  C5    C B  36      38.300  64.040  22.210  1.00  0.00           C
ATOM   2278  H5    C B  36      37.960  63.020  22.230  1.00  0.00           H
ATOM   2279  C4    C B  36      39.660  64.440  22.350  1.00  0.00           C
ATOM   2280  N4    C B  36      40.720  63.620  22.360  1.00  0.00           N
ATOM   2281  H41   C B  36      40.590  62.670  22.050  1.00  0.00           H
ATOM   2282  H42   C B  36      41.670  63.960  22.460  1.00  0.00           H
ATOM   2283  N3    C B  36      40.020  65.730  22.450  1.00  0.00           N
ATOM   2284  C2    C B  36      39.050  66.680  22.470  1.00  0.00           C
ATOM   2285  O2    C B  36      39.370  67.860  22.520  1.00  0.00           O
ATOM   2286  C3'   C B  36      35.340  67.820  20.560  1.00  0.00           C
ATOM   2287  H3'   C B  36      35.640  67.030  19.870  1.00  0.00           H
ATOM   2288  C2'   C B  36      36.600  68.280  21.290  1.00  0.00           C
ATOM   2289 1H2'   C B  36      37.470  68.320  20.630  1.00  0.00           H
ATOM   2290  O2'   C B  36      36.390  69.590  21.760  1.00  0.00           O
ATOM   2291 2HO'   C B  36      37.060  70.120  21.330  1.00  0.00           H
ATOM   2292  O3'   C B  36      34.640  68.880  19.940  1.00  0.00           O
ATOM   2293  P     C B  37      35.080  69.370  18.470  1.00  0.00           P
ATOM   2294  O1P   C B  37      34.230  70.550  18.150  1.00  0.00           O
ATOM   2295  O2P   C B  37      35.100  68.200  17.560  1.00  0.00           O
ATOM   2296  O5'   C B  37      36.610  69.830  18.600  1.00  0.00           O
ATOM   2297  C5'   C B  37      36.940  71.170  18.910  1.00  0.00           C
ATOM   2298 1H5'   C B  37      36.410  71.460  19.810  1.00  0.00           H
ATOM   2299 2H5'   C B  37      36.560  71.700  18.040  1.00  0.00           H
ATOM   2300  C4'   C B  37      38.440  71.400  19.130  1.00  0.00           C
ATOM   2301  H4'   C B  37      38.610  72.410  19.470  1.00  0.00           H
ATOM   2302  O4'   C B  37      39.050  70.450  19.960  1.00  0.00           O
ATOM   2303  C1'   C B  37      40.410  70.210  19.640  1.00  0.00           C
ATOM   2304  H1'   C B  37      40.950  70.710  20.440  1.00  0.00           H
ATOM   2305  N1    C B  37      40.730  68.770  19.610  1.00  0.00           N
ATOM   2306  C6    C B  37      39.880  67.870  19.030  1.00  0.00           C
ATOM   2307  H6    C B  37      38.860  68.170  18.880  1.00  0.00           H
ATOM   2308  C5    C B  37      40.210  66.560  18.930  1.00  0.00           C
ATOM   2309  H5    C B  37      39.550  65.800  18.530  1.00  0.00           H
ATOM   2310  C4    C B  37      41.510  66.160  19.380  1.00  0.00           C
ATOM   2311  N4    C B  37      42.030  64.940  19.180  1.00  0.00           N
ATOM   2312  H41   C B  37      41.410  64.170  18.960  1.00  0.00           H
ATOM   2313  H42   C B  37      43.000  64.750  19.380  1.00  0.00           H
ATOM   2314  N3    C B  37      42.360  67.110  19.770  1.00  0.00           N
ATOM   2315  C2    C B  37      42.050  68.430  19.820  1.00  0.00           C
ATOM   2316  O2    C B  37      42.920  69.260  20.110  1.00  0.00           O
ATOM   2317  C3'   C B  37      39.150  71.130  17.800  1.00  0.00           C
ATOM   2318  H3'   C B  37      38.730  70.190  17.450  1.00  0.00           H
ATOM   2319  C2'   C B  37      40.580  70.900  18.290  1.00  0.00           C
ATOM   2320 1H2'   C B  37      41.140  70.330  17.540  1.00  0.00           H
ATOM   2321  O2'   C B  37      41.270  72.090  18.570  1.00  0.00           O
ATOM   2322 2HO'   C B  37      42.200  71.870  18.530  1.00  0.00           H
ATOM   2323  O3'   C B  37      38.890  72.160  16.870  1.00  0.00           O
ATOM   2324  P     C B  38      39.320  71.950  15.340  1.00  0.00           P
ATOM   2325  O1P   C B  38      38.950  73.150  14.540  1.00  0.00           O
ATOM   2326  O2P   C B  38      38.650  70.710  14.900  1.00  0.00           O
ATOM   2327  O5'   C B  38      40.930  71.830  15.330  1.00  0.00           O
ATOM   2328  C5'   C B  38      41.780  72.950  15.390  1.00  0.00           C
ATOM   2329 1H5'   C B  38      41.640  73.440  16.360  1.00  0.00           H
ATOM   2330 2H5'   C B  38      41.720  73.590  14.510  1.00  0.00           H
ATOM   2331  C4'   C B  38      43.210  72.450  15.270  1.00  0.00           C
ATOM   2332  H4'   C B  38      43.860  73.310  15.450  1.00  0.00           H
ATOM   2333  O4'   C B  38      43.450  71.530  16.310  1.00  0.00           O
ATOM   2334  C1'   C B  38      44.560  70.770  15.880  1.00  0.00           C
ATOM   2335  H1'   C B  38      45.400  71.080  16.500  1.00  0.00           H
ATOM   2336  N1    C B  38      44.320  69.320  16.020  1.00  0.00           N
ATOM   2337  C6    C B  38      43.040  68.860  16.120  1.00  0.00           C
ATOM   2338  H6    C B  38      42.200  69.490  15.870  1.00  0.00           H
ATOM   2339  C5    C B  38      42.840  67.540  16.320  1.00  0.00           C
ATOM   2340  H5    C B  38      41.820  67.190  16.360  1.00  0.00           H
ATOM   2341  C4    C B  38      44.010  66.710  16.380  1.00  0.00           C
ATOM   2342  N4    C B  38      43.790  65.440  16.740  1.00  0.00           N
ATOM   2343  H41   C B  38      42.870  65.100  16.970  1.00  0.00           H
ATOM   2344  H42   C B  38      44.510  64.730  16.780  1.00  0.00           H
ATOM   2345  N3    C B  38      45.250  67.210  16.310  1.00  0.00           N
ATOM   2346  C2    C B  38      45.460  68.540  16.090  1.00  0.00           C
ATOM   2347  O2    C B  38      46.620  68.900  15.940  1.00  0.00           O
ATOM   2348  C3'   C B  38      43.660  71.820  13.950  1.00  0.00           C
ATOM   2349  H3'   C B  38      42.910  71.060  13.730  1.00  0.00           H
ATOM   2350  C2'   C B  38      44.910  71.080  14.430  1.00  0.00           C
ATOM   2351 1H2'   C B  38      45.180  70.190  13.860  1.00  0.00           H
ATOM   2352  O2'   C B  38      45.970  72.010  14.440  1.00  0.00           O
ATOM   2353 2HO'   C B  38      45.750  72.650  13.750  1.00  0.00           H
ATOM   2354  O3'   C B  38      43.900  72.820  12.990  1.00  0.00           O
ATOM   2355  P     U B  39      43.690  72.470  11.430  1.00  0.00           P
ATOM   2356  O1P   U B  39      44.080  73.660  10.650  1.00  0.00           O
ATOM   2357  O2P   U B  39      42.350  71.890  11.200  1.00  0.00           O
ATOM   2358  O5'   U B  39      44.820  71.330  11.240  1.00  0.00           O
ATOM   2359  C5'   U B  39      46.200  71.640  11.190  1.00  0.00           C
ATOM   2360 1H5'   U B  39      46.460  72.340  11.980  1.00  0.00           H
ATOM   2361 2H5'   U B  39      46.500  72.150  10.280  1.00  0.00           H
ATOM   2362  C4'   U B  39      47.070  70.390  11.300  1.00  0.00           C
ATOM   2363  H4'   U B  39      48.120  70.680  11.180  1.00  0.00           H
ATOM   2364  O4'   U B  39      46.900  69.600  12.450  1.00  0.00           O
ATOM   2365  C1'   U B  39      47.140  68.220  12.260  1.00  0.00           C
ATOM   2366  H1'   U B  39      48.100  67.930  12.680  1.00  0.00           H
ATOM   2367  N1    U B  39      46.010  67.360  12.630  1.00  0.00           N
ATOM   2368  C6    U B  39      44.710  67.730  12.400  1.00  0.00           C
ATOM   2369  H6    U B  39      44.470  68.680  11.950  1.00  0.00           H
ATOM   2370  C5    U B  39      43.700  66.860  12.610  1.00  0.00           C
ATOM   2371  H5    U B  39      42.700  67.180  12.360  1.00  0.00           H
ATOM   2372  C4    U B  39      43.910  65.520  13.100  1.00  0.00           C
ATOM   2373  O4    U B  39      43.080  64.620  13.300  1.00  0.00           O
ATOM   2374  N3    U B  39      45.250  65.250  13.310  1.00  0.00           N
ATOM   2375  H3    U B  39      45.410  64.250  13.390  1.00  0.00           H
ATOM   2376  C2    U B  39      46.320  66.120  13.160  1.00  0.00           C
ATOM   2377  O2    U B  39      47.450  65.790  13.510  1.00  0.00           O
ATOM   2378  C3'   U B  39      46.840  69.450  10.120  1.00  0.00           C
ATOM   2379  H3'   U B  39      45.770  69.420   9.900  1.00  0.00           H
ATOM   2380  C2'   U B  39      47.350  68.160  10.750  1.00  0.00           C
ATOM   2381 1H2'   U B  39      46.850  67.300  10.300  1.00  0.00           H
ATOM   2382  O2'   U B  39      48.740  68.020  10.530  1.00  0.00           O
ATOM   2383 2HO'   U B  39      48.890  68.360   9.640  1.00  0.00           H
ATOM   2384  O3'   U B  39      47.500  69.830   8.940  1.00  0.00           O
ATOM   2385  P     G B  40      47.160  69.050   7.570  1.00  0.00           P
ATOM   2386  O1P   G B  40      47.280  70.050   6.480  1.00  0.00           O
ATOM   2387  O2P   G B  40      45.860  68.360   7.720  1.00  0.00           O
ATOM   2388  O5'   G B  40      48.330  67.960   7.420  1.00  0.00           O
ATOM   2389  C5'   G B  40      49.660  68.220   7.020  1.00  0.00           C
ATOM   2390 1H5'   G B  40      49.950  69.120   7.550  1.00  0.00           H
ATOM   2391 2H5'   G B  40      49.520  68.430   5.960  1.00  0.00           H
ATOM   2392  C4'   G B  40      50.540  67.000   7.260  1.00  0.00           C
ATOM   2393  H4'   G B  40      51.560  67.380   7.340  1.00  0.00           H
ATOM   2394  O4'   G B  40      50.440  66.400   8.530  1.00  0.00           O
ATOM   2395  C1'   G B  40      50.360  65.000   8.380  1.00  0.00           C
ATOM   2396  H1'   G B  40      51.010  64.490   9.080  1.00  0.00           H
ATOM   2397  N9    G B  40      49.030  64.450   8.720  1.00  0.00           N
ATOM   2398  C8    G B  40      47.820  65.050   8.920  1.00  0.00           C
ATOM   2399  H8    G B  40      47.680  66.120   8.980  1.00  0.00           H
ATOM   2400  N7    G B  40      46.860  64.230   9.270  1.00  0.00           N
ATOM   2401  C5    G B  40      47.480  62.980   9.200  1.00  0.00           C
ATOM   2402  C6    G B  40      46.940  61.670   9.280  1.00  0.00           C
ATOM   2403  O6    G B  40      45.820  61.190   9.470  1.00  0.00           O
ATOM   2404  N1    G B  40      47.890  60.700   9.000  1.00  0.00           N
ATOM   2405  H1    G B  40      47.540  59.750   9.050  1.00  0.00           H
ATOM   2406  C2    G B  40      49.250  60.940   8.940  1.00  0.00           C
ATOM   2407  N2    G B  40      50.040  59.880   8.740  1.00  0.00           N
ATOM   2408  H21   G B  40      49.700  58.930   8.720  1.00  0.00           H
ATOM   2409  H22   G B  40      50.990  60.210   8.590  1.00  0.00           H
ATOM   2410  N3    G B  40      49.780  62.160   8.820  1.00  0.00           N
ATOM   2411  C4    G B  40      48.810  63.100   8.910  1.00  0.00           C
ATOM   2412  C3'   G B  40      50.280  65.890   6.240  1.00  0.00           C
ATOM   2413  H3'   G B  40      49.200  65.810   6.080  1.00  0.00           H
ATOM   2414  C2'   G B  40      50.790  64.650   6.960  1.00  0.00           C
ATOM   2415 1H2'   G B  40      50.250  63.740   6.690  1.00  0.00           H
ATOM   2416  O2'   G B  40      52.180  64.410   7.070  1.00  0.00           O
ATOM   2417 2HO'   G B  40      52.600  65.200   7.410  1.00  0.00           H
ATOM   2418  O3'   G B  40      50.890  66.090   4.980  1.00  0.00           O
ATOM   2419  P     C B  41      50.280  65.370   3.680  1.00  0.00           P
ATOM   2420  O1P   C B  41      51.100  65.840   2.540  1.00  0.00           O
ATOM   2421  O2P   C B  41      48.830  65.650   3.620  1.00  0.00           O
ATOM   2422  O5'   C B  41      50.440  63.770   3.770  1.00  0.00           O
ATOM   2423  C5'   C B  41      51.720  63.180   3.740  1.00  0.00           C
ATOM   2424 1H5'   C B  41      52.190  63.410   4.690  1.00  0.00           H
ATOM   2425 2H5'   C B  41      52.320  63.590   2.930  1.00  0.00           H
ATOM   2426  C4'   C B  41      51.550  61.670   3.900  1.00  0.00           C
ATOM   2427  H4'   C B  41      52.530  61.210   3.810  1.00  0.00           H
ATOM   2428  O4'   C B  41      51.030  61.300   5.160  1.00  0.00           O
ATOM   2429  C1'   C B  41      50.180  60.200   4.940  1.00  0.00           C
ATOM   2430  H1'   C B  41      50.560  59.430   5.610  1.00  0.00           H
ATOM   2431  N1    C B  41      48.760  60.440   5.270  1.00  0.00           N
ATOM   2432  C6    C B  41      48.280  61.720   5.280  1.00  0.00           C
ATOM   2433  H6    C B  41      48.900  62.530   4.940  1.00  0.00           H
ATOM   2434  C5    C B  41      47.020  62.010   5.670  1.00  0.00           C
ATOM   2435  H5    C B  41      46.610  63.020   5.620  1.00  0.00           H
ATOM   2436  C4    C B  41      46.280  60.870   6.110  1.00  0.00           C
ATOM   2437  N4    C B  41      44.950  60.990   6.290  1.00  0.00           N
ATOM   2438  H41   C B  41      44.590  61.920   6.160  1.00  0.00           H
ATOM   2439  H42   C B  41      44.350  60.230   6.580  1.00  0.00           H
ATOM   2440  N3    C B  41      46.680  59.590   6.090  1.00  0.00           N
ATOM   2441  C2    C B  41      47.930  59.390   5.610  1.00  0.00           C
ATOM   2442  O2    C B  41      48.300  58.220   5.540  1.00  0.00           O
ATOM   2443  C3'   C B  41      50.720  61.050   2.780  1.00  0.00           C
ATOM   2444  H3'   C B  41      49.850  61.670   2.540  1.00  0.00           H
ATOM   2445  C2'   C B  41      50.330  59.750   3.490  1.00  0.00           C
ATOM   2446 1H2'   C B  41      49.430  59.340   3.030  1.00  0.00           H
ATOM   2447  O2'   C B  41      51.320  58.750   3.440  1.00  0.00           O
ATOM   2448 2HO'   C B  41      52.050  59.090   2.920  1.00  0.00           H
ATOM   2449  O3'   C B  41      51.390  60.730   1.580  1.00  0.00           O
ATOM   2450  P     C B  42      50.540  60.490   0.230  1.00  0.00           P
ATOM   2451  O1P   C B  42      51.630  60.180  -0.720  1.00  0.00           O
ATOM   2452  O2P   C B  42      49.660  61.660   0.040  1.00  0.00           O
ATOM   2453  O5'   C B  42      49.660  59.180   0.560  1.00  0.00           O
ATOM   2454  C5'   C B  42      50.110  57.870   0.320  1.00  0.00           C
ATOM   2455 1H5'   C B  42      50.920  57.580   0.990  1.00  0.00           H
ATOM   2456 2H5'   C B  42      50.450  57.730  -0.710  1.00  0.00           H
ATOM   2457  C4'   C B  42      48.960  56.870   0.400  1.00  0.00           C
ATOM   2458  H4'   C B  42      49.300  55.840   0.420  1.00  0.00           H
ATOM   2459  O4'   C B  42      48.340  57.160   1.640  1.00  0.00           O
ATOM   2460  C1'   C B  42      47.000  56.710   1.560  1.00  0.00           C
ATOM   2461  H1'   C B  42      46.930  55.760   2.090  1.00  0.00           H
ATOM   2462  N1    C B  42      46.080  57.690   2.170  1.00  0.00           N
ATOM   2463  C6    C B  42      46.300  59.040   2.190  1.00  0.00           C
ATOM   2464  H6    C B  42      47.150  59.420   1.640  1.00  0.00           H
ATOM   2465  C5    C B  42      45.450  59.890   2.790  1.00  0.00           C
ATOM   2466  H5    C B  42      45.610  60.960   2.780  1.00  0.00           H
ATOM   2467  C4    C B  42      44.260  59.300   3.330  1.00  0.00           C
ATOM   2468  N4    C B  42      43.360  60.030   4.000  1.00  0.00           N
ATOM   2469  H41   C B  42      43.460  61.040   3.990  1.00  0.00           H
ATOM   2470  H42   C B  42      42.650  59.520   4.510  1.00  0.00           H
ATOM   2471  N3    C B  42      43.940  58.000   3.200  1.00  0.00           N
ATOM   2472  C2    C B  42      44.870  57.200   2.610  1.00  0.00           C
ATOM   2473  O2    C B  42      44.550  56.030   2.420  1.00  0.00           O
ATOM   2474  C3'   C B  42      47.910  57.030  -0.690  1.00  0.00           C
ATOM   2475  H3'   C B  42      47.680  58.070  -0.910  1.00  0.00           H
ATOM   2476  C2'   C B  42      46.690  56.520   0.080  1.00  0.00           C
ATOM   2477 1H2'   C B  42      45.760  56.980  -0.250  1.00  0.00           H
ATOM   2478  O2'   C B  42      46.650  55.120  -0.130  1.00  0.00           O
ATOM   2479 2HO'   C B  42      46.830  55.020  -1.070  1.00  0.00           H
ATOM   2480  O3'   C B  42      48.260  56.380  -1.890  1.00  0.00           O
ATOM   2481  H3T   C B  42      48.010  56.970  -2.610  1.00  0.00           H
TER
ENDMDL
