# Supplementary material for: Structural insights into the Middle East respiratory syndrome coronavirus 4a protein and its dsRNA binding mechanism
Source: Sci Rep. 2017 Sep 12;7:11362. doi: 10.1038/s41598-017-11736-6 (PMC5596018; doi:10.1038/s41598-017-11736-6)
Supplement: Supplementary file 2 — PDB files [file 41598_2017_11736_MOESM2_ESM.zip › PDBs/K67A-AS.pdb]

TITLE     Protein in water t= 200000.00000
REMARK    THIS IS A SIMULATION BOX
CRYST1   91.221   91.221   91.221  70.53 109.47  70.53 P 1           1
MODEL        1
ATOM      1  N   TYR A   3      54.080  59.620  39.440  1.00  0.00           N
ATOM      2  H1  TYR A   3      54.330  59.070  38.630  1.00  0.00           H
ATOM      3  H2  TYR A   3      54.480  59.200  40.270  1.00  0.00           H
ATOM      4  H3  TYR A   3      53.080  59.470  39.510  1.00  0.00           H
ATOM      5  CA  TYR A   3      54.350  61.050  39.180  1.00  0.00           C
ATOM      6  HA  TYR A   3      55.320  61.110  38.690  1.00  0.00           H
ATOM      7  CB  TYR A   3      53.310  61.670  38.250  1.00  0.00           C
ATOM      8  HB1 TYR A   3      53.460  62.730  38.080  1.00  0.00           H
ATOM      9  HB2 TYR A   3      52.320  61.470  38.670  1.00  0.00           H
ATOM     10  CG  TYR A   3      53.310  61.050  36.870  1.00  0.00           C
ATOM     11  CD1 TYR A   3      52.230  60.230  36.510  1.00  0.00           C
ATOM     12  HD1 TYR A   3      51.400  60.130  37.200  1.00  0.00           H
ATOM     13  CE1 TYR A   3      52.140  59.690  35.220  1.00  0.00           C
ATOM     14  HE1 TYR A   3      51.220  59.180  34.980  1.00  0.00           H
ATOM     15  CZ  TYR A   3      53.190  59.940  34.310  1.00  0.00           C
ATOM     16  OH  TYR A   3      53.080  59.330  33.090  1.00  0.00           O
ATOM     17  HH  TYR A   3      52.360  58.700  33.140  1.00  0.00           H
ATOM     18  CE2 TYR A   3      54.240  60.800  34.680  1.00  0.00           C
ATOM     19  HE2 TYR A   3      55.060  60.970  34.000  1.00  0.00           H
ATOM     20  CD2 TYR A   3      54.340  61.330  35.970  1.00  0.00           C
ATOM     21  HD2 TYR A   3      55.210  61.890  36.260  1.00  0.00           H
ATOM     22  C   TYR A   3      54.490  61.760  40.520  1.00  0.00           C
ATOM     23  O   TYR A   3      55.550  62.250  40.880  1.00  0.00           O
ATOM     24  N   VAL A   4      53.340  61.860  41.200  1.00  0.00           N
ATOM     25  H   VAL A   4      52.530  61.350  40.860  1.00  0.00           H
ATOM     26  CA  VAL A   4      53.050  62.780  42.270  1.00  0.00           C
ATOM     27  HA  VAL A   4      54.010  63.250  42.560  1.00  0.00           H
ATOM     28  CB  VAL A   4      52.070  63.890  41.930  1.00  0.00           C
ATOM     29  HB  VAL A   4      51.670  64.330  42.860  1.00  0.00           H
ATOM     30  CG1 VAL A   4      52.750  65.030  41.180  1.00  0.00           C
ATOM     31 1HG1 VAL A   4      53.510  65.430  41.850  1.00  0.00           H
ATOM     32 2HG1 VAL A   4      53.190  64.560  40.310  1.00  0.00           H
ATOM     33 3HG1 VAL A   4      51.890  65.670  40.970  1.00  0.00           H
ATOM     34  CG2 VAL A   4      50.870  63.360  41.160  1.00  0.00           C
ATOM     35 1HG2 VAL A   4      50.550  62.360  41.390  1.00  0.00           H
ATOM     36 2HG2 VAL A   4      50.080  64.120  41.240  1.00  0.00           H
ATOM     37 3HG2 VAL A   4      51.120  63.440  40.110  1.00  0.00           H
ATOM     38  C   VAL A   4      52.650  62.080  43.550  1.00  0.00           C
ATOM     39  O   VAL A   4      51.620  62.390  44.130  1.00  0.00           O
ATOM     40  N   SER A   5      53.410  61.030  43.910  1.00  0.00           N
ATOM     41  H   SER A   5      54.240  60.680  43.460  1.00  0.00           H
ATOM     42  CA  SER A   5      52.910  60.210  44.980  1.00  0.00           C
ATOM     43  HA  SER A   5      51.870  60.050  44.690  1.00  0.00           H
ATOM     44  CB  SER A   5      53.510  58.810  44.900  1.00  0.00           C
ATOM     45  HB1 SER A   5      53.350  58.200  45.790  1.00  0.00           H
ATOM     46  HB2 SER A   5      54.580  58.970  44.840  1.00  0.00           H
ATOM     47  OG  SER A   5      53.060  58.110  43.750  1.00  0.00           O
ATOM     48  HG  SER A   5      53.230  57.170  43.870  1.00  0.00           H
ATOM     49  C   SER A   5      52.880  60.730  46.400  1.00  0.00           C
ATOM     50  O   SER A   5      52.090  60.370  47.270  1.00  0.00           O
ATOM     51  N   LEU A   6      53.810  61.650  46.710  1.00  0.00           N
ATOM     52  H   LEU A   6      54.440  61.960  45.990  1.00  0.00           H
ATOM     53  CA  LEU A   6      53.910  62.160  48.060  1.00  0.00           C
ATOM     54  HA  LEU A   6      53.910  61.210  48.600  1.00  0.00           H
ATOM     55  CB  LEU A   6      55.310  62.690  48.370  1.00  0.00           C
ATOM     56  HB1 LEU A   6      56.090  62.040  48.000  1.00  0.00           H
ATOM     57  HB2 LEU A   6      55.420  62.620  49.460  1.00  0.00           H
ATOM     58  CG  LEU A   6      55.720  64.110  47.990  1.00  0.00           C
ATOM     59  HG  LEU A   6      55.040  64.780  48.490  1.00  0.00           H
ATOM     60  CD1 LEU A   6      57.120  64.370  48.550  1.00  0.00           C
ATOM     61 1HD1 LEU A   6      57.480  65.350  48.220  1.00  0.00           H
ATOM     62 2HD1 LEU A   6      57.010  64.270  49.620  1.00  0.00           H
ATOM     63 3HD1 LEU A   6      57.820  63.630  48.180  1.00  0.00           H
ATOM     64  CD2 LEU A   6      55.760  64.240  46.460  1.00  0.00           C
ATOM     65 1HD2 LEU A   6      56.620  63.690  46.080  1.00  0.00           H
ATOM     66 2HD2 LEU A   6      54.850  63.930  45.960  1.00  0.00           H
ATOM     67 3HD2 LEU A   6      55.860  65.300  46.230  1.00  0.00           H
ATOM     68  C   LEU A   6      52.790  63.060  48.560  1.00  0.00           C
ATOM     69  O   LEU A   6      52.570  63.250  49.750  1.00  0.00           O
ATOM     70  N   LEU A   7      51.890  63.480  47.680  1.00  0.00           N
ATOM     71  H   LEU A   7      51.980  63.250  46.710  1.00  0.00           H
ATOM     72  CA  LEU A   7      50.610  64.090  48.020  1.00  0.00           C
ATOM     73  HA  LEU A   7      50.860  64.940  48.640  1.00  0.00           H
ATOM     74  CB  LEU A   7      50.000  64.570  46.710  1.00  0.00           C
ATOM     75  HB1 LEU A   7      48.930  64.710  46.860  1.00  0.00           H
ATOM     76  HB2 LEU A   7      50.050  63.820  45.920  1.00  0.00           H
ATOM     77  CG  LEU A   7      50.580  65.870  46.160  1.00  0.00           C
ATOM     78  HG  LEU A   7      50.380  66.710  46.830  1.00  0.00           H
ATOM     79  CD1 LEU A   7      52.080  65.980  45.950  1.00  0.00           C
ATOM     80 1HD1 LEU A   7      52.390  65.290  45.160  1.00  0.00           H
ATOM     81 2HD1 LEU A   7      52.320  67.010  45.650  1.00  0.00           H
ATOM     82 3HD1 LEU A   7      52.660  65.800  46.850  1.00  0.00           H
ATOM     83  CD2 LEU A   7      49.990  66.180  44.800  1.00  0.00           C
ATOM     84 1HD2 LEU A   7      50.360  67.140  44.420  1.00  0.00           H
ATOM     85 2HD2 LEU A   7      50.250  65.400  44.070  1.00  0.00           H
ATOM     86 3HD2 LEU A   7      48.930  66.330  44.940  1.00  0.00           H
ATOM     87  C   LEU A   7      49.640  63.160  48.750  1.00  0.00           C
ATOM     88  O   LEU A   7      48.780  63.650  49.480  1.00  0.00           O
ATOM     89  N   ASN A   8      49.730  61.850  48.520  1.00  0.00           N
ATOM     90  H   ASN A   8      50.450  61.700  47.830  1.00  0.00           H
ATOM     91  CA  ASN A   8      49.070  60.870  49.370  1.00  0.00           C
ATOM     92  HA  ASN A   8      48.180  61.260  49.840  1.00  0.00           H
ATOM     93  CB  ASN A   8      48.730  59.740  48.400  1.00  0.00           C
ATOM     94  HB1 ASN A   8      49.550  59.580  47.700  1.00  0.00           H
ATOM     95  HB2 ASN A   8      47.910  60.120  47.790  1.00  0.00           H
ATOM     96  CG  ASN A   8      48.430  58.410  49.090  1.00  0.00           C
ATOM     97  OD1 ASN A   8      49.300  57.590  49.360  1.00  0.00           O
ATOM     98  ND2 ASN A   8      47.210  57.960  49.350  1.00  0.00           N
ATOM     99 1HD2 ASN A   8      46.450  58.560  49.070  1.00  0.00           H
ATOM    100 2HD2 ASN A   8      47.100  57.000  49.670  1.00  0.00           H
ATOM    101  C   ASN A   8      50.020  60.380  50.450  1.00  0.00           C
ATOM    102  O   ASN A   8      49.660  60.490  51.620  1.00  0.00           O
ATOM    103  N   GLN A   9      51.210  59.880  50.110  1.00  0.00           N
ATOM    104  H   GLN A   9      51.570  60.060  49.180  1.00  0.00           H
ATOM    105  CA  GLN A   9      52.100  59.180  51.010  1.00  0.00           C
ATOM    106  HA  GLN A   9      51.530  58.360  51.430  1.00  0.00           H
ATOM    107  CB  GLN A   9      53.210  58.620  50.110  1.00  0.00           C
ATOM    108  HB1 GLN A   9      53.840  58.000  50.740  1.00  0.00           H
ATOM    109  HB2 GLN A   9      53.820  59.480  49.820  1.00  0.00           H
ATOM    110  CG  GLN A   9      52.740  57.740  48.970  1.00  0.00           C
ATOM    111  HG1 GLN A   9      52.180  58.350  48.250  1.00  0.00           H
ATOM    112  HG2 GLN A   9      52.160  56.950  49.450  1.00  0.00           H
ATOM    113  CD  GLN A   9      53.890  56.970  48.360  1.00  0.00           C
ATOM    114  OE1 GLN A   9      55.000  57.510  48.390  1.00  0.00           O
ATOM    115  NE2 GLN A   9      53.780  55.730  47.860  1.00  0.00           N
ATOM    116 1HE2 GLN A   9      52.840  55.370  47.910  1.00  0.00           H
ATOM    117 2HE2 GLN A   9      54.530  55.060  47.860  1.00  0.00           H
ATOM    118  C   GLN A   9      52.610  59.930  52.230  1.00  0.00           C
ATOM    119  O   GLN A   9      52.740  59.220  53.220  1.00  0.00           O
ATOM    120  N   ILE A  10      52.790  61.250  52.190  1.00  0.00           N
ATOM    121  H   ILE A  10      52.610  61.720  51.310  1.00  0.00           H
ATOM    122  CA  ILE A  10      53.180  62.070  53.320  1.00  0.00           C
ATOM    123  HA  ILE A  10      53.270  61.520  54.250  1.00  0.00           H
ATOM    124  CB  ILE A  10      54.560  62.650  53.010  1.00  0.00           C
ATOM    125  HB  ILE A  10      54.510  63.530  52.360  1.00  0.00           H
ATOM    126  CG2 ILE A  10      55.170  63.360  54.220  1.00  0.00           C
ATOM    127 1HG2 ILE A  10      55.360  62.610  54.980  1.00  0.00           H
ATOM    128 2HG2 ILE A  10      56.080  63.830  53.840  1.00  0.00           H
ATOM    129 3HG2 ILE A  10      54.650  64.230  54.640  1.00  0.00           H
ATOM    130  CG1 ILE A  10      55.510  61.690  52.300  1.00  0.00           C
ATOM    131 1HG1 ILE A  10      56.350  62.240  51.860  1.00  0.00           H
ATOM    132 2HG1 ILE A  10      55.070  61.340  51.370  1.00  0.00           H
ATOM    133  CD  ILE A  10      55.940  60.500  53.150  1.00  0.00           C
ATOM    134  HD1 ILE A  10      56.730  59.970  52.600  1.00  0.00           H
ATOM    135  HD2 ILE A  10      56.390  60.820  54.090  1.00  0.00           H
ATOM    136  HD3 ILE A  10      55.090  59.840  53.250  1.00  0.00           H
ATOM    137  C   ILE A  10      52.270  63.270  53.580  1.00  0.00           C
ATOM    138  O   ILE A  10      51.890  63.520  54.720  1.00  0.00           O
ATOM    139  N   TRP A  11      51.800  63.980  52.560  1.00  0.00           N
ATOM    140  H   TRP A  11      51.990  63.720  51.600  1.00  0.00           H
ATOM    141  CA  TRP A  11      51.330  65.340  52.750  1.00  0.00           C
ATOM    142  HA  TRP A  11      51.990  65.830  53.460  1.00  0.00           H
ATOM    143  CB  TRP A  11      51.490  66.230  51.520  1.00  0.00           C
ATOM    144  HB1 TRP A  11      51.050  67.190  51.770  1.00  0.00           H
ATOM    145  HB2 TRP A  11      50.990  65.740  50.690  1.00  0.00           H
ATOM    146  CG  TRP A  11      52.870  66.640  51.100  1.00  0.00           C
ATOM    147  CD1 TRP A  11      54.000  66.470  51.830  1.00  0.00           C
ATOM    148  HD1 TRP A  11      54.000  65.990  52.800  1.00  0.00           H
ATOM    149  NE1 TRP A  11      55.110  66.890  51.130  1.00  0.00           N
ATOM    150  HE1 TRP A  11      56.080  66.910  51.410  1.00  0.00           H
ATOM    151  CE2 TRP A  11      54.700  67.700  50.090  1.00  0.00           C
ATOM    152  CZ2 TRP A  11      55.520  68.490  49.270  1.00  0.00           C
ATOM    153  HZ2 TRP A  11      56.570  68.610  49.480  1.00  0.00           H
ATOM    154  CH2 TRP A  11      54.850  69.000  48.150  1.00  0.00           C
ATOM    155  HH2 TRP A  11      55.380  69.630  47.440  1.00  0.00           H
ATOM    156  CZ3 TRP A  11      53.490  68.730  47.940  1.00  0.00           C
ATOM    157  HZ3 TRP A  11      52.980  69.290  47.160  1.00  0.00           H
ATOM    158  CE3 TRP A  11      52.740  67.880  48.760  1.00  0.00           C
ATOM    159  HE3 TRP A  11      51.720  67.680  48.480  1.00  0.00           H
ATOM    160  CD2 TRP A  11      53.340  67.350  49.920  1.00  0.00           C
ATOM    161  C   TRP A  11      49.900  65.490  53.270  1.00  0.00           C
ATOM    162  O   TRP A  11      49.630  66.260  54.190  1.00  0.00           O
ATOM    163  N   GLN A  12      48.930  64.750  52.750  1.00  0.00           N
ATOM    164  H   GLN A  12      49.180  64.130  51.990  1.00  0.00           H
ATOM    165  CA  GLN A  12      47.580  64.770  53.260  1.00  0.00           C
ATOM    166  HA  GLN A  12      47.210  65.780  53.440  1.00  0.00           H
ATOM    167  CB  GLN A  12      46.640  64.030  52.320  1.00  0.00           C
ATOM    168  HB1 GLN A  12      46.690  64.440  51.310  1.00  0.00           H
ATOM    169  HB2 GLN A  12      45.630  64.280  52.650  1.00  0.00           H
ATOM    170  CG  GLN A  12      46.860  62.520  52.330  1.00  0.00           C
ATOM    171  HG1 GLN A  12      46.670  62.170  53.340  1.00  0.00           H
ATOM    172  HG2 GLN A  12      47.770  62.270  51.780  1.00  0.00           H
ATOM    173  CD  GLN A  12      45.770  61.840  51.490  1.00  0.00           C
ATOM    174  OE1 GLN A  12      44.750  62.430  51.160  1.00  0.00           O
ATOM    175  NE2 GLN A  12      45.950  60.520  51.310  1.00  0.00           N
ATOM    176 1HE2 GLN A  12      46.500  59.980  51.960  1.00  0.00           H
ATOM    177 2HE2 GLN A  12      45.150  60.020  50.970  1.00  0.00           H
ATOM    178  C   GLN A  12      47.520  64.270  54.690  1.00  0.00           C
ATOM    179  O   GLN A  12      46.620  64.670  55.420  1.00  0.00           O
ATOM    180  N   LYS A  13      48.470  63.510  55.250  1.00  0.00           N
ATOM    181  H   LYS A  13      49.310  63.330  54.720  1.00  0.00           H
ATOM    182  CA  LYS A  13      48.640  63.040  56.620  1.00  0.00           C
ATOM    183  HA  LYS A  13      47.680  62.790  57.080  1.00  0.00           H
ATOM    184  CB  LYS A  13      49.440  61.750  56.590  1.00  0.00           C
ATOM    185  HB1 LYS A  13      49.080  61.090  57.390  1.00  0.00           H
ATOM    186  HB2 LYS A  13      50.490  61.970  56.690  1.00  0.00           H
ATOM    187  CG  LYS A  13      49.310  60.890  55.320  1.00  0.00           C
ATOM    188  HG1 LYS A  13      49.500  61.420  54.390  1.00  0.00           H
ATOM    189  HG2 LYS A  13      48.250  60.690  55.180  1.00  0.00           H
ATOM    190  CD  LYS A  13      50.160  59.630  55.450  1.00  0.00           C
ATOM    191  HD1 LYS A  13      49.870  59.100  56.350  1.00  0.00           H
ATOM    192  HD2 LYS A  13      51.170  60.060  55.460  1.00  0.00           H
ATOM    193  CE  LYS A  13      50.000  58.610  54.330  1.00  0.00           C
ATOM    194  HE1 LYS A  13      50.290  59.090  53.400  1.00  0.00           H
ATOM    195  HE2 LYS A  13      48.960  58.320  54.210  1.00  0.00           H
ATOM    196  NZ  LYS A  13      50.940  57.500  54.590  1.00  0.00           N
ATOM    197  HZ1 LYS A  13      50.720  57.140  55.510  1.00  0.00           H
ATOM    198  HZ2 LYS A  13      50.890  56.810  53.870  1.00  0.00           H
ATOM    199  HZ3 LYS A  13      51.880  57.840  54.640  1.00  0.00           H
ATOM    200  C   LYS A  13      49.280  63.940  57.660  1.00  0.00           C
ATOM    201  O   LYS A  13      49.310  63.620  58.850  1.00  0.00           O
ATOM    202  N   TYR A  14      49.830  65.080  57.240  1.00  0.00           N
ATOM    203  H   TYR A  14      49.690  65.350  56.280  1.00  0.00           H
ATOM    204  CA  TYR A  14      50.670  65.870  58.120  1.00  0.00           C
ATOM    205  HA  TYR A  14      50.270  65.880  59.130  1.00  0.00           H
ATOM    206  CB  TYR A  14      52.100  65.340  58.150  1.00  0.00           C
ATOM    207  HB1 TYR A  14      52.770  66.080  58.580  1.00  0.00           H
ATOM    208  HB2 TYR A  14      52.460  65.210  57.130  1.00  0.00           H
ATOM    209  CG  TYR A  14      52.370  64.080  58.930  1.00  0.00           C
ATOM    210  CD1 TYR A  14      52.340  64.020  60.340  1.00  0.00           C
ATOM    211  HD1 TYR A  14      52.010  64.850  60.950  1.00  0.00           H
ATOM    212  CE1 TYR A  14      52.640  62.850  61.050  1.00  0.00           C
ATOM    213  HE1 TYR A  14      52.610  62.930  62.120  1.00  0.00           H
ATOM    214  CZ  TYR A  14      53.030  61.720  60.310  1.00  0.00           C
ATOM    215  OH  TYR A  14      53.560  60.650  60.960  1.00  0.00           O
ATOM    216  HH  TYR A  14      53.460  60.640  61.920  1.00  0.00           H
ATOM    217  CE2 TYR A  14      52.890  61.740  58.910  1.00  0.00           C
ATOM    218  HE2 TYR A  14      53.120  60.840  58.360  1.00  0.00           H
ATOM    219  CD2 TYR A  14      52.540  62.890  58.200  1.00  0.00           C
ATOM    220  HD2 TYR A  14      52.600  62.910  57.130  1.00  0.00           H
ATOM    221  C   TYR A  14      50.490  67.340  57.770  1.00  0.00           C
ATOM    222  O   TYR A  14      51.390  67.980  57.220  1.00  0.00           O
ATOM    223  N   LEU A  15      49.310  67.850  58.130  1.00  0.00           N
ATOM    224  H   LEU A  15      48.670  67.200  58.590  1.00  0.00           H
ATOM    225  CA  LEU A  15      48.870  69.160  57.740  1.00  0.00           C
ATOM    226  HA  LEU A  15      49.560  69.550  56.990  1.00  0.00           H
ATOM    227  CB  LEU A  15      47.480  69.100  57.090  1.00  0.00           C
ATOM    228  HB1 LEU A  15      47.090  70.110  56.950  1.00  0.00           H
ATOM    229  HB2 LEU A  15      46.910  68.630  57.900  1.00  0.00           H
ATOM    230  CG  LEU A  15      47.320  68.210  55.870  1.00  0.00           C
ATOM    231  HG  LEU A  15      47.740  67.230  56.120  1.00  0.00           H
ATOM    232  CD1 LEU A  15      45.850  67.910  55.620  1.00  0.00           C
ATOM    233 1HD1 LEU A  15      45.290  68.850  55.640  1.00  0.00           H
ATOM    234 2HD1 LEU A  15      45.700  67.400  54.680  1.00  0.00           H
ATOM    235 3HD1 LEU A  15      45.460  67.320  56.450  1.00  0.00           H
ATOM    236  CD2 LEU A  15      47.970  68.710  54.580  1.00  0.00           C
ATOM    237 1HD2 LEU A  15      49.010  69.000  54.710  1.00  0.00           H
ATOM    238 2HD2 LEU A  15      47.840  67.970  53.800  1.00  0.00           H
ATOM    239 3HD2 LEU A  15      47.440  69.620  54.280  1.00  0.00           H
ATOM    240  C   LEU A  15      48.990  70.200  58.860  1.00  0.00           C
ATOM    241  O   LEU A  15      48.340  71.240  58.920  1.00  0.00           O
ATOM    242  N   ASN A  16      49.770  69.900  59.900  1.00  0.00           N
ATOM    243  H   ASN A  16      50.200  69.000  59.780  1.00  0.00           H
ATOM    244  CA  ASN A  16      49.980  70.690  61.090  1.00  0.00           C
ATOM    245  HA  ASN A  16      49.970  71.760  60.900  1.00  0.00           H
ATOM    246  CB  ASN A  16      48.880  70.400  62.110  1.00  0.00           C
ATOM    247  HB1 ASN A  16      48.900  69.410  62.560  1.00  0.00           H
ATOM    248  HB2 ASN A  16      47.890  70.510  61.680  1.00  0.00           H
ATOM    249  CG  ASN A  16      48.940  71.340  63.310  1.00  0.00           C
ATOM    250  OD1 ASN A  16      49.900  71.370  64.080  1.00  0.00           O
ATOM    251  ND2 ASN A  16      47.920  72.190  63.390  1.00  0.00           N
ATOM    252 1HD2 ASN A  16      47.180  72.150  62.690  1.00  0.00           H
ATOM    253 2HD2 ASN A  16      48.120  73.110  63.760  1.00  0.00           H
ATOM    254  C   ASN A  16      51.340  70.340  61.680  1.00  0.00           C
ATOM    255  O   ASN A  16      51.480  69.170  62.080  1.00  0.00           O
ATOM    256  N   SER A  17      52.320  71.230  61.720  1.00  0.00           N
ATOM    257  H   SER A  17      52.100  72.210  61.560  1.00  0.00           H
ATOM    258  CA  SER A  17      53.640  70.950  62.250  1.00  0.00           C
ATOM    259  HA  SER A  17      53.360  70.420  63.160  1.00  0.00           H
ATOM    260  CB  SER A  17      54.430  70.220  61.170  1.00  0.00           C
ATOM    261  HB1 SER A  17      53.890  69.290  60.950  1.00  0.00           H
ATOM    262  HB2 SER A  17      55.420  69.950  61.530  1.00  0.00           H
ATOM    263  OG  SER A  17      54.510  70.990  59.990  1.00  0.00           O
ATOM    264  HG  SER A  17      55.160  70.570  59.430  1.00  0.00           H
ATOM    265  C   SER A  17      54.360  72.270  62.510  1.00  0.00           C
ATOM    266  O   SER A  17      53.930  73.330  62.090  1.00  0.00           O
ATOM    267  N   PRO A  18      55.590  72.160  63.020  1.00  0.00           N
ATOM    268  CD  PRO A  18      56.070  71.080  63.860  1.00  0.00           C
ATOM    269  HD1 PRO A  18      56.630  70.370  63.240  1.00  0.00           H
ATOM    270  HD2 PRO A  18      55.280  70.610  64.450  1.00  0.00           H
ATOM    271  CG  PRO A  18      57.040  71.680  64.860  1.00  0.00           C
ATOM    272  HG1 PRO A  18      57.730  70.960  65.310  1.00  0.00           H
ATOM    273  HG2 PRO A  18      56.520  72.040  65.750  1.00  0.00           H
ATOM    274  CB  PRO A  18      57.610  72.840  64.060  1.00  0.00           C
ATOM    275  HB1 PRO A  18      58.420  72.580  63.380  1.00  0.00           H
ATOM    276  HB2 PRO A  18      57.960  73.560  64.800  1.00  0.00           H
ATOM    277  CA  PRO A  18      56.430  73.320  63.230  1.00  0.00           C
ATOM    278  HA  PRO A  18      55.890  73.970  63.920  1.00  0.00           H
ATOM    279  C   PRO A  18      56.760  74.060  61.940  1.00  0.00           C
ATOM    280  O   PRO A  18      56.960  75.270  61.930  1.00  0.00           O
ATOM    281  N   TYR A  19      56.810  73.420  60.770  1.00  0.00           N
ATOM    282  H   TYR A  19      56.860  72.410  60.790  1.00  0.00           H
ATOM    283  CA  TYR A  19      56.900  74.000  59.440  1.00  0.00           C
ATOM    284  HA  TYR A  19      57.680  74.750  59.360  1.00  0.00           H
ATOM    285  CB  TYR A  19      57.290  72.820  58.560  1.00  0.00           C
ATOM    286  HB1 TYR A  19      56.530  72.080  58.810  1.00  0.00           H
ATOM    287  HB2 TYR A  19      58.240  72.400  58.890  1.00  0.00           H
ATOM    288  CG  TYR A  19      57.250  73.080  57.060  1.00  0.00           C
ATOM    289  CD1 TYR A  19      56.160  72.690  56.280  1.00  0.00           C
ATOM    290  HD1 TYR A  19      55.310  72.140  56.660  1.00  0.00           H
ATOM    291  CE1 TYR A  19      56.240  72.890  54.890  1.00  0.00           C
ATOM    292  HE1 TYR A  19      55.450  72.510  54.260  1.00  0.00           H
ATOM    293  CZ  TYR A  19      57.310  73.610  54.320  1.00  0.00           C
ATOM    294  OH  TYR A  19      57.310  73.810  52.970  1.00  0.00           O
ATOM    295  HH  TYR A  19      58.070  74.290  52.620  1.00  0.00           H
ATOM    296  CE2 TYR A  19      58.450  73.860  55.110  1.00  0.00           C
ATOM    297  HE2 TYR A  19      59.330  74.350  54.700  1.00  0.00           H
ATOM    298  CD2 TYR A  19      58.420  73.550  56.470  1.00  0.00           C
ATOM    299  HD2 TYR A  19      59.260  73.710  57.130  1.00  0.00           H
ATOM    300  C   TYR A  19      55.550  74.570  59.020  1.00  0.00           C
ATOM    301  O   TYR A  19      55.600  75.320  58.040  1.00  0.00           O
ATOM    302  N   THR A  20      54.430  74.460  59.740  1.00  0.00           N
ATOM    303  H   THR A  20      54.580  73.880  60.550  1.00  0.00           H
ATOM    304  CA  THR A  20      53.180  75.160  59.590  1.00  0.00           C
ATOM    305  HA  THR A  20      53.360  75.790  58.710  1.00  0.00           H
ATOM    306  CB  THR A  20      52.060  74.150  59.360  1.00  0.00           C
ATOM    307  HB  THR A  20      51.350  74.820  58.880  1.00  0.00           H
ATOM    308  CG2 THR A  20      52.230  73.040  58.330  1.00  0.00           C
ATOM    309 1HG2 THR A  20      52.750  72.210  58.790  1.00  0.00           H
ATOM    310 2HG2 THR A  20      51.270  72.570  58.150  1.00  0.00           H
ATOM    311 3HG2 THR A  20      52.800  73.380  57.460  1.00  0.00           H
ATOM    312  OG1 THR A  20      51.470  73.800  60.600  1.00  0.00           O
ATOM    313  HG1 THR A  20      50.520  73.920  60.640  1.00  0.00           H
ATOM    314  C   THR A  20      52.850  76.200  60.660  1.00  0.00           C
ATOM    315  O   THR A  20      51.750  76.750  60.630  1.00  0.00           O
ATOM    316  N   THR A  21      53.780  76.530  61.560  1.00  0.00           N
ATOM    317  H   THR A  21      54.620  75.970  61.490  1.00  0.00           H
ATOM    318  CA  THR A  21      53.630  77.340  62.750  1.00  0.00           C
ATOM    319  HA  THR A  21      54.590  77.150  63.230  1.00  0.00           H
ATOM    320  CB  THR A  21      53.550  78.830  62.460  1.00  0.00           C
ATOM    321  HB  THR A  21      52.600  78.970  61.940  1.00  0.00           H
ATOM    322  CG2 THR A  21      53.540  79.890  63.550  1.00  0.00           C
ATOM    323 1HG2 THR A  21      53.400  80.910  63.200  1.00  0.00           H
ATOM    324 2HG2 THR A  21      52.790  79.630  64.310  1.00  0.00           H
ATOM    325 3HG2 THR A  21      54.540  79.920  63.990  1.00  0.00           H
ATOM    326  OG1 THR A  21      54.660  79.250  61.680  1.00  0.00           O
ATOM    327  HG1 THR A  21      54.500  79.070  60.750  1.00  0.00           H
ATOM    328  C   THR A  21      52.650  76.650  63.700  1.00  0.00           C
ATOM    329  O   THR A  21      51.920  77.290  64.460  1.00  0.00           O
ATOM    330  N   CYS A  22      52.530  75.340  63.590  1.00  0.00           N
ATOM    331  H   CYS A  22      53.030  74.970  62.790  1.00  0.00           H
ATOM    332  CA  CYS A  22      51.490  74.490  64.140  1.00  0.00           C
ATOM    333  HA  CYS A  22      51.540  73.530  63.610  1.00  0.00           H
ATOM    334  CB  CYS A  22      51.690  74.140  65.610  1.00  0.00           C
ATOM    335  HB1 CYS A  22      50.810  73.700  66.060  1.00  0.00           H
ATOM    336  HB2 CYS A  22      52.140  74.990  66.130  1.00  0.00           H
ATOM    337  SG  CYS A  22      53.100  73.010  65.680  1.00  0.00           S
ATOM    338  HG  CYS A  22      52.500  71.900  65.230  1.00  0.00           H
ATOM    339  C   CYS A  22      50.070  74.870  63.740  1.00  0.00           C
ATOM    340  O   CYS A  22      49.090  74.580  64.420  1.00  0.00           O
ATOM    341  N   LEU A  23      49.910  75.680  62.700  1.00  0.00           N
ATOM    342  H   LEU A  23      50.760  75.940  62.220  1.00  0.00           H
ATOM    343  CA  LEU A  23      48.610  75.960  62.100  1.00  0.00           C
ATOM    344  HA  LEU A  23      47.930  76.220  62.910  1.00  0.00           H
ATOM    345  CB  LEU A  23      48.740  77.210  61.240  1.00  0.00           C
ATOM    346  HB1 LEU A  23      47.770  77.600  60.920  1.00  0.00           H
ATOM    347  HB2 LEU A  23      49.260  76.970  60.310  1.00  0.00           H
ATOM    348  CG  LEU A  23      49.350  78.400  61.990  1.00  0.00           C
ATOM    349  HG  LEU A  23      50.310  78.080  62.370  1.00  0.00           H
ATOM    350  CD1 LEU A  23      49.490  79.610  61.080  1.00  0.00           C
ATOM    351 1HD1 LEU A  23      50.180  79.380  60.270  1.00  0.00           H
ATOM    352 2HD1 LEU A  23      48.530  79.890  60.630  1.00  0.00           H
ATOM    353 3HD1 LEU A  23      49.960  80.460  61.580  1.00  0.00           H
ATOM    354  CD2 LEU A  23      48.470  78.780  63.180  1.00  0.00           C
ATOM    355 1HD2 LEU A  23      48.390  78.030  63.960  1.00  0.00           H
ATOM    356 2HD2 LEU A  23      48.880  79.710  63.550  1.00  0.00           H
ATOM    357 3HD2 LEU A  23      47.430  78.870  62.850  1.00  0.00           H
ATOM    358  C   LEU A  23      48.020  74.790  61.340  1.00  0.00           C
ATOM    359  O   LEU A  23      48.760  74.060  60.670  1.00  0.00           O
ATOM    360  N   TYR A  24      46.690  74.650  61.280  1.00  0.00           N
ATOM    361  H   TYR A  24      46.180  75.400  61.710  1.00  0.00           H
ATOM    362  CA  TYR A  24      46.070  73.700  60.380  1.00  0.00           C
ATOM    363  HA  TYR A  24      46.650  72.790  60.390  1.00  0.00           H
ATOM    364  CB  TYR A  24      44.630  73.440  60.810  1.00  0.00           C
ATOM    365  HB1 TYR A  24      44.220  72.720  60.100  1.00  0.00           H
ATOM    366  HB2 TYR A  24      44.030  74.350  60.710  1.00  0.00           H
ATOM    367  CG  TYR A  24      44.540  72.770  62.170  1.00  0.00           C
ATOM    368  CD1 TYR A  24      44.280  73.490  63.340  1.00  0.00           C
ATOM    369  HD1 TYR A  24      44.200  74.560  63.420  1.00  0.00           H
ATOM    370  CE1 TYR A  24      44.270  72.770  64.540  1.00  0.00           C
ATOM    371  HE1 TYR A  24      44.200  73.350  65.450  1.00  0.00           H
ATOM    372  CZ  TYR A  24      44.260  71.360  64.580  1.00  0.00           C
ATOM    373  OH  TYR A  24      44.060  70.690  65.750  1.00  0.00           O
ATOM    374  HH  TYR A  24      44.080  69.750  65.550  1.00  0.00           H
ATOM    375  CE2 TYR A  24      44.410  70.650  63.360  1.00  0.00           C
ATOM    376  HE2 TYR A  24      44.320  69.580  63.480  1.00  0.00           H
ATOM    377  CD2 TYR A  24      44.520  71.370  62.170  1.00  0.00           C
ATOM    378  HD2 TYR A  24      44.320  70.760  61.300  1.00  0.00           H
ATOM    379  C   TYR A  24      46.070  74.270  58.970  1.00  0.00           C
ATOM    380  O   TYR A  24      45.600  75.380  58.770  1.00  0.00           O
ATOM    381  N   ILE A  25      46.730  73.620  58.010  1.00  0.00           N
ATOM    382  H   ILE A  25      47.280  72.810  58.240  1.00  0.00           H
ATOM    383  CA  ILE A  25      46.690  73.970  56.600  1.00  0.00           C
ATOM    384  HA  ILE A  25      46.440  74.990  56.320  1.00  0.00           H
ATOM    385  CB  ILE A  25      48.100  73.980  56.010  1.00  0.00           C
ATOM    386  HB  ILE A  25      47.960  74.180  54.940  1.00  0.00           H
ATOM    387  CG2 ILE A  25      48.930  75.120  56.600  1.00  0.00           C
ATOM    388 1HG2 ILE A  25      49.940  75.040  56.200  1.00  0.00           H
ATOM    389 2HG2 ILE A  25      48.500  76.050  56.230  1.00  0.00           H
ATOM    390 3HG2 ILE A  25      48.880  75.230  57.680  1.00  0.00           H
ATOM    391  CG1 ILE A  25      48.810  72.640  56.070  1.00  0.00           C
ATOM    392 1HG1 ILE A  25      48.120  71.840  55.830  1.00  0.00           H
ATOM    393 2HG1 ILE A  25      49.200  72.530  57.080  1.00  0.00           H
ATOM    394  CD  ILE A  25      50.030  72.320  55.210  1.00  0.00           C
ATOM    395  HD1 ILE A  25      50.340  71.320  55.480  1.00  0.00           H
ATOM    396  HD2 ILE A  25      49.700  72.460  54.180  1.00  0.00           H
ATOM    397  HD3 ILE A  25      50.750  73.120  55.400  1.00  0.00           H
ATOM    398  C   ILE A  25      45.780  73.070  55.780  1.00  0.00           C
ATOM    399  O   ILE A  25      45.560  71.960  56.270  1.00  0.00           O
ATOM    400  N   PRO A  26      45.160  73.440  54.650  1.00  0.00           N
ATOM    401  CD  PRO A  26      45.410  74.690  53.970  1.00  0.00           C
ATOM    402  HD1 PRO A  26      46.460  74.870  53.780  1.00  0.00           H
ATOM    403  HD2 PRO A  26      44.800  75.430  54.500  1.00  0.00           H
ATOM    404  CG  PRO A  26      44.770  74.590  52.590  1.00  0.00           C
ATOM    405  HG1 PRO A  26      45.560  74.350  51.870  1.00  0.00           H
ATOM    406  HG2 PRO A  26      44.330  75.570  52.430  1.00  0.00           H
ATOM    407  CB  PRO A  26      43.770  73.440  52.740  1.00  0.00           C
ATOM    408  HB1 PRO A  26      43.600  72.960  51.780  1.00  0.00           H
ATOM    409  HB2 PRO A  26      42.870  73.860  53.170  1.00  0.00           H
ATOM    410  CA  PRO A  26      44.430  72.540  53.780  1.00  0.00           C
ATOM    411  HA  PRO A  26      43.690  71.910  54.290  1.00  0.00           H
ATOM    412  C   PRO A  26      45.430  71.580  53.160  1.00  0.00           C
ATOM    413  O   PRO A  26      46.630  71.850  53.100  1.00  0.00           O
ATOM    414  N   LYS A  27      44.910  70.550  52.470  1.00  0.00           N
ATOM    415  H   LYS A  27      43.920  70.440  52.590  1.00  0.00           H
ATOM    416  CA  LYS A  27      45.680  69.690  51.610  1.00  0.00           C
ATOM    417  HA  LYS A  27      46.390  69.120  52.200  1.00  0.00           H
ATOM    418  CB  LYS A  27      44.730  68.760  50.850  1.00  0.00           C
ATOM    419  HB1 LYS A  27      45.230  68.280  50.010  1.00  0.00           H
ATOM    420  HB2 LYS A  27      43.900  69.430  50.610  1.00  0.00           H
ATOM    421  CG  LYS A  27      44.160  67.660  51.750  1.00  0.00           C
ATOM    422  HG1 LYS A  27      43.430  68.020  52.480  1.00  0.00           H
ATOM    423  HG2 LYS A  27      44.900  67.160  52.370  1.00  0.00           H
ATOM    424  CD  LYS A  27      43.590  66.530  50.900  1.00  0.00           C
ATOM    425  HD1 LYS A  27      44.440  66.080  50.380  1.00  0.00           H
ATOM    426  HD2 LYS A  27      42.950  66.890  50.090  1.00  0.00           H
ATOM    427  CE  LYS A  27      43.000  65.490  51.850  1.00  0.00           C
ATOM    428  HE1 LYS A  27      42.250  65.930  52.510  1.00  0.00           H
ATOM    429  HE2 LYS A  27      43.750  65.180  52.580  1.00  0.00           H
ATOM    430  NZ  LYS A  27      42.600  64.280  51.130  1.00  0.00           N
ATOM    431  HZ1 LYS A  27      43.390  63.700  50.860  1.00  0.00           H
ATOM    432  HZ2 LYS A  27      42.080  63.640  51.700  1.00  0.00           H
ATOM    433  HZ3 LYS A  27      42.060  64.460  50.300  1.00  0.00           H
ATOM    434  C   LYS A  27      46.410  70.480  50.540  1.00  0.00           C
ATOM    435  O   LYS A  27      45.960  71.560  50.150  1.00  0.00           O
ATOM    436  N   PRO A  28      47.330  69.800  49.860  1.00  0.00           N
ATOM    437  CD  PRO A  28      48.000  68.560  50.200  1.00  0.00           C
ATOM    438  HD1 PRO A  28      47.310  67.800  50.550  1.00  0.00           H
ATOM    439  HD2 PRO A  28      48.640  68.860  51.030  1.00  0.00           H
ATOM    440  CG  PRO A  28      48.800  68.090  48.980  1.00  0.00           C
ATOM    441  HG1 PRO A  28      48.250  67.460  48.290  1.00  0.00           H
ATOM    442  HG2 PRO A  28      49.660  67.520  49.330  1.00  0.00           H
ATOM    443  CB  PRO A  28      49.080  69.370  48.200  1.00  0.00           C
ATOM    444  HB1 PRO A  28      48.980  69.200  47.120  1.00  0.00           H
ATOM    445  HB2 PRO A  28      50.070  69.700  48.520  1.00  0.00           H
ATOM    446  CA  PRO A  28      47.980  70.310  48.670  1.00  0.00           C
ATOM    447  HA  PRO A  28      48.350  71.320  48.900  1.00  0.00           H
ATOM    448  C   PRO A  28      46.990  70.540  47.530  1.00  0.00           C
ATOM    449  O   PRO A  28      46.050  69.770  47.370  1.00  0.00           O
ATOM    450  N   THR A  29      47.200  71.550  46.680  1.00  0.00           N
ATOM    451  H   THR A  29      47.990  72.150  46.850  1.00  0.00           H
ATOM    452  CA  THR A  29      46.330  71.880  45.590  1.00  0.00           C
ATOM    453  HA  THR A  29      45.590  71.080  45.530  1.00  0.00           H
ATOM    454  CB  THR A  29      45.610  73.200  45.890  1.00  0.00           C
ATOM    455  HB  THR A  29      45.150  73.560  44.980  1.00  0.00           H
ATOM    456  CG2 THR A  29      44.370  73.070  46.770  1.00  0.00           C
ATOM    457 1HG2 THR A  29      43.910  74.020  47.030  1.00  0.00           H
ATOM    458 2HG2 THR A  29      43.720  72.360  46.260  1.00  0.00           H
ATOM    459 3HG2 THR A  29      44.710  72.690  47.740  1.00  0.00           H
ATOM    460  OG1 THR A  29      46.510  74.150  46.420  1.00  0.00           O
ATOM    461  HG1 THR A  29      46.660  73.900  47.340  1.00  0.00           H
ATOM    462  C   THR A  29      47.010  71.980  44.220  1.00  0.00           C
ATOM    463  O   THR A  29      47.990  72.710  44.130  1.00  0.00           O
ATOM    464  N   ALA A  30      46.450  71.370  43.180  1.00  0.00           N
ATOM    465  H   ALA A  30      45.580  70.870  43.250  1.00  0.00           H
ATOM    466  CA  ALA A  30      47.030  71.490  41.860  1.00  0.00           C
ATOM    467  HA  ALA A  30      47.930  72.100  41.940  1.00  0.00           H
ATOM    468  CB  ALA A  30      47.360  70.140  41.240  1.00  0.00           C
ATOM    469  HB1 ALA A  30      48.180  69.810  41.860  1.00  0.00           H
ATOM    470  HB2 ALA A  30      46.480  69.500  41.380  1.00  0.00           H
ATOM    471  HB3 ALA A  30      47.560  70.250  40.180  1.00  0.00           H
ATOM    472  C   ALA A  30      45.990  72.200  40.990  1.00  0.00           C
ATOM    473  O   ALA A  30      44.770  72.270  41.110  1.00  0.00           O
ATOM    474  N   LYS A  31      46.500  72.790  39.910  1.00  0.00           N
ATOM    475  H   LYS A  31      47.500  72.890  39.870  1.00  0.00           H
ATOM    476  CA  LYS A  31      45.720  73.540  38.960  1.00  0.00           C
ATOM    477  HA  LYS A  31      44.700  73.110  38.980  1.00  0.00           H
ATOM    478  CB  LYS A  31      45.760  74.990  39.440  1.00  0.00           C
ATOM    479  HB1 LYS A  31      46.740  75.300  39.820  1.00  0.00           H
ATOM    480  HB2 LYS A  31      45.110  75.060  40.300  1.00  0.00           H
ATOM    481  CG  LYS A  31      45.230  75.850  38.300  1.00  0.00           C
ATOM    482  HG1 LYS A  31      44.210  75.570  38.000  1.00  0.00           H
ATOM    483  HG2 LYS A  31      45.800  75.640  37.400  1.00  0.00           H
ATOM    484  CD  LYS A  31      45.290  77.370  38.450  1.00  0.00           C
ATOM    485  HD1 LYS A  31      45.260  77.920  37.500  1.00  0.00           H
ATOM    486  HD2 LYS A  31      46.270  77.600  38.870  1.00  0.00           H
ATOM    487  CE  LYS A  31      44.180  77.860  39.370  1.00  0.00           C
ATOM    488  HE1 LYS A  31      44.200  77.240  40.260  1.00  0.00           H
ATOM    489  HE2 LYS A  31      43.230  77.690  38.850  1.00  0.00           H
ATOM    490  NZ  LYS A  31      44.260  79.280  39.760  1.00  0.00           N
ATOM    491  HZ1 LYS A  31      43.800  79.350  40.650  1.00  0.00           H
ATOM    492  HZ2 LYS A  31      45.220  79.530  39.930  1.00  0.00           H
ATOM    493  HZ3 LYS A  31      43.920  79.910  39.040  1.00  0.00           H
ATOM    494  C   LYS A  31      46.340  73.190  37.610  1.00  0.00           C
ATOM    495  O   LYS A  31      47.560  73.300  37.500  1.00  0.00           O
ATOM    496  N   TYR A  32      45.530  72.960  36.580  1.00  0.00           N
ATOM    497  H   TYR A  32      44.560  73.090  36.800  1.00  0.00           H
ATOM    498  CA  TYR A  32      45.860  72.540  35.230  1.00  0.00           C
ATOM    499  HA  TYR A  32      46.950  72.500  35.120  1.00  0.00           H
ATOM    500  CB  TYR A  32      45.490  71.080  35.010  1.00  0.00           C
ATOM    501  HB1 TYR A  32      45.820  70.870  33.990  1.00  0.00           H
ATOM    502  HB2 TYR A  32      44.450  70.880  35.270  1.00  0.00           H
ATOM    503  CG  TYR A  32      46.170  70.130  35.970  1.00  0.00           C
ATOM    504  CD1 TYR A  32      47.450  69.690  35.610  1.00  0.00           C
ATOM    505  HD1 TYR A  32      47.940  69.940  34.680  1.00  0.00           H
ATOM    506  CE1 TYR A  32      48.140  68.800  36.450  1.00  0.00           C
ATOM    507  HE1 TYR A  32      49.120  68.440  36.140  1.00  0.00           H
ATOM    508  CZ  TYR A  32      47.560  68.390  37.660  1.00  0.00           C
ATOM    509  OH  TYR A  32      48.210  67.540  38.510  1.00  0.00           O
ATOM    510  HH  TYR A  32      47.640  67.220  39.230  1.00  0.00           H
ATOM    511  CE2 TYR A  32      46.250  68.780  37.990  1.00  0.00           C
ATOM    512  HE2 TYR A  32      45.770  68.360  38.870  1.00  0.00           H
ATOM    513  CD2 TYR A  32      45.550  69.600  37.110  1.00  0.00           C
ATOM    514  HD2 TYR A  32      44.570  69.950  37.400  1.00  0.00           H
ATOM    515  C   TYR A  32      45.230  73.380  34.130  1.00  0.00           C
ATOM    516  O   TYR A  32      44.040  73.640  34.090  1.00  0.00           O
ATOM    517  N   THR A  33      46.020  73.830  33.140  1.00  0.00           N
ATOM    518  H   THR A  33      47.010  73.690  33.250  1.00  0.00           H
ATOM    519  CA  THR A  33      45.580  74.640  32.020  1.00  0.00           C
ATOM    520  HA  THR A  33      44.500  74.620  31.960  1.00  0.00           H
ATOM    521  CB  THR A  33      46.070  76.070  32.150  1.00  0.00           C
ATOM    522  HB  THR A  33      47.160  76.090  32.060  1.00  0.00           H
ATOM    523  CG2 THR A  33      45.620  76.950  30.980  1.00  0.00           C
ATOM    524 1HG2 THR A  33      45.680  78.020  31.200  1.00  0.00           H
ATOM    525 2HG2 THR A  33      46.250  76.760  30.120  1.00  0.00           H
ATOM    526 3HG2 THR A  33      44.560  76.730  30.850  1.00  0.00           H
ATOM    527  OG1 THR A  33      45.530  76.680  33.300  1.00  0.00           O
ATOM    528  HG1 THR A  33      45.990  76.220  34.000  1.00  0.00           H
ATOM    529  C   THR A  33      46.070  74.180  30.650  1.00  0.00           C
ATOM    530  O   THR A  33      47.280  74.020  30.530  1.00  0.00           O
ATOM    531  N   PRO A  34      45.180  73.920  29.690  1.00  0.00           N
ATOM    532  CD  PRO A  34      43.740  74.090  29.740  1.00  0.00           C
ATOM    533  HD1 PRO A  34      43.530  75.090  30.120  1.00  0.00           H
ATOM    534  HD2 PRO A  34      43.340  73.290  30.370  1.00  0.00           H
ATOM    535  CG  PRO A  34      43.210  74.000  28.300  1.00  0.00           C
ATOM    536  HG1 PRO A  34      43.170  75.010  27.900  1.00  0.00           H
ATOM    537  HG2 PRO A  34      42.220  73.560  28.270  1.00  0.00           H
ATOM    538  CB  PRO A  34      44.280  73.090  27.700  1.00  0.00           C
ATOM    539  HB1 PRO A  34      44.330  73.310  26.630  1.00  0.00           H
ATOM    540  HB2 PRO A  34      44.230  72.020  27.890  1.00  0.00           H
ATOM    541  CA  PRO A  34      45.560  73.620  28.320  1.00  0.00           C
ATOM    542  HA  PRO A  34      46.300  72.820  28.290  1.00  0.00           H
ATOM    543  C   PRO A  34      46.180  74.840  27.650  1.00  0.00           C
ATOM    544  O   PRO A  34      45.690  75.950  27.850  1.00  0.00           O
ATOM    545  N   LEU A  35      47.180  74.630  26.790  1.00  0.00           N
ATOM    546  H   LEU A  35      47.590  73.710  26.810  1.00  0.00           H
ATOM    547  CA  LEU A  35      47.810  75.660  25.970  1.00  0.00           C
ATOM    548  HA  LEU A  35      47.150  76.520  25.910  1.00  0.00           H
ATOM    549  CB  LEU A  35      49.210  75.910  26.510  1.00  0.00           C
ATOM    550  HB1 LEU A  35      49.720  76.450  25.710  1.00  0.00           H
ATOM    551  HB2 LEU A  35      49.710  74.940  26.470  1.00  0.00           H
ATOM    552  CG  LEU A  35      49.450  76.630  27.830  1.00  0.00           C
ATOM    553  HG  LEU A  35      49.030  75.980  28.600  1.00  0.00           H
ATOM    554  CD1 LEU A  35      50.970  76.750  27.950  1.00  0.00           C
ATOM    555 1HD1 LEU A  35      51.250  77.540  27.240  1.00  0.00           H
ATOM    556 2HD1 LEU A  35      51.350  77.000  28.940  1.00  0.00           H
ATOM    557 3HD1 LEU A  35      51.480  75.820  27.690  1.00  0.00           H
ATOM    558  CD2 LEU A  35      48.730  77.930  28.170  1.00  0.00           C
ATOM    559 1HD2 LEU A  35      48.850  78.290  29.190  1.00  0.00           H
ATOM    560 2HD2 LEU A  35      49.180  78.670  27.510  1.00  0.00           H
ATOM    561 3HD2 LEU A  35      47.670  77.810  27.940  1.00  0.00           H
ATOM    562  C   LEU A  35      47.840  75.130  24.540  1.00  0.00           C
ATOM    563  O   LEU A  35      47.720  73.930  24.300  1.00  0.00           O
ATOM    564  N   VAL A  36      47.780  76.000  23.530  1.00  0.00           N
ATOM    565  H   VAL A  36      47.830  76.970  23.810  1.00  0.00           H
ATOM    566  CA  VAL A  36      47.530  75.670  22.150  1.00  0.00           C
ATOM    567  HA  VAL A  36      46.610  75.100  22.240  1.00  0.00           H
ATOM    568  CB  VAL A  36      47.070  76.800  21.230  1.00  0.00           C
ATOM    569  HB  VAL A  36      46.630  76.300  20.360  1.00  0.00           H
ATOM    570  CG1 VAL A  36      46.050  77.690  21.920  1.00  0.00           C
ATOM    571 1HG1 VAL A  36      45.240  77.060  22.320  1.00  0.00           H
ATOM    572 2HG1 VAL A  36      46.430  78.290  22.740  1.00  0.00           H
ATOM    573 3HG1 VAL A  36      45.580  78.400  21.240  1.00  0.00           H
ATOM    574  CG2 VAL A  36      48.210  77.700  20.750  1.00  0.00           C
ATOM    575 1HG2 VAL A  36      47.850  78.540  20.170  1.00  0.00           H
ATOM    576 2HG2 VAL A  36      48.800  78.000  21.620  1.00  0.00           H
ATOM    577 3HG2 VAL A  36      48.920  77.150  20.140  1.00  0.00           H
ATOM    578  C   VAL A  36      48.490  74.720  21.440  1.00  0.00           C
ATOM    579  O   VAL A  36      49.690  74.820  21.660  1.00  0.00           O
ATOM    580  N   GLY A  37      47.970  73.820  20.600  1.00  0.00           N
ATOM    581  H   GLY A  37      46.970  73.780  20.540  1.00  0.00           H
ATOM    582  CA  GLY A  37      48.690  73.050  19.600  1.00  0.00           C
ATOM    583  HA1 GLY A  37      48.110  72.200  19.260  1.00  0.00           H
ATOM    584  HA2 GLY A  37      49.590  72.590  20.020  1.00  0.00           H
ATOM    585  C   GLY A  37      49.040  73.950  18.440  1.00  0.00           C
ATOM    586  O   GLY A  37      48.180  74.730  18.030  1.00  0.00           O
ATOM    587  N   THR A  38      50.200  73.690  17.850  1.00  0.00           N
ATOM    588  H   THR A  38      50.780  72.890  18.050  1.00  0.00           H
ATOM    589  CA  THR A  38      50.700  74.500  16.760  1.00  0.00           C
ATOM    590  HA  THR A  38      49.930  75.120  16.310  1.00  0.00           H
ATOM    591  CB  THR A  38      51.930  75.250  17.250  1.00  0.00           C
ATOM    592  HB  THR A  38      52.260  75.910  16.450  1.00  0.00           H
ATOM    593  CG2 THR A  38      51.690  76.190  18.420  1.00  0.00           C
ATOM    594 1HG2 THR A  38      52.580  76.790  18.610  1.00  0.00           H
ATOM    595 2HG2 THR A  38      50.770  76.780  18.340  1.00  0.00           H
ATOM    596 3HG2 THR A  38      51.550  75.550  19.300  1.00  0.00           H
ATOM    597  OG1 THR A  38      52.980  74.390  17.630  1.00  0.00           O
ATOM    598  HG1 THR A  38      52.840  74.320  18.570  1.00  0.00           H
ATOM    599  C   THR A  38      51.180  73.570  15.650  1.00  0.00           C
ATOM    600  O   THR A  38      51.290  72.360  15.770  1.00  0.00           O
ATOM    601  N   SER A  39      51.530  74.190  14.510  1.00  0.00           N
ATOM    602  H   SER A  39      51.230  75.140  14.420  1.00  0.00           H
ATOM    603  CA  SER A  39      52.180  73.600  13.350  1.00  0.00           C
ATOM    604  HA  SER A  39      51.540  72.740  13.150  1.00  0.00           H
ATOM    605  CB  SER A  39      52.190  74.700  12.310  1.00  0.00           C
ATOM    606  HB1 SER A  39      52.560  74.300  11.360  1.00  0.00           H
ATOM    607  HB2 SER A  39      52.860  75.530  12.540  1.00  0.00           H
ATOM    608  OG  SER A  39      50.910  75.250  12.120  1.00  0.00           O
ATOM    609  HG  SER A  39      50.390  74.620  11.610  1.00  0.00           H
ATOM    610  C   SER A  39      53.520  72.940  13.620  1.00  0.00           C
ATOM    611  O   SER A  39      53.950  72.190  12.740  1.00  0.00           O
ATOM    612  N   LEU A  40      54.090  73.090  14.820  1.00  0.00           N
ATOM    613  H   LEU A  40      53.730  73.610  15.610  1.00  0.00           H
ATOM    614  CA  LEU A  40      55.380  72.520  15.120  1.00  0.00           C
ATOM    615  HA  LEU A  40      55.740  72.040  14.200  1.00  0.00           H
ATOM    616  CB  LEU A  40      56.350  73.640  15.470  1.00  0.00           C
ATOM    617  HB1 LEU A  40      56.050  74.150  16.380  1.00  0.00           H
ATOM    618  HB2 LEU A  40      56.380  74.400  14.690  1.00  0.00           H
ATOM    619  CG  LEU A  40      57.830  73.320  15.660  1.00  0.00           C
ATOM    620  HG  LEU A  40      57.930  72.790  16.610  1.00  0.00           H
ATOM    621  CD1 LEU A  40      58.530  72.400  14.660  1.00  0.00           C
ATOM    622 1HD1 LEU A  40      58.030  71.450  14.550  1.00  0.00           H
ATOM    623 2HD1 LEU A  40      58.530  72.890  13.680  1.00  0.00           H
ATOM    624 3HD1 LEU A  40      59.550  72.190  14.980  1.00  0.00           H
ATOM    625  CD2 LEU A  40      58.630  74.590  15.850  1.00  0.00           C
ATOM    626 1HD2 LEU A  40      58.430  75.110  16.790  1.00  0.00           H
ATOM    627 2HD2 LEU A  40      59.700  74.430  15.760  1.00  0.00           H
ATOM    628 3HD2 LEU A  40      58.320  75.340  15.130  1.00  0.00           H
ATOM    629  C   LEU A  40      55.310  71.510  16.270  1.00  0.00           C
ATOM    630  O   LEU A  40      56.020  70.510  16.280  1.00  0.00           O
ATOM    631  N   HIS A  41      54.390  71.770  17.190  1.00  0.00           N
ATOM    632  H   HIS A  41      53.770  72.570  17.180  1.00  0.00           H
ATOM    633  CA  HIS A  41      54.280  71.030  18.440  1.00  0.00           C
ATOM    634  HA  HIS A  41      54.840  70.120  18.310  1.00  0.00           H
ATOM    635  CB  HIS A  41      54.910  71.890  19.530  1.00  0.00           C
ATOM    636  HB1 HIS A  41      54.730  71.380  20.470  1.00  0.00           H
ATOM    637  HB2 HIS A  41      54.540  72.910  19.650  1.00  0.00           H
ATOM    638  CG  HIS A  41      56.370  72.220  19.370  1.00  0.00           C
ATOM    639  ND1 HIS A  41      57.390  71.280  19.380  1.00  0.00           N
ATOM    640  CE1 HIS A  41      58.510  72.000  19.370  1.00  0.00           C
ATOM    641  HE1 HIS A  41      59.490  71.620  19.590  1.00  0.00           H
ATOM    642  NE2 HIS A  41      58.270  73.330  19.380  1.00  0.00           N
ATOM    643  HE2 HIS A  41      59.030  73.980  19.290  1.00  0.00           H
ATOM    644  CD2 HIS A  41      56.900  73.490  19.350  1.00  0.00           C
ATOM    645  HD2 HIS A  41      56.350  74.390  19.560  1.00  0.00           H
ATOM    646  C   HIS A  41      52.870  70.690  18.870  1.00  0.00           C
ATOM    647  O   HIS A  41      51.970  71.450  18.510  1.00  0.00           O
ATOM    648  N   PRO A  42      52.690  69.620  19.660  1.00  0.00           N
ATOM    649  CD  PRO A  42      53.640  68.630  20.100  1.00  0.00           C
ATOM    650  HD1 PRO A  42      54.010  68.960  21.080  1.00  0.00           H
ATOM    651  HD2 PRO A  42      54.540  68.500  19.490  1.00  0.00           H
ATOM    652  CG  PRO A  42      52.910  67.310  20.330  1.00  0.00           C
ATOM    653  HG1 PRO A  42      53.350  66.570  21.010  1.00  0.00           H
ATOM    654  HG2 PRO A  42      52.640  66.840  19.390  1.00  0.00           H
ATOM    655  CB  PRO A  42      51.630  67.910  20.900  1.00  0.00           C
ATOM    656  HB1 PRO A  42      51.790  68.190  21.940  1.00  0.00           H
ATOM    657  HB2 PRO A  42      50.860  67.150  20.750  1.00  0.00           H
ATOM    658  CA  PRO A  42      51.410  69.260  20.230  1.00  0.00           C
ATOM    659  HA  PRO A  42      50.690  69.110  19.430  1.00  0.00           H
ATOM    660  C   PRO A  42      50.840  70.210  21.280  1.00  0.00           C
ATOM    661  O   PRO A  42      51.580  71.090  21.710  1.00  0.00           O
ATOM    662  N   VAL A  43      49.580  70.010  21.670  1.00  0.00           N
ATOM    663  H   VAL A  43      49.060  69.340  21.130  1.00  0.00           H
ATOM    664  CA  VAL A  43      49.030  70.640  22.850  1.00  0.00           C
ATOM    665  HA  VAL A  43      49.040  71.700  22.580  1.00  0.00           H
ATOM    666  CB  VAL A  43      47.550  70.340  23.010  1.00  0.00           C
ATOM    667  HB  VAL A  43      47.170  70.780  23.940  1.00  0.00           H
ATOM    668  CG1 VAL A  43      46.570  70.860  21.950  1.00  0.00           C
ATOM    669 1HG1 VAL A  43      45.530  70.680  22.210  1.00  0.00           H
ATOM    670 2HG1 VAL A  43      46.800  71.930  21.890  1.00  0.00           H
ATOM    671 3HG1 VAL A  43      46.790  70.480  20.960  1.00  0.00           H
ATOM    672  CG2 VAL A  43      47.300  68.850  23.210  1.00  0.00           C
ATOM    673 1HG2 VAL A  43      47.710  68.620  24.190  1.00  0.00           H
ATOM    674 2HG2 VAL A  43      46.220  68.670  23.240  1.00  0.00           H
ATOM    675 3HG2 VAL A  43      47.830  68.280  22.450  1.00  0.00           H
ATOM    676  C   VAL A  43      49.750  70.300  24.150  1.00  0.00           C
ATOM    677  O   VAL A  43      50.240  69.180  24.310  1.00  0.00           O
ATOM    678  N   LEU A  44      49.740  71.260  25.060  1.00  0.00           N
ATOM    679  H   LEU A  44      49.220  72.100  24.820  1.00  0.00           H
ATOM    680  CA  LEU A  44      50.620  71.240  26.220  1.00  0.00           C
ATOM    681  HA  LEU A  44      51.050  70.250  26.370  1.00  0.00           H
ATOM    682  CB  LEU A  44      51.680  72.340  26.110  1.00  0.00           C
ATOM    683  HB1 LEU A  44      52.260  72.330  27.030  1.00  0.00           H
ATOM    684  HB2 LEU A  44      51.100  73.260  26.050  1.00  0.00           H
ATOM    685  CG  LEU A  44      52.630  72.420  24.910  1.00  0.00           C
ATOM    686  HG  LEU A  44      52.010  72.630  24.030  1.00  0.00           H
ATOM    687  CD1 LEU A  44      53.660  73.510  25.180  1.00  0.00           C
ATOM    688 1HD1 LEU A  44      54.180  73.520  26.130  1.00  0.00           H
ATOM    689 2HD1 LEU A  44      54.380  73.480  24.370  1.00  0.00           H
ATOM    690 3HD1 LEU A  44      53.110  74.430  25.020  1.00  0.00           H
ATOM    691  CD2 LEU A  44      53.290  71.080  24.580  1.00  0.00           C
ATOM    692 1HD2 LEU A  44      52.710  70.510  23.860  1.00  0.00           H
ATOM    693 2HD2 LEU A  44      54.280  71.140  24.140  1.00  0.00           H
ATOM    694 3HD2 LEU A  44      53.500  70.540  25.500  1.00  0.00           H
ATOM    695  C   LEU A  44      49.710  71.560  27.390  1.00  0.00           C
ATOM    696  O   LEU A  44      48.680  72.230  27.200  1.00  0.00           O
ATOM    697  N   TRP A  45      50.230  71.270  28.570  1.00  0.00           N
ATOM    698  H   TRP A  45      51.120  70.790  28.600  1.00  0.00           H
ATOM    699  CA  TRP A  45      49.640  71.610  29.850  1.00  0.00           C
ATOM    700  HA  TRP A  45      48.750  72.170  29.600  1.00  0.00           H
ATOM    701  CB  TRP A  45      49.200  70.330  30.560  1.00  0.00           C
ATOM    702  HB1 TRP A  45      48.860  70.500  31.590  1.00  0.00           H
ATOM    703  HB2 TRP A  45      50.060  69.650  30.490  1.00  0.00           H
ATOM    704  CG  TRP A  45      48.040  69.640  29.940  1.00  0.00           C
ATOM    705  CD1 TRP A  45      48.160  68.680  29.000  1.00  0.00           C
ATOM    706  HD1 TRP A  45      49.080  68.190  28.700  1.00  0.00           H
ATOM    707  NE1 TRP A  45      46.910  68.350  28.520  1.00  0.00           N
ATOM    708  HE1 TRP A  45      46.770  67.570  27.890  1.00  0.00           H
ATOM    709  CE2 TRP A  45      45.890  69.050  29.140  1.00  0.00           C
ATOM    710  CZ2 TRP A  45      44.500  69.020  29.070  1.00  0.00           C
ATOM    711  HZ2 TRP A  45      43.950  68.440  28.340  1.00  0.00           H
ATOM    712  CH2 TRP A  45      43.810  69.950  29.890  1.00  0.00           C
ATOM    713  HH2 TRP A  45      42.750  69.830  29.800  1.00  0.00           H
ATOM    714  CZ3 TRP A  45      44.480  70.830  30.740  1.00  0.00           C
ATOM    715  HZ3 TRP A  45      43.890  71.420  31.420  1.00  0.00           H
ATOM    716  CE3 TRP A  45      45.880  70.780  30.830  1.00  0.00           C
ATOM    717  HE3 TRP A  45      46.460  71.450  31.440  1.00  0.00           H
ATOM    718  CD2 TRP A  45      46.610  69.890  30.020  1.00  0.00           C
ATOM    719  C   TRP A  45      50.630  72.450  30.650  1.00  0.00           C
ATOM    720  O   TRP A  45      51.730  72.010  31.000  1.00  0.00           O
ATOM    721  N   ASN A  46      50.120  73.580  31.120  1.00  0.00           N
ATOM    722  H   ASN A  46      49.260  73.900  30.710  1.00  0.00           H
ATOM    723  CA  ASN A  46      50.660  74.340  32.240  1.00  0.00           C
ATOM    724  HA  ASN A  46      51.720  74.170  32.410  1.00  0.00           H
ATOM    725  CB  ASN A  46      50.310  75.800  32.010  1.00  0.00           C
ATOM    726  HB1 ASN A  46      49.350  75.900  31.510  1.00  0.00           H
ATOM    727  HB2 ASN A  46      51.010  76.240  31.290  1.00  0.00           H
ATOM    728  CG  ASN A  46      50.350  76.650  33.270  1.00  0.00           C
ATOM    729  OD1 ASN A  46      49.280  77.170  33.570  1.00  0.00           O
ATOM    730  ND2 ASN A  46      51.490  76.890  33.920  1.00  0.00           N
ATOM    731 1HD2 ASN A  46      52.410  76.500  33.770  1.00  0.00           H
ATOM    732 2HD2 ASN A  46      51.410  77.570  34.670  1.00  0.00           H
ATOM    733  C   ASN A  46      50.020  73.860  33.550  1.00  0.00           C
ATOM    734  O   ASN A  46      48.810  73.640  33.630  1.00  0.00           O
ATOM    735  N   CYS A  47      50.820  73.680  34.600  1.00  0.00           N
ATOM    736  H   CYS A  47      51.770  73.950  34.420  1.00  0.00           H
ATOM    737  CA  CYS A  47      50.470  73.270  35.940  1.00  0.00           C
ATOM    738  HA  CYS A  47      49.390  73.190  35.930  1.00  0.00           H
ATOM    739  CB  CYS A  47      51.230  72.000  36.330  1.00  0.00           C
ATOM    740  HB1 CYS A  47      52.280  72.140  36.570  1.00  0.00           H
ATOM    741  HB2 CYS A  47      51.220  71.330  35.480  1.00  0.00           H
ATOM    742  SG  CYS A  47      50.370  71.290  37.750  1.00  0.00           S
ATOM    743  HG  CYS A  47      49.110  71.350  37.330  1.00  0.00           H
ATOM    744  C   CYS A  47      50.870  74.360  36.920  1.00  0.00           C
ATOM    745  O   CYS A  47      51.840  75.070  36.670  1.00  0.00           O
ATOM    746  N   GLN A  48      50.260  74.310  38.120  1.00  0.00           N
ATOM    747  H   GLN A  48      49.350  73.890  38.140  1.00  0.00           H
ATOM    748  CA  GLN A  48      50.800  74.800  39.370  1.00  0.00           C
ATOM    749  HA  GLN A  48      51.880  74.720  39.280  1.00  0.00           H
ATOM    750  CB  GLN A  48      50.150  76.160  39.600  1.00  0.00           C
ATOM    751  HB1 GLN A  48      49.080  76.000  39.760  1.00  0.00           H
ATOM    752  HB2 GLN A  48      50.340  76.830  38.760  1.00  0.00           H
ATOM    753  CG  GLN A  48      50.560  76.930  40.850  1.00  0.00           C
ATOM    754  HG1 GLN A  48      51.640  77.070  40.890  1.00  0.00           H
ATOM    755  HG2 GLN A  48      50.220  76.350  41.700  1.00  0.00           H
ATOM    756  CD  GLN A  48      49.840  78.280  40.890  1.00  0.00           C
ATOM    757  OE1 GLN A  48      48.770  78.450  40.310  1.00  0.00           O
ATOM    758  NE2 GLN A  48      50.440  79.260  41.570  1.00  0.00           N
ATOM    759 1HE2 GLN A  48      51.200  78.950  42.170  1.00  0.00           H
ATOM    760 2HE2 GLN A  48      50.210  80.240  41.450  1.00  0.00           H
ATOM    761  C   GLN A  48      50.430  73.880  40.530  1.00  0.00           C
ATOM    762  O   GLN A  48      49.240  73.660  40.760  1.00  0.00           O
ATOM    763  N   LEU A  49      51.390  73.500  41.390  1.00  0.00           N
ATOM    764  H   LEU A  49      52.310  73.870  41.190  1.00  0.00           H
ATOM    765  CA  LEU A  49      51.190  72.930  42.700  1.00  0.00           C
ATOM    766  HA  LEU A  49      50.160  72.580  42.770  1.00  0.00           H
ATOM    767  CB  LEU A  49      52.150  71.760  42.890  1.00  0.00           C
ATOM    768  HB1 LEU A  49      53.190  72.120  42.810  1.00  0.00           H
ATOM    769  HB2 LEU A  49      52.120  71.000  42.120  1.00  0.00           H
ATOM    770  CG  LEU A  49      52.070  71.020  44.230  1.00  0.00           C
ATOM    771  HG  LEU A  49      52.430  71.810  44.890  1.00  0.00           H
ATOM    772  CD1 LEU A  49      50.690  70.490  44.580  1.00  0.00           C
ATOM    773 1HD1 LEU A  49      50.790  69.630  45.230  1.00  0.00           H
ATOM    774 2HD1 LEU A  49      50.170  71.310  45.090  1.00  0.00           H
ATOM    775 3HD1 LEU A  49      50.160  70.160  43.690  1.00  0.00           H
ATOM    776  CD2 LEU A  49      53.120  69.930  44.090  1.00  0.00           C
ATOM    777 1HD2 LEU A  49      53.960  70.270  43.490  1.00  0.00           H
ATOM    778 2HD2 LEU A  49      53.330  69.670  45.120  1.00  0.00           H
ATOM    779 3HD2 LEU A  49      52.740  68.990  43.660  1.00  0.00           H
ATOM    780  C   LEU A  49      51.240  74.010  43.780  1.00  0.00           C
ATOM    781  O   LEU A  49      51.940  75.010  43.660  1.00  0.00           O
ATOM    782  N   SER A  50      50.450  73.830  44.850  1.00  0.00           N
ATOM    783  H   SER A  50      49.710  73.150  44.830  1.00  0.00           H
ATOM    784  CA  SER A  50      50.580  74.640  46.040  1.00  0.00           C
ATOM    785  HA  SER A  50      51.610  75.010  46.090  1.00  0.00           H
ATOM    786  CB  SER A  50      49.610  75.820  46.160  1.00  0.00           C
ATOM    787  HB1 SER A  50      49.940  76.460  46.980  1.00  0.00           H
ATOM    788  HB2 SER A  50      48.590  75.440  46.210  1.00  0.00           H
ATOM    789  OG  SER A  50      49.720  76.560  44.960  1.00  0.00           O
ATOM    790  HG  SER A  50      49.380  77.420  45.170  1.00  0.00           H
ATOM    791  C   SER A  50      50.530  73.750  47.260  1.00  0.00           C
ATOM    792  O   SER A  50      49.680  72.870  47.420  1.00  0.00           O
ATOM    793  N   PHE A  51      51.460  73.960  48.190  1.00  0.00           N
ATOM    794  H   PHE A  51      52.180  74.640  48.000  1.00  0.00           H
ATOM    795  CA  PHE A  51      51.420  73.360  49.510  1.00  0.00           C
ATOM    796  HA  PHE A  51      50.380  73.180  49.760  1.00  0.00           H
ATOM    797  CB  PHE A  51      52.070  71.970  49.470  1.00  0.00           C
ATOM    798  HB1 PHE A  51      53.020  72.120  48.950  1.00  0.00           H
ATOM    799  HB2 PHE A  51      51.470  71.290  48.880  1.00  0.00           H
ATOM    800  CG  PHE A  51      52.250  71.170  50.740  1.00  0.00           C
ATOM    801  CD1 PHE A  51      51.210  70.880  51.630  1.00  0.00           C
ATOM    802  HD1 PHE A  51      50.200  71.200  51.390  1.00  0.00           H
ATOM    803  CE1 PHE A  51      51.430  70.200  52.830  1.00  0.00           C
ATOM    804  HE1 PHE A  51      50.630  70.080  53.550  1.00  0.00           H
ATOM    805  CZ  PHE A  51      52.710  69.790  53.190  1.00  0.00           C
ATOM    806  HZ  PHE A  51      52.960  69.420  54.170  1.00  0.00           H
ATOM    807  CE2 PHE A  51      53.720  70.050  52.240  1.00  0.00           C
ATOM    808  HE2 PHE A  51      54.680  69.690  52.580  1.00  0.00           H
ATOM    809  CD2 PHE A  51      53.520  70.630  50.990  1.00  0.00           C
ATOM    810  HD2 PHE A  51      54.310  70.660  50.250  1.00  0.00           H
ATOM    811  C   PHE A  51      52.070  74.180  50.620  1.00  0.00           C
ATOM    812  O   PHE A  51      53.020  74.870  50.280  1.00  0.00           O
ATOM    813  N   ALA A  52      51.550  74.120  51.840  1.00  0.00           N
ATOM    814  H   ALA A  52      50.790  73.460  51.850  1.00  0.00           H
ATOM    815  CA  ALA A  52      51.990  74.760  53.070  1.00  0.00           C
ATOM    816  HA  ALA A  52      51.170  74.610  53.780  1.00  0.00           H
ATOM    817  CB  ALA A  52      53.220  73.970  53.530  1.00  0.00           C
ATOM    818  HB1 ALA A  52      54.030  74.020  52.810  1.00  0.00           H
ATOM    819  HB2 ALA A  52      53.600  74.370  54.460  1.00  0.00           H
ATOM    820  HB3 ALA A  52      52.960  72.930  53.750  1.00  0.00           H
ATOM    821  C   ALA A  52      52.100  76.270  53.030  1.00  0.00           C
ATOM    822  O   ALA A  52      52.950  76.770  53.770  1.00  0.00           O
ATOM    823  N   GLY A  53      51.390  76.920  52.100  1.00  0.00           N
ATOM    824  H   GLY A  53      50.880  76.330  51.460  1.00  0.00           H
ATOM    825  CA  GLY A  53      51.660  78.300  51.750  1.00  0.00           C
ATOM    826  HA1 GLY A  53      51.950  78.860  52.640  1.00  0.00           H
ATOM    827  HA2 GLY A  53      50.740  78.720  51.370  1.00  0.00           H
ATOM    828  C   GLY A  53      52.640  78.680  50.650  1.00  0.00           C
ATOM    829  O   GLY A  53      52.830  79.860  50.400  1.00  0.00           O
ATOM    830  N   TYR A  54      53.350  77.730  50.040  1.00  0.00           N
ATOM    831  H   TYR A  54      53.150  76.810  50.400  1.00  0.00           H
ATOM    832  CA  TYR A  54      54.300  77.760  48.940  1.00  0.00           C
ATOM    833  HA  TYR A  54      54.610  78.800  48.790  1.00  0.00           H
ATOM    834  CB  TYR A  54      55.530  76.940  49.340  1.00  0.00           C
ATOM    835  HB1 TYR A  54      56.400  76.970  48.690  1.00  0.00           H
ATOM    836  HB2 TYR A  54      55.230  75.880  49.370  1.00  0.00           H
ATOM    837  CG  TYR A  54      56.140  77.180  50.700  1.00  0.00           C
ATOM    838  CD1 TYR A  54      57.210  78.090  50.790  1.00  0.00           C
ATOM    839  HD1 TYR A  54      57.680  78.470  49.900  1.00  0.00           H
ATOM    840  CE1 TYR A  54      57.720  78.410  52.060  1.00  0.00           C
ATOM    841  HE1 TYR A  54      58.540  79.100  52.070  1.00  0.00           H
ATOM    842  CZ  TYR A  54      57.230  77.710  53.190  1.00  0.00           C
ATOM    843  OH  TYR A  54      58.010  77.830  54.310  1.00  0.00           O
ATOM    844  HH  TYR A  54      57.510  77.490  55.060  1.00  0.00           H
ATOM    845  CE2 TYR A  54      56.210  76.750  53.080  1.00  0.00           C
ATOM    846  HE2 TYR A  54      55.810  76.220  53.930  1.00  0.00           H
ATOM    847  CD2 TYR A  54      55.700  76.460  51.810  1.00  0.00           C
ATOM    848  HD2 TYR A  54      54.850  75.790  51.770  1.00  0.00           H
ATOM    849  C   TYR A  54      53.700  77.310  47.620  1.00  0.00           C
ATOM    850  O   TYR A  54      52.680  76.630  47.600  1.00  0.00           O
ATOM    851  N   THR A  55      54.280  77.630  46.450  1.00  0.00           N
ATOM    852  H   THR A  55      55.140  78.150  46.500  1.00  0.00           H
ATOM    853  CA  THR A  55      53.680  77.250  45.190  1.00  0.00           C
ATOM    854  HA  THR A  55      53.160  76.310  45.310  1.00  0.00           H
ATOM    855  CB  THR A  55      52.640  78.330  44.860  1.00  0.00           C
ATOM    856  HB  THR A  55      51.820  78.260  45.580  1.00  0.00           H
ATOM    857  CG2 THR A  55      53.060  79.780  44.690  1.00  0.00           C
ATOM    858 1HG2 THR A  55      53.590  79.840  43.750  1.00  0.00           H
ATOM    859 2HG2 THR A  55      52.200  80.440  44.660  1.00  0.00           H
ATOM    860 3HG2 THR A  55      53.730  80.090  45.510  1.00  0.00           H
ATOM    861  OG1 THR A  55      52.070  77.970  43.620  1.00  0.00           O
ATOM    862  HG1 THR A  55      51.560  77.160  43.730  1.00  0.00           H
ATOM    863  C   THR A  55      54.750  77.160  44.100  1.00  0.00           C
ATOM    864  O   THR A  55      55.770  77.850  44.140  1.00  0.00           O
ATOM    865  N   GLU A  56      54.530  76.340  43.080  1.00  0.00           N
ATOM    866  H   GLU A  56      53.670  75.830  42.970  1.00  0.00           H
ATOM    867  CA  GLU A  56      55.430  76.270  41.940  1.00  0.00           C
ATOM    868  HA  GLU A  56      55.850  77.250  41.730  1.00  0.00           H
ATOM    869  CB  GLU A  56      56.560  75.290  42.270  1.00  0.00           C
ATOM    870  HB1 GLU A  56      56.110  74.410  42.710  1.00  0.00           H
ATOM    871  HB2 GLU A  56      57.140  75.680  43.100  1.00  0.00           H
ATOM    872  CG  GLU A  56      57.630  75.100  41.210  1.00  0.00           C
ATOM    873  HG1 GLU A  56      57.160  74.700  40.300  1.00  0.00           H
ATOM    874  HG2 GLU A  56      58.380  74.390  41.580  1.00  0.00           H
ATOM    875  CD  GLU A  56      58.390  76.370  40.850  1.00  0.00           C
ATOM    876  OE1 GLU A  56      58.110  76.940  39.770  1.00  0.00           O
ATOM    877  OE2 GLU A  56      59.100  76.990  41.680  1.00  0.00           O
ATOM    878  C   GLU A  56      54.710  75.830  40.680  1.00  0.00           C
ATOM    879  O   GLU A  56      53.770  75.050  40.820  1.00  0.00           O
ATOM    880  N   SER A  57      55.180  76.220  39.490  1.00  0.00           N
ATOM    881  H   SER A  57      56.100  76.640  39.590  1.00  0.00           H
ATOM    882  CA  SER A  57      54.410  76.180  38.270  1.00  0.00           C
ATOM    883  HA  SER A  57      53.540  75.530  38.430  1.00  0.00           H
ATOM    884  CB  SER A  57      53.900  77.570  37.900  1.00  0.00           C
ATOM    885  HB1 SER A  57      53.360  78.080  38.700  1.00  0.00           H
ATOM    886  HB2 SER A  57      53.200  77.530  37.070  1.00  0.00           H
ATOM    887  OG  SER A  57      54.980  78.410  37.550  1.00  0.00           O
ATOM    888  HG  SER A  57      55.410  78.670  38.370  1.00  0.00           H
ATOM    889  C   SER A  57      55.250  75.500  37.200  1.00  0.00           C
ATOM    890  O   SER A  57      56.470  75.510  37.410  1.00  0.00           O
ATOM    891  N   ALA A  58      54.720  74.830  36.170  1.00  0.00           N
ATOM    892  H   ALA A  58      53.720  74.920  36.090  1.00  0.00           H
ATOM    893  CA  ALA A  58      55.510  74.180  35.150  1.00  0.00           C
ATOM    894  HA  ALA A  58      56.530  74.540  35.030  1.00  0.00           H
ATOM    895  CB  ALA A  58      55.640  72.720  35.600  1.00  0.00           C
ATOM    896  HB1 ALA A  58      54.620  72.380  35.760  1.00  0.00           H
ATOM    897  HB2 ALA A  58      56.290  72.140  34.960  1.00  0.00           H
ATOM    898  HB3 ALA A  58      56.110  72.690  36.590  1.00  0.00           H
ATOM    899  C   ALA A  58      54.710  74.110  33.860  1.00  0.00           C
ATOM    900  O   ALA A  58      53.470  74.050  33.890  1.00  0.00           O
ATOM    901  N   VAL A  59      55.430  73.920  32.760  1.00  0.00           N
ATOM    902  H   VAL A  59      56.440  73.940  32.800  1.00  0.00           H
ATOM    903  CA  VAL A  59      54.810  73.530  31.510  1.00  0.00           C
ATOM    904  HA  VAL A  59      53.750  73.330  31.710  1.00  0.00           H
ATOM    905  CB  VAL A  59      54.860  74.550  30.390  1.00  0.00           C
ATOM    906  HB  VAL A  59      55.900  74.650  30.080  1.00  0.00           H
ATOM    907  CG1 VAL A  59      53.890  74.350  29.220  1.00  0.00           C
ATOM    908 1HG1 VAL A  59      54.080  75.150  28.520  1.00  0.00           H
ATOM    909 2HG1 VAL A  59      54.130  73.410  28.730  1.00  0.00           H
ATOM    910 3HG1 VAL A  59      52.850  74.370  29.560  1.00  0.00           H
ATOM    911  CG2 VAL A  59      54.480  75.930  30.940  1.00  0.00           C
ATOM    912 1HG2 VAL A  59      53.460  75.910  31.300  1.00  0.00           H
ATOM    913 2HG2 VAL A  59      55.160  76.200  31.750  1.00  0.00           H
ATOM    914 3HG2 VAL A  59      54.580  76.750  30.230  1.00  0.00           H
ATOM    915  C   VAL A  59      55.460  72.280  30.920  1.00  0.00           C
ATOM    916  O   VAL A  59      56.680  72.160  30.920  1.00  0.00           O
ATOM    917  N   ASN A  60      54.610  71.380  30.420  1.00  0.00           N
ATOM    918  H   ASN A  60      53.630  71.640  30.420  1.00  0.00           H
ATOM    919  CA  ASN A  60      54.950  70.090  29.870  1.00  0.00           C
ATOM    920  HA  ASN A  60      55.840  70.190  29.240  1.00  0.00           H
ATOM    921  CB  ASN A  60      55.350  69.040  30.910  1.00  0.00           C
ATOM    922  HB1 ASN A  60      54.510  68.360  31.070  1.00  0.00           H
ATOM    923  HB2 ASN A  60      55.640  69.580  31.810  1.00  0.00           H
ATOM    924  CG  ASN A  60      56.530  68.170  30.530  1.00  0.00           C
ATOM    925  OD1 ASN A  60      56.410  67.290  29.690  1.00  0.00           O
ATOM    926  ND2 ASN A  60      57.700  68.550  31.060  1.00  0.00           N
ATOM    927 1HD2 ASN A  60      57.600  69.210  31.810  1.00  0.00           H
ATOM    928 2HD2 ASN A  60      58.460  67.870  31.020  1.00  0.00           H
ATOM    929  C   ASN A  60      53.860  69.520  28.970  1.00  0.00           C
ATOM    930  O   ASN A  60      52.730  69.990  28.940  1.00  0.00           O
ATOM    931  N   SER A  61      54.160  68.460  28.210  1.00  0.00           N
ATOM    932  H   SER A  61      55.100  68.110  28.240  1.00  0.00           H
ATOM    933  CA  SER A  61      53.250  67.810  27.290  1.00  0.00           C
ATOM    934  HA  SER A  61      52.900  68.500  26.520  1.00  0.00           H
ATOM    935  CB  SER A  61      54.020  66.660  26.650  1.00  0.00           C
ATOM    936  HB1 SER A  61      53.430  65.990  26.020  1.00  0.00           H
ATOM    937  HB2 SER A  61      54.440  66.030  27.430  1.00  0.00           H
ATOM    938  OG  SER A  61      55.080  67.200  25.900  1.00  0.00           O
ATOM    939  HG  SER A  61      54.670  67.520  25.100  1.00  0.00           H
ATOM    940  C   SER A  61      52.000  67.260  27.980  1.00  0.00           C
ATOM    941  O   SER A  61      50.930  67.290  27.400  1.00  0.00           O
ATOM    942  N   THR A  62      52.000  66.640  29.170  1.00  0.00           N
ATOM    943  H   THR A  62      52.820  66.840  29.710  1.00  0.00           H
ATOM    944  CA  THR A  62      50.910  66.020  29.890  1.00  0.00           C
ATOM    945  HA  THR A  62      49.980  66.100  29.310  1.00  0.00           H
ATOM    946  CB  THR A  62      51.220  64.550  30.070  1.00  0.00           C
ATOM    947  HB  THR A  62      50.460  64.220  30.780  1.00  0.00           H
ATOM    948  CG2 THR A  62      51.180  63.780  28.750  1.00  0.00           C
ATOM    949 1HG2 THR A  62      51.740  62.860  28.830  1.00  0.00           H
ATOM    950 2HG2 THR A  62      50.120  63.770  28.480  1.00  0.00           H
ATOM    951 3HG2 THR A  62      51.780  64.340  28.020  1.00  0.00           H
ATOM    952  OG1 THR A  62      52.340  64.210  30.850  1.00  0.00           O
ATOM    953  HG1 THR A  62      52.240  63.260  31.000  1.00  0.00           H
ATOM    954  C   THR A  62      50.770  66.780  31.200  1.00  0.00           C
ATOM    955  O   THR A  62      51.680  67.400  31.760  1.00  0.00           O
ATOM    956  N   LYS A  63      49.540  66.690  31.720  1.00  0.00           N
ATOM    957  H   LYS A  63      48.870  66.130  31.230  1.00  0.00           H
ATOM    958  CA  LYS A  63      49.250  67.100  33.080  1.00  0.00           C
ATOM    959  HA  LYS A  63      49.350  68.180  33.130  1.00  0.00           H
ATOM    960  CB  LYS A  63      47.820  66.760  33.510  1.00  0.00           C
ATOM    961  HB1 LYS A  63      47.790  67.120  34.540  1.00  0.00           H
ATOM    962  HB2 LYS A  63      47.720  65.700  33.290  1.00  0.00           H
ATOM    963  CG  LYS A  63      46.810  67.520  32.660  1.00  0.00           C
ATOM    964  HG1 LYS A  63      46.870  67.220  31.610  1.00  0.00           H
ATOM    965  HG2 LYS A  63      47.060  68.580  32.710  1.00  0.00           H
ATOM    966  CD  LYS A  63      45.500  67.090  33.330  1.00  0.00           C
ATOM    967  HD1 LYS A  63      45.500  67.220  34.400  1.00  0.00           H
ATOM    968  HD2 LYS A  63      45.460  66.020  33.120  1.00  0.00           H
ATOM    969  CE  LYS A  63      44.380  67.790  32.560  1.00  0.00           C
ATOM    970  HE1 LYS A  63      44.340  67.610  31.490  1.00  0.00           H
ATOM    971  HE2 LYS A  63      44.480  68.870  32.730  1.00  0.00           H
ATOM    972  NZ  LYS A  63      43.100  67.450  33.200  1.00  0.00           N
ATOM    973  HZ1 LYS A  63      42.350  68.070  32.930  1.00  0.00           H
ATOM    974  HZ2 LYS A  63      42.850  66.550  32.830  1.00  0.00           H
ATOM    975  HZ3 LYS A  63      43.140  67.480  34.210  1.00  0.00           H
ATOM    976  C   LYS A  63      50.190  66.480  34.100  1.00  0.00           C
ATOM    977  O   LYS A  63      50.760  67.150  34.950  1.00  0.00           O
ATOM    978  N   ALA A  64      50.390  65.170  33.900  1.00  0.00           N
ATOM    979  H   ALA A  64      49.920  64.760  33.110  1.00  0.00           H
ATOM    980  CA  ALA A  64      51.170  64.400  34.850  1.00  0.00           C
ATOM    981  HA  ALA A  64      50.900  64.740  35.850  1.00  0.00           H
ATOM    982  CB  ALA A  64      50.920  62.920  34.570  1.00  0.00           C
ATOM    983  HB1 ALA A  64      50.000  62.730  35.140  1.00  0.00           H
ATOM    984  HB2 ALA A  64      50.740  62.660  33.520  1.00  0.00           H
ATOM    985  HB3 ALA A  64      51.720  62.360  35.060  1.00  0.00           H
ATOM    986  C   ALA A  64      52.640  64.820  34.910  1.00  0.00           C
ATOM    987  O   ALA A  64      53.160  64.950  36.020  1.00  0.00           O
ATOM    988  N   LEU A  65      53.280  64.950  33.750  1.00  0.00           N
ATOM    989  H   LEU A  65      52.850  64.630  32.890  1.00  0.00           H
ATOM    990  CA  LEU A  65      54.640  65.440  33.670  1.00  0.00           C
ATOM    991  HA  LEU A  65      55.190  64.730  34.290  1.00  0.00           H
ATOM    992  CB  LEU A  65      55.090  65.260  32.230  1.00  0.00           C
ATOM    993  HB1 LEU A  65      55.970  65.880  32.030  1.00  0.00           H
ATOM    994  HB2 LEU A  65      54.370  65.720  31.560  1.00  0.00           H
ATOM    995  CG  LEU A  65      55.430  63.840  31.780  1.00  0.00           C
ATOM    996  HG  LEU A  65      54.580  63.210  32.020  1.00  0.00           H
ATOM    997  CD1 LEU A  65      55.780  63.880  30.300  1.00  0.00           C
ATOM    998 1HD1 LEU A  65      56.380  64.750  30.040  1.00  0.00           H
ATOM    999 2HD1 LEU A  65      56.420  63.060  29.960  1.00  0.00           H
ATOM   1000 3HD1 LEU A  65      54.930  63.980  29.620  1.00  0.00           H
ATOM   1001  CD2 LEU A  65      56.750  63.350  32.360  1.00  0.00           C
ATOM   1002 1HD2 LEU A  65      57.570  63.980  32.030  1.00  0.00           H
ATOM   1003 2HD2 LEU A  65      56.630  63.360  33.450  1.00  0.00           H
ATOM   1004 3HD2 LEU A  65      56.950  62.370  31.930  1.00  0.00           H
ATOM   1005  C   LEU A  65      54.910  66.860  34.140  1.00  0.00           C
ATOM   1006  O   LEU A  65      55.990  67.040  34.690  1.00  0.00           O
ATOM   1007  N   ALA A  66      53.970  67.790  33.890  1.00  0.00           N
ATOM   1008  H   ALA A  66      53.100  67.570  33.430  1.00  0.00           H
ATOM   1009  CA  ALA A  66      54.090  69.140  34.390  1.00  0.00           C
ATOM   1010  HA  ALA A  66      55.060  69.550  34.110  1.00  0.00           H
ATOM   1011  CB  ALA A  66      53.000  69.990  33.740  1.00  0.00           C
ATOM   1012  HB1 ALA A  66      52.930  69.720  32.690  1.00  0.00           H
ATOM   1013  HB2 ALA A  66      52.050  69.670  34.170  1.00  0.00           H
ATOM   1014  HB3 ALA A  66      53.290  71.040  33.780  1.00  0.00           H
ATOM   1015  C   ALA A  66      54.020  69.050  35.910  1.00  0.00           C
ATOM   1016  O   ALA A  66      54.940  69.530  36.570  1.00  0.00           O
ATOM   1017  N   ALA A  67      53.060  68.370  36.550  1.00  0.00           N
ATOM   1018  H   ALA A  67      52.380  67.960  35.930  1.00  0.00           H
ATOM   1019  CA  ALA A  67      52.830  68.310  37.970  1.00  0.00           C
ATOM   1020  HA  ALA A  67      52.740  69.360  38.260  1.00  0.00           H
ATOM   1021  CB  ALA A  67      51.460  67.710  38.260  1.00  0.00           C
ATOM   1022  HB1 ALA A  67      51.440  66.650  37.980  1.00  0.00           H
ATOM   1023  HB2 ALA A  67      51.130  67.800  39.300  1.00  0.00           H
ATOM   1024  HB3 ALA A  67      50.790  68.340  37.660  1.00  0.00           H
ATOM   1025  C   ALA A  67      54.020  67.670  38.670  1.00  0.00           C
ATOM   1026  O   ALA A  67      54.360  68.080  39.770  1.00  0.00           O
ATOM   1027  N   GLN A  68      54.760  66.700  38.130  1.00  0.00           N
ATOM   1028  H   GLN A  68      54.480  66.220  37.290  1.00  0.00           H
ATOM   1029  CA  GLN A  68      55.890  66.100  38.820  1.00  0.00           C
ATOM   1030  HA  GLN A  68      55.580  65.920  39.850  1.00  0.00           H
ATOM   1031  CB  GLN A  68      56.130  64.740  38.150  1.00  0.00           C
ATOM   1032  HB1 GLN A  68      56.050  64.850  37.070  1.00  0.00           H
ATOM   1033  HB2 GLN A  68      55.280  64.150  38.500  1.00  0.00           H
ATOM   1034  CG  GLN A  68      57.480  64.090  38.320  1.00  0.00           C
ATOM   1035  HG1 GLN A  68      57.580  63.750  39.350  1.00  0.00           H
ATOM   1036  HG2 GLN A  68      58.290  64.760  38.030  1.00  0.00           H
ATOM   1037  CD  GLN A  68      57.590  62.810  37.500  1.00  0.00           C
ATOM   1038  OE1 GLN A  68      57.290  61.700  37.940  1.00  0.00           O
ATOM   1039  NE2 GLN A  68      57.950  62.810  36.220  1.00  0.00           N
ATOM   1040 1HE2 GLN A  68      58.220  63.640  35.730  1.00  0.00           H
ATOM   1041 2HE2 GLN A  68      57.980  61.860  35.830  1.00  0.00           H
ATOM   1042  C   GLN A  68      57.110  67.000  38.690  1.00  0.00           C
ATOM   1043  O   GLN A  68      57.940  67.150  39.590  1.00  0.00           O
ATOM   1044  N   ASP A  69      57.300  67.660  37.540  1.00  0.00           N
ATOM   1045  H   ASP A  69      56.650  67.590  36.770  1.00  0.00           H
ATOM   1046  CA  ASP A  69      58.380  68.600  37.420  1.00  0.00           C
ATOM   1047  HA  ASP A  69      59.300  68.060  37.670  1.00  0.00           H
ATOM   1048  CB  ASP A  69      58.470  69.130  35.990  1.00  0.00           C
ATOM   1049  HB1 ASP A  69      57.490  69.470  35.700  1.00  0.00           H
ATOM   1050  HB2 ASP A  69      58.810  68.340  35.320  1.00  0.00           H
ATOM   1051  CG  ASP A  69      59.450  70.250  35.700  1.00  0.00           C
ATOM   1052  OD1 ASP A  69      60.680  70.060  35.630  1.00  0.00           O
ATOM   1053  OD2 ASP A  69      58.980  71.410  35.600  1.00  0.00           O
ATOM   1054  C   ASP A  69      58.270  69.690  38.500  1.00  0.00           C
ATOM   1055  O   ASP A  69      59.300  70.060  39.060  1.00  0.00           O
ATOM   1056  N   ALA A  70      57.040  70.160  38.680  1.00  0.00           N
ATOM   1057  H   ALA A  70      56.260  69.730  38.230  1.00  0.00           H
ATOM   1058  CA  ALA A  70      56.680  71.250  39.570  1.00  0.00           C
ATOM   1059  HA  ALA A  70      57.320  72.120  39.420  1.00  0.00           H
ATOM   1060  CB  ALA A  70      55.220  71.610  39.370  1.00  0.00           C
ATOM   1061  HB1 ALA A  70      54.940  71.970  38.390  1.00  0.00           H
ATOM   1062  HB2 ALA A  70      54.620  70.770  39.760  1.00  0.00           H
ATOM   1063  HB3 ALA A  70      54.990  72.470  39.990  1.00  0.00           H
ATOM   1064  C   ALA A  70      56.870  70.850  41.030  1.00  0.00           C
ATOM   1065  O   ALA A  70      57.300  71.690  41.820  1.00  0.00           O
ATOM   1066  N   ALA A  71      56.560  69.580  41.300  1.00  0.00           N
ATOM   1067  H   ALA A  71      56.060  69.030  40.620  1.00  0.00           H
ATOM   1068  CA  ALA A  71      56.650  68.970  42.620  1.00  0.00           C
ATOM   1069  HA  ALA A  71      56.140  69.640  43.330  1.00  0.00           H
ATOM   1070  CB  ALA A  71      56.010  67.600  42.680  1.00  0.00           C
ATOM   1071  HB1 ALA A  71      56.520  67.020  41.920  1.00  0.00           H
ATOM   1072  HB2 ALA A  71      56.080  67.230  43.710  1.00  0.00           H
ATOM   1073  HB3 ALA A  71      54.950  67.580  42.460  1.00  0.00           H
ATOM   1074  C   ALA A  71      58.090  68.830  43.080  1.00  0.00           C
ATOM   1075  O   ALA A  71      58.440  68.780  44.250  1.00  0.00           O
ATOM   1076  N   GLN A  72      58.990  68.620  42.110  1.00  0.00           N
ATOM   1077  H   GLN A  72      58.590  68.480  41.200  1.00  0.00           H
ATOM   1078  CA  GLN A  72      60.420  68.500  42.280  1.00  0.00           C
ATOM   1079  HA  GLN A  72      60.610  68.060  43.260  1.00  0.00           H
ATOM   1080  CB  GLN A  72      60.980  67.630  41.160  1.00  0.00           C
ATOM   1081  HB1 GLN A  72      62.070  67.600  41.220  1.00  0.00           H
ATOM   1082  HB2 GLN A  72      60.630  68.040  40.210  1.00  0.00           H
ATOM   1083  CG  GLN A  72      60.610  66.180  41.430  1.00  0.00           C
ATOM   1084  HG1 GLN A  72      59.560  65.970  41.580  1.00  0.00           H
ATOM   1085  HG2 GLN A  72      61.230  65.850  42.280  1.00  0.00           H
ATOM   1086  CD  GLN A  72      61.050  65.350  40.240  1.00  0.00           C
ATOM   1087  OE1 GLN A  72      62.010  64.580  40.170  1.00  0.00           O
ATOM   1088  NE2 GLN A  72      60.340  65.560  39.120  1.00  0.00           N
ATOM   1089 1HE2 GLN A  72      59.440  66.000  39.160  1.00  0.00           H
ATOM   1090 2HE2 GLN A  72      60.700  65.290  38.210  1.00  0.00           H
ATOM   1091  C   GLN A  72      61.210  69.810  42.380  1.00  0.00           C
ATOM   1092  O   GLN A  72      62.440  69.770  42.420  1.00  0.00           O
ATOM   1093  N   ARG A  73      60.530  70.950  42.430  1.00  0.00           N
ATOM   1094  H   ARG A  73      59.530  70.870  42.240  1.00  0.00           H
ATOM   1095  CA  ARG A  73      61.050  72.310  42.460  1.00  0.00           C
ATOM   1096  HA  ARG A  73      62.070  72.230  42.850  1.00  0.00           H
ATOM   1097  CB  ARG A  73      60.990  72.870  41.040  1.00  0.00           C
ATOM   1098  HB1 ARG A  73      61.270  73.920  40.980  1.00  0.00           H
ATOM   1099  HB2 ARG A  73      59.960  72.760  40.730  1.00  0.00           H
ATOM   1100  CG  ARG A  73      61.830  72.120  40.010  1.00  0.00           C
ATOM   1101  HG1 ARG A  73      61.570  71.060  39.850  1.00  0.00           H
ATOM   1102  HG2 ARG A  73      62.840  72.040  40.380  1.00  0.00           H
ATOM   1103  CD  ARG A  73      61.850  72.850  38.670  1.00  0.00           C
ATOM   1104  HD1 ARG A  73      62.510  72.370  37.960  1.00  0.00           H
ATOM   1105  HD2 ARG A  73      62.170  73.870  38.850  1.00  0.00           H
ATOM   1106  NE  ARG A  73      60.520  72.870  38.050  1.00  0.00           N
ATOM   1107  HE  ARG A  73      60.220  71.940  37.810  1.00  0.00           H
ATOM   1108  CZ  ARG A  73      59.670  73.890  37.890  1.00  0.00           C
ATOM   1109  NH1 ARG A  73      58.590  73.600  37.160  1.00  0.00           N
ATOM   1110 1HH1 ARG A  73      58.540  72.710  36.670  1.00  0.00           H
ATOM   1111 2HH1 ARG A  73      57.790  74.230  37.170  1.00  0.00           H
ATOM   1112  NH2 ARG A  73      59.900  75.140  38.340  1.00  0.00           N
ATOM   1113 1HH2 ARG A  73      60.830  75.350  38.690  1.00  0.00           H
ATOM   1114 2HH2 ARG A  73      59.170  75.810  38.190  1.00  0.00           H
ATOM   1115  C   ARG A  73      60.360  73.230  43.460  1.00  0.00           C
ATOM   1116  O   ARG A  73      60.820  74.370  43.490  1.00  0.00           O
ATOM   1117  N   ILE A  74      59.350  72.800  44.200  1.00  0.00           N
ATOM   1118  H   ILE A  74      59.010  71.850  44.050  1.00  0.00           H
ATOM   1119  CA  ILE A  74      58.610  73.620  45.150  1.00  0.00           C
ATOM   1120  HA  ILE A  74      58.450  74.600  44.710  1.00  0.00           H
ATOM   1121  CB  ILE A  74      57.280  72.940  45.450  1.00  0.00           C
ATOM   1122  HB  ILE A  74      56.830  72.760  44.470  1.00  0.00           H
ATOM   1123  CG2 ILE A  74      57.390  71.530  46.040  1.00  0.00           C
ATOM   1124 1HG2 ILE A  74      57.540  71.540  47.120  1.00  0.00           H
ATOM   1125 2HG2 ILE A  74      56.510  70.980  45.710  1.00  0.00           H
ATOM   1126 3HG2 ILE A  74      58.150  70.990  45.480  1.00  0.00           H
ATOM   1127  CG1 ILE A  74      56.410  73.750  46.400  1.00  0.00           C
ATOM   1128 1HG1 ILE A  74      56.490  74.810  46.140  1.00  0.00           H
ATOM   1129 2HG1 ILE A  74      56.820  73.660  47.410  1.00  0.00           H
ATOM   1130  CD  ILE A  74      54.970  73.300  46.450  1.00  0.00           C
ATOM   1131  HD1 ILE A  74      54.360  73.580  45.590  1.00  0.00           H
ATOM   1132  HD2 ILE A  74      54.870  72.220  46.600  1.00  0.00           H
ATOM   1133  HD3 ILE A  74      54.460  73.690  47.340  1.00  0.00           H
ATOM   1134  C   ILE A  74      59.490  73.960  46.340  1.00  0.00           C
ATOM   1135  OC1 ILE A  74      59.400  75.080  46.890  1.00  0.00           O
ATOM   1136  OC2 ILE A  74      60.200  73.080  46.890  1.00  0.00           O
ATOM   1137  O5'   G B   1      34.820  61.720   4.760  1.00  0.00           O
ATOM   1138  H5T   G B   1      35.120  61.240   5.530  1.00  0.00           H
ATOM   1139  C5'   G B   1      34.220  60.800   3.880  1.00  0.00           C
ATOM   1140 1H5'   G B   1      33.560  61.530   3.410  1.00  0.00           H
ATOM   1141 2H5'   G B   1      33.670  60.070   4.460  1.00  0.00           H
ATOM   1142  C4'   G B   1      35.190  60.190   2.870  1.00  0.00           C
ATOM   1143  H4'   G B   1      34.540  59.510   2.310  1.00  0.00           H
ATOM   1144  O4'   G B   1      35.690  61.050   1.870  1.00  0.00           O
ATOM   1145  C1'   G B   1      37.030  60.680   1.620  1.00  0.00           C
ATOM   1146  H1'   G B   1      37.120  60.600   0.540  1.00  0.00           H
ATOM   1147  N9    G B   1      38.020  61.660   2.100  1.00  0.00           N
ATOM   1148  C8    G B   1      37.740  62.730   2.910  1.00  0.00           C
ATOM   1149  H8    G B   1      36.710  63.020   3.010  1.00  0.00           H
ATOM   1150  N7    G B   1      38.710  63.500   3.330  1.00  0.00           N
ATOM   1151  C5    G B   1      39.770  62.830   2.730  1.00  0.00           C
ATOM   1152  C6    G B   1      41.160  63.140   2.780  1.00  0.00           C
ATOM   1153  O6    G B   1      41.690  64.030   3.430  1.00  0.00           O
ATOM   1154  N1    G B   1      41.940  62.230   2.070  1.00  0.00           N
ATOM   1155  H1    G B   1      42.920  62.480   2.020  1.00  0.00           H
ATOM   1156  C2    G B   1      41.450  61.150   1.360  1.00  0.00           C
ATOM   1157  N2    G B   1      42.400  60.460   0.700  1.00  0.00           N
ATOM   1158  H21   G B   1      43.370  60.710   0.840  1.00  0.00           H
ATOM   1159  H22   G B   1      42.160  59.750   0.020  1.00  0.00           H
ATOM   1160  N3    G B   1      40.150  60.830   1.340  1.00  0.00           N
ATOM   1161  C4    G B   1      39.400  61.700   2.040  1.00  0.00           C
ATOM   1162  C3'   G B   1      36.300  59.360   3.500  1.00  0.00           C
ATOM   1163  H3'   G B   1      36.810  59.940   4.270  1.00  0.00           H
ATOM   1164  C2'   G B   1      37.180  59.310   2.260  1.00  0.00           C
ATOM   1165 1H2'   G B   1      38.220  59.060   2.520  1.00  0.00           H
ATOM   1166  O2'   G B   1      36.660  58.330   1.390  1.00  0.00           O
ATOM   1167 2HO'   G B   1      36.810  57.480   1.800  1.00  0.00           H
ATOM   1168  O3'   G B   1      35.960  58.070   3.970  1.00  0.00           O
ATOM   1169  P     G B   2      36.890  57.270   5.000  1.00  0.00           P
ATOM   1170  O1P   G B   2      36.440  55.860   5.130  1.00  0.00           O
ATOM   1171  O2P   G B   2      37.000  58.040   6.260  1.00  0.00           O
ATOM   1172  O5'   G B   2      38.350  57.220   4.300  1.00  0.00           O
ATOM   1173  C5'   G B   2      38.780  56.200   3.440  1.00  0.00           C
ATOM   1174 1H5'   G B   2      38.350  56.390   2.450  1.00  0.00           H
ATOM   1175 2H5'   G B   2      38.430  55.220   3.790  1.00  0.00           H
ATOM   1176  C4'   G B   2      40.270  56.270   3.180  1.00  0.00           C
ATOM   1177  H4'   G B   2      40.510  55.530   2.420  1.00  0.00           H
ATOM   1178  O4'   G B   2      40.590  57.580   2.750  1.00  0.00           O
ATOM   1179  C1'   G B   2      41.920  57.870   3.140  1.00  0.00           C
ATOM   1180  H1'   G B   2      42.550  57.970   2.250  1.00  0.00           H
ATOM   1181  N9    G B   2      41.910  59.090   3.970  1.00  0.00           N
ATOM   1182  C8    G B   2      40.860  59.830   4.420  1.00  0.00           C
ATOM   1183  H8    G B   2      39.830  59.570   4.220  1.00  0.00           H
ATOM   1184  N7    G B   2      41.170  60.850   5.180  1.00  0.00           N
ATOM   1185  C5    G B   2      42.560  60.890   5.070  1.00  0.00           C
ATOM   1186  C6    G B   2      43.520  61.840   5.500  1.00  0.00           C
ATOM   1187  O6    G B   2      43.330  62.830   6.200  1.00  0.00           O
ATOM   1188  N1    G B   2      44.820  61.490   5.140  1.00  0.00           N
ATOM   1189  H1    G B   2      45.520  62.220   5.190  1.00  0.00           H
ATOM   1190  C2    G B   2      45.170  60.360   4.430  1.00  0.00           C
ATOM   1191  N2    G B   2      46.450  60.290   4.070  1.00  0.00           N
ATOM   1192  H21   G B   2      47.050  61.030   4.410  1.00  0.00           H
ATOM   1193  H22   G B   2      46.970  59.490   3.730  1.00  0.00           H
ATOM   1194  N3    G B   2      44.260  59.450   4.040  1.00  0.00           N
ATOM   1195  C4    G B   2      43.010  59.770   4.430  1.00  0.00           C
ATOM   1196  C3'   G B   2      41.090  56.090   4.460  1.00  0.00           C
ATOM   1197  H3'   G B   2      40.640  56.700   5.240  1.00  0.00           H
ATOM   1198  C2'   G B   2      42.410  56.660   3.950  1.00  0.00           C
ATOM   1199 1H2'   G B   2      42.960  57.080   4.790  1.00  0.00           H
ATOM   1200  O2'   G B   2      43.190  55.780   3.160  1.00  0.00           O
ATOM   1201 2HO'   G B   2      42.670  55.020   2.930  1.00  0.00           H
ATOM   1202  O3'   G B   2      41.240  54.740   4.790  1.00  0.00           O
ATOM   1203  P     U B   3      41.400  54.310   6.330  1.00  0.00           P
ATOM   1204  O1P   U B   3      41.500  52.830   6.200  1.00  0.00           O
ATOM   1205  O2P   U B   3      40.310  54.860   7.170  1.00  0.00           O
ATOM   1206  O5'   U B   3      42.760  54.970   6.890  1.00  0.00           O
ATOM   1207  C5'   U B   3      43.980  54.520   6.340  1.00  0.00           C
ATOM   1208 1H5'   U B   3      43.930  54.450   5.250  1.00  0.00           H
ATOM   1209 2H5'   U B   3      44.180  53.530   6.750  1.00  0.00           H
ATOM   1210  C4'   U B   3      45.050  55.520   6.760  1.00  0.00           C
ATOM   1211  H4'   U B   3      45.970  55.090   6.390  1.00  0.00           H
ATOM   1212  O4'   U B   3      44.710  56.800   6.280  1.00  0.00           O
ATOM   1213  C1'   U B   3      45.280  57.810   7.090  1.00  0.00           C
ATOM   1214  H1'   U B   3      45.930  58.380   6.430  1.00  0.00           H
ATOM   1215  N1    U B   3      44.260  58.720   7.630  1.00  0.00           N
ATOM   1216  C6    U B   3      42.940  58.440   7.460  1.00  0.00           C
ATOM   1217  H6    U B   3      42.710  57.490   7.000  1.00  0.00           H
ATOM   1218  C5    U B   3      41.980  59.240   7.990  1.00  0.00           C
ATOM   1219  H5    U B   3      40.940  59.000   7.990  1.00  0.00           H
ATOM   1220  C4    U B   3      42.300  60.550   8.530  1.00  0.00           C
ATOM   1221  O4    U B   3      41.420  61.300   8.930  1.00  0.00           O
ATOM   1222  N3    U B   3      43.670  60.730   8.680  1.00  0.00           N
ATOM   1223  H3    U B   3      44.030  61.590   9.080  1.00  0.00           H
ATOM   1224  C2    U B   3      44.680  59.830   8.360  1.00  0.00           C
ATOM   1225  O2    U B   3      45.840  60.180   8.510  1.00  0.00           O
ATOM   1226  C3'   U B   3      45.310  55.680   8.250  1.00  0.00           C
ATOM   1227  H3'   U B   3      44.370  55.740   8.780  1.00  0.00           H
ATOM   1228  C2'   U B   3      45.980  57.050   8.220  1.00  0.00           C
ATOM   1229 1H2'   U B   3      45.900  57.470   9.220  1.00  0.00           H
ATOM   1230  O2'   U B   3      47.350  57.010   7.860  1.00  0.00           O
ATOM   1231 2HO'   U B   3      47.890  56.780   8.630  1.00  0.00           H
ATOM   1232  O3'   U B   3      45.900  54.620   8.980  1.00  0.00           O
ATOM   1233  P     A B   4      46.010  54.670  10.590  1.00  0.00           P
ATOM   1234  O1P   A B   4      46.600  53.390  11.030  1.00  0.00           O
ATOM   1235  O2P   A B   4      44.690  55.080  11.120  1.00  0.00           O
ATOM   1236  O5'   A B   4      47.110  55.740  11.060  1.00  0.00           O
ATOM   1237  C5'   A B   4      48.470  55.580  10.680  1.00  0.00           C
ATOM   1238 1H5'   A B   4      48.580  55.430   9.610  1.00  0.00           H
ATOM   1239 2H5'   A B   4      48.900  54.730  11.210  1.00  0.00           H
ATOM   1240  C4'   A B   4      49.370  56.700  11.190  1.00  0.00           C
ATOM   1241  H4'   A B   4      50.400  56.460  10.920  1.00  0.00           H
ATOM   1242  O4'   A B   4      48.960  57.880  10.570  1.00  0.00           O
ATOM   1243  C1'   A B   4      49.110  58.940  11.500  1.00  0.00           C
ATOM   1244  H1'   A B   4      49.850  59.650  11.110  1.00  0.00           H
ATOM   1245  N9    A B   4      47.820  59.600  11.720  1.00  0.00           N
ATOM   1246  C8    A B   4      46.530  59.190  11.510  1.00  0.00           C
ATOM   1247  H8    A B   4      46.410  58.200  11.080  1.00  0.00           H
ATOM   1248  N7    A B   4      45.610  59.990  11.960  1.00  0.00           N
ATOM   1249  C5    A B   4      46.380  61.120  12.270  1.00  0.00           C
ATOM   1250  C6    A B   4      46.080  62.440  12.600  1.00  0.00           C
ATOM   1251  N6    A B   4      44.840  62.970  12.640  1.00  0.00           N
ATOM   1252  H61   A B   4      44.070  62.330  12.610  1.00  0.00           H
ATOM   1253  H62   A B   4      44.700  63.940  12.870  1.00  0.00           H
ATOM   1254  N1    A B   4      47.040  63.370  12.750  1.00  0.00           N
ATOM   1255  C2    A B   4      48.290  62.960  12.570  1.00  0.00           C
ATOM   1256  H2    A B   4      49.060  63.700  12.670  1.00  0.00           H
ATOM   1257  N3    A B   4      48.770  61.770  12.260  1.00  0.00           N
ATOM   1258  C4    A B   4      47.720  60.930  12.040  1.00  0.00           C
ATOM   1259  C3'   A B   4      49.340  56.790  12.720  1.00  0.00           C
ATOM   1260  H3'   A B   4      48.320  56.550  13.040  1.00  0.00           H
ATOM   1261  C2'   A B   4      49.670  58.280  12.760  1.00  0.00           C
ATOM   1262 1H2'   A B   4      49.270  58.890  13.570  1.00  0.00           H
ATOM   1263  O2'   A B   4      51.060  58.520  12.730  1.00  0.00           O
ATOM   1264 2HO'   A B   4      51.290  58.780  13.630  1.00  0.00           H
ATOM   1265  O3'   A B   4      50.330  55.990  13.310  1.00  0.00           O
ATOM   1266  P     A B   5      50.110  55.470  14.820  1.00  0.00           P
ATOM   1267  O1P   A B   5      51.060  54.360  15.030  1.00  0.00           O
ATOM   1268  O2P   A B   5      48.670  55.200  15.000  1.00  0.00           O
ATOM   1269  O5'   A B   5      50.660  56.740  15.650  1.00  0.00           O
ATOM   1270  C5'   A B   5      52.000  57.170  15.700  1.00  0.00           C
ATOM   1271 1H5'   A B   5      52.450  57.160  14.710  1.00  0.00           H
ATOM   1272 2H5'   A B   5      52.620  56.570  16.380  1.00  0.00           H
ATOM   1273  C4'   A B   5      51.950  58.590  16.250  1.00  0.00           C
ATOM   1274  H4'   A B   5      53.010  58.840  16.240  1.00  0.00           H
ATOM   1275  O4'   A B   5      51.310  59.510  15.400  1.00  0.00           O
ATOM   1276  C1'   A B   5      50.650  60.520  16.150  1.00  0.00           C
ATOM   1277  H1'   A B   5      50.830  61.530  15.790  1.00  0.00           H
ATOM   1278  N9    A B   5      49.190  60.330  16.130  1.00  0.00           N
ATOM   1279  C8    A B   5      48.500  59.160  16.120  1.00  0.00           C
ATOM   1280  H8    A B   5      48.990  58.200  16.260  1.00  0.00           H
ATOM   1281  N7    A B   5      47.210  59.230  15.940  1.00  0.00           N
ATOM   1282  C5    A B   5      47.010  60.610  16.000  1.00  0.00           C
ATOM   1283  C6    A B   5      45.870  61.440  16.060  1.00  0.00           C
ATOM   1284  N6    A B   5      44.610  60.980  16.060  1.00  0.00           N
ATOM   1285  H61   A B   5      44.550  60.040  16.440  1.00  0.00           H
ATOM   1286  H62   A B   5      44.010  61.650  16.500  1.00  0.00           H
ATOM   1287  N1    A B   5      45.930  62.770  16.160  1.00  0.00           N
ATOM   1288  C2    A B   5      47.160  63.270  16.160  1.00  0.00           C
ATOM   1289  H2    A B   5      47.170  64.350  16.260  1.00  0.00           H
ATOM   1290  N3    A B   5      48.310  62.620  16.090  1.00  0.00           N
ATOM   1291  C4    A B   5      48.200  61.280  16.150  1.00  0.00           C
ATOM   1292  C3'   A B   5      51.480  58.850  17.680  1.00  0.00           C
ATOM   1293  H3'   A B   5      50.530  58.330  17.810  1.00  0.00           H
ATOM   1294  C2'   A B   5      51.330  60.360  17.510  1.00  0.00           C
ATOM   1295 1H2'   A B   5      50.640  60.810  18.210  1.00  0.00           H
ATOM   1296  O2'   A B   5      52.570  61.030  17.600  1.00  0.00           O
ATOM   1297 2HO'   A B   5      52.460  61.940  17.830  1.00  0.00           H
ATOM   1298  O3'   A B   5      52.370  58.520  18.710  1.00  0.00           O
ATOM   1299  P     G B   6      51.830  58.330  20.220  1.00  0.00           P
ATOM   1300  O1P   G B   6      52.980  57.880  21.030  1.00  0.00           O
ATOM   1301  O2P   G B   6      50.570  57.550  20.250  1.00  0.00           O
ATOM   1302  O5'   G B   6      51.390  59.800  20.700  1.00  0.00           O
ATOM   1303  C5'   G B   6      52.350  60.830  20.790  1.00  0.00           C
ATOM   1304 1H5'   G B   6      52.970  60.910  19.890  1.00  0.00           H
ATOM   1305 2H5'   G B   6      53.000  60.610  21.630  1.00  0.00           H
ATOM   1306  C4'   G B   6      51.710  62.200  21.040  1.00  0.00           C
ATOM   1307  H4'   G B   6      52.550  62.850  21.290  1.00  0.00           H
ATOM   1308  O4'   G B   6      50.990  62.720  19.940  1.00  0.00           O
ATOM   1309  C1'   G B   6      49.840  63.390  20.410  1.00  0.00           C
ATOM   1310  H1'   G B   6      49.730  64.410  20.050  1.00  0.00           H
ATOM   1311  N9    G B   6      48.640  62.630  20.020  1.00  0.00           N
ATOM   1312  C8    G B   6      48.420  61.290  19.810  1.00  0.00           C
ATOM   1313  H8    G B   6      49.220  60.570  19.800  1.00  0.00           H
ATOM   1314  N7    G B   6      47.160  61.070  19.550  1.00  0.00           N
ATOM   1315  C5    G B   6      46.470  62.270  19.750  1.00  0.00           C
ATOM   1316  C6    G B   6      45.110  62.610  19.530  1.00  0.00           C
ATOM   1317  O6    G B   6      44.200  61.860  19.180  1.00  0.00           O
ATOM   1318  N1    G B   6      44.840  63.930  19.870  1.00  0.00           N
ATOM   1319  H1    G B   6      43.870  64.190  19.840  1.00  0.00           H
ATOM   1320  C2    G B   6      45.780  64.890  20.220  1.00  0.00           C
ATOM   1321  N2    G B   6      45.300  66.070  20.620  1.00  0.00           N
ATOM   1322  H21   G B   6      44.330  66.350  20.730  1.00  0.00           H
ATOM   1323  H22   G B   6      46.080  66.650  20.900  1.00  0.00           H
ATOM   1324  N3    G B   6      47.060  64.540  20.190  1.00  0.00           N
ATOM   1325  C4    G B   6      47.400  63.230  20.030  1.00  0.00           C
ATOM   1326  C3'   G B   6      50.780  62.160  22.240  1.00  0.00           C
ATOM   1327  H3'   G B   6      50.090  61.330  22.100  1.00  0.00           H
ATOM   1328  C2'   G B   6      50.060  63.470  21.920  1.00  0.00           C
ATOM   1329 1H2'   G B   6      49.080  63.560  22.400  1.00  0.00           H
ATOM   1330  O2'   G B   6      50.780  64.670  22.090  1.00  0.00           O
ATOM   1331 2HO'   G B   6      50.470  65.090  22.890  1.00  0.00           H
ATOM   1332  O3'   G B   6      51.350  62.170  23.530  1.00  0.00           O
ATOM   1333  P     G B   7      50.520  61.790  24.860  1.00  0.00           P
ATOM   1334  O1P   G B   7      51.400  61.840  26.040  1.00  0.00           O
ATOM   1335  O2P   G B   7      49.910  60.490  24.520  1.00  0.00           O
ATOM   1336  O5'   G B   7      49.280  62.810  25.020  1.00  0.00           O
ATOM   1337  C5'   G B   7      49.580  64.130  25.420  1.00  0.00           C
ATOM   1338 1H5'   G B   7      50.130  64.600  24.620  1.00  0.00           H
ATOM   1339 2H5'   G B   7      50.290  64.070  26.250  1.00  0.00           H
ATOM   1340  C4'   G B   7      48.430  65.110  25.650  1.00  0.00           C
ATOM   1341  H4'   G B   7      48.850  65.950  26.210  1.00  0.00           H
ATOM   1342  O4'   G B   7      47.820  65.430  24.420  1.00  0.00           O
ATOM   1343  C1'   G B   7      46.430  65.340  24.640  1.00  0.00           C
ATOM   1344  H1'   G B   7      45.960  66.280  24.350  1.00  0.00           H
ATOM   1345  N9    G B   7      45.890  64.260  23.800  1.00  0.00           N
ATOM   1346  C8    G B   7      46.460  63.100  23.360  1.00  0.00           C
ATOM   1347  H8    G B   7      47.500  62.800  23.360  1.00  0.00           H
ATOM   1348  N7    G B   7      45.600  62.210  22.990  1.00  0.00           N
ATOM   1349  C5    G B   7      44.360  62.840  23.130  1.00  0.00           C
ATOM   1350  C6    G B   7      43.040  62.390  22.890  1.00  0.00           C
ATOM   1351  O6    G B   7      42.730  61.320  22.360  1.00  0.00           O
ATOM   1352  N1    G B   7      42.030  63.300  23.160  1.00  0.00           N
ATOM   1353  H1    G B   7      41.060  63.070  23.100  1.00  0.00           H
ATOM   1354  C2    G B   7      42.350  64.560  23.630  1.00  0.00           C
ATOM   1355  N2    G B   7      41.330  65.410  23.860  1.00  0.00           N
ATOM   1356  H21   G B   7      40.400  65.030  23.950  1.00  0.00           H
ATOM   1357  H22   G B   7      41.600  66.380  23.960  1.00  0.00           H
ATOM   1358  N3    G B   7      43.580  65.030  23.850  1.00  0.00           N
ATOM   1359  C4    G B   7      44.540  64.120  23.560  1.00  0.00           C
ATOM   1360  C3'   G B   7      47.350  64.620  26.600  1.00  0.00           C
ATOM   1361  H3'   G B   7      47.240  63.540  26.480  1.00  0.00           H
ATOM   1362  C2'   G B   7      46.070  65.270  26.110  1.00  0.00           C
ATOM   1363 1H2'   G B   7      45.160  64.670  26.280  1.00  0.00           H
ATOM   1364  O2'   G B   7      45.850  66.570  26.610  1.00  0.00           O
ATOM   1365 2HO'   G B   7      45.050  66.970  26.270  1.00  0.00           H
ATOM   1366  O3'   G B   7      47.660  65.090  27.890  1.00  0.00           O
ATOM   1367  P     U B   8      47.340  64.220  29.200  1.00  0.00           P
ATOM   1368  O1P   U B   8      47.880  64.930  30.370  1.00  0.00           O
ATOM   1369  O2P   U B   8      47.730  62.800  29.000  1.00  0.00           O
ATOM   1370  O5'   U B   8      45.730  64.260  29.170  1.00  0.00           O
ATOM   1371  C5'   U B   8      45.160  65.480  29.590  1.00  0.00           C
ATOM   1372 1H5'   U B   8      45.800  66.240  29.130  1.00  0.00           H
ATOM   1373 2H5'   U B   8      45.320  65.600  30.660  1.00  0.00           H
ATOM   1374  C4'   U B   8      43.670  65.660  29.290  1.00  0.00           C
ATOM   1375  H4'   U B   8      43.320  66.680  29.450  1.00  0.00           H
ATOM   1376  O4'   U B   8      43.450  65.360  27.930  1.00  0.00           O
ATOM   1377  C1'   U B   8      42.170  64.770  27.900  1.00  0.00           C
ATOM   1378  H1'   U B   8      41.420  65.400  27.420  1.00  0.00           H
ATOM   1379  N1    U B   8      42.080  63.500  27.150  1.00  0.00           N
ATOM   1380  C6    U B   8      43.110  62.590  27.140  1.00  0.00           C
ATOM   1381  H6    U B   8      43.990  62.900  27.690  1.00  0.00           H
ATOM   1382  C5    U B   8      43.060  61.370  26.580  1.00  0.00           C
ATOM   1383  H5    U B   8      43.940  60.740  26.520  1.00  0.00           H
ATOM   1384  C4    U B   8      41.830  60.980  25.920  1.00  0.00           C
ATOM   1385  O4    U B   8      41.580  59.910  25.370  1.00  0.00           O
ATOM   1386  N3    U B   8      40.810  61.910  25.890  1.00  0.00           N
ATOM   1387  H3    U B   8      39.880  61.630  25.590  1.00  0.00           H
ATOM   1388  C2    U B   8      40.910  63.140  26.540  1.00  0.00           C
ATOM   1389  O2    U B   8      39.850  63.770  26.670  1.00  0.00           O
ATOM   1390  C3'   U B   8      42.880  64.700  30.180  1.00  0.00           C
ATOM   1391  H3'   U B   8      43.480  63.770  30.120  1.00  0.00           H
ATOM   1392  C2'   U B   8      41.650  64.520  29.300  1.00  0.00           C
ATOM   1393 1H2'   U B   8      41.220  63.530  29.470  1.00  0.00           H
ATOM   1394  O2'   U B   8      40.760  65.600  29.500  1.00  0.00           O
ATOM   1395 2HO'   U B   8      39.970  65.480  30.030  1.00  0.00           H
ATOM   1396  O3'   U B   8      42.590  65.120  31.490  1.00  0.00           O
ATOM   1397  P     G B   9      42.030  64.110  32.600  1.00  0.00           P
ATOM   1398  O1P   G B   9      42.330  64.620  33.960  1.00  0.00           O
ATOM   1399  O2P   G B   9      42.450  62.750  32.190  1.00  0.00           O
ATOM   1400  O5'   G B   9      40.430  64.270  32.410  1.00  0.00           O
ATOM   1401  C5'   G B   9      39.810  65.510  32.670  1.00  0.00           C
ATOM   1402 1H5'   G B   9      40.230  66.390  32.180  1.00  0.00           H
ATOM   1403 2H5'   G B   9      39.800  65.720  33.740  1.00  0.00           H
ATOM   1404  C4'   G B   9      38.370  65.370  32.180  1.00  0.00           C
ATOM   1405  H4'   G B   9      37.930  66.350  32.380  1.00  0.00           H
ATOM   1406  O4'   G B   9      38.250  65.120  30.800  1.00  0.00           O
ATOM   1407  C1'   G B   9      37.100  64.320  30.630  1.00  0.00           C
ATOM   1408  H1'   G B   9      36.410  64.770  29.920  1.00  0.00           H
ATOM   1409  N9    G B   9      37.560  62.990  30.170  1.00  0.00           N
ATOM   1410  C8    G B   9      38.790  62.420  30.310  1.00  0.00           C
ATOM   1411  H8    G B   9      39.680  62.890  30.690  1.00  0.00           H
ATOM   1412  N7    G B   9      38.870  61.200  29.840  1.00  0.00           N
ATOM   1413  C5    G B   9      37.550  60.920  29.510  1.00  0.00           C
ATOM   1414  C6    G B   9      37.120  59.720  28.890  1.00  0.00           C
ATOM   1415  O6    G B   9      37.770  58.740  28.540  1.00  0.00           O
ATOM   1416  N1    G B   9      35.750  59.640  28.680  1.00  0.00           N
ATOM   1417  H1    G B   9      35.400  58.770  28.330  1.00  0.00           H
ATOM   1418  C2    G B   9      35.010  60.800  28.820  1.00  0.00           C
ATOM   1419  N2    G B   9      33.670  60.780  28.700  1.00  0.00           N
ATOM   1420  H21   G B   9      33.260  59.920  28.400  1.00  0.00           H
ATOM   1421  H22   G B   9      33.280  61.710  28.710  1.00  0.00           H
ATOM   1422  N3    G B   9      35.450  61.990  29.270  1.00  0.00           N
ATOM   1423  C4    G B   9      36.740  62.020  29.650  1.00  0.00           C
ATOM   1424  C3'   G B   9      37.610  64.330  33.000  1.00  0.00           C
ATOM   1425  H3'   G B   9      38.160  63.410  33.210  1.00  0.00           H
ATOM   1426  C2'   G B   9      36.460  64.180  32.000  1.00  0.00           C
ATOM   1427 1H2'   G B   9      35.970  63.230  32.190  1.00  0.00           H
ATOM   1428  O2'   G B   9      35.620  65.320  32.100  1.00  0.00           O
ATOM   1429 2HO'   G B   9      34.760  65.020  31.800  1.00  0.00           H
ATOM   1430  O3'   G B   9      37.170  64.860  34.220  1.00  0.00           O
ATOM   1431  P     G B  10      36.820  63.900  35.460  1.00  0.00           P
ATOM   1432  O1P   G B  10      36.320  64.760  36.570  1.00  0.00           O
ATOM   1433  O2P   G B  10      37.870  62.900  35.730  1.00  0.00           O
ATOM   1434  O5'   G B  10      35.540  63.070  34.950  1.00  0.00           O
ATOM   1435  C5'   G B  10      34.300  63.720  34.840  1.00  0.00           C
ATOM   1436 1H5'   G B  10      34.360  64.520  34.100  1.00  0.00           H
ATOM   1437 2H5'   G B  10      34.020  64.140  35.810  1.00  0.00           H
ATOM   1438  C4'   G B  10      33.270  62.700  34.350  1.00  0.00           C
ATOM   1439  H4'   G B  10      32.310  63.210  34.470  1.00  0.00           H
ATOM   1440  O4'   G B  10      33.590  62.430  33.000  1.00  0.00           O
ATOM   1441  C1'   G B  10      33.240  61.090  32.750  1.00  0.00           C
ATOM   1442  H1'   G B  10      32.670  61.070  31.830  1.00  0.00           H
ATOM   1443  N9    G B  10      34.470  60.290  32.630  1.00  0.00           N
ATOM   1444  C8    G B  10      35.770  60.640  32.900  1.00  0.00           C
ATOM   1445  H8    G B  10      36.100  61.550  33.380  1.00  0.00           H
ATOM   1446  N7    G B  10      36.670  59.770  32.540  1.00  0.00           N
ATOM   1447  C5    G B  10      35.950  58.700  32.030  1.00  0.00           C
ATOM   1448  C6    G B  10      36.400  57.450  31.560  1.00  0.00           C
ATOM   1449  O6    G B  10      37.530  57.020  31.300  1.00  0.00           O
ATOM   1450  N1    G B  10      35.330  56.610  31.250  1.00  0.00           N
ATOM   1451  H1    G B  10      35.590  55.710  30.880  1.00  0.00           H
ATOM   1452  C2    G B  10      34.020  57.060  31.260  1.00  0.00           C
ATOM   1453  N2    G B  10      33.140  56.150  30.860  1.00  0.00           N
ATOM   1454  H21   G B  10      33.430  55.280  30.440  1.00  0.00           H
ATOM   1455  H22   G B  10      32.200  56.460  30.630  1.00  0.00           H
ATOM   1456  N3    G B  10      33.610  58.280  31.630  1.00  0.00           N
ATOM   1457  C4    G B  10      34.620  59.020  32.130  1.00  0.00           C
ATOM   1458  C3'   G B  10      33.110  61.370  35.080  1.00  0.00           C
ATOM   1459  H3'   G B  10      34.100  60.990  35.330  1.00  0.00           H
ATOM   1460  C2'   G B  10      32.370  60.680  33.940  1.00  0.00           C
ATOM   1461 1H2'   G B  10      32.470  59.630  34.230  1.00  0.00           H
ATOM   1462  O2'   G B  10      31.040  61.080  33.690  1.00  0.00           O
ATOM   1463 2HO'   G B  10      30.630  61.170  34.550  1.00  0.00           H
ATOM   1464  O3'   G B  10      32.370  61.490  36.270  1.00  0.00           O
ATOM   1465  P     G B  11      32.660  60.330  37.350  1.00  0.00           P
ATOM   1466  O1P   G B  11      31.820  60.550  38.550  1.00  0.00           O
ATOM   1467  O2P   G B  11      34.120  60.260  37.580  1.00  0.00           O
ATOM   1468  O5'   G B  11      32.290  58.890  36.720  1.00  0.00           O
ATOM   1469  C5'   G B  11      30.960  58.550  36.400  1.00  0.00           C
ATOM   1470 1H5'   G B  11      30.560  59.340  35.770  1.00  0.00           H
ATOM   1471 2H5'   G B  11      30.380  58.480  37.320  1.00  0.00           H
ATOM   1472  C4'   G B  11      30.940  57.230  35.630  1.00  0.00           C
ATOM   1473  H4'   G B  11      29.910  56.920  35.520  1.00  0.00           H
ATOM   1474  O4'   G B  11      31.630  57.330  34.410  1.00  0.00           O
ATOM   1475  C1'   G B  11      32.310  56.110  34.200  1.00  0.00           C
ATOM   1476  H1'   G B  11      32.190  55.780  33.170  1.00  0.00           H
ATOM   1477  N9    G B  11      33.740  56.120  34.580  1.00  0.00           N
ATOM   1478  C8    G B  11      34.510  57.150  35.040  1.00  0.00           C
ATOM   1479  H8    G B  11      34.080  58.080  35.360  1.00  0.00           H
ATOM   1480  N7    G B  11      35.790  56.900  34.970  1.00  0.00           N
ATOM   1481  C5    G B  11      35.860  55.570  34.530  1.00  0.00           C
ATOM   1482  C6    G B  11      36.980  54.770  34.210  1.00  0.00           C
ATOM   1483  O6    G B  11      38.170  55.040  34.310  1.00  0.00           O
ATOM   1484  N1    G B  11      36.680  53.480  33.800  1.00  0.00           N
ATOM   1485  H1    G B  11      37.410  52.960  33.340  1.00  0.00           H
ATOM   1486  C2    G B  11      35.370  53.080  33.620  1.00  0.00           C
ATOM   1487  N2    G B  11      35.210  51.800  33.250  1.00  0.00           N
ATOM   1488  H21   G B  11      36.020  51.230  33.020  1.00  0.00           H
ATOM   1489  H22   G B  11      34.300  51.370  33.230  1.00  0.00           H
ATOM   1490  N3    G B  11      34.290  53.840  33.870  1.00  0.00           N
ATOM   1491  C4    G B  11      34.600  55.100  34.250  1.00  0.00           C
ATOM   1492  C3'   G B  11      31.370  55.950  36.350  1.00  0.00           C
ATOM   1493  H3'   G B  11      32.310  56.180  36.850  1.00  0.00           H
ATOM   1494  C2'   G B  11      31.620  55.100  35.110  1.00  0.00           C
ATOM   1495 1H2'   G B  11      32.250  54.300  35.500  1.00  0.00           H
ATOM   1496  O2'   G B  11      30.490  54.590  34.460  1.00  0.00           O
ATOM   1497 2HO'   G B  11      30.220  55.230  33.790  1.00  0.00           H
ATOM   1498  O3'   G B  11      30.430  55.460  37.270  1.00  0.00           O
ATOM   1499  P     U B  12      30.940  54.570  38.520  1.00  0.00           P
ATOM   1500  O1P   U B  12      29.700  54.120  39.200  1.00  0.00           O
ATOM   1501  O2P   U B  12      32.010  55.290  39.250  1.00  0.00           O
ATOM   1502  O5'   U B  12      31.630  53.320  37.770  1.00  0.00           O
ATOM   1503  C5'   U B  12      30.880  52.390  37.040  1.00  0.00           C
ATOM   1504 1H5'   U B  12      30.430  52.840  36.150  1.00  0.00           H
ATOM   1505 2H5'   U B  12      30.080  52.040  37.690  1.00  0.00           H
ATOM   1506  C4'   U B  12      31.760  51.190  36.710  1.00  0.00           C
ATOM   1507  H4'   U B  12      31.100  50.420  36.320  1.00  0.00           H
ATOM   1508  O4'   U B  12      32.780  51.460  35.770  1.00  0.00           O
ATOM   1509  C1'   U B  12      33.970  50.760  36.030  1.00  0.00           C
ATOM   1510  H1'   U B  12      34.270  50.100  35.220  1.00  0.00           H
ATOM   1511  N1    U B  12      35.040  51.620  36.560  1.00  0.00           N
ATOM   1512  C6    U B  12      34.800  52.870  37.040  1.00  0.00           C
ATOM   1513  H6    U B  12      33.810  53.300  37.150  1.00  0.00           H
ATOM   1514  C5    U B  12      35.810  53.710  37.390  1.00  0.00           C
ATOM   1515  H5    U B  12      35.730  54.690  37.820  1.00  0.00           H
ATOM   1516  C4    U B  12      37.160  53.310  37.070  1.00  0.00           C
ATOM   1517  O4    U B  12      38.100  54.060  37.290  1.00  0.00           O
ATOM   1518  N3    U B  12      37.350  52.070  36.470  1.00  0.00           N
ATOM   1519  H3    U B  12      38.280  51.700  36.350  1.00  0.00           H
ATOM   1520  C2    U B  12      36.330  51.140  36.400  1.00  0.00           C
ATOM   1521  O2    U B  12      36.590  49.980  36.070  1.00  0.00           O
ATOM   1522  C3'   U B  12      32.430  50.510  37.900  1.00  0.00           C
ATOM   1523  H3'   U B  12      32.860  51.230  38.600  1.00  0.00           H
ATOM   1524  C2'   U B  12      33.600  49.830  37.190  1.00  0.00           C
ATOM   1525 1H2'   U B  12      34.430  49.550  37.840  1.00  0.00           H
ATOM   1526  O2'   U B  12      33.250  48.590  36.620  1.00  0.00           O
ATOM   1527 2HO'   U B  12      32.300  48.630  36.510  1.00  0.00           H
ATOM   1528  O3'   U B  12      31.580  49.620  38.580  1.00  0.00           O
ATOM   1529  P     G B  13      31.630  49.640  40.190  1.00  0.00           P
ATOM   1530  O1P   G B  13      30.520  48.790  40.690  1.00  0.00           O
ATOM   1531  O2P   G B  13      31.730  51.000  40.760  1.00  0.00           O
ATOM   1532  O5'   G B  13      33.040  48.950  40.490  1.00  0.00           O
ATOM   1533  C5'   G B  13      33.250  47.590  40.170  1.00  0.00           C
ATOM   1534 1H5'   G B  13      33.170  47.560  39.080  1.00  0.00           H
ATOM   1535 2H5'   G B  13      32.420  47.040  40.620  1.00  0.00           H
ATOM   1536  C4'   G B  13      34.530  46.820  40.460  1.00  0.00           C
ATOM   1537  H4'   G B  13      34.510  45.790  40.110  1.00  0.00           H
ATOM   1538  O4'   G B  13      35.580  47.490  39.800  1.00  0.00           O
ATOM   1539  C1'   G B  13      36.400  48.210  40.690  1.00  0.00           C
ATOM   1540  H1'   G B  13      37.300  47.640  40.840  1.00  0.00           H
ATOM   1541  N9    G B  13      36.890  49.520  40.200  1.00  0.00           N
ATOM   1542  C8    G B  13      36.270  50.740  40.180  1.00  0.00           C
ATOM   1543  H8    G B  13      35.210  50.840  40.370  1.00  0.00           H
ATOM   1544  N7    G B  13      37.050  51.760  39.970  1.00  0.00           N
ATOM   1545  C5    G B  13      38.290  51.150  39.770  1.00  0.00           C
ATOM   1546  C6    G B  13      39.600  51.680  39.650  1.00  0.00           C
ATOM   1547  O6    G B  13      39.880  52.880  39.580  1.00  0.00           O
ATOM   1548  N1    G B  13      40.630  50.760  39.590  1.00  0.00           N
ATOM   1549  H1    G B  13      41.560  51.150  39.480  1.00  0.00           H
ATOM   1550  C2    G B  13      40.400  49.410  39.690  1.00  0.00           C
ATOM   1551  N2    G B  13      41.340  48.460  39.510  1.00  0.00           N
ATOM   1552  H21   G B  13      42.300  48.780  39.470  1.00  0.00           H
ATOM   1553  H22   G B  13      41.020  47.520  39.710  1.00  0.00           H
ATOM   1554  N3    G B  13      39.190  48.860  39.830  1.00  0.00           N
ATOM   1555  C4    G B  13      38.210  49.790  39.880  1.00  0.00           C
ATOM   1556  C3'   G B  13      34.870  46.850  41.940  1.00  0.00           C
ATOM   1557  H3'   G B  13      33.930  46.910  42.500  1.00  0.00           H
ATOM   1558  C2'   G B  13      35.700  48.120  42.040  1.00  0.00           C
ATOM   1559 1H2'   G B  13      34.980  48.950  42.040  1.00  0.00           H
ATOM   1560  O2'   G B  13      36.520  48.370  43.160  1.00  0.00           O
ATOM   1561 2HO'   G B  13      37.210  47.700  43.230  1.00  0.00           H
ATOM   1562  O3'   G B  13      35.560  45.630  42.160  1.00  0.00           O
ATOM   1563  P     G B  14      35.960  45.180  43.650  1.00  0.00           P
ATOM   1564  O1P   G B  14      36.320  43.760  43.730  1.00  0.00           O
ATOM   1565  O2P   G B  14      35.020  45.780  44.630  1.00  0.00           O
ATOM   1566  O5'   G B  14      37.400  45.890  43.810  1.00  0.00           O
ATOM   1567  C5'   G B  14      38.570  45.320  43.290  1.00  0.00           C
ATOM   1568 1H5'   G B  14      38.480  45.220  42.210  1.00  0.00           H
ATOM   1569 2H5'   G B  14      38.920  44.350  43.650  1.00  0.00           H
ATOM   1570  C4'   G B  14      39.780  46.220  43.530  1.00  0.00           C
ATOM   1571  H4'   G B  14      40.590  45.640  43.080  1.00  0.00           H
ATOM   1572  O4'   G B  14      39.590  47.460  42.880  1.00  0.00           O
ATOM   1573  C1'   G B  14      40.650  48.200  43.450  1.00  0.00           C
ATOM   1574  H1'   G B  14      41.620  47.840  43.110  1.00  0.00           H
ATOM   1575  N9    G B  14      40.470  49.650  43.210  1.00  0.00           N
ATOM   1576  C8    G B  14      39.290  50.340  43.190  1.00  0.00           C
ATOM   1577  H8    G B  14      38.340  49.820  43.280  1.00  0.00           H
ATOM   1578  N7    G B  14      39.460  51.620  42.970  1.00  0.00           N
ATOM   1579  C5    G B  14      40.830  51.780  42.850  1.00  0.00           C
ATOM   1580  C6    G B  14      41.570  52.970  42.580  1.00  0.00           C
ATOM   1581  O6    G B  14      41.300  54.160  42.440  1.00  0.00           O
ATOM   1582  N1    G B  14      42.880  52.680  42.250  1.00  0.00           N
ATOM   1583  H1    G B  14      43.480  53.440  41.940  1.00  0.00           H
ATOM   1584  C2    G B  14      43.430  51.410  42.360  1.00  0.00           C
ATOM   1585  N2    G B  14      44.760  51.240  42.280  1.00  0.00           N
ATOM   1586  H21   G B  14      45.300  51.960  41.810  1.00  0.00           H
ATOM   1587  H22   G B  14      45.060  50.290  42.400  1.00  0.00           H
ATOM   1588  N3    G B  14      42.750  50.300  42.680  1.00  0.00           N
ATOM   1589  C4    G B  14      41.450  50.560  42.940  1.00  0.00           C
ATOM   1590  C3'   G B  14      40.160  46.410  44.990  1.00  0.00           C
ATOM   1591  H3'   G B  14      39.270  46.330  45.610  1.00  0.00           H
ATOM   1592  C2'   G B  14      40.510  47.900  44.940  1.00  0.00           C
ATOM   1593 1H2'   G B  14      39.640  48.430  45.320  1.00  0.00           H
ATOM   1594  O2'   G B  14      41.720  48.180  45.600  1.00  0.00           O
ATOM   1595 2HO'   G B  14      41.920  47.380  46.080  1.00  0.00           H
ATOM   1596  O3'   G B  14      41.180  45.490  45.320  1.00  0.00           O
ATOM   1597  P     A B  15      41.200  44.790  46.770  1.00  0.00           P
ATOM   1598  O1P   A B  15      42.160  43.660  46.680  1.00  0.00           O
ATOM   1599  O2P   A B  15      39.800  44.550  47.170  1.00  0.00           O
ATOM   1600  O5'   A B  15      41.860  45.900  47.740  1.00  0.00           O
ATOM   1601  C5'   A B  15      43.260  46.080  47.690  1.00  0.00           C
ATOM   1602 1H5'   A B  15      43.540  46.460  46.710  1.00  0.00           H
ATOM   1603 2H5'   A B  15      43.780  45.150  47.910  1.00  0.00           H
ATOM   1604  C4'   A B  15      43.650  47.170  48.670  1.00  0.00           C
ATOM   1605  H4'   A B  15      44.730  47.200  48.810  1.00  0.00           H
ATOM   1606  O4'   A B  15      43.440  48.450  48.140  1.00  0.00           O
ATOM   1607  C1'   A B  15      42.390  49.130  48.800  1.00  0.00           C
ATOM   1608  H1'   A B  15      42.840  49.820  49.530  1.00  0.00           H
ATOM   1609  N9    A B  15      41.670  50.000  47.860  1.00  0.00           N
ATOM   1610  C8    A B  15      40.320  50.130  47.660  1.00  0.00           C
ATOM   1611  H8    A B  15      39.610  49.460  48.120  1.00  0.00           H
ATOM   1612  N7    A B  15      39.940  51.160  46.950  1.00  0.00           N
ATOM   1613  C5    A B  15      41.150  51.760  46.610  1.00  0.00           C
ATOM   1614  C6    A B  15      41.500  52.890  45.860  1.00  0.00           C
ATOM   1615  N6    A B  15      40.650  53.790  45.350  1.00  0.00           N
ATOM   1616  H61   A B  15      39.670  53.720  45.590  1.00  0.00           H
ATOM   1617  H62   A B  15      41.010  54.680  45.040  1.00  0.00           H
ATOM   1618  N1    A B  15      42.790  53.250  45.730  1.00  0.00           N
ATOM   1619  C2    A B  15      43.660  52.560  46.430  1.00  0.00           C
ATOM   1620  H2    A B  15      44.710  52.770  46.270  1.00  0.00           H
ATOM   1621  N3    A B  15      43.500  51.460  47.150  1.00  0.00           N
ATOM   1622  C4    A B  15      42.190  51.100  47.210  1.00  0.00           C
ATOM   1623  C3'   A B  15      42.800  47.130  49.940  1.00  0.00           C
ATOM   1624  H3'   A B  15      42.420  46.130  50.150  1.00  0.00           H
ATOM   1625  C2'   A B  15      41.670  48.120  49.690  1.00  0.00           C
ATOM   1626 1H2'   A B  15      40.800  47.660  49.230  1.00  0.00           H
ATOM   1627  O2'   A B  15      41.220  48.720  50.890  1.00  0.00           O
ATOM   1628 2HO'   A B  15      41.730  48.490  51.650  1.00  0.00           H
ATOM   1629  O3'   A B  15      43.680  47.600  50.930  1.00  0.00           O
ATOM   1630  P     A B  16      43.620  47.240  52.500  1.00  0.00           P
ATOM   1631  O1P   A B  16      44.950  47.140  53.120  1.00  0.00           O
ATOM   1632  O2P   A B  16      42.700  46.080  52.600  1.00  0.00           O
ATOM   1633  O5'   A B  16      42.800  48.510  53.100  1.00  0.00           O
ATOM   1634  C5'   A B  16      43.410  49.630  53.680  1.00  0.00           C
ATOM   1635 1H5'   A B  16      44.130  49.290  54.430  1.00  0.00           H
ATOM   1636 2H5'   A B  16      42.650  50.260  54.140  1.00  0.00           H
ATOM   1637  C4'   A B  16      44.240  50.400  52.650  1.00  0.00           C
ATOM   1638  H4'   A B  16      45.200  49.870  52.600  1.00  0.00           H
ATOM   1639  O4'   A B  16      43.530  50.790  51.500  1.00  0.00           O
ATOM   1640  C1'   A B  16      43.990  51.990  50.950  1.00  0.00           C
ATOM   1641  H1'   A B  16      44.570  51.840  50.030  1.00  0.00           H
ATOM   1642  N9    A B  16      42.810  52.810  50.620  1.00  0.00           N
ATOM   1643  C8    A B  16      41.470  52.590  50.820  1.00  0.00           C
ATOM   1644  H8    A B  16      41.070  51.810  51.430  1.00  0.00           H
ATOM   1645  N7    A B  16      40.680  53.400  50.160  1.00  0.00           N
ATOM   1646  C5    A B  16      41.620  54.220  49.520  1.00  0.00           C
ATOM   1647  C6    A B  16      41.580  55.420  48.800  1.00  0.00           C
ATOM   1648  N6    A B  16      40.450  56.110  48.630  1.00  0.00           N
ATOM   1649  H61   A B  16      39.570  55.690  48.850  1.00  0.00           H
ATOM   1650  H62   A B  16      40.560  57.010  48.160  1.00  0.00           H
ATOM   1651  N1    A B  16      42.670  56.060  48.350  1.00  0.00           N
ATOM   1652  C2    A B  16      43.830  55.490  48.610  1.00  0.00           C
ATOM   1653  H2    A B  16      44.660  56.020  48.160  1.00  0.00           H
ATOM   1654  N3    A B  16      44.090  54.440  49.390  1.00  0.00           N
ATOM   1655  C4    A B  16      42.920  53.930  49.830  1.00  0.00           C
ATOM   1656  C3'   A B  16      44.460  51.750  53.310  1.00  0.00           C
ATOM   1657  H3'   A B  16      43.580  52.150  53.820  1.00  0.00           H
ATOM   1658  C2'   A B  16      44.780  52.620  52.100  1.00  0.00           C
ATOM   1659 1H2'   A B  16      44.420  53.640  52.240  1.00  0.00           H
ATOM   1660  O2'   A B  16      46.150  52.560  51.750  1.00  0.00           O
ATOM   1661 2HO'   A B  16      46.470  51.690  52.010  1.00  0.00           H
ATOM   1662  O3'   A B  16      45.580  51.630  54.150  1.00  0.00           O
ATOM   1663  P     U B  17      45.670  52.560  55.460  1.00  0.00           P
ATOM   1664  O1P   U B  17      46.930  52.250  56.190  1.00  0.00           O
ATOM   1665  O2P   U B  17      44.430  52.490  56.260  1.00  0.00           O
ATOM   1666  O5'   U B  17      45.770  54.000  54.750  1.00  0.00           O
ATOM   1667  C5'   U B  17      46.990  54.540  54.290  1.00  0.00           C
ATOM   1668 1H5'   U B  17      47.300  53.930  53.430  1.00  0.00           H
ATOM   1669 2H5'   U B  17      47.720  54.530  55.090  1.00  0.00           H
ATOM   1670  C4'   U B  17      46.720  55.980  53.880  1.00  0.00           C
ATOM   1671  H4'   U B  17      47.620  56.490  53.530  1.00  0.00           H
ATOM   1672  O4'   U B  17      45.880  55.960  52.740  1.00  0.00           O
ATOM   1673  C1'   U B  17      45.250  57.220  52.690  1.00  0.00           C
ATOM   1674  H1'   U B  17      45.610  57.790  51.840  1.00  0.00           H
ATOM   1675  N1    U B  17      43.790  57.090  52.550  1.00  0.00           N
ATOM   1676  C6    U B  17      43.160  55.970  53.010  1.00  0.00           C
ATOM   1677  H6    U B  17      43.680  55.190  53.560  1.00  0.00           H
ATOM   1678  C5    U B  17      41.850  55.730  52.760  1.00  0.00           C
ATOM   1679  H5    U B  17      41.420  54.790  53.070  1.00  0.00           H
ATOM   1680  C4    U B  17      41.030  56.680  52.050  1.00  0.00           C
ATOM   1681  O4    U B  17      39.830  56.510  51.850  1.00  0.00           O
ATOM   1682  N3    U B  17      41.760  57.740  51.550  1.00  0.00           N
ATOM   1683  H3    U B  17      41.210  58.340  50.950  1.00  0.00           H
ATOM   1684  C2    U B  17      43.100  58.010  51.780  1.00  0.00           C
ATOM   1685  O2    U B  17      43.580  59.020  51.260  1.00  0.00           O
ATOM   1686  C3'   U B  17      46.170  56.940  54.940  1.00  0.00           C
ATOM   1687  H3'   U B  17      45.340  56.550  55.530  1.00  0.00           H
ATOM   1688  C2'   U B  17      45.710  57.990  53.930  1.00  0.00           C
ATOM   1689 1H2'   U B  17      44.810  58.520  54.250  1.00  0.00           H
ATOM   1690  O2'   U B  17      46.700  58.910  53.510  1.00  0.00           O
ATOM   1691 2HO'   U B  17      47.240  59.070  54.290  1.00  0.00           H
ATOM   1692  O3'   U B  17      47.200  57.490  55.720  1.00  0.00           O
ATOM   1693  P     C B  18      46.900  58.210  57.140  1.00  0.00           P
ATOM   1694  O1P   C B  18      48.160  58.180  57.920  1.00  0.00           O
ATOM   1695  O2P   C B  18      45.670  57.680  57.750  1.00  0.00           O
ATOM   1696  O5'   C B  18      46.610  59.670  56.540  1.00  0.00           O
ATOM   1697  C5'   C B  18      45.600  60.520  57.040  1.00  0.00           C
ATOM   1698 1H5'   C B  18      45.960  60.910  57.980  1.00  0.00           H
ATOM   1699 2H5'   C B  18      44.700  59.940  57.240  1.00  0.00           H
ATOM   1700  C4'   C B  18      45.280  61.680  56.110  1.00  0.00           C
ATOM   1701  H4'   C B  18      46.190  62.250  55.890  1.00  0.00           H
ATOM   1702  O4'   C B  18      44.680  61.240  54.910  1.00  0.00           O
ATOM   1703  C1'   C B  18      43.560  61.960  54.460  1.00  0.00           C
ATOM   1704  H1'   C B  18      43.700  62.300  53.430  1.00  0.00           H
ATOM   1705  N1    C B  18      42.280  61.220  54.460  1.00  0.00           N
ATOM   1706  C6    C B  18      42.160  59.950  54.920  1.00  0.00           C
ATOM   1707  H6    C B  18      42.940  59.520  55.550  1.00  0.00           H
ATOM   1708  C5    C B  18      41.050  59.210  54.710  1.00  0.00           C
ATOM   1709  H5    C B  18      40.980  58.150  54.950  1.00  0.00           H
ATOM   1710  C4    C B  18      40.020  59.860  53.950  1.00  0.00           C
ATOM   1711  N4    C B  18      38.950  59.140  53.570  1.00  0.00           N
ATOM   1712  H41   C B  18      38.960  58.230  54.010  1.00  0.00           H
ATOM   1713  H42   C B  18      38.140  59.630  53.250  1.00  0.00           H
ATOM   1714  N3    C B  18      40.120  61.110  53.470  1.00  0.00           N
ATOM   1715  C2    C B  18      41.260  61.800  53.720  1.00  0.00           C
ATOM   1716  O2    C B  18      41.380  62.910  53.230  1.00  0.00           O
ATOM   1717  C3'   C B  18      44.150  62.570  56.630  1.00  0.00           C
ATOM   1718  H3'   C B  18      43.480  61.940  57.210  1.00  0.00           H
ATOM   1719  C2'   C B  18      43.390  63.120  55.420  1.00  0.00           C
ATOM   1720 1H2'   C B  18      42.350  63.400  55.630  1.00  0.00           H
ATOM   1721  O2'   C B  18      43.960  64.170  54.670  1.00  0.00           O
ATOM   1722 2HO'   C B  18      44.520  64.590  55.320  1.00  0.00           H
ATOM   1723  O3'   C B  18      44.630  63.600  57.460  1.00  0.00           O
ATOM   1724  P     C B  19      43.800  64.190  58.700  1.00  0.00           P
ATOM   1725  O1P   C B  19      44.680  65.160  59.400  1.00  0.00           O
ATOM   1726  O2P   C B  19      43.250  63.100  59.520  1.00  0.00           O
ATOM   1727  O5'   C B  19      42.600  65.120  58.150  1.00  0.00           O
ATOM   1728  C5'   C B  19      42.870  66.260  57.370  1.00  0.00           C
ATOM   1729 1H5'   C B  19      43.610  66.070  56.590  1.00  0.00           H
ATOM   1730 2H5'   C B  19      43.290  67.050  57.980  1.00  0.00           H
ATOM   1731  C4'   C B  19      41.540  66.710  56.760  1.00  0.00           C
ATOM   1732  H4'   C B  19      41.670  67.680  56.270  1.00  0.00           H
ATOM   1733  O4'   C B  19      41.140  65.760  55.800  1.00  0.00           O
ATOM   1734  C1'   C B  19      39.730  65.790  55.690  1.00  0.00           C
ATOM   1735  H1'   C B  19      39.400  66.190  54.730  1.00  0.00           H
ATOM   1736  N1    C B  19      39.160  64.440  55.850  1.00  0.00           N
ATOM   1737  C6    C B  19      39.780  63.500  56.630  1.00  0.00           C
ATOM   1738  H6    C B  19      40.570  63.750  57.330  1.00  0.00           H
ATOM   1739  C5    C B  19      39.280  62.250  56.570  1.00  0.00           C
ATOM   1740  H5    C B  19      39.780  61.490  57.150  1.00  0.00           H
ATOM   1741  C4    C B  19      38.020  62.060  55.920  1.00  0.00           C
ATOM   1742  N4    C B  19      37.420  60.870  55.740  1.00  0.00           N
ATOM   1743  H41   C B  19      37.760  60.020  56.160  1.00  0.00           H
ATOM   1744  H42   C B  19      36.610  60.920  55.130  1.00  0.00           H
ATOM   1745  N3    C B  19      37.320  63.050  55.340  1.00  0.00           N
ATOM   1746  C2    C B  19      37.880  64.290  55.330  1.00  0.00           C
ATOM   1747  O2    C B  19      37.170  65.200  54.900  1.00  0.00           O
ATOM   1748  C3'   C B  19      40.370  66.760  57.730  1.00  0.00           C
ATOM   1749  H3'   C B  19      40.340  65.840  58.310  1.00  0.00           H
ATOM   1750  C2'   C B  19      39.230  66.780  56.730  1.00  0.00           C
ATOM   1751 1H2'   C B  19      38.280  66.420  57.120  1.00  0.00           H
ATOM   1752  O2'   C B  19      38.900  67.940  55.990  1.00  0.00           O
ATOM   1753 2HO'   C B  19      39.600  68.450  55.580  1.00  0.00           H
ATOM   1754  O3'   C B  19      40.310  67.920  58.540  1.00  0.00           O
ATOM   1755  P     U B  20      39.450  67.810  59.910  1.00  0.00           P
ATOM   1756  O1P   U B  20      39.510  69.200  60.410  1.00  0.00           O
ATOM   1757  O2P   U B  20      40.060  66.680  60.640  1.00  0.00           O
ATOM   1758  O5'   U B  20      37.940  67.490  59.430  1.00  0.00           O
ATOM   1759  C5'   U B  20      37.180  68.510  58.820  1.00  0.00           C
ATOM   1760 1H5'   U B  20      37.650  68.860  57.900  1.00  0.00           H
ATOM   1761 2H5'   U B  20      37.120  69.280  59.580  1.00  0.00           H
ATOM   1762  C4'   U B  20      35.790  68.010  58.410  1.00  0.00           C
ATOM   1763  H4'   U B  20      35.280  68.920  58.100  1.00  0.00           H
ATOM   1764  O4'   U B  20      35.720  67.120  57.320  1.00  0.00           O
ATOM   1765  C1'   U B  20      34.620  66.290  57.580  1.00  0.00           C
ATOM   1766  H1'   U B  20      33.990  66.160  56.700  1.00  0.00           H
ATOM   1767  N1    U B  20      34.950  64.890  57.890  1.00  0.00           N
ATOM   1768  C6    U B  20      36.210  64.500  58.270  1.00  0.00           C
ATOM   1769  H6    U B  20      36.970  65.240  58.450  1.00  0.00           H
ATOM   1770  C5    U B  20      36.510  63.210  58.550  1.00  0.00           C
ATOM   1771  H5    U B  20      37.490  62.830  58.790  1.00  0.00           H
ATOM   1772  C4    U B  20      35.540  62.160  58.300  1.00  0.00           C
ATOM   1773  O4    U B  20      35.750  60.980  58.620  1.00  0.00           O
ATOM   1774  N3    U B  20      34.310  62.630  57.890  1.00  0.00           N
ATOM   1775  H3    U B  20      33.590  61.920  57.860  1.00  0.00           H
ATOM   1776  C2    U B  20      33.950  63.960  57.720  1.00  0.00           C
ATOM   1777  O2    U B  20      32.790  64.310  57.540  1.00  0.00           O
ATOM   1778  C3'   U B  20      34.970  67.400  59.540  1.00  0.00           C
ATOM   1779  H3'   U B  20      35.550  66.550  59.920  1.00  0.00           H
ATOM   1780  C2'   U B  20      33.790  66.830  58.760  1.00  0.00           C
ATOM   1781 1H2'   U B  20      33.160  66.110  59.270  1.00  0.00           H
ATOM   1782  O2'   U B  20      33.050  67.940  58.320  1.00  0.00           O
ATOM   1783 2HO'   U B  20      32.140  67.630  58.160  1.00  0.00           H
ATOM   1784  O3'   U B  20      34.560  68.200  60.620  1.00  0.00           O
ATOM   1785  P     U B  21      33.770  67.540  61.850  1.00  0.00           P
ATOM   1786  O1P   U B  21      34.140  68.290  63.080  1.00  0.00           O
ATOM   1787  O2P   U B  21      34.050  66.080  61.810  1.00  0.00           O
ATOM   1788  O5'   U B  21      32.200  67.770  61.590  1.00  0.00           O
ATOM   1789  C5'   U B  21      31.290  67.720  62.660  1.00  0.00           C
ATOM   1790 1H5'   U B  21      31.760  68.180  63.520  1.00  0.00           H
ATOM   1791 2H5'   U B  21      30.950  66.700  62.880  1.00  0.00           H
ATOM   1792  C4'   U B  21      30.050  68.520  62.300  1.00  0.00           C
ATOM   1793  H4'   U B  21      29.400  68.320  63.150  1.00  0.00           H
ATOM   1794  O4'   U B  21      30.350  69.890  62.220  1.00  0.00           O
ATOM   1795  C1'   U B  21      29.980  70.440  60.970  1.00  0.00           C
ATOM   1796  H1'   U B  21      29.080  71.030  61.100  1.00  0.00           H
ATOM   1797  N1    U B  21      31.060  71.330  60.510  1.00  0.00           N
ATOM   1798  C6    U B  21      32.280  70.850  60.090  1.00  0.00           C
ATOM   1799  H6    U B  21      32.410  69.770  60.040  1.00  0.00           H
ATOM   1800  C5    U B  21      33.320  71.670  59.860  1.00  0.00           C
ATOM   1801  H5    U B  21      34.270  71.210  59.640  1.00  0.00           H
ATOM   1802  C4    U B  21      33.210  73.100  59.940  1.00  0.00           C
ATOM   1803  O4    U B  21      34.100  73.930  59.720  1.00  0.00           O
ATOM   1804  N3    U B  21      31.910  73.510  60.190  1.00  0.00           N
ATOM   1805  H3    U B  21      31.750  74.510  60.280  1.00  0.00           H
ATOM   1806  C2    U B  21      30.820  72.690  60.460  1.00  0.00           C
ATOM   1807  O2    U B  21      29.840  73.340  60.820  1.00  0.00           O
ATOM   1808  C3'   U B  21      29.390  68.140  60.970  1.00  0.00           C
ATOM   1809  H3'   U B  21      29.690  67.200  60.530  1.00  0.00           H
ATOM   1810  C2'   U B  21      29.820  69.260  60.020  1.00  0.00           C
ATOM   1811 1H2'   U B  21      30.740  68.880  59.590  1.00  0.00           H
ATOM   1812  O2'   U B  21      28.890  69.530  59.000  1.00  0.00           O
ATOM   1813 2HO'   U B  21      28.620  68.720  58.560  1.00  0.00           H
ATOM   1814  O3'   U B  21      27.990  68.260  61.110  1.00  0.00           O
ATOM   1815  P     C B  22      27.090  67.170  61.860  1.00  0.00           P
ATOM   1816  O1P   C B  22      25.720  67.710  62.000  1.00  0.00           O
ATOM   1817  O2P   C B  22      27.780  66.680  63.080  1.00  0.00           O
ATOM   1818  O5'   C B  22      26.960  65.910  60.860  1.00  0.00           O
ATOM   1819  C5'   C B  22      26.310  66.040  59.620  1.00  0.00           C
ATOM   1820 1H5'   C B  22      26.800  66.860  59.080  1.00  0.00           H
ATOM   1821 2H5'   C B  22      25.260  66.330  59.680  1.00  0.00           H
ATOM   1822  C4'   C B  22      26.310  64.730  58.850  1.00  0.00           C
ATOM   1823  H4'   C B  22      25.740  64.790  57.930  1.00  0.00           H
ATOM   1824  O4'   C B  22      27.660  64.410  58.630  1.00  0.00           O
ATOM   1825  C1'   C B  22      27.930  63.140  59.190  1.00  0.00           C
ATOM   1826  H1'   C B  22      27.730  62.340  58.480  1.00  0.00           H
ATOM   1827  N1    C B  22      29.340  63.160  59.610  1.00  0.00           N
ATOM   1828  C6    C B  22      29.890  64.290  60.140  1.00  0.00           C
ATOM   1829  H6    C B  22      29.260  65.170  60.210  1.00  0.00           H
ATOM   1830  C5    C B  22      31.180  64.380  60.540  1.00  0.00           C
ATOM   1831  H5    C B  22      31.570  65.310  60.920  1.00  0.00           H
ATOM   1832  C4    C B  22      31.920  63.160  60.510  1.00  0.00           C
ATOM   1833  N4    C B  22      33.170  63.180  60.990  1.00  0.00           N
ATOM   1834  H41   C B  22      33.630  64.020  61.300  1.00  0.00           H
ATOM   1835  H42   C B  22      33.800  62.400  60.870  1.00  0.00           H
ATOM   1836  N3    C B  22      31.400  62.050  59.970  1.00  0.00           N
ATOM   1837  C2    C B  22      30.110  62.010  59.530  1.00  0.00           C
ATOM   1838  O2    C B  22      29.760  61.030  58.890  1.00  0.00           O
ATOM   1839  C3'   C B  22      25.710  63.570  59.660  1.00  0.00           C
ATOM   1840  H3'   C B  22      25.000  64.020  60.340  1.00  0.00           H
ATOM   1841  C2'   C B  22      26.910  62.860  60.280  1.00  0.00           C
ATOM   1842 1H2'   C B  22      27.170  63.480  61.150  1.00  0.00           H
ATOM   1843  O2'   C B  22      26.780  61.490  60.610  1.00  0.00           O
ATOM   1844 2HO'   C B  22      26.200  61.370  61.360  1.00  0.00           H
ATOM   1845  O3'   C B  22      25.080  62.570  58.890  1.00  0.00           O
ATOM   1846  P     G B  23      23.610  62.810  58.260  1.00  0.00           P
ATOM   1847  O1P   G B  23      22.820  63.490  59.320  1.00  0.00           O
ATOM   1848  O2P   G B  23      23.040  61.560  57.740  1.00  0.00           O
ATOM   1849  O5'   G B  23      23.840  63.760  56.980  1.00  0.00           O
ATOM   1850  C5'   G B  23      24.590  63.330  55.860  1.00  0.00           C
ATOM   1851 1H5'   G B  23      24.220  62.450  55.350  1.00  0.00           H
ATOM   1852 2H5'   G B  23      25.590  63.030  56.160  1.00  0.00           H
ATOM   1853  C4'   G B  23      24.610  64.440  54.830  1.00  0.00           C
ATOM   1854  H4'   G B  23      23.670  64.510  54.270  1.00  0.00           H
ATOM   1855  O4'   G B  23      24.880  65.640  55.510  1.00  0.00           O
ATOM   1856  C1'   G B  23      25.680  66.460  54.690  1.00  0.00           C
ATOM   1857  H1'   G B  23      25.140  67.370  54.450  1.00  0.00           H
ATOM   1858  N9    G B  23      26.880  66.780  55.510  1.00  0.00           N
ATOM   1859  C8    G B  23      27.110  67.990  56.090  1.00  0.00           C
ATOM   1860  H8    G B  23      26.480  68.860  56.000  1.00  0.00           H
ATOM   1861  N7    G B  23      28.140  68.020  56.900  1.00  0.00           N
ATOM   1862  C5    G B  23      28.670  66.740  56.750  1.00  0.00           C
ATOM   1863  C6    G B  23      29.880  66.190  57.250  1.00  0.00           C
ATOM   1864  O6    G B  23      30.770  66.770  57.880  1.00  0.00           O
ATOM   1865  N1    G B  23      30.210  64.920  56.820  1.00  0.00           N
ATOM   1866  H1    G B  23      31.110  64.510  57.040  1.00  0.00           H
ATOM   1867  C2    G B  23      29.300  64.180  56.100  1.00  0.00           C
ATOM   1868  N2    G B  23      29.630  62.900  55.860  1.00  0.00           N
ATOM   1869  H21   G B  23      30.450  62.480  56.260  1.00  0.00           H
ATOM   1870  H22   G B  23      29.100  62.310  55.240  1.00  0.00           H
ATOM   1871  N3    G B  23      28.200  64.710  55.530  1.00  0.00           N
ATOM   1872  C4    G B  23      27.920  65.970  55.900  1.00  0.00           C
ATOM   1873  C3'   G B  23      25.620  64.160  53.720  1.00  0.00           C
ATOM   1874  H3'   G B  23      26.500  63.610  54.060  1.00  0.00           H
ATOM   1875  C2'   G B  23      26.030  65.620  53.470  1.00  0.00           C
ATOM   1876 1H2'   G B  23      27.090  65.690  53.240  1.00  0.00           H
ATOM   1877  O2'   G B  23      25.370  66.200  52.370  1.00  0.00           O
ATOM   1878 2HO'   G B  23      25.140  65.400  51.880  1.00  0.00           H
ATOM   1879  O3'   G B  23      25.120  63.770  52.460  1.00  0.00           O
ATOM   1880  P     G B  24      24.920  62.230  52.040  1.00  0.00           P
ATOM   1881  O1P   G B  24      24.470  62.300  50.620  1.00  0.00           O
ATOM   1882  O2P   G B  24      24.000  61.640  53.040  1.00  0.00           O
ATOM   1883  O5'   G B  24      26.340  61.460  52.060  1.00  0.00           O
ATOM   1884  C5'   G B  24      27.400  61.670  51.170  1.00  0.00           C
ATOM   1885 1H5'   G B  24      27.090  61.500  50.140  1.00  0.00           H
ATOM   1886 2H5'   G B  24      28.120  60.930  51.510  1.00  0.00           H
ATOM   1887  C4'   G B  24      28.130  63.000  51.400  1.00  0.00           C
ATOM   1888  H4'   G B  24      27.510  63.800  51.020  1.00  0.00           H
ATOM   1889  O4'   G B  24      28.630  63.070  52.730  1.00  0.00           O
ATOM   1890  C1'   G B  24      29.900  63.690  52.600  1.00  0.00           C
ATOM   1891  H1'   G B  24      29.870  64.580  53.230  1.00  0.00           H
ATOM   1892  N9    G B  24      30.900  62.700  53.070  1.00  0.00           N
ATOM   1893  C8    G B  24      30.750  61.360  53.290  1.00  0.00           C
ATOM   1894  H8    G B  24      29.880  60.790  52.970  1.00  0.00           H
ATOM   1895  N7    G B  24      31.840  60.860  53.800  1.00  0.00           N
ATOM   1896  C5    G B  24      32.670  61.940  54.070  1.00  0.00           C
ATOM   1897  C6    G B  24      33.990  62.030  54.590  1.00  0.00           C
ATOM   1898  O6    G B  24      34.700  61.110  54.970  1.00  0.00           O
ATOM   1899  N1    G B  24      34.610  63.260  54.470  1.00  0.00           N
ATOM   1900  H1    G B  24      35.520  63.360  54.880  1.00  0.00           H
ATOM   1901  C2    G B  24      33.920  64.360  53.970  1.00  0.00           C
ATOM   1902  N2    G B  24      34.520  65.560  53.970  1.00  0.00           N
ATOM   1903  H21   G B  24      35.490  65.550  54.260  1.00  0.00           H
ATOM   1904  H22   G B  24      33.940  66.370  53.760  1.00  0.00           H
ATOM   1905  N3    G B  24      32.640  64.340  53.590  1.00  0.00           N
ATOM   1906  C4    G B  24      32.130  63.090  53.550  1.00  0.00           C
ATOM   1907  C3'   G B  24      29.300  63.170  50.440  1.00  0.00           C
ATOM   1908  H3'   G B  24      29.970  62.320  50.370  1.00  0.00           H
ATOM   1909  C2'   G B  24      30.130  64.210  51.200  1.00  0.00           C
ATOM   1910 1H2'   G B  24      31.160  64.130  50.850  1.00  0.00           H
ATOM   1911  O2'   G B  24      29.540  65.500  51.120  1.00  0.00           O
ATOM   1912 2HO'   G B  24      28.990  65.520  50.330  1.00  0.00           H
ATOM   1913  O3'   G B  24      29.050  63.640  49.130  1.00  0.00           O
ATOM   1914  P     G B  25      30.110  63.650  47.920  1.00  0.00           P
ATOM   1915  O1P   G B  25      29.370  64.300  46.810  1.00  0.00           O
ATOM   1916  O2P   G B  25      30.610  62.290  47.640  1.00  0.00           O
ATOM   1917  O5'   G B  25      31.450  64.490  48.230  1.00  0.00           O
ATOM   1918  C5'   G B  25      31.450  65.890  48.300  1.00  0.00           C
ATOM   1919 1H5'   G B  25      30.650  66.290  48.920  1.00  0.00           H
ATOM   1920 2H5'   G B  25      31.390  66.250  47.280  1.00  0.00           H
ATOM   1921  C4'   G B  25      32.750  66.430  48.910  1.00  0.00           C
ATOM   1922  H4'   G B  25      32.640  67.510  49.030  1.00  0.00           H
ATOM   1923  O4'   G B  25      32.920  65.860  50.190  1.00  0.00           O
ATOM   1924  C1'   G B  25      34.300  65.590  50.350  1.00  0.00           C
ATOM   1925  H1'   G B  25      34.810  66.200  51.110  1.00  0.00           H
ATOM   1926  N9    G B  25      34.590  64.220  50.790  1.00  0.00           N
ATOM   1927  C8    G B  25      33.780  63.110  50.670  1.00  0.00           C
ATOM   1928  H8    G B  25      32.810  63.090  50.210  1.00  0.00           H
ATOM   1929  N7    G B  25      34.380  62.020  51.070  1.00  0.00           N
ATOM   1930  C5    G B  25      35.640  62.460  51.450  1.00  0.00           C
ATOM   1931  C6    G B  25      36.780  61.730  51.880  1.00  0.00           C
ATOM   1932  O6    G B  25      36.910  60.520  52.040  1.00  0.00           O
ATOM   1933  N1    G B  25      37.900  62.530  52.090  1.00  0.00           N
ATOM   1934  H1    G B  25      38.650  62.020  52.530  1.00  0.00           H
ATOM   1935  C2    G B  25      37.860  63.910  52.020  1.00  0.00           C
ATOM   1936  N2    G B  25      39.110  64.340  52.220  1.00  0.00           N
ATOM   1937  H21   G B  25      39.870  63.680  52.400  1.00  0.00           H
ATOM   1938  H22   G B  25      39.380  65.300  52.370  1.00  0.00           H
ATOM   1939  N3    G B  25      36.820  64.640  51.610  1.00  0.00           N
ATOM   1940  C4    G B  25      35.780  63.820  51.340  1.00  0.00           C
ATOM   1941  C3'   G B  25      33.910  66.100  47.970  1.00  0.00           C
ATOM   1942  H3'   G B  25      33.730  65.140  47.500  1.00  0.00           H
ATOM   1943  C2'   G B  25      34.980  66.020  49.050  1.00  0.00           C
ATOM   1944 1H2'   G B  25      35.710  65.240  48.830  1.00  0.00           H
ATOM   1945  O2'   G B  25      35.590  67.270  49.320  1.00  0.00           O
ATOM   1946 2HO'   G B  25      36.160  67.490  48.590  1.00  0.00           H
ATOM   1947  O3'   G B  25      34.030  67.140  47.010  1.00  0.00           O
ATOM   1948  P     A B  26      35.080  66.990  45.800  1.00  0.00           P
ATOM   1949  O1P   A B  26      34.870  68.140  44.880  1.00  0.00           O
ATOM   1950  O2P   A B  26      35.020  65.600  45.310  1.00  0.00           O
ATOM   1951  O5'   A B  26      36.430  67.200  46.660  1.00  0.00           O
ATOM   1952  C5'   A B  26      37.700  66.790  46.200  1.00  0.00           C
ATOM   1953 1H5'   A B  26      38.150  67.460  45.460  1.00  0.00           H
ATOM   1954 2H5'   A B  26      37.690  65.800  45.740  1.00  0.00           H
ATOM   1955  C4'   A B  26      38.630  66.520  47.380  1.00  0.00           C
ATOM   1956  H4'   A B  26      38.840  67.490  47.830  1.00  0.00           H
ATOM   1957  O4'   A B  26      38.250  65.680  48.430  1.00  0.00           O
ATOM   1958  C1'   A B  26      39.300  64.850  48.870  1.00  0.00           C
ATOM   1959  H1'   A B  26      39.630  64.990  49.900  1.00  0.00           H
ATOM   1960  N9    A B  26      38.960  63.410  48.790  1.00  0.00           N
ATOM   1961  C8    A B  26      37.860  62.830  48.190  1.00  0.00           C
ATOM   1962  H8    A B  26      37.150  63.370  47.600  1.00  0.00           H
ATOM   1963  N7    A B  26      37.790  61.540  48.370  1.00  0.00           N
ATOM   1964  C5    A B  26      39.000  61.250  49.000  1.00  0.00           C
ATOM   1965  C6    A B  26      39.610  60.090  49.490  1.00  0.00           C
ATOM   1966  N6    A B  26      39.070  58.880  49.260  1.00  0.00           N
ATOM   1967  H61   A B  26      38.180  58.930  48.790  1.00  0.00           H
ATOM   1968  H62   A B  26      39.370  58.000  49.670  1.00  0.00           H
ATOM   1969  N1    A B  26      40.760  60.110  50.180  1.00  0.00           N
ATOM   1970  C2    A B  26      41.340  61.260  50.430  1.00  0.00           C
ATOM   1971  H2    A B  26      42.210  61.230  51.070  1.00  0.00           H
ATOM   1972  N3    A B  26      40.830  62.430  50.050  1.00  0.00           N
ATOM   1973  C4    A B  26      39.710  62.380  49.290  1.00  0.00           C
ATOM   1974  C3'   A B  26      39.940  65.900  46.900  1.00  0.00           C
ATOM   1975  H3'   A B  26      39.760  65.280  46.030  1.00  0.00           H
ATOM   1976  C2'   A B  26      40.550  65.080  48.030  1.00  0.00           C
ATOM   1977 1H2'   A B  26      40.970  64.160  47.620  1.00  0.00           H
ATOM   1978  O2'   A B  26      41.480  65.750  48.860  1.00  0.00           O
ATOM   1979 2HO'   A B  26      41.790  66.540  48.430  1.00  0.00           H
ATOM   1980  O3'   A B  26      40.890  66.870  46.530  1.00  0.00           O
ATOM   1981  P     U B  27      42.110  66.640  45.500  1.00  0.00           P
ATOM   1982  O1P   U B  27      42.910  67.880  45.520  1.00  0.00           O
ATOM   1983  O2P   U B  27      41.540  66.160  44.230  1.00  0.00           O
ATOM   1984  O5'   U B  27      43.010  65.430  46.060  1.00  0.00           O
ATOM   1985  C5'   U B  27      44.130  65.730  46.860  1.00  0.00           C
ATOM   1986 1H5'   U B  27      43.740  66.220  47.750  1.00  0.00           H
ATOM   1987 2H5'   U B  27      44.790  66.430  46.340  1.00  0.00           H
ATOM   1988  C4'   U B  27      44.910  64.470  47.240  1.00  0.00           C
ATOM   1989  H4'   U B  27      45.870  64.760  47.660  1.00  0.00           H
ATOM   1990  O4'   U B  27      44.110  63.650  48.080  1.00  0.00           O
ATOM   1991  C1'   U B  27      44.560  62.320  47.950  1.00  0.00           C
ATOM   1992  H1'   U B  27      45.030  62.120  48.910  1.00  0.00           H
ATOM   1993  N1    U B  27      43.530  61.320  47.630  1.00  0.00           N
ATOM   1994  C6    U B  27      42.330  61.660  47.090  1.00  0.00           C
ATOM   1995  H6    U B  27      42.190  62.710  46.850  1.00  0.00           H
ATOM   1996  C5    U B  27      41.440  60.710  46.760  1.00  0.00           C
ATOM   1997  H5    U B  27      40.540  61.020  46.240  1.00  0.00           H
ATOM   1998  C4    U B  27      41.620  59.320  47.100  1.00  0.00           C
ATOM   1999  O4    U B  27      40.840  58.380  47.000  1.00  0.00           O
ATOM   2000  N3    U B  27      42.850  59.030  47.680  1.00  0.00           N
ATOM   2001  H3    U B  27      42.920  58.040  47.870  1.00  0.00           H
ATOM   2002  C2    U B  27      43.810  60.000  47.950  1.00  0.00           C
ATOM   2003  O2    U B  27      44.840  59.610  48.480  1.00  0.00           O
ATOM   2004  C3'   U B  27      45.230  63.580  46.050  1.00  0.00           C
ATOM   2005  H3'   U B  27      44.300  63.520  45.480  1.00  0.00           H
ATOM   2006  C2'   U B  27      45.530  62.270  46.780  1.00  0.00           C
ATOM   2007 1H2'   U B  27      45.420  61.370  46.180  1.00  0.00           H
ATOM   2008  O2'   U B  27      46.850  62.330  47.290  1.00  0.00           O
ATOM   2009 2HO'   U B  27      47.410  62.420  46.520  1.00  0.00           H
ATOM   2010  O3'   U B  27      46.170  64.040  45.100  1.00  0.00           O
ATOM   2011  P     C B  28      46.420  63.350  43.670  1.00  0.00           P
ATOM   2012  O1P   C B  28      47.400  64.150  42.900  1.00  0.00           O
ATOM   2013  O2P   C B  28      45.080  63.130  43.070  1.00  0.00           O
ATOM   2014  O5'   C B  28      47.120  61.930  43.950  1.00  0.00           O
ATOM   2015  C5'   C B  28      48.470  61.800  44.350  1.00  0.00           C
ATOM   2016 1H5'   C B  28      48.610  62.410  45.230  1.00  0.00           H
ATOM   2017 2H5'   C B  28      49.130  62.180  43.560  1.00  0.00           H
ATOM   2018  C4'   C B  28      48.910  60.380  44.660  1.00  0.00           C
ATOM   2019  H4'   C B  28      49.930  60.430  45.030  1.00  0.00           H
ATOM   2020  O4'   C B  28      48.070  59.670  45.550  1.00  0.00           O
ATOM   2021  C1'   C B  28      48.080  58.300  45.220  1.00  0.00           C
ATOM   2022  H1'   C B  28      48.610  57.770  46.010  1.00  0.00           H
ATOM   2023  N1    C B  28      46.680  57.830  45.140  1.00  0.00           N
ATOM   2024  C6    C B  28      45.650  58.600  44.680  1.00  0.00           C
ATOM   2025  H6    C B  28      45.870  59.600  44.330  1.00  0.00           H
ATOM   2026  C5    C B  28      44.370  58.200  44.780  1.00  0.00           C
ATOM   2027  H5    C B  28      43.620  58.870  44.360  1.00  0.00           H
ATOM   2028  C4    C B  28      44.180  56.860  45.260  1.00  0.00           C
ATOM   2029  N4    C B  28      43.020  56.210  45.070  1.00  0.00           N
ATOM   2030  H41   C B  28      42.200  56.710  44.770  1.00  0.00           H
ATOM   2031  H42   C B  28      43.020  55.220  45.290  1.00  0.00           H
ATOM   2032  N3    C B  28      45.190  56.150  45.770  1.00  0.00           N
ATOM   2033  C2    C B  28      46.460  56.650  45.830  1.00  0.00           C
ATOM   2034  O2    C B  28      47.350  56.100  46.460  1.00  0.00           O
ATOM   2035  C3'   C B  28      48.920  59.570  43.370  1.00  0.00           C
ATOM   2036  H3'   C B  28      48.100  59.850  42.710  1.00  0.00           H
ATOM   2037  C2'   C B  28      48.750  58.130  43.850  1.00  0.00           C
ATOM   2038 1H2'   C B  28      48.110  57.550  43.190  1.00  0.00           H
ATOM   2039  O2'   C B  28      49.970  57.450  44.010  1.00  0.00           O
ATOM   2040 2HO'   C B  28      50.600  58.050  43.620  1.00  0.00           H
ATOM   2041  O3'   C B  28      50.110  59.830  42.640  1.00  0.00           O
ATOM   2042  P     C B  29      50.130  59.490  41.070  1.00  0.00           P
ATOM   2043  O1P   C B  29      51.470  59.890  40.570  1.00  0.00           O
ATOM   2044  O2P   C B  29      48.920  60.180  40.550  1.00  0.00           O
ATOM   2045  O5'   C B  29      49.970  57.900  40.900  1.00  0.00           O
ATOM   2046  C5'   C B  29      51.110  57.050  40.920  1.00  0.00           C
ATOM   2047 1H5'   C B  29      51.520  57.130  41.920  1.00  0.00           H
ATOM   2048 2H5'   C B  29      51.880  57.270  40.190  1.00  0.00           H
ATOM   2049  C4'   C B  29      50.610  55.640  40.630  1.00  0.00           C
ATOM   2050  H4'   C B  29      51.440  55.010  40.940  1.00  0.00           H
ATOM   2051  O4'   C B  29      49.520  55.380  41.480  1.00  0.00           O
ATOM   2052  C1'   C B  29      48.450  55.040  40.630  1.00  0.00           C
ATOM   2053  H1'   C B  29      48.440  53.960  40.580  1.00  0.00           H
ATOM   2054  N1    C B  29      47.090  55.410  41.070  1.00  0.00           N
ATOM   2055  C6    C B  29      46.660  56.700  40.940  1.00  0.00           C
ATOM   2056  H6    C B  29      47.390  57.450  40.680  1.00  0.00           H
ATOM   2057  C5    C B  29      45.370  57.020  41.210  1.00  0.00           C
ATOM   2058  H5    C B  29      45.090  58.060  41.250  1.00  0.00           H
ATOM   2059  C4    C B  29      44.500  55.940  41.580  1.00  0.00           C
ATOM   2060  N4    C B  29      43.220  56.230  41.870  1.00  0.00           N
ATOM   2061  H41   C B  29      42.930  57.170  41.680  1.00  0.00           H
ATOM   2062  H42   C B  29      42.560  55.520  42.160  1.00  0.00           H
ATOM   2063  N3    C B  29      44.920  54.680  41.690  1.00  0.00           N
ATOM   2064  C2    C B  29      46.220  54.400  41.450  1.00  0.00           C
ATOM   2065  O2    C B  29      46.560  53.230  41.520  1.00  0.00           O
ATOM   2066  C3'   C B  29      50.230  55.270  39.190  1.00  0.00           C
ATOM   2067  H3'   C B  29      50.670  55.950  38.460  1.00  0.00           H
ATOM   2068  C2'   C B  29      48.720  55.530  39.210  1.00  0.00           C
ATOM   2069 1H2'   C B  29      48.580  56.610  39.220  1.00  0.00           H
ATOM   2070  O2'   C B  29      48.050  54.840  38.190  1.00  0.00           O
ATOM   2071 2HO'   C B  29      48.590  54.660  37.410  1.00  0.00           H
ATOM   2072  O3'   C B  29      50.640  53.980  38.840  1.00  0.00           O
ATOM   2073  P     C B  30      50.500  53.300  37.390  1.00  0.00           P
ATOM   2074  O1P   C B  30      51.820  52.770  36.980  1.00  0.00           O
ATOM   2075  O2P   C B  30      49.740  54.100  36.400  1.00  0.00           O
ATOM   2076  O5'   C B  30      49.600  52.040  37.830  1.00  0.00           O
ATOM   2077  C5'   C B  30      50.030  50.720  37.990  1.00  0.00           C
ATOM   2078 1H5'   C B  30      50.600  50.650  38.920  1.00  0.00           H
ATOM   2079 2H5'   C B  30      50.670  50.420  37.160  1.00  0.00           H
ATOM   2080  C4'   C B  30      48.850  49.750  38.070  1.00  0.00           C
ATOM   2081  H4'   C B  30      49.250  48.750  38.200  1.00  0.00           H
ATOM   2082  O4'   C B  30      47.900  50.040  39.070  1.00  0.00           O
ATOM   2083  C1'   C B  30      46.640  49.610  38.600  1.00  0.00           C
ATOM   2084  H1'   C B  30      46.310  48.850  39.320  1.00  0.00           H
ATOM   2085  N1    C B  30      45.740  50.770  38.690  1.00  0.00           N
ATOM   2086  C6    C B  30      46.170  52.050  38.500  1.00  0.00           C
ATOM   2087  H6    C B  30      47.180  52.170  38.130  1.00  0.00           H
ATOM   2088  C5    C B  30      45.280  53.050  38.700  1.00  0.00           C
ATOM   2089  H5    C B  30      45.600  54.060  38.510  1.00  0.00           H
ATOM   2090  C4    C B  30      43.900  52.740  38.910  1.00  0.00           C
ATOM   2091  N4    C B  30      42.950  53.640  39.190  1.00  0.00           N
ATOM   2092  H41   C B  30      43.270  54.590  39.330  1.00  0.00           H
ATOM   2093  H42   C B  30      42.020  53.340  39.460  1.00  0.00           H
ATOM   2094  N3    C B  30      43.530  51.460  39.060  1.00  0.00           N
ATOM   2095  C2    C B  30      44.420  50.440  38.930  1.00  0.00           C
ATOM   2096  O2    C B  30      44.040  49.290  39.100  1.00  0.00           O
ATOM   2097  C3'   C B  30      48.060  49.750  36.780  1.00  0.00           C
ATOM   2098  H3'   C B  30      47.850  50.780  36.530  1.00  0.00           H
ATOM   2099  C2'   C B  30      46.710  49.130  37.170  1.00  0.00           C
ATOM   2100 1H2'   C B  30      45.840  49.500  36.640  1.00  0.00           H
ATOM   2101  O2'   C B  30      46.690  47.730  36.970  1.00  0.00           O
ATOM   2102 2HO'   C B  30      45.810  47.360  37.040  1.00  0.00           H
ATOM   2103  O3'   C B  30      48.830  49.010  35.850  1.00  0.00           O
ATOM   2104  P     A B  31      48.570  49.260  34.280  1.00  0.00           P
ATOM   2105  O1P   A B  31      49.560  48.470  33.520  1.00  0.00           O
ATOM   2106  O2P   A B  31      48.520  50.720  34.080  1.00  0.00           O
ATOM   2107  O5'   A B  31      47.170  48.630  33.800  1.00  0.00           O
ATOM   2108  C5'   A B  31      47.070  47.230  33.710  1.00  0.00           C
ATOM   2109 1H5'   A B  31      47.490  46.780  34.610  1.00  0.00           H
ATOM   2110 2H5'   A B  31      47.560  46.970  32.770  1.00  0.00           H
ATOM   2111  C4'   A B  31      45.600  46.810  33.640  1.00  0.00           C
ATOM   2112  H4'   A B  31      45.680  45.730  33.540  1.00  0.00           H
ATOM   2113  O4'   A B  31      44.870  47.170  34.790  1.00  0.00           O
ATOM   2114  C1'   A B  31      43.570  47.600  34.410  1.00  0.00           C
ATOM   2115  H1'   A B  31      42.880  46.990  34.970  1.00  0.00           H
ATOM   2116  N9    A B  31      43.320  48.990  34.830  1.00  0.00           N
ATOM   2117  C8    A B  31      44.130  50.090  34.700  1.00  0.00           C
ATOM   2118  H8    A B  31      45.150  50.010  34.360  1.00  0.00           H
ATOM   2119  N7    A B  31      43.610  51.180  35.210  1.00  0.00           N
ATOM   2120  C5    A B  31      42.310  50.820  35.530  1.00  0.00           C
ATOM   2121  C6    A B  31      41.140  51.460  35.980  1.00  0.00           C
ATOM   2122  N6    A B  31      41.000  52.780  36.130  1.00  0.00           N
ATOM   2123  H61   A B  31      41.870  53.320  36.120  1.00  0.00           H
ATOM   2124  H62   A B  31      40.210  53.090  36.680  1.00  0.00           H
ATOM   2125  N1    A B  31      40.000  50.810  36.230  1.00  0.00           N
ATOM   2126  C2    A B  31      40.000  49.520  35.910  1.00  0.00           C
ATOM   2127  H2    A B  31      39.080  48.990  36.110  1.00  0.00           H
ATOM   2128  N3    A B  31      40.950  48.790  35.350  1.00  0.00           N
ATOM   2129  C4    A B  31      42.110  49.490  35.240  1.00  0.00           C
ATOM   2130  C3'   A B  31      44.920  47.410  32.410  1.00  0.00           C
ATOM   2131  H3'   A B  31      45.280  48.430  32.390  1.00  0.00           H
ATOM   2132  C2'   A B  31      43.470  47.480  32.890  1.00  0.00           C
ATOM   2133 1H2'   A B  31      42.970  48.330  32.440  1.00  0.00           H
ATOM   2134  O2'   A B  31      42.730  46.290  32.730  1.00  0.00           O
ATOM   2135 2HO'   A B  31      42.500  46.340  31.800  1.00  0.00           H
ATOM   2136  O3'   A B  31      45.170  46.790  31.170  1.00  0.00           O
ATOM   2137  P     C B  32      44.390  47.280  29.850  1.00  0.00           P
ATOM   2138  O1P   C B  32      44.820  46.410  28.740  1.00  0.00           O
ATOM   2139  O2P   C B  32      44.570  48.750  29.780  1.00  0.00           O
ATOM   2140  O5'   C B  32      42.860  46.910  30.150  1.00  0.00           O
ATOM   2141  C5'   C B  32      41.900  47.450  29.270  1.00  0.00           C
ATOM   2142 1H5'   C B  32      41.910  46.870  28.340  1.00  0.00           H
ATOM   2143 2H5'   C B  32      42.040  48.510  29.040  1.00  0.00           H
ATOM   2144  C4'   C B  32      40.560  47.240  29.970  1.00  0.00           C
ATOM   2145  H4'   C B  32      40.350  46.170  30.110  1.00  0.00           H
ATOM   2146  O4'   C B  32      40.650  47.780  31.270  1.00  0.00           O
ATOM   2147  C1'   C B  32      39.470  48.480  31.600  1.00  0.00           C
ATOM   2148  H1'   C B  32      39.070  48.120  32.550  1.00  0.00           H
ATOM   2149  N1    C B  32      39.750  49.930  31.790  1.00  0.00           N
ATOM   2150  C6    C B  32      40.940  50.470  31.410  1.00  0.00           C
ATOM   2151  H6    C B  32      41.710  49.870  30.940  1.00  0.00           H
ATOM   2152  C5    C B  32      41.210  51.760  31.720  1.00  0.00           C
ATOM   2153  H5    C B  32      42.140  52.240  31.480  1.00  0.00           H
ATOM   2154  C4    C B  32      40.150  52.500  32.350  1.00  0.00           C
ATOM   2155  N4    C B  32      40.560  53.650  32.910  1.00  0.00           N
ATOM   2156  H41   C B  32      41.480  53.930  32.610  1.00  0.00           H
ATOM   2157  H42   C B  32      39.840  54.220  33.320  1.00  0.00           H
ATOM   2158  N3    C B  32      38.980  52.000  32.750  1.00  0.00           N
ATOM   2159  C2    C B  32      38.740  50.740  32.300  1.00  0.00           C
ATOM   2160  O2    C B  32      37.630  50.280  32.580  1.00  0.00           O
ATOM   2161  C3'   C B  32      39.460  48.010  29.270  1.00  0.00           C
ATOM   2162  H3'   C B  32      39.810  48.950  28.840  1.00  0.00           H
ATOM   2163  C2'   C B  32      38.510  48.260  30.440  1.00  0.00           C
ATOM   2164 1H2'   C B  32      37.990  49.180  30.210  1.00  0.00           H
ATOM   2165  O2'   C B  32      37.610  47.180  30.640  1.00  0.00           O
ATOM   2166 2HO'   C B  32      37.290  47.020  29.740  1.00  0.00           H
ATOM   2167  O3'   C B  32      38.930  47.170  28.250  1.00  0.00           O
ATOM   2168  P     C B  33      38.050  47.750  27.040  1.00  0.00           P
ATOM   2169  O1P   C B  33      37.580  46.620  26.200  1.00  0.00           O
ATOM   2170  O2P   C B  33      38.910  48.760  26.380  1.00  0.00           O
ATOM   2171  O5'   C B  33      36.830  48.590  27.660  1.00  0.00           O
ATOM   2172  C5'   C B  33      35.670  47.890  28.070  1.00  0.00           C
ATOM   2173 1H5'   C B  33      35.900  47.200  28.870  1.00  0.00           H
ATOM   2174 2H5'   C B  33      35.210  47.280  27.290  1.00  0.00           H
ATOM   2175  C4'   C B  33      34.540  48.790  28.560  1.00  0.00           C
ATOM   2176  H4'   C B  33      33.600  48.270  28.750  1.00  0.00           H
ATOM   2177  O4'   C B  33      34.930  49.490  29.720  1.00  0.00           O
ATOM   2178  C1'   C B  33      34.360  50.790  29.680  1.00  0.00           C
ATOM   2179  H1'   C B  33      33.680  51.010  30.500  1.00  0.00           H
ATOM   2180  N1    C B  33      35.450  51.770  29.670  1.00  0.00           N
ATOM   2181  C6    C B  33      36.750  51.480  29.360  1.00  0.00           C
ATOM   2182  H6    C B  33      36.980  50.520  28.930  1.00  0.00           H
ATOM   2183  C5    C B  33      37.710  52.410  29.480  1.00  0.00           C
ATOM   2184  H5    C B  33      38.730  52.220  29.210  1.00  0.00           H
ATOM   2185  C4    C B  33      37.360  53.700  30.000  1.00  0.00           C
ATOM   2186  N4    C B  33      38.340  54.620  30.120  1.00  0.00           N
ATOM   2187  H41   C B  33      39.320  54.500  29.910  1.00  0.00           H
ATOM   2188  H42   C B  33      37.970  55.530  30.340  1.00  0.00           H
ATOM   2189  N3    C B  33      36.080  54.040  30.200  1.00  0.00           N
ATOM   2190  C2    C B  33      35.140  53.060  30.080  1.00  0.00           C
ATOM   2191  O2    C B  33      34.000  53.430  30.330  1.00  0.00           O
ATOM   2192  C3'   C B  33      34.150  49.820  27.500  1.00  0.00           C
ATOM   2193  H3'   C B  33      35.140  50.140  27.160  1.00  0.00           H
ATOM   2194  C2'   C B  33      33.480  50.810  28.430  1.00  0.00           C
ATOM   2195 1H2'   C B  33      33.640  51.800  27.980  1.00  0.00           H
ATOM   2196  O2'   C B  33      32.100  50.600  28.620  1.00  0.00           O
ATOM   2197 2HO'   C B  33      31.690  50.520  27.740  1.00  0.00           H
ATOM   2198  O3'   C B  33      33.410  49.220  26.460  1.00  0.00           O
ATOM   2199  P     U B  34      33.680  49.850  25.000  1.00  0.00           P
ATOM   2200  O1P   U B  34      32.730  49.160  24.110  1.00  0.00           O
ATOM   2201  O2P   U B  34      35.120  49.760  24.690  1.00  0.00           O
ATOM   2202  O5'   U B  34      33.270  51.410  25.070  1.00  0.00           O
ATOM   2203  C5'   U B  34      31.930  51.870  25.080  1.00  0.00           C
ATOM   2204 1H5'   U B  34      31.460  51.280  25.860  1.00  0.00           H
ATOM   2205 2H5'   U B  34      31.420  51.600  24.170  1.00  0.00           H
ATOM   2206  C4'   U B  34      31.850  53.330  25.540  1.00  0.00           C
ATOM   2207  H4'   U B  34      30.810  53.520  25.810  1.00  0.00           H
ATOM   2208  O4'   U B  34      32.640  53.450  26.700  1.00  0.00           O
ATOM   2209  C1'   U B  34      33.190  54.750  26.760  1.00  0.00           C
ATOM   2210  H1'   U B  34      32.810  55.210  27.680  1.00  0.00           H
ATOM   2211  N1    U B  34      34.650  54.700  26.890  1.00  0.00           N
ATOM   2212  C6    U B  34      35.430  53.790  26.230  1.00  0.00           C
ATOM   2213  H6    U B  34      35.010  52.890  25.800  1.00  0.00           H
ATOM   2214  C5    U B  34      36.770  53.930  26.140  1.00  0.00           C
ATOM   2215  H5    U B  34      37.310  53.280  25.470  1.00  0.00           H
ATOM   2216  C4    U B  34      37.460  55.060  26.740  1.00  0.00           C
ATOM   2217  O4    U B  34      38.670  55.280  26.740  1.00  0.00           O
ATOM   2218  N3    U B  34      36.610  55.880  27.470  1.00  0.00           N
ATOM   2219  H3    U B  34      37.020  56.760  27.740  1.00  0.00           H
ATOM   2220  C2    U B  34      35.220  55.830  27.440  1.00  0.00           C
ATOM   2221  O2    U B  34      34.590  56.800  27.860  1.00  0.00           O
ATOM   2222  C3'   U B  34      32.330  54.420  24.580  1.00  0.00           C
ATOM   2223  H3'   U B  34      33.100  54.000  23.940  1.00  0.00           H
ATOM   2224  C2'   U B  34      32.830  55.530  25.500  1.00  0.00           C
ATOM   2225 1H2'   U B  34      33.710  55.950  25.010  1.00  0.00           H
ATOM   2226  O2'   U B  34      31.900  56.560  25.780  1.00  0.00           O
ATOM   2227 2HO'   U B  34      31.760  57.140  25.030  1.00  0.00           H
ATOM   2228  O3'   U B  34      31.260  54.860  23.770  1.00  0.00           O
ATOM   2229  P     A B  35      31.560  55.790  22.490  1.00  0.00           P
ATOM   2230  O1P   A B  35      30.290  55.940  21.750  1.00  0.00           O
ATOM   2231  O2P   A B  35      32.730  55.330  21.700  1.00  0.00           O
ATOM   2232  O5'   A B  35      31.960  57.250  23.030  1.00  0.00           O
ATOM   2233  C5'   A B  35      30.960  58.170  23.370  1.00  0.00           C
ATOM   2234 1H5'   A B  35      30.250  57.730  24.070  1.00  0.00           H
ATOM   2235 2H5'   A B  35      30.490  58.440  22.410  1.00  0.00           H
ATOM   2236  C4'   A B  35      31.360  59.460  24.080  1.00  0.00           C
ATOM   2237  H4'   A B  35      30.430  59.980  24.280  1.00  0.00           H
ATOM   2238  O4'   A B  35      32.100  59.310  25.270  1.00  0.00           O
ATOM   2239  C1'   A B  35      33.140  60.250  25.270  1.00  0.00           C
ATOM   2240  H1'   A B  35      33.210  60.770  26.230  1.00  0.00           H
ATOM   2241  N9    A B  35      34.450  59.650  25.000  1.00  0.00           N
ATOM   2242  C8    A B  35      34.790  58.440  24.470  1.00  0.00           C
ATOM   2243  H8    A B  35      34.100  57.730  24.030  1.00  0.00           H
ATOM   2244  N7    A B  35      36.050  58.110  24.560  1.00  0.00           N
ATOM   2245  C5    A B  35      36.560  59.270  25.120  1.00  0.00           C
ATOM   2246  C6    A B  35      37.880  59.670  25.390  1.00  0.00           C
ATOM   2247  N6    A B  35      38.870  58.800  25.160  1.00  0.00           N
ATOM   2248  H61   A B  35      38.790  57.840  24.860  1.00  0.00           H
ATOM   2249  H62   A B  35      39.780  59.220  25.310  1.00  0.00           H
ATOM   2250  N1    A B  35      38.200  60.930  25.710  1.00  0.00           N
ATOM   2251  C2    A B  35      37.180  61.750  25.930  1.00  0.00           C
ATOM   2252  H2    A B  35      37.450  62.740  26.240  1.00  0.00           H
ATOM   2253  N3    A B  35      35.880  61.500  25.820  1.00  0.00           N
ATOM   2254  C4    A B  35      35.640  60.250  25.370  1.00  0.00           C
ATOM   2255  C3'   A B  35      32.210  60.370  23.180  1.00  0.00           C
ATOM   2256  H3'   A B  35      33.000  59.730  22.790  1.00  0.00           H
ATOM   2257  C2'   A B  35      32.900  61.290  24.180  1.00  0.00           C
ATOM   2258 1H2'   A B  35      33.880  61.640  23.830  1.00  0.00           H
ATOM   2259  O2'   A B  35      32.140  62.310  24.770  1.00  0.00           O
ATOM   2260 2HO'   A B  35      32.740  63.060  24.860  1.00  0.00           H
ATOM   2261  O3'   A B  35      31.370  60.990  22.240  1.00  0.00           O
ATOM   2262  P     C B  36      31.910  61.460  20.790  1.00  0.00           P
ATOM   2263  O1P   C B  36      30.710  61.900  20.060  1.00  0.00           O
ATOM   2264  O2P   C B  36      32.780  60.380  20.240  1.00  0.00           O
ATOM   2265  O5'   C B  36      32.900  62.660  21.190  1.00  0.00           O
ATOM   2266  C5'   C B  36      32.440  63.840  21.830  1.00  0.00           C
ATOM   2267 1H5'   C B  36      31.960  63.540  22.760  1.00  0.00           H
ATOM   2268 2H5'   C B  36      31.800  64.450  21.200  1.00  0.00           H
ATOM   2269  C4'   C B  36      33.680  64.580  22.310  1.00  0.00           C
ATOM   2270  H4'   C B  36      33.340  65.460  22.840  1.00  0.00           H
ATOM   2271  O4'   C B  36      34.480  63.850  23.210  1.00  0.00           O
ATOM   2272  C1'   C B  36      35.790  64.390  23.230  1.00  0.00           C
ATOM   2273  H1'   C B  36      36.030  64.880  24.170  1.00  0.00           H
ATOM   2274  N1    C B  36      36.870  63.430  22.930  1.00  0.00           N
ATOM   2275  C6    C B  36      36.590  62.300  22.210  1.00  0.00           C
ATOM   2276  H6    C B  36      35.590  62.050  21.910  1.00  0.00           H
ATOM   2277  C5    C B  36      37.560  61.390  21.950  1.00  0.00           C
ATOM   2278  H5    C B  36      37.530  60.480  21.380  1.00  0.00           H
ATOM   2279  C4    C B  36      38.870  61.690  22.460  1.00  0.00           C
ATOM   2280  N4    C B  36      39.860  60.790  22.300  1.00  0.00           N
ATOM   2281  H41   C B  36      39.790  59.890  21.860  1.00  0.00           H
ATOM   2282  H42   C B  36      40.780  61.010  22.650  1.00  0.00           H
ATOM   2283  N3    C B  36      39.190  62.830  23.080  1.00  0.00           N
ATOM   2284  C2    C B  36      38.180  63.720  23.240  1.00  0.00           C
ATOM   2285  O2    C B  36      38.370  64.780  23.840  1.00  0.00           O
ATOM   2286  C3'   C B  36      34.560  65.130  21.190  1.00  0.00           C
ATOM   2287  H3'   C B  36      34.660  64.310  20.470  1.00  0.00           H
ATOM   2288  C2'   C B  36      35.720  65.440  22.130  1.00  0.00           C
ATOM   2289 1H2'   C B  36      36.650  65.390  21.570  1.00  0.00           H
ATOM   2290  O2'   C B  36      35.650  66.740  22.650  1.00  0.00           O
ATOM   2291 2HO'   C B  36      34.800  67.110  22.370  1.00  0.00           H
ATOM   2292  O3'   C B  36      33.990  66.250  20.570  1.00  0.00           O
ATOM   2293  P     C B  37      34.490  66.710  19.110  1.00  0.00           P
ATOM   2294  O1P   C B  37      33.740  67.920  18.710  1.00  0.00           O
ATOM   2295  O2P   C B  37      34.460  65.540  18.200  1.00  0.00           O
ATOM   2296  O5'   C B  37      36.020  67.170  19.320  1.00  0.00           O
ATOM   2297  C5'   C B  37      36.280  68.400  19.970  1.00  0.00           C
ATOM   2298 1H5'   C B  37      35.810  68.520  20.940  1.00  0.00           H
ATOM   2299 2H5'   C B  37      35.920  69.210  19.330  1.00  0.00           H
ATOM   2300  C4'   C B  37      37.770  68.650  20.130  1.00  0.00           C
ATOM   2301  H4'   C B  37      37.880  69.510  20.790  1.00  0.00           H
ATOM   2302  O4'   C B  37      38.320  67.580  20.880  1.00  0.00           O
ATOM   2303  C1'   C B  37      39.720  67.570  20.730  1.00  0.00           C
ATOM   2304  H1'   C B  37      40.190  67.940  21.640  1.00  0.00           H
ATOM   2305  N1    C B  37      40.160  66.200  20.430  1.00  0.00           N
ATOM   2306  C6    C B  37      39.250  65.270  20.000  1.00  0.00           C
ATOM   2307  H6    C B  37      38.190  65.500  19.960  1.00  0.00           H
ATOM   2308  C5    C B  37      39.690  64.070  19.580  1.00  0.00           C
ATOM   2309  H5    C B  37      38.970  63.310  19.280  1.00  0.00           H
ATOM   2310  C4    C B  37      41.060  63.730  19.800  1.00  0.00           C
ATOM   2311  N4    C B  37      41.480  62.480  19.600  1.00  0.00           N
ATOM   2312  H41   C B  37      40.830  61.740  19.340  1.00  0.00           H
ATOM   2313  H42   C B  37      42.450  62.300  19.770  1.00  0.00           H
ATOM   2314  N3    C B  37      41.950  64.630  20.230  1.00  0.00           N
ATOM   2315  C2    C B  37      41.500  65.890  20.510  1.00  0.00           C
ATOM   2316  O2    C B  37      42.350  66.730  20.820  1.00  0.00           O
ATOM   2317  C3'   C B  37      38.680  68.760  18.910  1.00  0.00           C
ATOM   2318  H3'   C B  37      38.440  67.960  18.210  1.00  0.00           H
ATOM   2319  C2'   C B  37      40.050  68.390  19.490  1.00  0.00           C
ATOM   2320 1H2'   C B  37      40.650  67.870  18.760  1.00  0.00           H
ATOM   2321  O2'   C B  37      40.690  69.540  20.020  1.00  0.00           O
ATOM   2322 2HO'   C B  37      41.460  69.720  19.490  1.00  0.00           H
ATOM   2323  O3'   C B  37      38.540  70.020  18.300  1.00  0.00           O
ATOM   2324  P     C B  38      39.400  70.540  17.050  1.00  0.00           P
ATOM   2325  O1P   C B  38      38.880  71.880  16.670  1.00  0.00           O
ATOM   2326  O2P   C B  38      39.370  69.460  16.040  1.00  0.00           O
ATOM   2327  O5'   C B  38      40.960  70.650  17.420  1.00  0.00           O
ATOM   2328  C5'   C B  38      41.520  71.840  17.930  1.00  0.00           C
ATOM   2329 1H5'   C B  38      40.910  72.260  18.740  1.00  0.00           H
ATOM   2330 2H5'   C B  38      41.490  72.560  17.130  1.00  0.00           H
ATOM   2331  C4'   C B  38      42.960  71.490  18.270  1.00  0.00           C
ATOM   2332  H4'   C B  38      43.440  72.180  18.960  1.00  0.00           H
ATOM   2333  O4'   C B  38      43.200  70.200  18.810  1.00  0.00           O
ATOM   2334  C1'   C B  38      44.430  69.730  18.320  1.00  0.00           C
ATOM   2335  H1'   C B  38      45.070  69.520  19.170  1.00  0.00           H
ATOM   2336  N1    C B  38      44.210  68.500  17.520  1.00  0.00           N
ATOM   2337  C6    C B  38      43.020  68.250  16.890  1.00  0.00           C
ATOM   2338  H6    C B  38      42.210  68.940  16.750  1.00  0.00           H
ATOM   2339  C5    C B  38      42.800  67.030  16.340  1.00  0.00           C
ATOM   2340  H5    C B  38      41.860  66.860  15.840  1.00  0.00           H
ATOM   2341  C4    C B  38      43.770  65.970  16.460  1.00  0.00           C
ATOM   2342  N4    C B  38      43.630  64.710  16.020  1.00  0.00           N
ATOM   2343  H41   C B  38      42.940  64.510  15.310  1.00  0.00           H
ATOM   2344  H42   C B  38      44.410  64.110  16.190  1.00  0.00           H
ATOM   2345  N3    C B  38      44.940  66.290  17.020  1.00  0.00           N
ATOM   2346  C2    C B  38      45.180  67.520  17.540  1.00  0.00           C
ATOM   2347  O2    C B  38      46.280  67.810  17.990  1.00  0.00           O
ATOM   2348  C3'   C B  38      43.780  71.580  16.980  1.00  0.00           C
ATOM   2349  H3'   C B  38      43.210  71.080  16.180  1.00  0.00           H
ATOM   2350  C2'   C B  38      45.020  70.800  17.400  1.00  0.00           C
ATOM   2351 1H2'   C B  38      45.550  70.460  16.510  1.00  0.00           H
ATOM   2352  O2'   C B  38      45.890  71.540  18.220  1.00  0.00           O
ATOM   2353 2HO'   C B  38      46.720  71.050  18.180  1.00  0.00           H
ATOM   2354  O3'   C B  38      44.090  72.920  16.670  1.00  0.00           O
ATOM   2355  P     U B  39      44.410  73.300  15.130  1.00  0.00           P
ATOM   2356  O1P   U B  39      44.890  74.690  15.110  1.00  0.00           O
ATOM   2357  O2P   U B  39      43.310  72.860  14.240  1.00  0.00           O
ATOM   2358  O5'   U B  39      45.690  72.440  14.700  1.00  0.00           O
ATOM   2359  C5'   U B  39      47.000  72.710  15.130  1.00  0.00           C
ATOM   2360 1H5'   U B  39      46.950  72.630  16.220  1.00  0.00           H
ATOM   2361 2H5'   U B  39      47.380  73.680  14.800  1.00  0.00           H
ATOM   2362  C4'   U B  39      47.910  71.600  14.620  1.00  0.00           C
ATOM   2363  H4'   U B  39      48.870  71.670  15.120  1.00  0.00           H
ATOM   2364  O4'   U B  39      47.380  70.370  15.070  1.00  0.00           O
ATOM   2365  C1'   U B  39      47.810  69.340  14.200  1.00  0.00           C
ATOM   2366  H1'   U B  39      48.610  68.750  14.640  1.00  0.00           H
ATOM   2367  N1    U B  39      46.720  68.410  13.860  1.00  0.00           N
ATOM   2368  C6    U B  39      45.420  68.830  13.820  1.00  0.00           C
ATOM   2369  H6    U B  39      45.210  69.840  14.120  1.00  0.00           H
ATOM   2370  C5    U B  39      44.440  67.960  13.500  1.00  0.00           C
ATOM   2371  H5    U B  39      43.450  68.390  13.390  1.00  0.00           H
ATOM   2372  C4    U B  39      44.710  66.590  13.120  1.00  0.00           C
ATOM   2373  O4    U B  39      43.870  65.720  12.920  1.00  0.00           O
ATOM   2374  N3    U B  39      46.060  66.290  13.040  1.00  0.00           N
ATOM   2375  H3    U B  39      46.310  65.370  12.720  1.00  0.00           H
ATOM   2376  C2    U B  39      47.070  67.140  13.460  1.00  0.00           C
ATOM   2377  O2    U B  39      48.240  66.730  13.500  1.00  0.00           O
ATOM   2378  C3'   U B  39      47.960  71.450  13.090  1.00  0.00           C
ATOM   2379  H3'   U B  39      46.910  71.470  12.790  1.00  0.00           H
ATOM   2380  C2'   U B  39      48.360  69.980  12.930  1.00  0.00           C
ATOM   2381 1H2'   U B  39      47.980  69.610  11.990  1.00  0.00           H
ATOM   2382  O2'   U B  39      49.760  69.920  13.030  1.00  0.00           O
ATOM   2383 2HO'   U B  39      50.010  70.260  12.170  1.00  0.00           H
ATOM   2384  O3'   U B  39      48.750  72.340  12.350  1.00  0.00           O
ATOM   2385  P     G B  40      48.720  72.360  10.740  1.00  0.00           P
ATOM   2386  O1P   G B  40      49.430  73.570  10.270  1.00  0.00           O
ATOM   2387  O2P   G B  40      47.320  72.150  10.310  1.00  0.00           O
ATOM   2388  O5'   G B  40      49.630  71.070  10.480  1.00  0.00           O
ATOM   2389  C5'   G B  40      49.520  70.340   9.280  1.00  0.00           C
ATOM   2390 1H5'   G B  40      49.910  70.900   8.440  1.00  0.00           H
ATOM   2391 2H5'   G B  40      48.510  70.080   8.960  1.00  0.00           H
ATOM   2392  C4'   G B  40      50.310  69.040   9.410  1.00  0.00           C
ATOM   2393  H4'   G B  40      51.310  69.280   9.760  1.00  0.00           H
ATOM   2394  O4'   G B  40      49.720  68.170  10.360  1.00  0.00           O
ATOM   2395  C1'   G B  40      49.830  66.830   9.920  1.00  0.00           C
ATOM   2396  H1'   G B  40      50.360  66.310  10.710  1.00  0.00           H
ATOM   2397  N9    G B  40      48.470  66.290   9.670  1.00  0.00           N
ATOM   2398  C8    G B  40      47.270  66.960   9.730  1.00  0.00           C
ATOM   2399  H8    G B  40      47.140  68.020   9.830  1.00  0.00           H
ATOM   2400  N7    G B  40      46.270  66.190   9.420  1.00  0.00           N
ATOM   2401  C5    G B  40      46.860  64.940   9.250  1.00  0.00           C
ATOM   2402  C6    G B  40      46.210  63.680   9.180  1.00  0.00           C
ATOM   2403  O6    G B  40      45.010  63.470   9.220  1.00  0.00           O
ATOM   2404  N1    G B  40      47.080  62.610   9.100  1.00  0.00           N
ATOM   2405  H1    G B  40      46.670  61.690   9.010  1.00  0.00           H
ATOM   2406  C2    G B  40      48.450  62.760   8.970  1.00  0.00           C
ATOM   2407  N2    G B  40      49.270  61.750   8.650  1.00  0.00           N
ATOM   2408  H21   G B  40      48.880  60.920   8.260  1.00  0.00           H
ATOM   2409  H22   G B  40      50.260  61.980   8.660  1.00  0.00           H
ATOM   2410  N3    G B  40      49.060  63.930   9.160  1.00  0.00           N
ATOM   2411  C4    G B  40      48.230  64.980   9.360  1.00  0.00           C
ATOM   2412  C3'   G B  40      50.430  68.300   8.080  1.00  0.00           C
ATOM   2413  H3'   G B  40      49.550  68.360   7.460  1.00  0.00           H
ATOM   2414  C2'   G B  40      50.660  66.890   8.640  1.00  0.00           C
ATOM   2415 1H2'   G B  40      50.300  66.190   7.890  1.00  0.00           H
ATOM   2416  O2'   G B  40      52.040  66.620   8.790  1.00  0.00           O
ATOM   2417 2HO'   G B  40      52.450  67.390   8.380  1.00  0.00           H
ATOM   2418  O3'   G B  40      51.610  68.820   7.510  1.00  0.00           O
ATOM   2419  P     C B  41      51.780  68.990   5.910  1.00  0.00           P
ATOM   2420  O1P   C B  41      53.150  69.440   5.590  1.00  0.00           O
ATOM   2421  O2P   C B  41      50.640  69.800   5.420  1.00  0.00           O
ATOM   2422  O5'   C B  41      51.590  67.500   5.320  1.00  0.00           O
ATOM   2423  C5'   C B  41      52.610  66.530   5.440  1.00  0.00           C
ATOM   2424 1H5'   C B  41      53.010  66.560   6.460  1.00  0.00           H
ATOM   2425 2H5'   C B  41      53.480  66.800   4.860  1.00  0.00           H
ATOM   2426  C4'   C B  41      52.040  65.140   5.160  1.00  0.00           C
ATOM   2427  H4'   C B  41      52.870  64.420   5.190  1.00  0.00           H
ATOM   2428  O4'   C B  41      51.120  64.770   6.160  1.00  0.00           O
ATOM   2429  C1'   C B  41      50.190  63.930   5.510  1.00  0.00           C
ATOM   2430  H1'   C B  41      50.330  62.940   5.980  1.00  0.00           H
ATOM   2431  N1    C B  41      48.810  64.430   5.630  1.00  0.00           N
ATOM   2432  C6    C B  41      48.430  65.740   5.760  1.00  0.00           C
ATOM   2433  H6    C B  41      49.230  66.460   5.660  1.00  0.00           H
ATOM   2434  C5    C B  41      47.160  66.090   5.990  1.00  0.00           C
ATOM   2435  H5    C B  41      46.920  67.140   6.070  1.00  0.00           H
ATOM   2436  C4    C B  41      46.210  65.000   6.030  1.00  0.00           C
ATOM   2437  N4    C B  41      44.900  65.130   6.320  1.00  0.00           N
ATOM   2438  H41   C B  41      44.570  66.050   6.570  1.00  0.00           H
ATOM   2439  H42   C B  41      44.390  64.260   6.310  1.00  0.00           H
ATOM   2440  N3    C B  41      46.580  63.730   5.910  1.00  0.00           N
ATOM   2441  C2    C B  41      47.880  63.410   5.660  1.00  0.00           C
ATOM   2442  O2    C B  41      48.110  62.240   5.370  1.00  0.00           O
ATOM   2443  C3'   C B  41      51.460  64.960   3.760  1.00  0.00           C
ATOM   2444  H3'   C B  41      50.860  65.830   3.500  1.00  0.00           H
ATOM   2445  C2'   C B  41      50.600  63.730   4.050  1.00  0.00           C
ATOM   2446 1H2'   C B  41      49.750  63.640   3.380  1.00  0.00           H
ATOM   2447  O2'   C B  41      51.280  62.490   3.970  1.00  0.00           O
ATOM   2448 2HO'   C B  41      51.910  62.700   3.280  1.00  0.00           H
ATOM   2449  O3'   C B  41      52.420  64.490   2.860  1.00  0.00           O
ATOM   2450  P     C B  42      52.150  64.510   1.260  1.00  0.00           P
ATOM   2451  O1P   C B  42      53.380  64.060   0.570  1.00  0.00           O
ATOM   2452  O2P   C B  42      51.620  65.850   0.950  1.00  0.00           O
ATOM   2453  O5'   C B  42      50.920  63.530   0.900  1.00  0.00           O
ATOM   2454  C5'   C B  42      51.220  62.150   0.930  1.00  0.00           C
ATOM   2455 1H5'   C B  42      51.730  61.810   1.840  1.00  0.00           H
ATOM   2456 2H5'   C B  42      51.960  61.900   0.170  1.00  0.00           H
ATOM   2457  C4'   C B  42      50.020  61.240   0.700  1.00  0.00           C
ATOM   2458  H4'   C B  42      50.330  60.220   0.960  1.00  0.00           H
ATOM   2459  O4'   C B  42      49.060  61.690   1.630  1.00  0.00           O
ATOM   2460  C1'   C B  42      47.820  61.870   0.990  1.00  0.00           C
ATOM   2461  H1'   C B  42      47.220  60.970   0.940  1.00  0.00           H
ATOM   2462  N1    C B  42      46.920  62.950   1.440  1.00  0.00           N
ATOM   2463  C6    C B  42      47.340  64.160   1.910  1.00  0.00           C
ATOM   2464  H6    C B  42      48.350  64.520   1.820  1.00  0.00           H
ATOM   2465  C5    C B  42      46.460  64.920   2.600  1.00  0.00           C
ATOM   2466  H5    C B  42      46.840  65.840   3.030  1.00  0.00           H
ATOM   2467  C4    C B  42      45.070  64.590   2.620  1.00  0.00           C
ATOM   2468  N4    C B  42      44.160  65.310   3.290  1.00  0.00           N
ATOM   2469  H41   C B  42      44.450  66.120   3.810  1.00  0.00           H
ATOM   2470  H42   C B  42      43.260  64.880   3.440  1.00  0.00           H
ATOM   2471  N3    C B  42      44.670  63.380   2.200  1.00  0.00           N
ATOM   2472  C2    C B  42      45.580  62.620   1.530  1.00  0.00           C
ATOM   2473  O2    C B  42      45.080  61.610   1.050  1.00  0.00           O
ATOM   2474  C3'   C B  42      49.360  61.220  -0.670  1.00  0.00           C
ATOM   2475  H3'   C B  42      50.050  61.630  -1.400  1.00  0.00           H
ATOM   2476  C2'   C B  42      48.220  62.210  -0.440  1.00  0.00           C
ATOM   2477 1H2'   C B  42      48.740  63.170  -0.470  1.00  0.00           H
ATOM   2478  O2'   C B  42      47.340  62.210  -1.540  1.00  0.00           O
ATOM   2479 2HO'   C B  42      47.080  63.110  -1.730  1.00  0.00           H
ATOM   2480  O3'   C B  42      48.870  59.980  -1.110  1.00  0.00           O
ATOM   2481  H3T   C B  42      48.120  60.300  -1.610  1.00  0.00           H
TER
ENDMDL
