# Supplementary material for: Structural insights into the Middle East respiratory syndrome coronavirus 4a protein and its dsRNA binding mechanism
Source: Sci Rep. 2017 Sep 12;7:11362. doi: 10.1038/s41598-017-11736-6 (PMC5596018; doi:10.1038/s41598-017-11736-6)
Supplement: Supplementary file 2 — PDB files [file 41598_2017_11736_MOESM2_ESM.zip › PDBs/K67A-BS.pdb]

TITLE     Protein in water t=   0.00000
REMARK    THIS IS A SIMULATION BOX
CRYST1   91.120   91.120   91.120  70.53 109.47  70.53 P 1           1
MODEL        1
ATOM      1  N   TYR A   3      54.050  60.690  39.580  1.00  0.00           N
ATOM      2  H1  TYR A   3      54.910  60.520  40.080  1.00  0.00           H
ATOM      3  H2  TYR A   3      53.250  60.640  40.200  1.00  0.00           H
ATOM      4  H3  TYR A   3      53.980  60.160  38.730  1.00  0.00           H
ATOM      5  CA  TYR A   3      54.090  62.130  39.260  1.00  0.00           C
ATOM      6  HA  TYR A   3      54.940  62.340  38.610  1.00  0.00           H
ATOM      7  CB  TYR A   3      52.850  62.590  38.500  1.00  0.00           C
ATOM      8  HB1 TYR A   3      52.940  63.650  38.300  1.00  0.00           H
ATOM      9  HB2 TYR A   3      51.970  62.480  39.130  1.00  0.00           H
ATOM     10  CG  TYR A   3      52.600  61.810  37.230  1.00  0.00           C
ATOM     11  CD1 TYR A   3      51.540  60.900  37.200  1.00  0.00           C
ATOM     12  HD1 TYR A   3      51.010  60.710  38.120  1.00  0.00           H
ATOM     13  CE1 TYR A   3      51.230  60.160  36.050  1.00  0.00           C
ATOM     14  HE1 TYR A   3      50.330  59.550  36.030  1.00  0.00           H
ATOM     15  CZ  TYR A   3      51.940  60.420  34.860  1.00  0.00           C
ATOM     16  OH  TYR A   3      51.590  59.700  33.760  1.00  0.00           O
ATOM     17  HH  TYR A   3      52.260  59.790  33.070  1.00  0.00           H
ATOM     18  CE2 TYR A   3      53.060  61.260  34.910  1.00  0.00           C
ATOM     19  HE2 TYR A   3      53.630  61.480  34.020  1.00  0.00           H
ATOM     20  CD2 TYR A   3      53.320  62.030  36.050  1.00  0.00           C
ATOM     21  HD2 TYR A   3      54.180  62.690  36.100  1.00  0.00           H
ATOM     22  C   TYR A   3      54.270  62.980  40.510  1.00  0.00           C
ATOM     23  O   TYR A   3      55.220  63.750  40.510  1.00  0.00           O
ATOM     24  N   VAL A   4      53.380  62.830  41.490  1.00  0.00           N
ATOM     25  H   VAL A   4      52.700  62.090  41.420  1.00  0.00           H
ATOM     26  CA  VAL A   4      53.190  63.730  42.620  1.00  0.00           C
ATOM     27  HA  VAL A   4      54.130  64.260  42.740  1.00  0.00           H
ATOM     28  CB  VAL A   4      52.090  64.730  42.300  1.00  0.00           C
ATOM     29  HB  VAL A   4      52.040  65.460  43.110  1.00  0.00           H
ATOM     30  CG1 VAL A   4      52.380  65.560  41.050  1.00  0.00           C
ATOM     31 1HG1 VAL A   4      51.600  66.330  41.000  1.00  0.00           H
ATOM     32 2HG1 VAL A   4      53.320  66.120  41.020  1.00  0.00           H
ATOM     33 3HG1 VAL A   4      52.260  64.930  40.170  1.00  0.00           H
ATOM     34  CG2 VAL A   4      50.650  64.240  42.110  1.00  0.00           C
ATOM     35 1HG2 VAL A   4      50.590  63.550  41.270  1.00  0.00           H
ATOM     36 2HG2 VAL A   4      50.420  63.620  42.980  1.00  0.00           H
ATOM     37 3HG2 VAL A   4      49.960  65.080  42.010  1.00  0.00           H
ATOM     38  C   VAL A   4      52.930  63.040  43.950  1.00  0.00           C
ATOM     39  O   VAL A   4      52.640  63.640  44.980  1.00  0.00           O
ATOM     40  N   SER A   5      53.160  61.730  43.980  1.00  0.00           N
ATOM     41  H   SER A   5      53.510  61.300  43.130  1.00  0.00           H
ATOM     42  CA  SER A   5      52.940  60.840  45.100  1.00  0.00           C
ATOM     43  HA  SER A   5      51.870  60.790  45.320  1.00  0.00           H
ATOM     44  CB  SER A   5      53.360  59.440  44.660  1.00  0.00           C
ATOM     45  HB1 SER A   5      52.790  59.200  43.760  1.00  0.00           H
ATOM     46  HB2 SER A   5      53.110  58.700  45.410  1.00  0.00           H
ATOM     47  OG  SER A   5      54.740  59.440  44.390  1.00  0.00           O
ATOM     48  HG  SER A   5      54.910  58.540  44.080  1.00  0.00           H
ATOM     49  C   SER A   5      53.580  61.170  46.440  1.00  0.00           C
ATOM     50  O   SER A   5      52.980  60.960  47.490  1.00  0.00           O
ATOM     51  N   LEU A   6      54.670  61.930  46.370  1.00  0.00           N
ATOM     52  H   LEU A   6      55.060  62.030  45.440  1.00  0.00           H
ATOM     53  CA  LEU A   6      55.190  62.740  47.460  1.00  0.00           C
ATOM     54  HA  LEU A   6      55.740  62.080  48.120  1.00  0.00           H
ATOM     55  CB  LEU A   6      56.140  63.680  46.730  1.00  0.00           C
ATOM     56  HB1 LEU A   6      55.630  64.120  45.880  1.00  0.00           H
ATOM     57  HB2 LEU A   6      57.020  63.180  46.320  1.00  0.00           H
ATOM     58  CG  LEU A   6      56.810  64.750  47.610  1.00  0.00           C
ATOM     59  HG  LEU A   6      56.010  65.390  47.990  1.00  0.00           H
ATOM     60  CD1 LEU A   6      57.670  64.040  48.640  1.00  0.00           C
ATOM     61 1HD1 LEU A   6      57.200  63.320  49.320  1.00  0.00           H
ATOM     62 2HD1 LEU A   6      58.430  63.480  48.090  1.00  0.00           H
ATOM     63 3HD1 LEU A   6      58.240  64.820  49.150  1.00  0.00           H
ATOM     64  CD2 LEU A   6      57.680  65.580  46.680  1.00  0.00           C
ATOM     65 1HD2 LEU A   6      58.230  66.230  47.350  1.00  0.00           H
ATOM     66 2HD2 LEU A   6      58.270  64.960  45.990  1.00  0.00           H
ATOM     67 3HD2 LEU A   6      57.100  66.290  46.090  1.00  0.00           H
ATOM     68  C   LEU A   6      54.150  63.500  48.270  1.00  0.00           C
ATOM     69  O   LEU A   6      54.140  63.350  49.490  1.00  0.00           O
ATOM     70  N   LEU A   7      53.170  64.130  47.630  1.00  0.00           N
ATOM     71  H   LEU A   7      53.090  64.090  46.620  1.00  0.00           H
ATOM     72  CA  LEU A   7      52.130  64.960  48.210  1.00  0.00           C
ATOM     73  HA  LEU A   7      52.480  65.610  49.020  1.00  0.00           H
ATOM     74  CB  LEU A   7      51.630  65.930  47.140  1.00  0.00           C
ATOM     75  HB1 LEU A   7      50.890  66.590  47.580  1.00  0.00           H
ATOM     76  HB2 LEU A   7      51.130  65.380  46.340  1.00  0.00           H
ATOM     77  CG  LEU A   7      52.630  66.830  46.420  1.00  0.00           C
ATOM     78  HG  LEU A   7      53.280  66.250  45.770  1.00  0.00           H
ATOM     79  CD1 LEU A   7      51.950  67.890  45.550  1.00  0.00           C
ATOM     80 1HD1 LEU A   7      52.640  68.560  45.040  1.00  0.00           H
ATOM     81 2HD1 LEU A   7      51.440  67.450  44.690  1.00  0.00           H
ATOM     82 3HD1 LEU A   7      51.290  68.490  46.170  1.00  0.00           H
ATOM     83  CD2 LEU A   7      53.540  67.590  47.380  1.00  0.00           C
ATOM     84 1HD2 LEU A   7      54.220  68.210  46.790  1.00  0.00           H
ATOM     85 2HD2 LEU A   7      52.960  68.210  48.060  1.00  0.00           H
ATOM     86 3HD2 LEU A   7      54.270  66.960  47.880  1.00  0.00           H
ATOM     87  C   LEU A   7      51.040  64.110  48.850  1.00  0.00           C
ATOM     88  O   LEU A   7      50.190  64.660  49.550  1.00  0.00           O
ATOM     89  N   ASN A   8      51.050  62.780  48.700  1.00  0.00           N
ATOM     90  H   ASN A   8      51.740  62.440  48.050  1.00  0.00           H
ATOM     91  CA  ASN A   8      50.020  61.920  49.230  1.00  0.00           C
ATOM     92  HA  ASN A   8      49.570  62.320  50.140  1.00  0.00           H
ATOM     93  CB  ASN A   8      48.890  61.700  48.230  1.00  0.00           C
ATOM     94  HB1 ASN A   8      49.190  60.980  47.470  1.00  0.00           H
ATOM     95  HB2 ASN A   8      48.640  62.670  47.790  1.00  0.00           H
ATOM     96  CG  ASN A   8      47.660  61.070  48.870  1.00  0.00           C
ATOM     97  OD1 ASN A   8      47.590  60.900  50.090  1.00  0.00           O
ATOM     98  ND2 ASN A   8      46.600  60.800  48.110  1.00  0.00           N
ATOM     99 1HD2 ASN A   8      46.520  60.940  47.120  1.00  0.00           H
ATOM    100 2HD2 ASN A   8      45.700  60.620  48.550  1.00  0.00           H
ATOM    101  C   ASN A   8      50.590  60.620  49.790  1.00  0.00           C
ATOM    102  O   ASN A   8      50.550  60.490  51.010  1.00  0.00           O
ATOM    103  N   GLN A   9      51.010  59.610  49.030  1.00  0.00           N
ATOM    104  H   GLN A   9      51.180  59.870  48.070  1.00  0.00           H
ATOM    105  CA  GLN A   9      51.480  58.300  49.440  1.00  0.00           C
ATOM    106  HA  GLN A   9      50.670  57.900  50.040  1.00  0.00           H
ATOM    107  CB  GLN A   9      51.830  57.390  48.260  1.00  0.00           C
ATOM    108  HB1 GLN A   9      52.310  56.470  48.600  1.00  0.00           H
ATOM    109  HB2 GLN A   9      52.600  57.870  47.660  1.00  0.00           H
ATOM    110  CG  GLN A   9      50.600  56.950  47.480  1.00  0.00           C
ATOM    111  HG1 GLN A   9      49.930  57.730  47.110  1.00  0.00           H
ATOM    112  HG2 GLN A   9      50.090  56.320  48.210  1.00  0.00           H
ATOM    113  CD  GLN A   9      50.990  56.160  46.240  1.00  0.00           C
ATOM    114  OE1 GLN A   9      52.030  56.270  45.600  1.00  0.00           O
ATOM    115  NE2 GLN A   9      50.170  55.230  45.730  1.00  0.00           N
ATOM    116 1HE2 GLN A   9      49.410  54.880  46.300  1.00  0.00           H
ATOM    117 2HE2 GLN A   9      50.600  54.740  44.960  1.00  0.00           H
ATOM    118  C   GLN A   9      52.670  58.350  50.380  1.00  0.00           C
ATOM    119  O   GLN A   9      52.880  57.490  51.230  1.00  0.00           O
ATOM    120  N   ILE A  10      53.420  59.450  50.240  1.00  0.00           N
ATOM    121  H   ILE A  10      53.260  60.070  49.460  1.00  0.00           H
ATOM    122  CA  ILE A  10      54.550  59.780  51.080  1.00  0.00           C
ATOM    123  HA  ILE A  10      54.860  58.820  51.500  1.00  0.00           H
ATOM    124  CB  ILE A  10      55.780  60.160  50.270  1.00  0.00           C
ATOM    125  HB  ILE A  10      55.750  61.200  49.940  1.00  0.00           H
ATOM    126  CG2 ILE A  10      56.950  60.060  51.250  1.00  0.00           C
ATOM    127 1HG2 ILE A  10      56.800  60.790  52.050  1.00  0.00           H
ATOM    128 2HG2 ILE A  10      57.120  59.040  51.570  1.00  0.00           H
ATOM    129 3HG2 ILE A  10      57.880  60.430  50.820  1.00  0.00           H
ATOM    130  CG1 ILE A  10      56.040  59.270  49.060  1.00  0.00           C
ATOM    131 1HG1 ILE A  10      55.200  59.370  48.370  1.00  0.00           H
ATOM    132 2HG1 ILE A  10      56.160  58.240  49.410  1.00  0.00           H
ATOM    133  CD  ILE A  10      57.310  59.630  48.290  1.00  0.00           C
ATOM    134  HD1 ILE A  10      58.180  59.280  48.840  1.00  0.00           H
ATOM    135  HD2 ILE A  10      57.340  59.110  47.340  1.00  0.00           H
ATOM    136  HD3 ILE A  10      57.310  60.680  47.990  1.00  0.00           H
ATOM    137  C   ILE A  10      54.120  60.650  52.250  1.00  0.00           C
ATOM    138  O   ILE A  10      54.200  60.190  53.390  1.00  0.00           O
ATOM    139  N   TRP A  11      53.740  61.910  52.030  1.00  0.00           N
ATOM    140  H   TRP A  11      53.790  62.220  51.070  1.00  0.00           H
ATOM    141  CA  TRP A  11      53.490  63.000  52.960  1.00  0.00           C
ATOM    142  HA  TRP A  11      54.490  63.150  53.370  1.00  0.00           H
ATOM    143  CB  TRP A  11      52.980  64.290  52.310  1.00  0.00           C
ATOM    144  HB1 TRP A  11      52.070  64.560  52.840  1.00  0.00           H
ATOM    145  HB2 TRP A  11      52.670  64.190  51.270  1.00  0.00           H
ATOM    146  CG  TRP A  11      53.970  65.400  52.400  1.00  0.00           C
ATOM    147  CD1 TRP A  11      54.660  65.890  51.340  1.00  0.00           C
ATOM    148  HD1 TRP A  11      54.680  65.500  50.340  1.00  0.00           H
ATOM    149  NE1 TRP A  11      55.450  66.960  51.720  1.00  0.00           N
ATOM    150  HE1 TRP A  11      55.990  67.540  51.100  1.00  0.00           H
ATOM    151  CE2 TRP A  11      55.330  67.180  53.080  1.00  0.00           C
ATOM    152  CZ2 TRP A  11      55.850  68.170  53.930  1.00  0.00           C
ATOM    153  HZ2 TRP A  11      56.380  69.010  53.530  1.00  0.00           H
ATOM    154  CH2 TRP A  11      55.570  68.110  55.300  1.00  0.00           C
ATOM    155  HH2 TRP A  11      56.050  68.730  56.040  1.00  0.00           H
ATOM    156  CZ3 TRP A  11      54.720  67.090  55.750  1.00  0.00           C
ATOM    157  HZ3 TRP A  11      54.570  66.990  56.810  1.00  0.00           H
ATOM    158  CE3 TRP A  11      54.130  66.130  54.910  1.00  0.00           C
ATOM    159  HE3 TRP A  11      53.510  65.300  55.210  1.00  0.00           H
ATOM    160  CD2 TRP A  11      54.420  66.190  53.540  1.00  0.00           C
ATOM    161  C   TRP A  11      52.470  62.660  54.040  1.00  0.00           C
ATOM    162  O   TRP A  11      52.620  63.090  55.180  1.00  0.00           O
ATOM    163  N   GLN A  12      51.630  61.650  53.850  1.00  0.00           N
ATOM    164  H   GLN A  12      51.720  61.200  52.940  1.00  0.00           H
ATOM    165  CA  GLN A  12      50.680  61.130  54.820  1.00  0.00           C
ATOM    166  HA  GLN A  12      50.210  62.030  55.210  1.00  0.00           H
ATOM    167  CB  GLN A  12      49.610  60.280  54.140  1.00  0.00           C
ATOM    168  HB1 GLN A  12      49.220  60.870  53.310  1.00  0.00           H
ATOM    169  HB2 GLN A  12      48.710  60.160  54.760  1.00  0.00           H
ATOM    170  CG  GLN A  12      50.190  58.920  53.780  1.00  0.00           C
ATOM    171  HG1 GLN A  12      50.630  58.410  54.630  1.00  0.00           H
ATOM    172  HG2 GLN A  12      50.960  59.070  53.030  1.00  0.00           H
ATOM    173  CD  GLN A  12      49.070  58.120  53.110  1.00  0.00           C
ATOM    174  OE1 GLN A  12      48.410  57.260  53.680  1.00  0.00           O
ATOM    175  NE2 GLN A  12      48.710  58.540  51.900  1.00  0.00           N
ATOM    176 1HE2 GLN A  12      49.130  59.310  51.400  1.00  0.00           H
ATOM    177 2HE2 GLN A  12      47.970  57.990  51.470  1.00  0.00           H
ATOM    178  C   GLN A  12      51.330  60.450  56.010  1.00  0.00           C
ATOM    179  O   GLN A  12      50.790  60.360  57.110  1.00  0.00           O
ATOM    180  N   LYS A  13      52.610  60.100  55.910  1.00  0.00           N
ATOM    181  H   LYS A  13      53.010  60.320  55.010  1.00  0.00           H
ATOM    182  CA  LYS A  13      53.400  59.470  56.950  1.00  0.00           C
ATOM    183  HA  LYS A  13      52.770  58.820  57.550  1.00  0.00           H
ATOM    184  CB  LYS A  13      54.550  58.670  56.340  1.00  0.00           C
ATOM    185  HB1 LYS A  13      55.170  58.310  57.170  1.00  0.00           H
ATOM    186  HB2 LYS A  13      55.200  59.400  55.850  1.00  0.00           H
ATOM    187  CG  LYS A  13      54.280  57.500  55.410  1.00  0.00           C
ATOM    188  HG1 LYS A  13      53.510  57.830  54.720  1.00  0.00           H
ATOM    189  HG2 LYS A  13      53.800  56.710  55.990  1.00  0.00           H
ATOM    190  CD  LYS A  13      55.520  56.920  54.720  1.00  0.00           C
ATOM    191  HD1 LYS A  13      56.280  56.790  55.490  1.00  0.00           H
ATOM    192  HD2 LYS A  13      55.880  57.490  53.870  1.00  0.00           H
ATOM    193  CE  LYS A  13      55.160  55.540  54.170  1.00  0.00           C
ATOM    194  HE1 LYS A  13      54.740  54.880  54.930  1.00  0.00           H
ATOM    195  HE2 LYS A  13      56.060  55.070  53.780  1.00  0.00           H
ATOM    196  NZ  LYS A  13      54.200  55.550  53.060  1.00  0.00           N
ATOM    197  HZ1 LYS A  13      54.190  54.700  52.520  1.00  0.00           H
ATOM    198  HZ2 LYS A  13      53.240  55.620  53.390  1.00  0.00           H
ATOM    199  HZ3 LYS A  13      54.340  56.330  52.430  1.00  0.00           H
ATOM    200  C   LYS A  13      54.020  60.440  57.950  1.00  0.00           C
ATOM    201  O   LYS A  13      54.500  59.930  58.960  1.00  0.00           O
ATOM    202  N   TYR A  14      53.840  61.730  57.650  1.00  0.00           N
ATOM    203  H   TYR A  14      53.410  61.940  56.760  1.00  0.00           H
ATOM    204  CA  TYR A  14      54.380  62.790  58.480  1.00  0.00           C
ATOM    205  HA  TYR A  14      54.840  62.330  59.350  1.00  0.00           H
ATOM    206  CB  TYR A  14      55.390  63.550  57.630  1.00  0.00           C
ATOM    207  HB1 TYR A  14      55.920  64.220  58.310  1.00  0.00           H
ATOM    208  HB2 TYR A  14      54.880  64.130  56.870  1.00  0.00           H
ATOM    209  CG  TYR A  14      56.440  62.740  56.900  1.00  0.00           C
ATOM    210  CD1 TYR A  14      57.060  61.710  57.610  1.00  0.00           C
ATOM    211  HD1 TYR A  14      56.920  61.590  58.670  1.00  0.00           H
ATOM    212  CE1 TYR A  14      57.910  60.790  56.990  1.00  0.00           C
ATOM    213  HE1 TYR A  14      58.350  59.970  57.530  1.00  0.00           H
ATOM    214  CZ  TYR A  14      58.230  61.000  55.630  1.00  0.00           C
ATOM    215  OH  TYR A  14      59.080  60.200  54.920  1.00  0.00           O
ATOM    216  HH  TYR A  14      59.270  60.560  54.050  1.00  0.00           H
ATOM    217  CE2 TYR A  14      57.520  61.960  54.890  1.00  0.00           C
ATOM    218  HE2 TYR A  14      57.720  62.030  53.830  1.00  0.00           H
ATOM    219  CD2 TYR A  14      56.680  62.880  55.530  1.00  0.00           C
ATOM    220  HD2 TYR A  14      56.240  63.660  54.930  1.00  0.00           H
ATOM    221  C   TYR A  14      53.380  63.740  59.140  1.00  0.00           C
ATOM    222  O   TYR A  14      53.770  64.560  59.960  1.00  0.00           O
ATOM    223  N   LEU A  15      52.080  63.560  58.920  1.00  0.00           N
ATOM    224  H   LEU A  15      51.850  62.970  58.130  1.00  0.00           H
ATOM    225  CA  LEU A  15      51.020  64.350  59.510  1.00  0.00           C
ATOM    226  HA  LEU A  15      51.180  65.390  59.210  1.00  0.00           H
ATOM    227  CB  LEU A  15      49.700  63.870  58.920  1.00  0.00           C
ATOM    228  HB1 LEU A  15      48.940  64.560  59.280  1.00  0.00           H
ATOM    229  HB2 LEU A  15      49.430  62.910  59.370  1.00  0.00           H
ATOM    230  CG  LEU A  15      49.530  63.690  57.410  1.00  0.00           C
ATOM    231  HG  LEU A  15      50.260  62.890  57.290  1.00  0.00           H
ATOM    232  CD1 LEU A  15      48.130  63.240  56.980  1.00  0.00           C
ATOM    233 1HD1 LEU A  15      47.350  63.860  57.420  1.00  0.00           H
ATOM    234 2HD1 LEU A  15      48.030  63.260  55.900  1.00  0.00           H
ATOM    235 3HD1 LEU A  15      47.890  62.260  57.390  1.00  0.00           H
ATOM    236  CD2 LEU A  15      49.980  64.900  56.600  1.00  0.00           C
ATOM    237 1HD2 LEU A  15      49.390  64.910  55.680  1.00  0.00           H
ATOM    238 2HD2 LEU A  15      49.800  65.860  57.080  1.00  0.00           H
ATOM    239 3HD2 LEU A  15      51.030  64.800  56.330  1.00  0.00           H
ATOM    240  C   LEU A  15      50.940  64.340  61.030  1.00  0.00           C
ATOM    241  O   LEU A  15      50.580  65.380  61.580  1.00  0.00           O
ATOM    242  N   ASN A  16      51.530  63.360  61.710  1.00  0.00           N
ATOM    243  H   ASN A  16      52.080  62.700  61.180  1.00  0.00           H
ATOM    244  CA  ASN A  16      51.770  63.400  63.140  1.00  0.00           C
ATOM    245  HA  ASN A  16      51.290  64.290  63.560  1.00  0.00           H
ATOM    246  CB  ASN A  16      50.900  62.320  63.780  1.00  0.00           C
ATOM    247  HB1 ASN A  16      51.030  62.530  64.840  1.00  0.00           H
ATOM    248  HB2 ASN A  16      51.290  61.350  63.480  1.00  0.00           H
ATOM    249  CG  ASN A  16      49.420  62.360  63.450  1.00  0.00           C
ATOM    250  OD1 ASN A  16      48.650  63.020  64.140  1.00  0.00           O
ATOM    251  ND2 ASN A  16      48.920  61.510  62.550  1.00  0.00           N
ATOM    252 1HD2 ASN A  16      49.490  60.900  61.990  1.00  0.00           H
ATOM    253 2HD2 ASN A  16      47.920  61.410  62.430  1.00  0.00           H
ATOM    254  C   ASN A  16      53.220  63.450  63.580  1.00  0.00           C
ATOM    255  O   ASN A  16      53.650  62.650  64.400  1.00  0.00           O
ATOM    256  N   SER A  17      54.000  64.290  62.890  1.00  0.00           N
ATOM    257  H   SER A  17      53.590  64.720  62.080  1.00  0.00           H
ATOM    258  CA  SER A  17      55.400  64.470  63.240  1.00  0.00           C
ATOM    259  HA  SER A  17      55.800  63.630  63.800  1.00  0.00           H
ATOM    260  CB  SER A  17      56.180  64.530  61.940  1.00  0.00           C
ATOM    261  HB1 SER A  17      55.780  63.680  61.380  1.00  0.00           H
ATOM    262  HB2 SER A  17      57.220  64.450  62.240  1.00  0.00           H
ATOM    263  OG  SER A  17      56.050  65.690  61.160  1.00  0.00           O
ATOM    264  HG  SER A  17      55.230  65.600  60.670  1.00  0.00           H
ATOM    265  C   SER A  17      55.640  65.700  64.110  1.00  0.00           C
ATOM    266  O   SER A  17      54.890  66.670  64.210  1.00  0.00           O
ATOM    267  N   PRO A  18      56.900  65.840  64.540  1.00  0.00           N
ATOM    268  CD  PRO A  18      57.760  64.740  64.930  1.00  0.00           C
ATOM    269  HD1 PRO A  18      58.310  64.440  64.040  1.00  0.00           H
ATOM    270  HD2 PRO A  18      57.190  63.920  65.370  1.00  0.00           H
ATOM    271  CG  PRO A  18      58.740  65.210  66.000  1.00  0.00           C
ATOM    272  HG1 PRO A  18      59.690  64.710  65.790  1.00  0.00           H
ATOM    273  HG2 PRO A  18      58.280  65.160  66.990  1.00  0.00           H
ATOM    274  CB  PRO A  18      58.850  66.680  65.590  1.00  0.00           C
ATOM    275  HB1 PRO A  18      59.550  66.750  64.760  1.00  0.00           H
ATOM    276  HB2 PRO A  18      59.210  67.350  66.370  1.00  0.00           H
ATOM    277  CA  PRO A  18      57.470  67.070  65.060  1.00  0.00           C
ATOM    278  HA  PRO A  18      56.750  67.490  65.760  1.00  0.00           H
ATOM    279  C   PRO A  18      57.540  68.140  63.980  1.00  0.00           C
ATOM    280  O   PRO A  18      57.350  69.330  64.180  1.00  0.00           O
ATOM    281  N   TYR A  19      57.900  67.690  62.770  1.00  0.00           N
ATOM    282  H   TYR A  19      58.160  66.720  62.660  1.00  0.00           H
ATOM    283  CA  TYR A  19      58.060  68.530  61.600  1.00  0.00           C
ATOM    284  HA  TYR A  19      58.730  69.270  62.040  1.00  0.00           H
ATOM    285  CB  TYR A  19      58.690  67.770  60.430  1.00  0.00           C
ATOM    286  HB1 TYR A  19      58.070  66.950  60.090  1.00  0.00           H
ATOM    287  HB2 TYR A  19      59.630  67.410  60.840  1.00  0.00           H
ATOM    288  CG  TYR A  19      59.110  68.680  59.310  1.00  0.00           C
ATOM    289  CD1 TYR A  19      60.350  69.320  59.370  1.00  0.00           C
ATOM    290  HD1 TYR A  19      60.970  69.090  60.230  1.00  0.00           H
ATOM    291  CE1 TYR A  19      60.720  70.300  58.440  1.00  0.00           C
ATOM    292  HE1 TYR A  19      61.590  70.920  58.610  1.00  0.00           H
ATOM    293  CZ  TYR A  19      59.800  70.660  57.440  1.00  0.00           C
ATOM    294  OH  TYR A  19      60.240  71.500  56.460  1.00  0.00           O
ATOM    295  HH  TYR A  19      59.600  71.590  55.750  1.00  0.00           H
ATOM    296  CE2 TYR A  19      58.540  70.030  57.390  1.00  0.00           C
ATOM    297  HE2 TYR A  19      57.880  70.360  56.600  1.00  0.00           H
ATOM    298  CD2 TYR A  19      58.180  69.050  58.330  1.00  0.00           C
ATOM    299  HD2 TYR A  19      57.150  68.740  58.410  1.00  0.00           H
ATOM    300  C   TYR A  19      56.750  69.200  61.210  1.00  0.00           C
ATOM    301  O   TYR A  19      56.750  70.320  60.690  1.00  0.00           O
ATOM    302  N   THR A  20      55.580  68.620  61.500  1.00  0.00           N
ATOM    303  H   THR A  20      55.540  67.680  61.870  1.00  0.00           H
ATOM    304  CA  THR A  20      54.310  69.270  61.270  1.00  0.00           C
ATOM    305  HA  THR A  20      54.460  70.110  60.590  1.00  0.00           H
ATOM    306  CB  THR A  20      53.280  68.260  60.780  1.00  0.00           C
ATOM    307  HB  THR A  20      52.250  68.630  60.710  1.00  0.00           H
ATOM    308  CG2 THR A  20      53.530  67.750  59.360  1.00  0.00           C
ATOM    309 1HG2 THR A  20      52.880  66.880  59.190  1.00  0.00           H
ATOM    310 2HG2 THR A  20      53.530  68.510  58.590  1.00  0.00           H
ATOM    311 3HG2 THR A  20      54.570  67.430  59.310  1.00  0.00           H
ATOM    312  OG1 THR A  20      53.260  67.100  61.580  1.00  0.00           O
ATOM    313  HG1 THR A  20      52.580  66.610  61.120  1.00  0.00           H
ATOM    314  C   THR A  20      53.650  69.880  62.500  1.00  0.00           C
ATOM    315  O   THR A  20      52.700  70.630  62.290  1.00  0.00           O
ATOM    316  N   THR A  21      54.180  69.720  63.710  1.00  0.00           N
ATOM    317  H   THR A  21      54.980  69.100  63.770  1.00  0.00           H
ATOM    318  CA  THR A  21      53.460  69.920  64.950  1.00  0.00           C
ATOM    319  HA  THR A  21      54.040  69.340  65.670  1.00  0.00           H
ATOM    320  CB  THR A  21      53.370  71.380  65.380  1.00  0.00           C
ATOM    321  HB  THR A  21      52.440  71.790  65.000  1.00  0.00           H
ATOM    322  CG2 THR A  21      53.280  71.480  66.900  1.00  0.00           C
ATOM    323 1HG2 THR A  21      54.050  70.790  67.250  1.00  0.00           H
ATOM    324 2HG2 THR A  21      53.390  72.450  67.370  1.00  0.00           H
ATOM    325 3HG2 THR A  21      52.300  71.080  67.140  1.00  0.00           H
ATOM    326  OG1 THR A  21      54.520  72.160  65.130  1.00  0.00           O
ATOM    327  HG1 THR A  21      55.010  71.670  64.460  1.00  0.00           H
ATOM    328  C   THR A  21      52.140  69.170  65.110  1.00  0.00           C
ATOM    329  O   THR A  21      51.150  69.740  65.540  1.00  0.00           O
ATOM    330  N   CYS A  22      52.110  67.940  64.570  1.00  0.00           N
ATOM    331  H   CYS A  22      53.000  67.540  64.320  1.00  0.00           H
ATOM    332  CA  CYS A  22      50.950  67.110  64.310  1.00  0.00           C
ATOM    333  HA  CYS A  22      51.280  66.320  63.630  1.00  0.00           H
ATOM    334  CB  CYS A  22      50.480  66.450  65.600  1.00  0.00           C
ATOM    335  HB1 CYS A  22      49.710  65.700  65.390  1.00  0.00           H
ATOM    336  HB2 CYS A  22      50.070  67.170  66.300  1.00  0.00           H
ATOM    337  SG  CYS A  22      51.820  65.480  66.330  1.00  0.00           S
ATOM    338  HG  CYS A  22      51.300  64.960  67.450  1.00  0.00           H
ATOM    339  C   CYS A  22      49.740  67.610  63.540  1.00  0.00           C
ATOM    340  O   CYS A  22      48.750  66.900  63.370  1.00  0.00           O
ATOM    341  N   LEU A  23      49.800  68.830  63.010  1.00  0.00           N
ATOM    342  H   LEU A  23      50.720  69.230  63.120  1.00  0.00           H
ATOM    343  CA  LEU A  23      48.770  69.410  62.160  1.00  0.00           C
ATOM    344  HA  LEU A  23      47.800  69.280  62.640  1.00  0.00           H
ATOM    345  CB  LEU A  23      49.040  70.900  61.970  1.00  0.00           C
ATOM    346  HB1 LEU A  23      50.020  71.040  61.510  1.00  0.00           H
ATOM    347  HB2 LEU A  23      49.060  71.310  62.980  1.00  0.00           H
ATOM    348  CG  LEU A  23      47.960  71.530  61.100  1.00  0.00           C
ATOM    349  HG  LEU A  23      47.920  71.080  60.110  1.00  0.00           H
ATOM    350  CD1 LEU A  23      46.530  71.440  61.620  1.00  0.00           C
ATOM    351 1HD1 LEU A  23      46.150  70.420  61.610  1.00  0.00           H
ATOM    352 2HD1 LEU A  23      46.430  71.730  62.670  1.00  0.00           H
ATOM    353 3HD1 LEU A  23      45.900  72.070  60.980  1.00  0.00           H
ATOM    354  CD2 LEU A  23      48.180  73.040  60.960  1.00  0.00           C
ATOM    355 1HD2 LEU A  23      47.410  73.380  60.270  1.00  0.00           H
ATOM    356 2HD2 LEU A  23      48.060  73.650  61.850  1.00  0.00           H
ATOM    357 3HD2 LEU A  23      49.170  73.190  60.530  1.00  0.00           H
ATOM    358  C   LEU A  23      48.690  68.680  60.830  1.00  0.00           C
ATOM    359  O   LEU A  23      49.740  68.570  60.200  1.00  0.00           O
ATOM    360  N   TYR A  24      47.500  68.330  60.320  1.00  0.00           N
ATOM    361  H   TYR A  24      46.670  68.530  60.860  1.00  0.00           H
ATOM    362  CA  TYR A  24      47.360  67.610  59.070  1.00  0.00           C
ATOM    363  HA  TYR A  24      48.190  66.900  59.080  1.00  0.00           H
ATOM    364  CB  TYR A  24      45.960  67.000  59.110  1.00  0.00           C
ATOM    365  HB1 TYR A  24      45.870  66.630  60.130  1.00  0.00           H
ATOM    366  HB2 TYR A  24      45.990  66.130  58.450  1.00  0.00           H
ATOM    367  CG  TYR A  24      44.810  67.880  58.670  1.00  0.00           C
ATOM    368  CD1 TYR A  24      44.300  67.750  57.370  1.00  0.00           C
ATOM    369  HD1 TYR A  24      44.820  67.140  56.660  1.00  0.00           H
ATOM    370  CE1 TYR A  24      43.230  68.540  56.920  1.00  0.00           C
ATOM    371  HE1 TYR A  24      42.810  68.270  55.960  1.00  0.00           H
ATOM    372  CZ  TYR A  24      42.660  69.480  57.800  1.00  0.00           C
ATOM    373  OH  TYR A  24      41.590  70.240  57.420  1.00  0.00           O
ATOM    374  HH  TYR A  24      41.120  70.680  58.130  1.00  0.00           H
ATOM    375  CE2 TYR A  24      43.230  69.590  59.080  1.00  0.00           C
ATOM    376  HE2 TYR A  24      42.870  70.380  59.740  1.00  0.00           H
ATOM    377  CD2 TYR A  24      44.240  68.770  59.590  1.00  0.00           C
ATOM    378  HD2 TYR A  24      44.520  68.830  60.630  1.00  0.00           H
ATOM    379  C   TYR A  24      47.560  68.500  57.850  1.00  0.00           C
ATOM    380  O   TYR A  24      47.560  69.720  57.940  1.00  0.00           O
ATOM    381  N   ILE A  25      47.790  67.880  56.700  1.00  0.00           N
ATOM    382  H   ILE A  25      47.650  66.880  56.750  1.00  0.00           H
ATOM    383  CA  ILE A  25      47.920  68.370  55.340  1.00  0.00           C
ATOM    384  HA  ILE A  25      47.790  69.460  55.330  1.00  0.00           H
ATOM    385  CB  ILE A  25      49.350  68.110  54.880  1.00  0.00           C
ATOM    386  HB  ILE A  25      49.600  67.050  54.900  1.00  0.00           H
ATOM    387  CG2 ILE A  25      49.560  68.550  53.430  1.00  0.00           C
ATOM    388 1HG2 ILE A  25      49.480  69.630  53.340  1.00  0.00           H
ATOM    389 2HG2 ILE A  25      50.500  68.240  52.970  1.00  0.00           H
ATOM    390 3HG2 ILE A  25      48.790  68.130  52.790  1.00  0.00           H
ATOM    391  CG1 ILE A  25      50.300  68.920  55.750  1.00  0.00           C
ATOM    392 1HG1 ILE A  25      50.110  68.670  56.790  1.00  0.00           H
ATOM    393 2HG1 ILE A  25      50.090  69.980  55.840  1.00  0.00           H
ATOM    394  CD  ILE A  25      51.780  68.670  55.440  1.00  0.00           C
ATOM    395  HD1 ILE A  25      52.380  68.960  56.300  1.00  0.00           H
ATOM    396  HD2 ILE A  25      51.960  67.600  55.350  1.00  0.00           H
ATOM    397  HD3 ILE A  25      52.110  69.090  54.490  1.00  0.00           H
ATOM    398  C   ILE A  25      46.840  67.780  54.440  1.00  0.00           C
ATOM    399  O   ILE A  25      46.960  66.590  54.180  1.00  0.00           O
ATOM    400  N   PRO A  26      45.870  68.580  54.000  1.00  0.00           N
ATOM    401  CD  PRO A  26      45.550  69.920  54.460  1.00  0.00           C
ATOM    402  HD1 PRO A  26      46.240  70.630  53.990  1.00  0.00           H
ATOM    403  HD2 PRO A  26      45.550  69.960  55.550  1.00  0.00           H
ATOM    404  CG  PRO A  26      44.150  70.170  53.920  1.00  0.00           C
ATOM    405  HG1 PRO A  26      43.900  71.230  53.780  1.00  0.00           H
ATOM    406  HG2 PRO A  26      43.440  69.660  54.570  1.00  0.00           H
ATOM    407  CB  PRO A  26      44.130  69.430  52.580  1.00  0.00           C
ATOM    408  HB1 PRO A  26      44.570  69.980  51.750  1.00  0.00           H
ATOM    409  HB2 PRO A  26      43.110  69.140  52.320  1.00  0.00           H
ATOM    410  CA  PRO A  26      44.950  68.200  52.950  1.00  0.00           C
ATOM    411  HA  PRO A  26      44.280  67.420  53.320  1.00  0.00           H
ATOM    412  C   PRO A  26      45.610  67.650  51.700  1.00  0.00           C
ATOM    413  O   PRO A  26      46.710  68.070  51.350  1.00  0.00           O
ATOM    414  N   LYS A  27      44.850  66.850  50.940  1.00  0.00           N
ATOM    415  H   LYS A  27      43.880  66.700  51.170  1.00  0.00           H
ATOM    416  CA  LYS A  27      45.300  66.320  49.670  1.00  0.00           C
ATOM    417  HA  LYS A  27      46.200  65.750  49.890  1.00  0.00           H
ATOM    418  CB  LYS A  27      44.340  65.270  49.140  1.00  0.00           C
ATOM    419  HB1 LYS A  27      44.900  64.720  48.390  1.00  0.00           H
ATOM    420  HB2 LYS A  27      43.470  65.770  48.700  1.00  0.00           H
ATOM    421  CG  LYS A  27      43.920  64.230  50.180  1.00  0.00           C
ATOM    422  HG1 LYS A  27      43.260  63.510  49.720  1.00  0.00           H
ATOM    423  HG2 LYS A  27      43.410  64.790  50.970  1.00  0.00           H
ATOM    424  CD  LYS A  27      45.120  63.490  50.760  1.00  0.00           C
ATOM    425  HD1 LYS A  27      45.820  64.070  51.360  1.00  0.00           H
ATOM    426  HD2 LYS A  27      45.690  63.120  49.900  1.00  0.00           H
ATOM    427  CE  LYS A  27      44.660  62.360  51.670  1.00  0.00           C
ATOM    428  HE1 LYS A  27      44.210  61.530  51.120  1.00  0.00           H
ATOM    429  HE2 LYS A  27      43.950  62.710  52.420  1.00  0.00           H
ATOM    430  NZ  LYS A  27      45.820  61.780  52.370  1.00  0.00           N
ATOM    431  HZ1 LYS A  27      46.370  62.580  52.640  1.00  0.00           H
ATOM    432  HZ2 LYS A  27      45.440  61.220  53.120  1.00  0.00           H
ATOM    433  HZ3 LYS A  27      46.410  61.210  51.790  1.00  0.00           H
ATOM    434  C   LYS A  27      45.540  67.390  48.620  1.00  0.00           C
ATOM    435  O   LYS A  27      44.980  68.480  48.680  1.00  0.00           O
ATOM    436  N   PRO A  28      46.520  67.260  47.720  1.00  0.00           N
ATOM    437  CD  PRO A  28      47.510  66.210  47.590  1.00  0.00           C
ATOM    438  HD1 PRO A  28      47.090  65.210  47.720  1.00  0.00           H
ATOM    439  HD2 PRO A  28      48.360  66.480  48.230  1.00  0.00           H
ATOM    440  CG  PRO A  28      48.030  66.370  46.170  1.00  0.00           C
ATOM    441  HG1 PRO A  28      47.220  65.840  45.660  1.00  0.00           H
ATOM    442  HG2 PRO A  28      48.940  65.800  45.990  1.00  0.00           H
ATOM    443  CB  PRO A  28      48.050  67.880  45.970  1.00  0.00           C
ATOM    444  HB1 PRO A  28      47.960  68.240  44.940  1.00  0.00           H
ATOM    445  HB2 PRO A  28      48.950  68.290  46.430  1.00  0.00           H
ATOM    446  CA  PRO A  28      46.840  68.320  46.790  1.00  0.00           C
ATOM    447  HA  PRO A  28      47.000  69.280  47.300  1.00  0.00           H
ATOM    448  C   PRO A  28      45.700  68.590  45.820  1.00  0.00           C
ATOM    449  O   PRO A  28      45.240  67.740  45.060  1.00  0.00           O
ATOM    450  N   THR A  29      45.300  69.860  45.720  1.00  0.00           N
ATOM    451  H   THR A  29      45.760  70.540  46.300  1.00  0.00           H
ATOM    452  CA  THR A  29      44.460  70.320  44.640  1.00  0.00           C
ATOM    453  HA  THR A  29      44.000  69.480  44.110  1.00  0.00           H
ATOM    454  CB  THR A  29      43.180  71.040  45.060  1.00  0.00           C
ATOM    455  HB  THR A  29      42.530  71.220  44.210  1.00  0.00           H
ATOM    456  CG2 THR A  29      42.340  70.160  45.990  1.00  0.00           C
ATOM    457 1HG2 THR A  29      42.070  69.250  45.470  1.00  0.00           H
ATOM    458 2HG2 THR A  29      42.750  70.000  46.990  1.00  0.00           H
ATOM    459 3HG2 THR A  29      41.420  70.710  46.160  1.00  0.00           H
ATOM    460  OG1 THR A  29      43.540  72.280  45.630  1.00  0.00           O
ATOM    461  HG1 THR A  29      44.240  72.100  46.260  1.00  0.00           H
ATOM    462  C   THR A  29      45.210  71.120  43.580  1.00  0.00           C
ATOM    463  O   THR A  29      46.110  71.860  43.970  1.00  0.00           O
ATOM    464  N   ALA A  30      44.860  71.070  42.290  1.00  0.00           N
ATOM    465  H   ALA A  30      44.100  70.430  42.140  1.00  0.00           H
ATOM    466  CA  ALA A  30      45.260  71.970  41.230  1.00  0.00           C
ATOM    467  HA  ALA A  30      45.930  72.710  41.670  1.00  0.00           H
ATOM    468  CB  ALA A  30      46.240  71.250  40.300  1.00  0.00           C
ATOM    469  HB1 ALA A  30      46.850  72.050  39.880  1.00  0.00           H
ATOM    470  HB2 ALA A  30      46.950  70.670  40.880  1.00  0.00           H
ATOM    471  HB3 ALA A  30      45.790  70.660  39.500  1.00  0.00           H
ATOM    472  C   ALA A  30      44.170  72.760  40.510  1.00  0.00           C
ATOM    473  O   ALA A  30      43.010  72.360  40.500  1.00  0.00           O
ATOM    474  N   LYS A  31      44.510  73.810  39.770  1.00  0.00           N
ATOM    475  H   LYS A  31      45.430  74.180  39.960  1.00  0.00           H
ATOM    476  CA  LYS A  31      43.790  74.440  38.680  1.00  0.00           C
ATOM    477  HA  LYS A  31      43.120  73.660  38.330  1.00  0.00           H
ATOM    478  CB  LYS A  31      43.010  75.660  39.140  1.00  0.00           C
ATOM    479  HB1 LYS A  31      42.450  75.440  40.050  1.00  0.00           H
ATOM    480  HB2 LYS A  31      42.370  76.050  38.340  1.00  0.00           H
ATOM    481  CG  LYS A  31      43.930  76.800  39.560  1.00  0.00           C
ATOM    482  HG1 LYS A  31      44.180  77.320  38.630  1.00  0.00           H
ATOM    483  HG2 LYS A  31      44.820  76.480  40.090  1.00  0.00           H
ATOM    484  CD  LYS A  31      43.320  77.920  40.400  1.00  0.00           C
ATOM    485  HD1 LYS A  31      42.460  78.290  39.840  1.00  0.00           H
ATOM    486  HD2 LYS A  31      44.100  78.690  40.380  1.00  0.00           H
ATOM    487  CE  LYS A  31      42.980  77.440  41.810  1.00  0.00           C
ATOM    488  HE1 LYS A  31      43.900  77.240  42.350  1.00  0.00           H
ATOM    489  HE2 LYS A  31      42.400  76.510  41.760  1.00  0.00           H
ATOM    490  NZ  LYS A  31      42.230  78.470  42.540  1.00  0.00           N
ATOM    491  HZ1 LYS A  31      41.660  78.150  43.310  1.00  0.00           H
ATOM    492  HZ2 LYS A  31      42.950  79.070  42.930  1.00  0.00           H
ATOM    493  HZ3 LYS A  31      41.630  79.010  41.930  1.00  0.00           H
ATOM    494  C   LYS A  31      44.650  74.820  37.480  1.00  0.00           C
ATOM    495  O   LYS A  31      45.750  75.230  37.820  1.00  0.00           O
ATOM    496  N   TYR A  32      44.140  74.800  36.240  1.00  0.00           N
ATOM    497  H   TYR A  32      43.210  74.440  36.090  1.00  0.00           H
ATOM    498  CA  TYR A  32      44.970  74.990  35.070  1.00  0.00           C
ATOM    499  HA  TYR A  32      45.970  75.320  35.330  1.00  0.00           H
ATOM    500  CB  TYR A  32      45.030  73.750  34.190  1.00  0.00           C
ATOM    501  HB1 TYR A  32      45.370  74.000  33.180  1.00  0.00           H
ATOM    502  HB2 TYR A  32      44.000  73.380  34.130  1.00  0.00           H
ATOM    503  CG  TYR A  32      45.830  72.670  34.880  1.00  0.00           C
ATOM    504  CD1 TYR A  32      47.200  72.500  34.650  1.00  0.00           C
ATOM    505  HD1 TYR A  32      47.790  73.150  34.020  1.00  0.00           H
ATOM    506  CE1 TYR A  32      47.970  71.440  35.150  1.00  0.00           C
ATOM    507  HE1 TYR A  32      49.020  71.330  34.910  1.00  0.00           H
ATOM    508  CZ  TYR A  32      47.330  70.640  36.120  1.00  0.00           C
ATOM    509  OH  TYR A  32      48.000  69.660  36.790  1.00  0.00           O
ATOM    510  HH  TYR A  32      47.490  69.180  37.440  1.00  0.00           H
ATOM    511  CE2 TYR A  32      45.940  70.740  36.330  1.00  0.00           C
ATOM    512  HE2 TYR A  32      45.420  70.080  37.010  1.00  0.00           H
ATOM    513  CD2 TYR A  32      45.190  71.780  35.750  1.00  0.00           C
ATOM    514  HD2 TYR A  32      44.160  71.950  36.010  1.00  0.00           H
ATOM    515  C   TYR A  32      44.350  76.100  34.230  1.00  0.00           C
ATOM    516  O   TYR A  32      43.140  76.290  34.320  1.00  0.00           O
ATOM    517  N   THR A  33      45.120  76.780  33.380  1.00  0.00           N
ATOM    518  H   THR A  33      46.110  76.610  33.430  1.00  0.00           H
ATOM    519  CA  THR A  33      44.650  77.790  32.450  1.00  0.00           C
ATOM    520  HA  THR A  33      43.850  78.300  32.990  1.00  0.00           H
ATOM    521  CB  THR A  33      45.620  78.930  32.140  1.00  0.00           C
ATOM    522  HB  THR A  33      46.260  78.630  31.310  1.00  0.00           H
ATOM    523  CG2 THR A  33      44.910  80.240  31.820  1.00  0.00           C
ATOM    524 1HG2 THR A  33      45.660  81.020  31.870  1.00  0.00           H
ATOM    525 2HG2 THR A  33      44.530  80.130  30.800  1.00  0.00           H
ATOM    526 3HG2 THR A  33      44.190  80.500  32.590  1.00  0.00           H
ATOM    527  OG1 THR A  33      46.470  79.100  33.250  1.00  0.00           O
ATOM    528  HG1 THR A  33      47.060  79.850  33.140  1.00  0.00           H
ATOM    529  C   THR A  33      44.210  77.130  31.160  1.00  0.00           C
ATOM    530  O   THR A  33      45.050  76.550  30.470  1.00  0.00           O
ATOM    531  N   PRO A  34      42.940  77.200  30.770  1.00  0.00           N
ATOM    532  CD  PRO A  34      41.800  77.740  31.480  1.00  0.00           C
ATOM    533  HD1 PRO A  34      41.740  78.830  31.470  1.00  0.00           H
ATOM    534  HD2 PRO A  34      41.970  77.490  32.530  1.00  0.00           H
ATOM    535  CG  PRO A  34      40.570  76.990  30.970  1.00  0.00           C
ATOM    536  HG1 PRO A  34      39.590  77.430  31.110  1.00  0.00           H
ATOM    537  HG2 PRO A  34      40.510  76.040  31.520  1.00  0.00           H
ATOM    538  CB  PRO A  34      40.990  76.750  29.520  1.00  0.00           C
ATOM    539  HB1 PRO A  34      40.780  77.670  28.970  1.00  0.00           H
ATOM    540  HB2 PRO A  34      40.360  76.050  28.970  1.00  0.00           H
ATOM    541  CA  PRO A  34      42.480  76.440  29.620  1.00  0.00           C
ATOM    542  HA  PRO A  34      42.570  75.380  29.820  1.00  0.00           H
ATOM    543  C   PRO A  34      43.260  76.730  28.350  1.00  0.00           C
ATOM    544  O   PRO A  34      43.380  77.860  27.880  1.00  0.00           O
ATOM    545  N   LEU A  35      43.800  75.670  27.750  1.00  0.00           N
ATOM    546  H   LEU A  35      43.660  74.750  28.150  1.00  0.00           H
ATOM    547  CA  LEU A  35      44.640  75.530  26.570  1.00  0.00           C
ATOM    548  HA  LEU A  35      44.610  76.420  25.940  1.00  0.00           H
ATOM    549  CB  LEU A  35      46.090  75.280  26.970  1.00  0.00           C
ATOM    550  HB1 LEU A  35      46.170  74.370  27.580  1.00  0.00           H
ATOM    551  HB2 LEU A  35      46.320  76.040  27.720  1.00  0.00           H
ATOM    552  CG  LEU A  35      47.110  75.190  25.840  1.00  0.00           C
ATOM    553  HG  LEU A  35      46.880  74.310  25.250  1.00  0.00           H
ATOM    554  CD1 LEU A  35      47.160  76.330  24.820  1.00  0.00           C
ATOM    555 1HD1 LEU A  35      47.380  77.260  25.340  1.00  0.00           H
ATOM    556 2HD1 LEU A  35      47.980  76.050  24.160  1.00  0.00           H
ATOM    557 3HD1 LEU A  35      46.250  76.390  24.230  1.00  0.00           H
ATOM    558  CD2 LEU A  35      48.520  75.010  26.410  1.00  0.00           C
ATOM    559 1HD2 LEU A  35      48.540  74.060  26.960  1.00  0.00           H
ATOM    560 2HD2 LEU A  35      49.210  75.000  25.570  1.00  0.00           H
ATOM    561 3HD2 LEU A  35      48.850  75.840  27.020  1.00  0.00           H
ATOM    562  C   LEU A  35      44.110  74.520  25.560  1.00  0.00           C
ATOM    563  O   LEU A  35      43.710  73.440  25.970  1.00  0.00           O
ATOM    564  N   VAL A  36      44.310  74.770  24.270  1.00  0.00           N
ATOM    565  H   VAL A  36      44.600  75.700  23.990  1.00  0.00           H
ATOM    566  CA  VAL A  36      44.200  73.910  23.110  1.00  0.00           C
ATOM    567  HA  VAL A  36      43.590  73.040  23.350  1.00  0.00           H
ATOM    568  CB  VAL A  36      43.290  74.550  22.070  1.00  0.00           C
ATOM    569  HB  VAL A  36      43.330  73.940  21.170  1.00  0.00           H
ATOM    570  CG1 VAL A  36      41.830  74.650  22.500  1.00  0.00           C
ATOM    571 1HG1 VAL A  36      41.220  75.090  21.710  1.00  0.00           H
ATOM    572 2HG1 VAL A  36      41.560  73.610  22.740  1.00  0.00           H
ATOM    573 3HG1 VAL A  36      41.710  75.350  23.320  1.00  0.00           H
ATOM    574  CG2 VAL A  36      43.740  75.950  21.660  1.00  0.00           C
ATOM    575 1HG2 VAL A  36      43.380  76.680  22.390  1.00  0.00           H
ATOM    576 2HG2 VAL A  36      44.790  76.100  21.400  1.00  0.00           H
ATOM    577 3HG2 VAL A  36      43.170  76.200  20.770  1.00  0.00           H
ATOM    578  C   VAL A  36      45.580  73.460  22.620  1.00  0.00           C
ATOM    579  O   VAL A  36      46.440  74.270  22.270  1.00  0.00           O
ATOM    580  N   GLY A  37      45.880  72.160  22.690  1.00  0.00           N
ATOM    581  H   GLY A  37      45.120  71.540  22.930  1.00  0.00           H
ATOM    582  CA  GLY A  37      47.060  71.560  22.110  1.00  0.00           C
ATOM    583  HA1 GLY A  37      47.180  70.630  22.670  1.00  0.00           H
ATOM    584  HA2 GLY A  37      47.920  72.170  22.350  1.00  0.00           H
ATOM    585  C   GLY A  37      46.920  71.300  20.620  1.00  0.00           C
ATOM    586  O   GLY A  37      45.820  71.310  20.070  1.00  0.00           O
ATOM    587  N   THR A  38      48.040  71.000  19.950  1.00  0.00           N
ATOM    588  H   THR A  38      48.880  70.840  20.480  1.00  0.00           H
ATOM    589  CA  THR A  38      48.070  70.590  18.560  1.00  0.00           C
ATOM    590  HA  THR A  38      47.110  70.100  18.400  1.00  0.00           H
ATOM    591  CB  THR A  38      48.250  71.780  17.630  1.00  0.00           C
ATOM    592  HB  THR A  38      48.140  71.400  16.620  1.00  0.00           H
ATOM    593  CG2 THR A  38      47.260  72.940  17.750  1.00  0.00           C
ATOM    594 1HG2 THR A  38      47.240  73.470  16.800  1.00  0.00           H
ATOM    595 2HG2 THR A  38      46.240  72.580  17.880  1.00  0.00           H
ATOM    596 3HG2 THR A  38      47.700  73.680  18.430  1.00  0.00           H
ATOM    597  OG1 THR A  38      49.540  72.320  17.780  1.00  0.00           O
ATOM    598  HG1 THR A  38      49.530  73.110  17.240  1.00  0.00           H
ATOM    599  C   THR A  38      49.100  69.500  18.270  1.00  0.00           C
ATOM    600  O   THR A  38      50.060  69.280  19.000  1.00  0.00           O
ATOM    601  N   SER A  39      48.710  68.810  17.200  1.00  0.00           N
ATOM    602  H   SER A  39      47.770  68.890  16.850  1.00  0.00           H
ATOM    603  CA  SER A  39      49.590  67.870  16.530  1.00  0.00           C
ATOM    604  HA  SER A  39      49.860  67.190  17.340  1.00  0.00           H
ATOM    605  CB  SER A  39      48.730  67.070  15.560  1.00  0.00           C
ATOM    606  HB1 SER A  39      47.980  66.610  16.210  1.00  0.00           H
ATOM    607  HB2 SER A  39      49.260  66.320  14.970  1.00  0.00           H
ATOM    608  OG  SER A  39      48.110  67.920  14.620  1.00  0.00           O
ATOM    609  HG  SER A  39      47.230  68.210  14.880  1.00  0.00           H
ATOM    610  C   SER A  39      50.880  68.490  16.010  1.00  0.00           C
ATOM    611  O   SER A  39      51.980  67.990  16.270  1.00  0.00           O
ATOM    612  N   LEU A  40      50.840  69.610  15.290  1.00  0.00           N
ATOM    613  H   LEU A  40      49.910  69.950  15.070  1.00  0.00           H
ATOM    614  CA  LEU A  40      51.950  70.170  14.550  1.00  0.00           C
ATOM    615  HA  LEU A  40      52.580  69.340  14.230  1.00  0.00           H
ATOM    616  CB  LEU A  40      51.500  70.910  13.300  1.00  0.00           C
ATOM    617  HB1 LEU A  40      52.360  71.390  12.830  1.00  0.00           H
ATOM    618  HB2 LEU A  40      50.720  71.640  13.530  1.00  0.00           H
ATOM    619  CG  LEU A  40      50.840  70.020  12.240  1.00  0.00           C
ATOM    620  HG  LEU A  40      49.900  69.720  12.670  1.00  0.00           H
ATOM    621  CD1 LEU A  40      50.590  70.810  10.950  1.00  0.00           C
ATOM    622 1HD1 LEU A  40      50.070  70.160  10.250  1.00  0.00           H
ATOM    623 2HD1 LEU A  40      50.040  71.730  11.110  1.00  0.00           H
ATOM    624 3HD1 LEU A  40      51.540  70.990  10.440  1.00  0.00           H
ATOM    625  CD2 LEU A  40      51.530  68.710  11.870  1.00  0.00           C
ATOM    626 1HD2 LEU A  40      51.650  68.060  12.730  1.00  0.00           H
ATOM    627 2HD2 LEU A  40      51.090  68.240  10.990  1.00  0.00           H
ATOM    628 3HD2 LEU A  40      52.520  69.050  11.550  1.00  0.00           H
ATOM    629  C   LEU A  40      52.860  71.130  15.310  1.00  0.00           C
ATOM    630  O   LEU A  40      53.950  71.370  14.810  1.00  0.00           O
ATOM    631  N   HIS A  41      52.570  71.560  16.540  1.00  0.00           N
ATOM    632  H   HIS A  41      51.790  71.060  16.950  1.00  0.00           H
ATOM    633  CA  HIS A  41      53.290  72.450  17.430  1.00  0.00           C
ATOM    634  HA  HIS A  41      54.260  72.440  16.930  1.00  0.00           H
ATOM    635  CB  HIS A  41      52.780  73.880  17.280  1.00  0.00           C
ATOM    636  HB1 HIS A  41      51.920  74.220  17.850  1.00  0.00           H
ATOM    637  HB2 HIS A  41      52.500  74.180  16.280  1.00  0.00           H
ATOM    638  CG  HIS A  41      53.950  74.740  17.690  1.00  0.00           C
ATOM    639  ND1 HIS A  41      54.060  75.290  18.970  1.00  0.00           N
ATOM    640  CE1 HIS A  41      55.170  76.040  19.000  1.00  0.00           C
ATOM    641  HE1 HIS A  41      55.570  76.520  19.880  1.00  0.00           H
ATOM    642  NE2 HIS A  41      55.770  76.020  17.800  1.00  0.00           N
ATOM    643  HE2 HIS A  41      56.760  76.110  17.620  1.00  0.00           H
ATOM    644  CD2 HIS A  41      55.050  75.150  17.000  1.00  0.00           C
ATOM    645  HD2 HIS A  41      55.450  74.830  16.040  1.00  0.00           H
ATOM    646  C   HIS A  41      53.350  71.970  18.880  1.00  0.00           C
ATOM    647  O   HIS A  41      52.270  71.730  19.420  1.00  0.00           O
ATOM    648  N   PRO A  42      54.540  71.920  19.490  1.00  0.00           N
ATOM    649  CD  PRO A  42      55.820  71.810  18.830  1.00  0.00           C
ATOM    650  HD1 PRO A  42      56.320  72.760  18.630  1.00  0.00           H
ATOM    651  HD2 PRO A  42      55.750  71.260  17.890  1.00  0.00           H
ATOM    652  CG  PRO A  42      56.750  71.040  19.760  1.00  0.00           C
ATOM    653  HG1 PRO A  42      57.790  71.300  19.610  1.00  0.00           H
ATOM    654  HG2 PRO A  42      56.530  69.980  19.600  1.00  0.00           H
ATOM    655  CB  PRO A  42      56.170  71.450  21.120  1.00  0.00           C
ATOM    656  HB1 PRO A  42      56.480  72.450  21.430  1.00  0.00           H
ATOM    657  HB2 PRO A  42      56.500  70.690  21.830  1.00  0.00           H
ATOM    658  CA  PRO A  42      54.670  71.450  20.850  1.00  0.00           C
ATOM    659  HA  PRO A  42      54.210  70.460  20.880  1.00  0.00           H
ATOM    660  C   PRO A  42      53.920  72.320  21.850  1.00  0.00           C
ATOM    661  O   PRO A  42      53.720  73.520  21.660  1.00  0.00           O
ATOM    662  N   VAL A  43      53.360  71.730  22.910  1.00  0.00           N
ATOM    663  H   VAL A  43      53.490  70.730  22.900  1.00  0.00           H
ATOM    664  CA  VAL A  43      52.420  72.280  23.860  1.00  0.00           C
ATOM    665  HA  VAL A  43      52.040  73.210  23.450  1.00  0.00           H
ATOM    666  CB  VAL A  43      51.260  71.320  24.080  1.00  0.00           C
ATOM    667  HB  VAL A  43      51.630  70.500  24.690  1.00  0.00           H
ATOM    668  CG1 VAL A  43      50.050  71.880  24.830  1.00  0.00           C
ATOM    669 1HG1 VAL A  43      49.200  71.190  24.840  1.00  0.00           H
ATOM    670 2HG1 VAL A  43      50.390  72.100  25.840  1.00  0.00           H
ATOM    671 3HG1 VAL A  43      49.670  72.820  24.430  1.00  0.00           H
ATOM    672  CG2 VAL A  43      50.730  70.740  22.770  1.00  0.00           C
ATOM    673 1HG2 VAL A  43      49.700  70.380  22.850  1.00  0.00           H
ATOM    674 2HG2 VAL A  43      50.600  71.490  21.990  1.00  0.00           H
ATOM    675 3HG2 VAL A  43      51.400  70.000  22.320  1.00  0.00           H
ATOM    676  C   VAL A  43      53.060  72.560  25.220  1.00  0.00           C
ATOM    677  O   VAL A  43      53.950  71.830  25.640  1.00  0.00           O
ATOM    678  N   LEU A  44      52.610  73.610  25.910  1.00  0.00           N
ATOM    679  H   LEU A  44      51.980  74.250  25.440  1.00  0.00           H
ATOM    680  CA  LEU A  44      52.940  73.850  27.300  1.00  0.00           C
ATOM    681  HA  LEU A  44      53.380  73.010  27.840  1.00  0.00           H
ATOM    682  CB  LEU A  44      53.920  75.020  27.440  1.00  0.00           C
ATOM    683  HB1 LEU A  44      54.050  75.100  28.520  1.00  0.00           H
ATOM    684  HB2 LEU A  44      53.420  75.850  26.950  1.00  0.00           H
ATOM    685  CG  LEU A  44      55.320  74.880  26.840  1.00  0.00           C
ATOM    686  HG  LEU A  44      55.260  74.720  25.760  1.00  0.00           H
ATOM    687  CD1 LEU A  44      56.190  76.120  26.980  1.00  0.00           C
ATOM    688 1HD1 LEU A  44      56.330  76.400  28.020  1.00  0.00           H
ATOM    689 2HD1 LEU A  44      57.160  75.960  26.500  1.00  0.00           H
ATOM    690 3HD1 LEU A  44      55.780  76.930  26.370  1.00  0.00           H
ATOM    691  CD2 LEU A  44      56.010  73.790  27.650  1.00  0.00           C
ATOM    692 1HD2 LEU A  44      57.040  73.750  27.300  1.00  0.00           H
ATOM    693 2HD2 LEU A  44      55.990  74.080  28.700  1.00  0.00           H
ATOM    694 3HD2 LEU A  44      55.470  72.890  27.340  1.00  0.00           H
ATOM    695  C   LEU A  44      51.670  74.190  28.070  1.00  0.00           C
ATOM    696  O   LEU A  44      51.200  75.310  27.900  1.00  0.00           O
ATOM    697  N   TRP A  45      51.250  73.370  29.040  1.00  0.00           N
ATOM    698  H   TRP A  45      51.830  72.550  29.150  1.00  0.00           H
ATOM    699  CA  TRP A  45      50.190  73.670  29.970  1.00  0.00           C
ATOM    700  HA  TRP A  45      49.400  74.190  29.430  1.00  0.00           H
ATOM    701  CB  TRP A  45      49.480  72.410  30.450  1.00  0.00           C
ATOM    702  HB1 TRP A  45      48.890  72.700  31.320  1.00  0.00           H
ATOM    703  HB2 TRP A  45      50.190  71.670  30.830  1.00  0.00           H
ATOM    704  CG  TRP A  45      48.530  71.810  29.470  1.00  0.00           C
ATOM    705  CD1 TRP A  45      48.820  70.940  28.480  1.00  0.00           C
ATOM    706  HD1 TRP A  45      49.830  70.610  28.280  1.00  0.00           H
ATOM    707  NE1 TRP A  45      47.610  70.690  27.880  1.00  0.00           N
ATOM    708  HE1 TRP A  45      47.510  69.980  27.160  1.00  0.00           H
ATOM    709  CE2 TRP A  45      46.540  71.410  28.360  1.00  0.00           C
ATOM    710  CZ2 TRP A  45      45.170  71.470  28.070  1.00  0.00           C
ATOM    711  HZ2 TRP A  45      44.840  70.940  27.190  1.00  0.00           H
ATOM    712  CH2 TRP A  45      44.310  72.270  28.830  1.00  0.00           C
ATOM    713  HH2 TRP A  45      43.240  72.220  28.680  1.00  0.00           H
ATOM    714  CZ3 TRP A  45      44.850  73.020  29.880  1.00  0.00           C
ATOM    715  HZ3 TRP A  45      44.180  73.540  30.550  1.00  0.00           H
ATOM    716  CE3 TRP A  45      46.220  72.940  30.170  1.00  0.00           C
ATOM    717  HE3 TRP A  45      46.690  73.380  31.040  1.00  0.00           H
ATOM    718  CD2 TRP A  45      47.120  72.190  29.390  1.00  0.00           C
ATOM    719  C   TRP A  45      50.650  74.430  31.210  1.00  0.00           C
ATOM    720  O   TRP A  45      51.660  74.140  31.840  1.00  0.00           O
ATOM    721  N   ASN A  46      49.760  75.360  31.580  1.00  0.00           N
ATOM    722  H   ASN A  46      48.930  75.500  31.010  1.00  0.00           H
ATOM    723  CA  ASN A  46      49.930  76.290  32.680  1.00  0.00           C
ATOM    724  HA  ASN A  46      50.980  76.380  32.940  1.00  0.00           H
ATOM    725  CB  ASN A  46      49.530  77.660  32.140  1.00  0.00           C
ATOM    726  HB1 ASN A  46      48.450  77.650  31.970  1.00  0.00           H
ATOM    727  HB2 ASN A  46      49.980  77.770  31.150  1.00  0.00           H
ATOM    728  CG  ASN A  46      49.950  78.790  33.080  1.00  0.00           C
ATOM    729  OD1 ASN A  46      49.620  78.880  34.260  1.00  0.00           O
ATOM    730  ND2 ASN A  46      50.740  79.710  32.520  1.00  0.00           N
ATOM    731 1HD2 ASN A  46      51.090  79.770  31.580  1.00  0.00           H
ATOM    732 2HD2 ASN A  46      51.040  80.390  33.210  1.00  0.00           H
ATOM    733  C   ASN A  46      49.130  75.980  33.940  1.00  0.00           C
ATOM    734  O   ASN A  46      47.920  75.760  33.940  1.00  0.00           O
ATOM    735  N   CYS A  47      49.800  75.820  35.080  1.00  0.00           N
ATOM    736  H   CYS A  47      50.780  76.050  35.010  1.00  0.00           H
ATOM    737  CA  CYS A  47      49.290  75.150  36.260  1.00  0.00           C
ATOM    738  HA  CYS A  47      48.220  74.940  36.250  1.00  0.00           H
ATOM    739  CB  CYS A  47      50.060  73.850  36.480  1.00  0.00           C
ATOM    740  HB1 CYS A  47      51.120  74.000  36.690  1.00  0.00           H
ATOM    741  HB2 CYS A  47      49.890  73.220  35.610  1.00  0.00           H
ATOM    742  SG  CYS A  47      49.370  72.860  37.830  1.00  0.00           S
ATOM    743  HG  CYS A  47      48.390  72.350  37.080  1.00  0.00           H
ATOM    744  C   CYS A  47      49.520  76.090  37.440  1.00  0.00           C
ATOM    745  O   CYS A  47      50.500  76.830  37.460  1.00  0.00           O
ATOM    746  N   GLN A  48      48.640  75.930  38.430  1.00  0.00           N
ATOM    747  H   GLN A  48      48.000  75.180  38.230  1.00  0.00           H
ATOM    748  CA  GLN A  48      48.680  76.460  39.790  1.00  0.00           C
ATOM    749  HA  GLN A  48      49.670  76.750  40.150  1.00  0.00           H
ATOM    750  CB  GLN A  48      47.880  77.750  39.940  1.00  0.00           C
ATOM    751  HB1 GLN A  48      47.640  77.790  41.000  1.00  0.00           H
ATOM    752  HB2 GLN A  48      46.950  77.580  39.400  1.00  0.00           H
ATOM    753  CG  GLN A  48      48.530  78.960  39.270  1.00  0.00           C
ATOM    754  HG1 GLN A  48      48.620  78.670  38.220  1.00  0.00           H
ATOM    755  HG2 GLN A  48      49.570  79.080  39.570  1.00  0.00           H
ATOM    756  CD  GLN A  48      47.610  80.160  39.410  1.00  0.00           C
ATOM    757  OE1 GLN A  48      47.820  80.880  40.380  1.00  0.00           O
ATOM    758  NE2 GLN A  48      46.630  80.350  38.520  1.00  0.00           N
ATOM    759 1HE2 GLN A  48      46.460  79.700  37.760  1.00  0.00           H
ATOM    760 2HE2 GLN A  48      46.150  81.240  38.560  1.00  0.00           H
ATOM    761  C   GLN A  48      48.260  75.260  40.630  1.00  0.00           C
ATOM    762  O   GLN A  48      47.150  74.750  40.470  1.00  0.00           O
ATOM    763  N   LEU A  49      49.150  74.690  41.440  1.00  0.00           N
ATOM    764  H   LEU A  49      50.080  75.070  41.350  1.00  0.00           H
ATOM    765  CA  LEU A  49      49.000  73.610  42.390  1.00  0.00           C
ATOM    766  HA  LEU A  49      48.000  73.180  42.330  1.00  0.00           H
ATOM    767  CB  LEU A  49      50.080  72.600  42.010  1.00  0.00           C
ATOM    768  HB1 LEU A  49      51.050  72.880  42.430  1.00  0.00           H
ATOM    769  HB2 LEU A  49      50.140  72.490  40.930  1.00  0.00           H
ATOM    770  CG  LEU A  49      49.910  71.170  42.510  1.00  0.00           C
ATOM    771  HG  LEU A  49      48.860  70.880  42.440  1.00  0.00           H
ATOM    772  CD1 LEU A  49      50.680  70.180  41.650  1.00  0.00           C
ATOM    773 1HD1 LEU A  49      50.210  69.190  41.620  1.00  0.00           H
ATOM    774 2HD1 LEU A  49      50.700  70.470  40.600  1.00  0.00           H
ATOM    775 3HD1 LEU A  49      51.720  70.160  41.980  1.00  0.00           H
ATOM    776  CD2 LEU A  49      50.320  70.950  43.960  1.00  0.00           C
ATOM    777 1HD2 LEU A  49      51.280  71.360  44.260  1.00  0.00           H
ATOM    778 2HD2 LEU A  49      49.600  71.450  44.620  1.00  0.00           H
ATOM    779 3HD2 LEU A  49      50.370  69.890  44.230  1.00  0.00           H
ATOM    780  C   LEU A  49      49.040  74.060  43.850  1.00  0.00           C
ATOM    781  O   LEU A  49      50.040  74.670  44.220  1.00  0.00           O
ATOM    782  N   SER A  50      48.050  73.700  44.660  1.00  0.00           N
ATOM    783  H   SER A  50      47.310  73.080  44.360  1.00  0.00           H
ATOM    784  CA  SER A  50      47.910  74.210  46.010  1.00  0.00           C
ATOM    785  HA  SER A  50      48.710  74.910  46.290  1.00  0.00           H
ATOM    786  CB  SER A  50      46.570  74.880  46.290  1.00  0.00           C
ATOM    787  HB1 SER A  50      46.500  75.170  47.330  1.00  0.00           H
ATOM    788  HB2 SER A  50      45.760  74.160  46.150  1.00  0.00           H
ATOM    789  OG  SER A  50      46.240  75.870  45.340  1.00  0.00           O
ATOM    790  HG  SER A  50      46.690  76.670  45.620  1.00  0.00           H
ATOM    791  C   SER A  50      48.090  73.020  46.950  1.00  0.00           C
ATOM    792  O   SER A  50      47.250  72.120  46.950  1.00  0.00           O
ATOM    793  N   PHE A  51      49.130  73.100  47.770  1.00  0.00           N
ATOM    794  H   PHE A  51      49.730  73.900  47.630  1.00  0.00           H
ATOM    795  CA  PHE A  51      49.450  72.190  48.860  1.00  0.00           C
ATOM    796  HA  PHE A  51      48.540  71.690  49.200  1.00  0.00           H
ATOM    797  CB  PHE A  51      50.520  71.210  48.390  1.00  0.00           C
ATOM    798  HB1 PHE A  51      51.440  71.680  48.040  1.00  0.00           H
ATOM    799  HB2 PHE A  51      50.060  70.680  47.550  1.00  0.00           H
ATOM    800  CG  PHE A  51      50.940  70.120  49.340  1.00  0.00           C
ATOM    801  CD1 PHE A  51      52.260  70.060  49.790  1.00  0.00           C
ATOM    802  HD1 PHE A  51      53.020  70.780  49.520  1.00  0.00           H
ATOM    803  CE1 PHE A  51      52.640  68.920  50.500  1.00  0.00           C
ATOM    804  HE1 PHE A  51      53.650  68.780  50.880  1.00  0.00           H
ATOM    805  CZ  PHE A  51      51.740  67.860  50.680  1.00  0.00           C
ATOM    806  HZ  PHE A  51      51.950  66.980  51.260  1.00  0.00           H
ATOM    807  CE2 PHE A  51      50.420  68.000  50.230  1.00  0.00           C
ATOM    808  HE2 PHE A  51      49.710  67.200  50.360  1.00  0.00           H
ATOM    809  CD2 PHE A  51      49.970  69.140  49.550  1.00  0.00           C
ATOM    810  HD2 PHE A  51      48.950  69.150  49.170  1.00  0.00           H
ATOM    811  C   PHE A  51      50.010  72.840  50.120  1.00  0.00           C
ATOM    812  O   PHE A  51      50.830  73.750  50.020  1.00  0.00           O
ATOM    813  N   ALA A  52      49.610  72.390  51.310  1.00  0.00           N
ATOM    814  H   ALA A  52      48.920  71.660  51.390  1.00  0.00           H
ATOM    815  CA  ALA A  52      50.100  72.830  52.600  1.00  0.00           C
ATOM    816  HA  ALA A  52      49.630  72.160  53.320  1.00  0.00           H
ATOM    817  CB  ALA A  52      51.460  72.190  52.870  1.00  0.00           C
ATOM    818  HB1 ALA A  52      51.790  72.610  53.820  1.00  0.00           H
ATOM    819  HB2 ALA A  52      51.490  71.100  53.000  1.00  0.00           H
ATOM    820  HB3 ALA A  52      52.200  72.460  52.120  1.00  0.00           H
ATOM    821  C   ALA A  52      49.940  74.280  53.020  1.00  0.00           C
ATOM    822  O   ALA A  52      50.760  74.740  53.820  1.00  0.00           O
ATOM    823  N   GLY A  53      49.010  75.070  52.470  1.00  0.00           N
ATOM    824  H   GLY A  53      48.310  74.660  51.860  1.00  0.00           H
ATOM    825  CA  GLY A  53      48.830  76.490  52.630  1.00  0.00           C
ATOM    826  HA1 GLY A  53      49.190  76.700  53.640  1.00  0.00           H
ATOM    827  HA2 GLY A  53      47.790  76.820  52.570  1.00  0.00           H
ATOM    828  C   GLY A  53      49.620  77.350  51.650  1.00  0.00           C
ATOM    829  O   GLY A  53      49.740  78.540  51.900  1.00  0.00           O
ATOM    830  N   TYR A  54      50.070  76.790  50.520  1.00  0.00           N
ATOM    831  H   TYR A  54      49.920  75.820  50.320  1.00  0.00           H
ATOM    832  CA  TYR A  54      50.620  77.590  49.440  1.00  0.00           C
ATOM    833  HA  TYR A  54      50.270  78.610  49.600  1.00  0.00           H
ATOM    834  CB  TYR A  54      52.140  77.620  49.550  1.00  0.00           C
ATOM    835  HB1 TYR A  54      52.490  76.600  49.380  1.00  0.00           H
ATOM    836  HB2 TYR A  54      52.410  77.810  50.590  1.00  0.00           H
ATOM    837  CG  TYR A  54      52.900  78.560  48.650  1.00  0.00           C
ATOM    838  CD1 TYR A  54      52.910  79.920  48.970  1.00  0.00           C
ATOM    839  HD1 TYR A  54      52.430  80.380  49.810  1.00  0.00           H
ATOM    840  CE1 TYR A  54      53.370  80.890  48.060  1.00  0.00           C
ATOM    841  HE1 TYR A  54      53.270  81.960  48.180  1.00  0.00           H
ATOM    842  CZ  TYR A  54      53.780  80.370  46.820  1.00  0.00           C
ATOM    843  OH  TYR A  54      54.270  81.270  45.930  1.00  0.00           O
ATOM    844  HH  TYR A  54      54.390  80.790  45.110  1.00  0.00           H
ATOM    845  CE2 TYR A  54      53.860  79.000  46.500  1.00  0.00           C
ATOM    846  HE2 TYR A  54      54.330  78.590  45.620  1.00  0.00           H
ATOM    847  CD2 TYR A  54      53.450  78.060  47.460  1.00  0.00           C
ATOM    848  HD2 TYR A  54      53.540  76.990  47.330  1.00  0.00           H
ATOM    849  C   TYR A  54      50.290  77.070  48.050  1.00  0.00           C
ATOM    850  O   TYR A  54      50.040  75.880  47.850  1.00  0.00           O
ATOM    851  N   THR A  55      50.270  78.020  47.120  1.00  0.00           N
ATOM    852  H   THR A  55      50.320  78.990  47.400  1.00  0.00           H
ATOM    853  CA  THR A  55      49.990  77.750  45.720  1.00  0.00           C
ATOM    854  HA  THR A  55      49.850  76.670  45.640  1.00  0.00           H
ATOM    855  CB  THR A  55      48.770  78.380  45.070  1.00  0.00           C
ATOM    856  HB  THR A  55      48.820  79.470  44.990  1.00  0.00           H
ATOM    857  CG2 THR A  55      48.510  77.800  43.680  1.00  0.00           C
ATOM    858 1HG2 THR A  55      48.620  76.720  43.640  1.00  0.00           H
ATOM    859 2HG2 THR A  55      47.530  78.140  43.340  1.00  0.00           H
ATOM    860 3HG2 THR A  55      49.360  78.170  43.110  1.00  0.00           H
ATOM    861  OG1 THR A  55      47.720  78.140  45.980  1.00  0.00           O
ATOM    862  HG1 THR A  55      47.310  78.980  46.200  1.00  0.00           H
ATOM    863  C   THR A  55      51.230  78.020  44.880  1.00  0.00           C
ATOM    864  O   THR A  55      51.570  79.150  44.540  1.00  0.00           O
ATOM    865  N   GLU A  56      51.870  76.930  44.460  1.00  0.00           N
ATOM    866  H   GLU A  56      51.480  76.040  44.740  1.00  0.00           H
ATOM    867  CA  GLU A  56      52.990  76.940  43.530  1.00  0.00           C
ATOM    868  HA  GLU A  56      53.490  77.890  43.700  1.00  0.00           H
ATOM    869  CB  GLU A  56      54.030  75.880  43.900  1.00  0.00           C
ATOM    870  HB1 GLU A  56      53.610  74.900  43.700  1.00  0.00           H
ATOM    871  HB2 GLU A  56      54.270  75.860  44.960  1.00  0.00           H
ATOM    872  CG  GLU A  56      55.410  76.060  43.280  1.00  0.00           C
ATOM    873  HG1 GLU A  56      55.290  75.920  42.210  1.00  0.00           H
ATOM    874  HG2 GLU A  56      56.190  75.410  43.680  1.00  0.00           H
ATOM    875  CD  GLU A  56      55.980  77.460  43.430  1.00  0.00           C
ATOM    876  OE1 GLU A  56      55.670  78.350  42.610  1.00  0.00           O
ATOM    877  OE2 GLU A  56      56.750  77.700  44.380  1.00  0.00           O
ATOM    878  C   GLU A  56      52.520  77.030  42.090  1.00  0.00           C
ATOM    879  O   GLU A  56      51.430  76.560  41.780  1.00  0.00           O
ATOM    880  N   SER A  57      53.370  77.510  41.170  1.00  0.00           N
ATOM    881  H   SER A  57      54.240  77.900  41.510  1.00  0.00           H
ATOM    882  CA  SER A  57      53.150  77.580  39.740  1.00  0.00           C
ATOM    883  HA  SER A  57      52.160  77.140  39.610  1.00  0.00           H
ATOM    884  CB  SER A  57      52.940  79.010  39.260  1.00  0.00           C
ATOM    885  HB1 SER A  57      52.250  79.430  39.990  1.00  0.00           H
ATOM    886  HB2 SER A  57      52.520  79.030  38.250  1.00  0.00           H
ATOM    887  OG  SER A  57      54.060  79.850  39.120  1.00  0.00           O
ATOM    888  HG  SER A  57      54.510  79.560  38.330  1.00  0.00           H
ATOM    889  C   SER A  57      54.130  76.820  38.860  1.00  0.00           C
ATOM    890  O   SER A  57      55.330  76.750  39.110  1.00  0.00           O
ATOM    891  N   ALA A  58      53.600  76.290  37.750  1.00  0.00           N
ATOM    892  H   ALA A  58      52.610  76.350  37.560  1.00  0.00           H
ATOM    893  CA  ALA A  58      54.260  75.590  36.670  1.00  0.00           C
ATOM    894  HA  ALA A  58      55.280  75.970  36.740  1.00  0.00           H
ATOM    895  CB  ALA A  58      54.450  74.110  36.990  1.00  0.00           C
ATOM    896  HB1 ALA A  58      55.300  73.780  36.380  1.00  0.00           H
ATOM    897  HB2 ALA A  58      54.690  73.910  38.030  1.00  0.00           H
ATOM    898  HB3 ALA A  58      53.560  73.510  36.780  1.00  0.00           H
ATOM    899  C   ALA A  58      53.740  75.750  35.250  1.00  0.00           C
ATOM    900  O   ALA A  58      52.530  75.870  35.050  1.00  0.00           O
ATOM    901  N   VAL A  59      54.640  75.700  34.270  1.00  0.00           N
ATOM    902  H   VAL A  59      55.610  75.640  34.550  1.00  0.00           H
ATOM    903  CA  VAL A  59      54.420  75.680  32.840  1.00  0.00           C
ATOM    904  HA  VAL A  59      53.350  75.450  32.720  1.00  0.00           H
ATOM    905  CB  VAL A  59      54.620  76.980  32.070  1.00  0.00           C
ATOM    906  HB  VAL A  59      55.650  77.310  32.260  1.00  0.00           H
ATOM    907  CG1 VAL A  59      54.380  76.810  30.580  1.00  0.00           C
ATOM    908 1HG1 VAL A  59      54.460  77.750  30.020  1.00  0.00           H
ATOM    909 2HG1 VAL A  59      55.160  76.160  30.180  1.00  0.00           H
ATOM    910 3HG1 VAL A  59      53.390  76.380  30.430  1.00  0.00           H
ATOM    911  CG2 VAL A  59      53.610  77.980  32.630  1.00  0.00           C
ATOM    912 1HG2 VAL A  59      53.790  78.920  32.110  1.00  0.00           H
ATOM    913 2HG2 VAL A  59      52.560  77.710  32.510  1.00  0.00           H
ATOM    914 3HG2 VAL A  59      53.700  78.220  33.690  1.00  0.00           H
ATOM    915  C   VAL A  59      55.210  74.510  32.270  1.00  0.00           C
ATOM    916  O   VAL A  59      56.430  74.590  32.300  1.00  0.00           O
ATOM    917  N   ASN A  60      54.590  73.510  31.640  1.00  0.00           N
ATOM    918  H   ASN A  60      53.580  73.540  31.590  1.00  0.00           H
ATOM    919  CA  ASN A  60      55.370  72.350  31.250  1.00  0.00           C
ATOM    920  HA  ASN A  60      56.280  72.670  30.750  1.00  0.00           H
ATOM    921  CB  ASN A  60      55.740  71.590  32.520  1.00  0.00           C
ATOM    922  HB1 ASN A  60      54.960  70.980  32.990  1.00  0.00           H
ATOM    923  HB2 ASN A  60      56.010  72.320  33.280  1.00  0.00           H
ATOM    924  CG  ASN A  60      57.030  70.790  32.390  1.00  0.00           C
ATOM    925  OD1 ASN A  60      57.170  69.880  31.580  1.00  0.00           O
ATOM    926  ND2 ASN A  60      58.020  71.060  33.250  1.00  0.00           N
ATOM    927 1HD2 ASN A  60      57.960  71.690  34.040  1.00  0.00           H
ATOM    928 2HD2 ASN A  60      58.760  70.380  33.290  1.00  0.00           H
ATOM    929  C   ASN A  60      54.580  71.560  30.220  1.00  0.00           C
ATOM    930  O   ASN A  60      53.440  71.870  29.880  1.00  0.00           O
ATOM    931  N   SER A  61      55.090  70.480  29.620  1.00  0.00           N
ATOM    932  H   SER A  61      55.940  70.080  30.000  1.00  0.00           H
ATOM    933  CA  SER A  61      54.710  69.740  28.440  1.00  0.00           C
ATOM    934  HA  SER A  61      54.570  70.510  27.680  1.00  0.00           H
ATOM    935  CB  SER A  61      55.740  68.710  27.990  1.00  0.00           C
ATOM    936  HB1 SER A  61      55.620  68.400  26.950  1.00  0.00           H
ATOM    937  HB2 SER A  61      55.660  67.850  28.660  1.00  0.00           H
ATOM    938  OG  SER A  61      57.080  69.130  28.000  1.00  0.00           O
ATOM    939  HG  SER A  61      57.600  68.340  27.820  1.00  0.00           H
ATOM    940  C   SER A  61      53.320  69.130  28.460  1.00  0.00           C
ATOM    941  O   SER A  61      52.620  69.280  27.460  1.00  0.00           O
ATOM    942  N   THR A  62      52.820  68.690  29.610  1.00  0.00           N
ATOM    943  H   THR A  62      53.410  68.580  30.430  1.00  0.00           H
ATOM    944  CA  THR A  62      51.470  68.190  29.800  1.00  0.00           C
ATOM    945  HA  THR A  62      50.850  68.490  28.960  1.00  0.00           H
ATOM    946  CB  THR A  62      51.440  66.660  29.840  1.00  0.00           C
ATOM    947  HB  THR A  62      50.530  66.260  30.270  1.00  0.00           H
ATOM    948  CG2 THR A  62      51.880  66.130  28.470  1.00  0.00           C
ATOM    949 1HG2 THR A  62      51.210  66.640  27.770  1.00  0.00           H
ATOM    950 2HG2 THR A  62      52.900  66.360  28.180  1.00  0.00           H
ATOM    951 3HG2 THR A  62      51.730  65.050  28.450  1.00  0.00           H
ATOM    952  OG1 THR A  62      52.340  66.180  30.820  1.00  0.00           O
ATOM    953  HG1 THR A  62      52.350  65.240  30.630  1.00  0.00           H
ATOM    954  C   THR A  62      50.950  68.710  31.130  1.00  0.00           C
ATOM    955  O   THR A  62      51.670  69.290  31.930  1.00  0.00           O
ATOM    956  N   LYS A  63      49.700  68.390  31.490  1.00  0.00           N
ATOM    957  H   LYS A  63      49.190  67.790  30.850  1.00  0.00           H
ATOM    958  CA  LYS A  63      49.160  68.710  32.790  1.00  0.00           C
ATOM    959  HA  LYS A  63      49.390  69.770  32.940  1.00  0.00           H
ATOM    960  CB  LYS A  63      47.640  68.530  32.690  1.00  0.00           C
ATOM    961  HB1 LYS A  63      47.160  68.740  33.640  1.00  0.00           H
ATOM    962  HB2 LYS A  63      47.470  67.480  32.440  1.00  0.00           H
ATOM    963  CG  LYS A  63      46.890  69.560  31.850  1.00  0.00           C
ATOM    964  HG1 LYS A  63      47.200  69.320  30.840  1.00  0.00           H
ATOM    965  HG2 LYS A  63      47.230  70.590  31.990  1.00  0.00           H
ATOM    966  CD  LYS A  63      45.380  69.470  32.060  1.00  0.00           C
ATOM    967  HD1 LYS A  63      45.280  68.390  31.950  1.00  0.00           H
ATOM    968  HD2 LYS A  63      44.890  70.040  31.270  1.00  0.00           H
ATOM    969  CE  LYS A  63      44.870  69.860  33.440  1.00  0.00           C
ATOM    970  HE1 LYS A  63      44.080  70.610  33.310  1.00  0.00           H
ATOM    971  HE2 LYS A  63      45.610  70.220  34.160  1.00  0.00           H
ATOM    972  NZ  LYS A  63      44.130  68.830  34.180  1.00  0.00           N
ATOM    973  HZ1 LYS A  63      44.820  68.190  34.540  1.00  0.00           H
ATOM    974  HZ2 LYS A  63      43.690  69.240  35.000  1.00  0.00           H
ATOM    975  HZ3 LYS A  63      43.540  68.250  33.600  1.00  0.00           H
ATOM    976  C   LYS A  63      49.880  67.950  33.890  1.00  0.00           C
ATOM    977  O   LYS A  63      50.310  68.570  34.870  1.00  0.00           O
ATOM    978  N   ALA A  64      50.220  66.680  33.710  1.00  0.00           N
ATOM    979  H   ALA A  64      49.760  66.170  32.960  1.00  0.00           H
ATOM    980  CA  ALA A  64      50.840  65.870  34.740  1.00  0.00           C
ATOM    981  HA  ALA A  64      50.280  66.080  35.650  1.00  0.00           H
ATOM    982  CB  ALA A  64      50.530  64.410  34.440  1.00  0.00           C
ATOM    983  HB1 ALA A  64      49.450  64.330  34.330  1.00  0.00           H
ATOM    984  HB2 ALA A  64      51.100  63.970  33.620  1.00  0.00           H
ATOM    985  HB3 ALA A  64      50.880  63.780  35.260  1.00  0.00           H
ATOM    986  C   ALA A  64      52.290  66.280  34.960  1.00  0.00           C
ATOM    987  O   ALA A  64      52.750  66.120  36.090  1.00  0.00           O
ATOM    988  N   LEU A  65      53.010  66.710  33.920  1.00  0.00           N
ATOM    989  H   LEU A  65      52.610  66.740  32.990  1.00  0.00           H
ATOM    990  CA  LEU A  65      54.360  67.180  34.150  1.00  0.00           C
ATOM    991  HA  LEU A  65      54.890  66.590  34.900  1.00  0.00           H
ATOM    992  CB  LEU A  65      55.100  66.840  32.860  1.00  0.00           C
ATOM    993  HB1 LEU A  65      55.900  67.560  32.680  1.00  0.00           H
ATOM    994  HB2 LEU A  65      54.470  67.030  31.990  1.00  0.00           H
ATOM    995  CG  LEU A  65      55.890  65.550  32.760  1.00  0.00           C
ATOM    996  HG  LEU A  65      56.770  65.570  33.410  1.00  0.00           H
ATOM    997  CD1 LEU A  65      55.120  64.330  33.260  1.00  0.00           C
ATOM    998 1HD1 LEU A  65      54.950  64.420  34.330  1.00  0.00           H
ATOM    999 2HD1 LEU A  65      54.180  64.040  32.780  1.00  0.00           H
ATOM   1000 3HD1 LEU A  65      55.770  63.460  33.120  1.00  0.00           H
ATOM   1001  CD2 LEU A  65      56.260  65.210  31.320  1.00  0.00           C
ATOM   1002 1HD2 LEU A  65      56.850  64.290  31.310  1.00  0.00           H
ATOM   1003 2HD2 LEU A  65      55.410  65.080  30.650  1.00  0.00           H
ATOM   1004 3HD2 LEU A  65      56.740  66.110  30.940  1.00  0.00           H
ATOM   1005  C   LEU A  65      54.440  68.610  34.680  1.00  0.00           C
ATOM   1006  O   LEU A  65      55.290  68.860  35.530  1.00  0.00           O
ATOM   1007  N   ALA A  66      53.450  69.480  34.500  1.00  0.00           N
ATOM   1008  H   ALA A  66      52.690  69.240  33.870  1.00  0.00           H
ATOM   1009  CA  ALA A  66      53.330  70.690  35.280  1.00  0.00           C
ATOM   1010  HA  ALA A  66      54.250  71.280  35.230  1.00  0.00           H
ATOM   1011  CB  ALA A  66      52.290  71.570  34.590  1.00  0.00           C
ATOM   1012  HB1 ALA A  66      51.290  71.190  34.820  1.00  0.00           H
ATOM   1013  HB2 ALA A  66      52.250  72.560  35.030  1.00  0.00           H
ATOM   1014  HB3 ALA A  66      52.540  71.660  33.540  1.00  0.00           H
ATOM   1015  C   ALA A  66      53.000  70.490  36.750  1.00  0.00           C
ATOM   1016  O   ALA A  66      53.510  71.250  37.580  1.00  0.00           O
ATOM   1017  N   ALA A  67      52.290  69.370  36.960  1.00  0.00           N
ATOM   1018  H   ALA A  67      52.060  68.780  36.180  1.00  0.00           H
ATOM   1019  CA  ALA A  67      51.920  68.840  38.250  1.00  0.00           C
ATOM   1020  HA  ALA A  67      51.590  69.640  38.920  1.00  0.00           H
ATOM   1021  CB  ALA A  67      50.720  67.900  38.230  1.00  0.00           C
ATOM   1022  HB1 ALA A  67      50.300  67.820  39.240  1.00  0.00           H
ATOM   1023  HB2 ALA A  67      49.990  68.230  37.490  1.00  0.00           H
ATOM   1024  HB3 ALA A  67      51.030  66.960  37.780  1.00  0.00           H
ATOM   1025  C   ALA A  67      53.160  68.330  38.970  1.00  0.00           C
ATOM   1026  O   ALA A  67      53.540  68.770  40.050  1.00  0.00           O
ATOM   1027  N   GLN A  68      53.950  67.540  38.230  1.00  0.00           N
ATOM   1028  H   GLN A  68      53.630  67.100  37.380  1.00  0.00           H
ATOM   1029  CA  GLN A  68      55.170  67.060  38.850  1.00  0.00           C
ATOM   1030  HA  GLN A  68      54.820  66.630  39.780  1.00  0.00           H
ATOM   1031  CB  GLN A  68      55.720  65.850  38.100  1.00  0.00           C
ATOM   1032  HB1 GLN A  68      54.830  65.290  37.800  1.00  0.00           H
ATOM   1033  HB2 GLN A  68      56.250  65.190  38.780  1.00  0.00           H
ATOM   1034  CG  GLN A  68      56.670  66.000  36.910  1.00  0.00           C
ATOM   1035  HG1 GLN A  68      56.380  66.910  36.380  1.00  0.00           H
ATOM   1036  HG2 GLN A  68      56.590  65.160  36.240  1.00  0.00           H
ATOM   1037  CD  GLN A  68      58.130  66.100  37.320  1.00  0.00           C
ATOM   1038  OE1 GLN A  68      58.740  67.160  37.330  1.00  0.00           O
ATOM   1039  NE2 GLN A  68      58.730  64.980  37.730  1.00  0.00           N
ATOM   1040 1HE2 GLN A  68      58.170  64.140  37.650  1.00  0.00           H
ATOM   1041 2HE2 GLN A  68      59.680  64.990  38.070  1.00  0.00           H
ATOM   1042  C   GLN A  68      56.210  68.120  39.160  1.00  0.00           C
ATOM   1043  O   GLN A  68      56.940  68.010  40.150  1.00  0.00           O
ATOM   1044  N   ASP A  69      56.350  69.080  38.240  1.00  0.00           N
ATOM   1045  H   ASP A  69      55.870  68.930  37.360  1.00  0.00           H
ATOM   1046  CA  ASP A  69      57.250  70.210  38.220  1.00  0.00           C
ATOM   1047  HA  ASP A  69      58.240  69.810  38.430  1.00  0.00           H
ATOM   1048  CB  ASP A  69      57.060  70.900  36.870  1.00  0.00           C
ATOM   1049  HB1 ASP A  69      56.030  71.230  36.790  1.00  0.00           H
ATOM   1050  HB2 ASP A  69      57.390  70.150  36.140  1.00  0.00           H
ATOM   1051  CG  ASP A  69      57.790  72.210  36.610  1.00  0.00           C
ATOM   1052  OD1 ASP A  69      57.800  72.680  35.450  1.00  0.00           O
ATOM   1053  OD2 ASP A  69      58.390  72.800  37.530  1.00  0.00           O
ATOM   1054  C   ASP A  69      56.960  71.170  39.360  1.00  0.00           C
ATOM   1055  O   ASP A  69      57.840  71.440  40.170  1.00  0.00           O
ATOM   1056  N   ALA A  70      55.710  71.490  39.700  1.00  0.00           N
ATOM   1057  H   ALA A  70      54.970  71.370  39.030  1.00  0.00           H
ATOM   1058  CA  ALA A  70      55.310  72.180  40.910  1.00  0.00           C
ATOM   1059  HA  ALA A  70      55.880  73.100  40.840  1.00  0.00           H
ATOM   1060  CB  ALA A  70      53.820  72.520  40.900  1.00  0.00           C
ATOM   1061  HB1 ALA A  70      53.490  72.810  39.900  1.00  0.00           H
ATOM   1062  HB2 ALA A  70      53.270  71.620  41.180  1.00  0.00           H
ATOM   1063  HB3 ALA A  70      53.600  73.270  41.660  1.00  0.00           H
ATOM   1064  C   ALA A  70      55.540  71.370  42.180  1.00  0.00           C
ATOM   1065  O   ALA A  70      56.040  71.810  43.210  1.00  0.00           O
ATOM   1066  N   ALA A  71      55.260  70.060  42.200  1.00  0.00           N
ATOM   1067  H   ALA A  71      54.950  69.600  41.350  1.00  0.00           H
ATOM   1068  CA  ALA A  71      55.390  69.120  43.290  1.00  0.00           C
ATOM   1069  HA  ALA A  71      54.850  69.400  44.190  1.00  0.00           H
ATOM   1070  CB  ALA A  71      54.850  67.750  42.890  1.00  0.00           C
ATOM   1071  HB1 ALA A  71      54.660  67.150  43.780  1.00  0.00           H
ATOM   1072  HB2 ALA A  71      53.870  67.920  42.430  1.00  0.00           H
ATOM   1073  HB3 ALA A  71      55.510  67.310  42.150  1.00  0.00           H
ATOM   1074  C   ALA A  71      56.830  69.000  43.790  1.00  0.00           C
ATOM   1075  O   ALA A  71      57.010  69.100  45.000  1.00  0.00           O
ATOM   1076  N   GLN A  72      57.820  68.920  42.910  1.00  0.00           N
ATOM   1077  H   GLN A  72      57.540  68.860  41.940  1.00  0.00           H
ATOM   1078  CA  GLN A  72      59.240  69.010  43.220  1.00  0.00           C
ATOM   1079  HA  GLN A  72      59.420  68.250  43.970  1.00  0.00           H
ATOM   1080  CB  GLN A  72      60.120  68.710  42.010  1.00  0.00           C
ATOM   1081  HB1 GLN A  72      60.870  69.500  42.100  1.00  0.00           H
ATOM   1082  HB2 GLN A  72      59.660  68.800  41.030  1.00  0.00           H
ATOM   1083  CG  GLN A  72      60.790  67.340  42.110  1.00  0.00           C
ATOM   1084  HG1 GLN A  72      61.370  67.290  43.030  1.00  0.00           H
ATOM   1085  HG2 GLN A  72      61.550  67.110  41.380  1.00  0.00           H
ATOM   1086  CD  GLN A  72      59.750  66.220  42.150  1.00  0.00           C
ATOM   1087  OE1 GLN A  72      59.470  65.580  43.160  1.00  0.00           O
ATOM   1088  NE2 GLN A  72      59.060  65.970  41.040  1.00  0.00           N
ATOM   1089 1HE2 GLN A  72      59.030  66.580  40.230  1.00  0.00           H
ATOM   1090 2HE2 GLN A  72      58.630  65.060  40.980  1.00  0.00           H
ATOM   1091  C   GLN A  72      59.680  70.290  43.900  1.00  0.00           C
ATOM   1092  O   GLN A  72      60.750  70.260  44.510  1.00  0.00           O
ATOM   1093  N   ARG A  73      58.880  71.360  43.920  1.00  0.00           N
ATOM   1094  H   ARG A  73      58.030  71.180  43.410  1.00  0.00           H
ATOM   1095  CA  ARG A  73      59.210  72.680  44.410  1.00  0.00           C
ATOM   1096  HA  ARG A  73      60.240  72.740  44.750  1.00  0.00           H
ATOM   1097  CB  ARG A  73      59.110  73.590  43.180  1.00  0.00           C
ATOM   1098  HB1 ARG A  73      59.390  74.560  43.590  1.00  0.00           H
ATOM   1099  HB2 ARG A  73      58.080  73.620  42.810  1.00  0.00           H
ATOM   1100  CG  ARG A  73      60.140  73.160  42.140  1.00  0.00           C
ATOM   1101  HG1 ARG A  73      59.770  72.250  41.670  1.00  0.00           H
ATOM   1102  HG2 ARG A  73      61.100  73.090  42.650  1.00  0.00           H
ATOM   1103  CD  ARG A  73      60.330  74.240  41.080  1.00  0.00           C
ATOM   1104  HD1 ARG A  73      61.250  73.950  40.570  1.00  0.00           H
ATOM   1105  HD2 ARG A  73      60.550  75.190  41.580  1.00  0.00           H
ATOM   1106  NE  ARG A  73      59.250  74.340  40.100  1.00  0.00           N
ATOM   1107  HE  ARG A  73      59.220  73.640  39.370  1.00  0.00           H
ATOM   1108  CZ  ARG A  73      58.200  75.150  39.970  1.00  0.00           C
ATOM   1109  NH1 ARG A  73      57.450  74.880  38.900  1.00  0.00           N
ATOM   1110 1HH1 ARG A  73      57.550  74.010  38.390  1.00  0.00           H
ATOM   1111 2HH1 ARG A  73      56.750  75.550  38.630  1.00  0.00           H
ATOM   1112  NH2 ARG A  73      57.900  76.190  40.770  1.00  0.00           N
ATOM   1113 1HH2 ARG A  73      58.360  76.330  41.660  1.00  0.00           H
ATOM   1114 2HH2 ARG A  73      56.950  76.530  40.670  1.00  0.00           H
ATOM   1115  C   ARG A  73      58.460  73.250  45.600  1.00  0.00           C
ATOM   1116  O   ARG A  73      58.960  74.140  46.280  1.00  0.00           O
ATOM   1117  N   ILE A  74      57.240  72.750  45.800  1.00  0.00           N
ATOM   1118  H   ILE A  74      57.020  71.910  45.270  1.00  0.00           H
ATOM   1119  CA  ILE A  74      56.290  73.160  46.820  1.00  0.00           C
ATOM   1120  HA  ILE A  74      56.210  74.240  46.850  1.00  0.00           H
ATOM   1121  CB  ILE A  74      54.870  72.760  46.410  1.00  0.00           C
ATOM   1122  HB  ILE A  74      54.770  73.020  45.350  1.00  0.00           H
ATOM   1123  CG2 ILE A  74      54.540  71.280  46.470  1.00  0.00           C
ATOM   1124 1HG2 ILE A  74      53.550  71.110  46.050  1.00  0.00           H
ATOM   1125 2HG2 ILE A  74      55.250  70.790  45.800  1.00  0.00           H
ATOM   1126 3HG2 ILE A  74      54.690  70.910  47.480  1.00  0.00           H
ATOM   1127  CG1 ILE A  74      53.840  73.640  47.120  1.00  0.00           C
ATOM   1128 1HG1 ILE A  74      54.160  74.660  47.300  1.00  0.00           H
ATOM   1129 2HG1 ILE A  74      53.690  73.240  48.120  1.00  0.00           H
ATOM   1130  CD  ILE A  74      52.530  73.790  46.350  1.00  0.00           C
ATOM   1131  HD1 ILE A  74      52.240  72.810  45.950  1.00  0.00           H
ATOM   1132  HD2 ILE A  74      51.800  74.270  46.990  1.00  0.00           H
ATOM   1133  HD3 ILE A  74      52.600  74.430  45.470  1.00  0.00           H
ATOM   1134  C   ILE A  74      56.650  72.640  48.210  1.00  0.00           C
ATOM   1135  OC1 ILE A  74      57.350  71.620  48.370  1.00  0.00           O
ATOM   1136  OC2 ILE A  74      56.420  73.510  49.070  1.00  0.00           O
ATOM   1137  O5'   G B   1      33.410  53.800   7.190  1.00  0.00           O
ATOM   1138  H5T   G B   1      33.530  54.370   6.430  1.00  0.00           H
ATOM   1139  C5'   G B   1      34.630  53.580   7.870  1.00  0.00           C
ATOM   1140 1H5'   G B   1      34.440  52.940   8.730  1.00  0.00           H
ATOM   1141 2H5'   G B   1      35.140  54.490   8.190  1.00  0.00           H
ATOM   1142  C4'   G B   1      35.610  53.010   6.840  1.00  0.00           C
ATOM   1143  H4'   G B   1      35.270  51.990   6.640  1.00  0.00           H
ATOM   1144  O4'   G B   1      35.640  53.740   5.640  1.00  0.00           O
ATOM   1145  C1'   G B   1      36.970  53.620   5.180  1.00  0.00           C
ATOM   1146  H1'   G B   1      36.880  53.270   4.150  1.00  0.00           H
ATOM   1147  N9    G B   1      37.580  54.960   5.170  1.00  0.00           N
ATOM   1148  C8    G B   1      37.150  56.160   5.660  1.00  0.00           C
ATOM   1149  H8    G B   1      36.280  56.250   6.310  1.00  0.00           H
ATOM   1150  N7    G B   1      38.000  57.140   5.520  1.00  0.00           N
ATOM   1151  C5    G B   1      39.090  56.550   4.900  1.00  0.00           C
ATOM   1152  C6    G B   1      40.270  57.120   4.340  1.00  0.00           C
ATOM   1153  O6    G B   1      40.650  58.280   4.450  1.00  0.00           O
ATOM   1154  N1    G B   1      41.160  56.140   3.920  1.00  0.00           N
ATOM   1155  H1    G B   1      42.030  56.570   3.640  1.00  0.00           H
ATOM   1156  C2    G B   1      40.840  54.810   3.780  1.00  0.00           C
ATOM   1157  N2    G B   1      41.750  54.000   3.210  1.00  0.00           N
ATOM   1158  H21   G B   1      42.520  54.510   2.800  1.00  0.00           H
ATOM   1159  H22   G B   1      41.630  53.010   3.070  1.00  0.00           H
ATOM   1160  N3    G B   1      39.640  54.300   4.090  1.00  0.00           N
ATOM   1161  C4    G B   1      38.840  55.220   4.690  1.00  0.00           C
ATOM   1162  C3'   G B   1      37.020  52.820   7.380  1.00  0.00           C
ATOM   1163  H3'   G B   1      37.370  53.740   7.850  1.00  0.00           H
ATOM   1164  C2'   G B   1      37.740  52.620   6.040  1.00  0.00           C
ATOM   1165 1H2'   G B   1      38.770  52.910   6.280  1.00  0.00           H
ATOM   1166  O2'   G B   1      37.540  51.290   5.620  1.00  0.00           O
ATOM   1167 2HO'   G B   1      37.800  50.720   6.340  1.00  0.00           H
ATOM   1168  O3'   G B   1      37.170  51.780   8.320  1.00  0.00           O
ATOM   1169  P     G B   2      38.350  51.800   9.410  1.00  0.00           P
ATOM   1170  O1P   G B   2      38.070  50.610  10.250  1.00  0.00           O
ATOM   1171  O2P   G B   2      38.260  53.120  10.080  1.00  0.00           O
ATOM   1172  O5'   G B   2      39.660  51.670   8.500  1.00  0.00           O
ATOM   1173  C5'   G B   2      40.220  50.420   8.150  1.00  0.00           C
ATOM   1174 1H5'   G B   2      39.410  49.930   7.590  1.00  0.00           H
ATOM   1175 2H5'   G B   2      40.480  49.840   9.030  1.00  0.00           H
ATOM   1176  C4'   G B   2      41.470  50.520   7.280  1.00  0.00           C
ATOM   1177  H4'   G B   2      41.660  49.620   6.700  1.00  0.00           H
ATOM   1178  O4'   G B   2      41.230  51.500   6.300  1.00  0.00           O
ATOM   1179  C1'   G B   2      42.390  52.270   6.070  1.00  0.00           C
ATOM   1180  H1'   G B   2      42.610  52.300   5.000  1.00  0.00           H
ATOM   1181  N9    G B   2      42.260  53.680   6.480  1.00  0.00           N
ATOM   1182  C8    G B   2      41.210  54.280   7.130  1.00  0.00           C
ATOM   1183  H8    G B   2      40.330  53.690   7.370  1.00  0.00           H
ATOM   1184  N7    G B   2      41.340  55.560   7.320  1.00  0.00           N
ATOM   1185  C5    G B   2      42.630  55.820   6.880  1.00  0.00           C
ATOM   1186  C6    G B   2      43.290  57.080   6.820  1.00  0.00           C
ATOM   1187  O6    G B   2      42.870  58.220   7.040  1.00  0.00           O
ATOM   1188  N1    G B   2      44.540  56.970   6.230  1.00  0.00           N
ATOM   1189  H1    G B   2      45.050  57.840   6.120  1.00  0.00           H
ATOM   1190  C2    G B   2      45.110  55.790   5.810  1.00  0.00           C
ATOM   1191  N2    G B   2      46.380  55.840   5.380  1.00  0.00           N
ATOM   1192  H21   G B   2      47.010  56.630   5.300  1.00  0.00           H
ATOM   1193  H22   G B   2      46.840  54.970   5.170  1.00  0.00           H
ATOM   1194  N3    G B   2      44.410  54.650   5.760  1.00  0.00           N
ATOM   1195  C4    G B   2      43.190  54.690   6.350  1.00  0.00           C
ATOM   1196  C3'   G B   2      42.720  50.960   8.040  1.00  0.00           C
ATOM   1197  H3'   G B   2      42.410  51.710   8.760  1.00  0.00           H
ATOM   1198  C2'   G B   2      43.480  51.580   6.870  1.00  0.00           C
ATOM   1199 1H2'   G B   2      44.270  52.250   7.220  1.00  0.00           H
ATOM   1200  O2'   G B   2      44.150  50.650   6.050  1.00  0.00           O
ATOM   1201 2HO'   G B   2      44.580  50.060   6.670  1.00  0.00           H
ATOM   1202  O3'   G B   2      43.490  49.900   8.570  1.00  0.00           O
ATOM   1203  P     U B   3      44.060  49.950  10.080  1.00  0.00           P
ATOM   1204  O1P   U B   3      44.920  48.750  10.170  1.00  0.00           O
ATOM   1205  O2P   U B   3      42.940  50.200  11.010  1.00  0.00           O
ATOM   1206  O5'   U B   3      44.990  51.260  10.190  1.00  0.00           O
ATOM   1207  C5'   U B   3      46.220  51.260   9.510  1.00  0.00           C
ATOM   1208 1H5'   U B   3      46.030  51.000   8.470  1.00  0.00           H
ATOM   1209 2H5'   U B   3      46.980  50.600   9.920  1.00  0.00           H
ATOM   1210  C4'   U B   3      46.910  52.610   9.350  1.00  0.00           C
ATOM   1211  H4'   U B   3      47.770  52.450   8.700  1.00  0.00           H
ATOM   1212  O4'   U B   3      46.040  53.500   8.680  1.00  0.00           O
ATOM   1213  C1'   U B   3      46.330  54.820   9.100  1.00  0.00           C
ATOM   1214  H1'   U B   3      46.790  55.270   8.220  1.00  0.00           H
ATOM   1215  N1    U B   3      45.230  55.730   9.500  1.00  0.00           N
ATOM   1216  C6    U B   3      44.180  55.260  10.230  1.00  0.00           C
ATOM   1217  H6    U B   3      43.990  54.200  10.310  1.00  0.00           H
ATOM   1218  C5    U B   3      43.360  56.090  10.910  1.00  0.00           C
ATOM   1219  H5    U B   3      42.530  55.690  11.470  1.00  0.00           H
ATOM   1220  C4    U B   3      43.560  57.530  10.870  1.00  0.00           C
ATOM   1221  O4    U B   3      42.860  58.360  11.440  1.00  0.00           O
ATOM   1222  N3    U B   3      44.600  57.950  10.050  1.00  0.00           N
ATOM   1223  H3    U B   3      44.710  58.940   9.920  1.00  0.00           H
ATOM   1224  C2    U B   3      45.520  57.080   9.470  1.00  0.00           C
ATOM   1225  O2    U B   3      46.540  57.500   8.940  1.00  0.00           O
ATOM   1226  C3'   U B   3      47.380  53.210  10.670  1.00  0.00           C
ATOM   1227  H3'   U B   3      46.680  52.880  11.450  1.00  0.00           H
ATOM   1228  C2'   U B   3      47.260  54.690  10.300  1.00  0.00           C
ATOM   1229 1H2'   U B   3      46.710  55.190  11.100  1.00  0.00           H
ATOM   1230  O2'   U B   3      48.450  55.340   9.950  1.00  0.00           O
ATOM   1231 2HO'   U B   3      48.930  55.610  10.740  1.00  0.00           H
ATOM   1232  O3'   U B   3      48.690  52.860  11.050  1.00  0.00           O
ATOM   1233  P     A B   4      49.380  53.180  12.470  1.00  0.00           P
ATOM   1234  O1P   A B   4      50.450  52.170  12.540  1.00  0.00           O
ATOM   1235  O2P   A B   4      48.250  53.020  13.410  1.00  0.00           O
ATOM   1236  O5'   A B   4      49.900  54.710  12.490  1.00  0.00           O
ATOM   1237  C5'   A B   4      51.060  55.200  11.870  1.00  0.00           C
ATOM   1238 1H5'   A B   4      51.010  54.970  10.810  1.00  0.00           H
ATOM   1239 2H5'   A B   4      51.970  54.760  12.290  1.00  0.00           H
ATOM   1240  C4'   A B   4      51.180  56.720  11.890  1.00  0.00           C
ATOM   1241  H4'   A B   4      52.090  56.970  11.340  1.00  0.00           H
ATOM   1242  O4'   A B   4      49.990  57.300  11.400  1.00  0.00           O
ATOM   1243  C1'   A B   4      49.840  58.520  12.090  1.00  0.00           C
ATOM   1244  H1'   A B   4      50.060  59.310  11.380  1.00  0.00           H
ATOM   1245  N9    A B   4      48.440  58.740  12.520  1.00  0.00           N
ATOM   1246  C8    A B   4      47.480  57.790  12.720  1.00  0.00           C
ATOM   1247  H8    A B   4      47.730  56.740  12.750  1.00  0.00           H
ATOM   1248  N7    A B   4      46.240  58.190  12.840  1.00  0.00           N
ATOM   1249  C5    A B   4      46.440  59.570  12.780  1.00  0.00           C
ATOM   1250  C6    A B   4      45.610  60.710  12.740  1.00  0.00           C
ATOM   1251  N6    A B   4      44.270  60.730  12.710  1.00  0.00           N
ATOM   1252  H61   A B   4      43.630  59.950  12.710  1.00  0.00           H
ATOM   1253  H62   A B   4      43.760  61.570  12.460  1.00  0.00           H
ATOM   1254  N1    A B   4      46.060  61.960  12.620  1.00  0.00           N
ATOM   1255  C2    A B   4      47.350  62.090  12.390  1.00  0.00           C
ATOM   1256  H2    A B   4      47.680  63.110  12.200  1.00  0.00           H
ATOM   1257  N3    A B   4      48.270  61.140  12.350  1.00  0.00           N
ATOM   1258  C4    A B   4      47.730  59.910  12.480  1.00  0.00           C
ATOM   1259  C3'   A B   4      51.430  57.310  13.280  1.00  0.00           C
ATOM   1260  H3'   A B   4      50.900  56.760  14.050  1.00  0.00           H
ATOM   1261  C2'   A B   4      50.900  58.740  13.170  1.00  0.00           C
ATOM   1262 1H2'   A B   4      50.400  59.040  14.090  1.00  0.00           H
ATOM   1263  O2'   A B   4      51.780  59.730  12.690  1.00  0.00           O
ATOM   1264 2HO'   A B   4      51.790  60.490  13.270  1.00  0.00           H
ATOM   1265  O3'   A B   4      52.790  57.360  13.670  1.00  0.00           O
ATOM   1266  P     A B   5      53.210  57.200  15.220  1.00  0.00           P
ATOM   1267  O1P   A B   5      54.670  56.910  15.240  1.00  0.00           O
ATOM   1268  O2P   A B   5      52.300  56.300  15.950  1.00  0.00           O
ATOM   1269  O5'   A B   5      52.990  58.710  15.710  1.00  0.00           O
ATOM   1270  C5'   A B   5      53.800  59.780  15.270  1.00  0.00           C
ATOM   1271 1H5'   A B   5      54.050  59.810  14.210  1.00  0.00           H
ATOM   1272 2H5'   A B   5      54.710  59.730  15.870  1.00  0.00           H
ATOM   1273  C4'   A B   5      53.190  61.140  15.610  1.00  0.00           C
ATOM   1274  H4'   A B   5      53.920  61.860  15.230  1.00  0.00           H
ATOM   1275  O4'   A B   5      51.920  61.260  15.010  1.00  0.00           O
ATOM   1276  C1'   A B   5      51.160  62.150  15.800  1.00  0.00           C
ATOM   1277  H1'   A B   5      50.950  63.020  15.180  1.00  0.00           H
ATOM   1278  N9    A B   5      49.860  61.480  16.000  1.00  0.00           N
ATOM   1279  C8    A B   5      49.520  60.190  16.320  1.00  0.00           C
ATOM   1280  H8    A B   5      50.250  59.420  16.490  1.00  0.00           H
ATOM   1281  N7    A B   5      48.240  59.970  16.450  1.00  0.00           N
ATOM   1282  C5    A B   5      47.710  61.220  16.150  1.00  0.00           C
ATOM   1283  C6    A B   5      46.420  61.760  16.070  1.00  0.00           C
ATOM   1284  N6    A B   5      45.300  61.030  16.130  1.00  0.00           N
ATOM   1285  H61   A B   5      45.350  60.030  16.020  1.00  0.00           H
ATOM   1286  H62   A B   5      44.470  61.580  15.940  1.00  0.00           H
ATOM   1287  N1    A B   5      46.230  63.040  15.740  1.00  0.00           N
ATOM   1288  C2    A B   5      47.290  63.780  15.460  1.00  0.00           C
ATOM   1289  H2    A B   5      47.070  64.820  15.250  1.00  0.00           H
ATOM   1290  N3    A B   5      48.570  63.440  15.450  1.00  0.00           N
ATOM   1291  C4    A B   5      48.670  62.140  15.810  1.00  0.00           C
ATOM   1292  C3'   A B   5      52.960  61.320  17.110  1.00  0.00           C
ATOM   1293  H3'   A B   5      52.550  60.400  17.530  1.00  0.00           H
ATOM   1294  C2'   A B   5      51.900  62.410  17.110  1.00  0.00           C
ATOM   1295 1H2'   A B   5      51.220  62.270  17.960  1.00  0.00           H
ATOM   1296  O2'   A B   5      52.490  63.690  17.140  1.00  0.00           O
ATOM   1297 2HO'   A B   5      52.280  64.070  17.990  1.00  0.00           H
ATOM   1298  O3'   A B   5      54.040  61.850  17.860  1.00  0.00           O
ATOM   1299  P     G B   6      54.090  61.730  19.460  1.00  0.00           P
ATOM   1300  O1P   G B   6      55.500  62.020  19.800  1.00  0.00           O
ATOM   1301  O2P   G B   6      53.480  60.440  19.860  1.00  0.00           O
ATOM   1302  O5'   G B   6      53.140  62.860  20.110  1.00  0.00           O
ATOM   1303  C5'   G B   6      53.590  64.190  20.270  1.00  0.00           C
ATOM   1304 1H5'   G B   6      54.280  64.420  19.460  1.00  0.00           H
ATOM   1305 2H5'   G B   6      54.090  64.230  21.240  1.00  0.00           H
ATOM   1306  C4'   G B   6      52.530  65.290  20.340  1.00  0.00           C
ATOM   1307  H4'   G B   6      53.040  66.250  20.300  1.00  0.00           H
ATOM   1308  O4'   G B   6      51.500  65.270  19.380  1.00  0.00           O
ATOM   1309  C1'   G B   6      50.270  65.770  19.850  1.00  0.00           C
ATOM   1310  H1'   G B   6      50.070  66.720  19.360  1.00  0.00           H
ATOM   1311  N9    G B   6      49.140  64.850  19.620  1.00  0.00           N
ATOM   1312  C8    G B   6      49.110  63.480  19.580  1.00  0.00           C
ATOM   1313  H8    G B   6      50.010  62.900  19.770  1.00  0.00           H
ATOM   1314  N7    G B   6      47.920  62.960  19.460  1.00  0.00           N
ATOM   1315  C5    G B   6      47.120  64.090  19.400  1.00  0.00           C
ATOM   1316  C6    G B   6      45.760  64.220  19.010  1.00  0.00           C
ATOM   1317  O6    G B   6      45.000  63.320  18.670  1.00  0.00           O
ATOM   1318  N1    G B   6      45.310  65.540  19.000  1.00  0.00           N
ATOM   1319  H1    G B   6      44.330  65.670  18.820  1.00  0.00           H
ATOM   1320  C2    G B   6      46.150  66.620  19.230  1.00  0.00           C
ATOM   1321  N2    G B   6      45.600  67.790  19.580  1.00  0.00           N
ATOM   1322  H21   G B   6      44.600  67.820  19.460  1.00  0.00           H
ATOM   1323  H22   G B   6      46.190  68.530  19.930  1.00  0.00           H
ATOM   1324  N3    G B   6      47.460  66.550  19.490  1.00  0.00           N
ATOM   1325  C4    G B   6      47.840  65.250  19.450  1.00  0.00           C
ATOM   1326  C3'   G B   6      51.720  65.220  21.630  1.00  0.00           C
ATOM   1327  H3'   G B   6      51.420  64.190  21.790  1.00  0.00           H
ATOM   1328  C2'   G B   6      50.430  65.990  21.360  1.00  0.00           C
ATOM   1329 1H2'   G B   6      49.600  65.610  21.940  1.00  0.00           H
ATOM   1330  O2'   G B   6      50.580  67.390  21.530  1.00  0.00           O
ATOM   1331 2HO'   G B   6      50.130  67.830  22.250  1.00  0.00           H
ATOM   1332  O3'   G B   6      52.380  65.720  22.780  1.00  0.00           O
ATOM   1333  P     G B   7      51.960  65.400  24.290  1.00  0.00           P
ATOM   1334  O1P   G B   7      53.010  65.990  25.150  1.00  0.00           O
ATOM   1335  O2P   G B   7      51.860  63.930  24.430  1.00  0.00           O
ATOM   1336  O5'   G B   7      50.550  66.120  24.620  1.00  0.00           O
ATOM   1337  C5'   G B   7      50.610  67.490  24.920  1.00  0.00           C
ATOM   1338 1H5'   G B   7      51.190  68.050  24.180  1.00  0.00           H
ATOM   1339 2H5'   G B   7      51.040  67.550  25.920  1.00  0.00           H
ATOM   1340  C4'   G B   7      49.190  68.060  24.900  1.00  0.00           C
ATOM   1341  H4'   G B   7      49.240  69.130  25.120  1.00  0.00           H
ATOM   1342  O4'   G B   7      48.610  67.820  23.640  1.00  0.00           O
ATOM   1343  C1'   G B   7      47.210  67.890  23.800  1.00  0.00           C
ATOM   1344  H1'   G B   7      46.780  68.650  23.150  1.00  0.00           H
ATOM   1345  N9    G B   7      46.560  66.630  23.390  1.00  0.00           N
ATOM   1346  C8    G B   7      47.150  65.410  23.170  1.00  0.00           C
ATOM   1347  H8    G B   7      48.190  65.280  23.420  1.00  0.00           H
ATOM   1348  N7    G B   7      46.320  64.510  22.690  1.00  0.00           N
ATOM   1349  C5    G B   7      45.120  65.200  22.540  1.00  0.00           C
ATOM   1350  C6    G B   7      43.830  64.750  22.150  1.00  0.00           C
ATOM   1351  O6    G B   7      43.410  63.670  21.730  1.00  0.00           O
ATOM   1352  N1    G B   7      42.930  65.800  22.120  1.00  0.00           N
ATOM   1353  H1    G B   7      42.020  65.480  21.820  1.00  0.00           H
ATOM   1354  C2    G B   7      43.140  67.010  22.760  1.00  0.00           C
ATOM   1355  N2    G B   7      42.080  67.830  22.820  1.00  0.00           N
ATOM   1356  H21   G B   7      41.170  67.490  22.570  1.00  0.00           H
ATOM   1357  H22   G B   7      42.140  68.800  23.110  1.00  0.00           H
ATOM   1358  N3    G B   7      44.350  67.490  23.070  1.00  0.00           N
ATOM   1359  C4    G B   7      45.270  66.490  22.960  1.00  0.00           C
ATOM   1360  C3'   G B   7      48.200  67.490  25.910  1.00  0.00           C
ATOM   1361  H3'   G B   7      48.280  66.430  25.660  1.00  0.00           H
ATOM   1362  C2'   G B   7      46.920  68.030  25.290  1.00  0.00           C
ATOM   1363 1H2'   G B   7      46.060  67.410  25.560  1.00  0.00           H
ATOM   1364  O2'   G B   7      46.660  69.380  25.610  1.00  0.00           O
ATOM   1365 2HO'   G B   7      45.890  69.650  25.100  1.00  0.00           H
ATOM   1366  O3'   G B   7      48.350  67.730  27.290  1.00  0.00           O
ATOM   1367  P     U B   8      47.780  66.630  28.310  1.00  0.00           P
ATOM   1368  O1P   U B   8      48.220  66.940  29.690  1.00  0.00           O
ATOM   1369  O2P   U B   8      48.060  65.310  27.720  1.00  0.00           O
ATOM   1370  O5'   U B   8      46.180  66.850  28.370  1.00  0.00           O
ATOM   1371  C5'   U B   8      45.560  68.090  28.610  1.00  0.00           C
ATOM   1372 1H5'   U B   8      45.920  68.890  27.960  1.00  0.00           H
ATOM   1373 2H5'   U B   8      45.730  68.370  29.650  1.00  0.00           H
ATOM   1374  C4'   U B   8      44.040  68.100  28.440  1.00  0.00           C
ATOM   1375  H4'   U B   8      43.630  69.030  28.830  1.00  0.00           H
ATOM   1376  O4'   U B   8      43.570  67.960  27.120  1.00  0.00           O
ATOM   1377  C1'   U B   8      42.430  67.140  27.060  1.00  0.00           C
ATOM   1378  H1'   U B   8      41.610  67.690  26.590  1.00  0.00           H
ATOM   1379  N1    U B   8      42.700  65.860  26.370  1.00  0.00           N
ATOM   1380  C6    U B   8      43.870  65.160  26.360  1.00  0.00           C
ATOM   1381  H6    U B   8      44.720  65.710  26.720  1.00  0.00           H
ATOM   1382  C5    U B   8      44.000  64.000  25.680  1.00  0.00           C
ATOM   1383  H5    U B   8      44.940  63.520  25.430  1.00  0.00           H
ATOM   1384  C4    U B   8      42.860  63.390  25.040  1.00  0.00           C
ATOM   1385  O4    U B   8      42.910  62.390  24.320  1.00  0.00           O
ATOM   1386  N3    U B   8      41.670  64.110  25.070  1.00  0.00           N
ATOM   1387  H3    U B   8      40.800  63.640  24.880  1.00  0.00           H
ATOM   1388  C2    U B   8      41.570  65.290  25.790  1.00  0.00           C
ATOM   1389  O2    U B   8      40.470  65.830  25.810  1.00  0.00           O
ATOM   1390  C3'   U B   8      43.380  67.000  29.270  1.00  0.00           C
ATOM   1391  H3'   U B   8      43.980  66.100  29.110  1.00  0.00           H
ATOM   1392  C2'   U B   8      42.050  66.940  28.520  1.00  0.00           C
ATOM   1393 1H2'   U B   8      41.620  65.940  28.620  1.00  0.00           H
ATOM   1394  O2'   U B   8      41.120  67.970  28.710  1.00  0.00           O
ATOM   1395 2HO'   U B   8      40.560  67.620  29.410  1.00  0.00           H
ATOM   1396  O3'   U B   8      43.320  67.300  30.640  1.00  0.00           O
ATOM   1397  P     G B   9      42.560  66.300  31.650  1.00  0.00           P
ATOM   1398  O1P   G B   9      42.880  66.780  33.010  1.00  0.00           O
ATOM   1399  O2P   G B   9      42.850  64.930  31.170  1.00  0.00           O
ATOM   1400  O5'   G B   9      40.980  66.540  31.440  1.00  0.00           O
ATOM   1401  C5'   G B   9      40.350  67.730  31.870  1.00  0.00           C
ATOM   1402 1H5'   G B   9      40.700  68.560  31.260  1.00  0.00           H
ATOM   1403 2H5'   G B   9      40.520  67.970  32.920  1.00  0.00           H
ATOM   1404  C4'   G B   9      38.870  67.580  31.540  1.00  0.00           C
ATOM   1405  H4'   G B   9      38.450  68.580  31.660  1.00  0.00           H
ATOM   1406  O4'   G B   9      38.520  67.310  30.200  1.00  0.00           O
ATOM   1407  C1'   G B   9      37.530  66.300  30.150  1.00  0.00           C
ATOM   1408  H1'   G B   9      36.890  66.540  29.300  1.00  0.00           H
ATOM   1409  N9    G B   9      38.040  64.950  29.830  1.00  0.00           N
ATOM   1410  C8    G B   9      39.330  64.590  29.540  1.00  0.00           C
ATOM   1411  H8    G B   9      40.150  65.250  29.810  1.00  0.00           H
ATOM   1412  N7    G B   9      39.380  63.350  29.150  1.00  0.00           N
ATOM   1413  C5    G B   9      38.080  62.910  28.960  1.00  0.00           C
ATOM   1414  C6    G B   9      37.580  61.630  28.590  1.00  0.00           C
ATOM   1415  O6    G B   9      38.130  60.540  28.490  1.00  0.00           O
ATOM   1416  N1    G B   9      36.200  61.670  28.450  1.00  0.00           N
ATOM   1417  H1    G B   9      35.730  60.860  28.070  1.00  0.00           H
ATOM   1418  C2    G B   9      35.450  62.820  28.640  1.00  0.00           C
ATOM   1419  N2    G B   9      34.130  62.630  28.520  1.00  0.00           N
ATOM   1420  H21   G B   9      33.830  61.690  28.290  1.00  0.00           H
ATOM   1421  H22   G B   9      33.570  63.390  28.870  1.00  0.00           H
ATOM   1422  N3    G B   9      35.910  63.910  29.260  1.00  0.00           N
ATOM   1423  C4    G B   9      37.260  63.950  29.310  1.00  0.00           C
ATOM   1424  C3'   G B   9      38.040  66.620  32.390  1.00  0.00           C
ATOM   1425  H3'   G B   9      38.650  65.740  32.550  1.00  0.00           H
ATOM   1426  C2'   G B   9      36.820  66.400  31.500  1.00  0.00           C
ATOM   1427 1H2'   G B   9      36.280  65.470  31.710  1.00  0.00           H
ATOM   1428  O2'   G B   9      35.980  67.530  31.420  1.00  0.00           O
ATOM   1429 2HO'   G B   9      36.100  68.040  32.220  1.00  0.00           H
ATOM   1430  O3'   G B   9      37.480  67.230  33.540  1.00  0.00           O
ATOM   1431  P     G B  10      36.910  66.310  34.730  1.00  0.00           P
ATOM   1432  O1P   G B  10      36.120  67.240  35.560  1.00  0.00           O
ATOM   1433  O2P   G B  10      38.010  65.610  35.420  1.00  0.00           O
ATOM   1434  O5'   G B  10      35.870  65.210  34.160  1.00  0.00           O
ATOM   1435  C5'   G B  10      34.550  65.560  33.810  1.00  0.00           C
ATOM   1436 1H5'   G B  10      34.580  66.330  33.050  1.00  0.00           H
ATOM   1437 2H5'   G B  10      33.980  65.890  34.680  1.00  0.00           H
ATOM   1438  C4'   G B  10      33.900  64.260  33.330  1.00  0.00           C
ATOM   1439  H4'   G B  10      32.930  64.590  32.950  1.00  0.00           H
ATOM   1440  O4'   G B  10      34.440  63.800  32.110  1.00  0.00           O
ATOM   1441  C1'   G B  10      34.270  62.400  32.030  1.00  0.00           C
ATOM   1442  H1'   G B  10      33.750  62.100  31.120  1.00  0.00           H
ATOM   1443  N9    G B  10      35.600  61.770  32.020  1.00  0.00           N
ATOM   1444  C8    G B  10      36.870  62.210  32.300  1.00  0.00           C
ATOM   1445  H8    G B  10      36.980  63.220  32.680  1.00  0.00           H
ATOM   1446  N7    G B  10      37.840  61.350  32.250  1.00  0.00           N
ATOM   1447  C5    G B  10      37.180  60.230  31.760  1.00  0.00           C
ATOM   1448  C6    G B  10      37.620  58.960  31.300  1.00  0.00           C
ATOM   1449  O6    G B  10      38.750  58.460  31.280  1.00  0.00           O
ATOM   1450  N1    G B  10      36.610  58.140  30.830  1.00  0.00           N
ATOM   1451  H1    G B  10      36.830  57.220  30.460  1.00  0.00           H
ATOM   1452  C2    G B  10      35.270  58.460  30.780  1.00  0.00           C
ATOM   1453  N2    G B  10      34.400  57.470  30.520  1.00  0.00           N
ATOM   1454  H21   G B  10      34.710  56.570  30.190  1.00  0.00           H
ATOM   1455  H22   G B  10      33.410  57.660  30.620  1.00  0.00           H
ATOM   1456  N3    G B  10      34.850  59.670  31.170  1.00  0.00           N
ATOM   1457  C4    G B  10      35.840  60.480  31.610  1.00  0.00           C
ATOM   1458  C3'   G B  10      33.930  63.050  34.250  1.00  0.00           C
ATOM   1459  H3'   G B  10      34.970  62.880  34.520  1.00  0.00           H
ATOM   1460  C2'   G B  10      33.420  62.020  33.240  1.00  0.00           C
ATOM   1461 1H2'   G B  10      33.510  60.970  33.530  1.00  0.00           H
ATOM   1462  O2'   G B  10      32.050  62.200  33.000  1.00  0.00           O
ATOM   1463 2HO'   G B  10      31.910  62.790  32.250  1.00  0.00           H
ATOM   1464  O3'   G B  10      33.080  63.230  35.360  1.00  0.00           O
ATOM   1465  P     G B  11      33.030  62.100  36.500  1.00  0.00           P
ATOM   1466  O1P   G B  11      31.960  62.440  37.470  1.00  0.00           O
ATOM   1467  O2P   G B  11      34.400  61.980  37.050  1.00  0.00           O
ATOM   1468  O5'   G B  11      32.810  60.660  35.800  1.00  0.00           O
ATOM   1469  C5'   G B  11      31.500  60.230  35.540  1.00  0.00           C
ATOM   1470 1H5'   G B  11      31.000  61.000  34.950  1.00  0.00           H
ATOM   1471 2H5'   G B  11      31.040  60.120  36.520  1.00  0.00           H
ATOM   1472  C4'   G B  11      31.440  58.860  34.860  1.00  0.00           C
ATOM   1473  H4'   G B  11      30.390  58.760  34.600  1.00  0.00           H
ATOM   1474  O4'   G B  11      32.260  58.780  33.720  1.00  0.00           O
ATOM   1475  C1'   G B  11      32.990  57.570  33.720  1.00  0.00           C
ATOM   1476  H1'   G B  11      32.890  57.100  32.740  1.00  0.00           H
ATOM   1477  N9    G B  11      34.410  57.740  34.080  1.00  0.00           N
ATOM   1478  C8    G B  11      35.150  58.810  34.510  1.00  0.00           C
ATOM   1479  H8    G B  11      34.730  59.780  34.720  1.00  0.00           H
ATOM   1480  N7    G B  11      36.400  58.540  34.720  1.00  0.00           N
ATOM   1481  C5    G B  11      36.590  57.280  34.150  1.00  0.00           C
ATOM   1482  C6    G B  11      37.770  56.530  33.940  1.00  0.00           C
ATOM   1483  O6    G B  11      38.970  56.660  34.200  1.00  0.00           O
ATOM   1484  N1    G B  11      37.480  55.350  33.260  1.00  0.00           N
ATOM   1485  H1    G B  11      38.280  54.740  33.220  1.00  0.00           H
ATOM   1486  C2    G B  11      36.220  54.890  32.940  1.00  0.00           C
ATOM   1487  N2    G B  11      36.050  53.610  32.590  1.00  0.00           N
ATOM   1488  H21   G B  11      36.850  52.990  32.650  1.00  0.00           H
ATOM   1489  H22   G B  11      35.110  53.280  32.390  1.00  0.00           H
ATOM   1490  N3    G B  11      35.120  55.610  33.190  1.00  0.00           N
ATOM   1491  C4    G B  11      35.370  56.810  33.760  1.00  0.00           C
ATOM   1492  C3'   G B  11      31.790  57.680  35.760  1.00  0.00           C
ATOM   1493  H3'   G B  11      32.520  57.910  36.530  1.00  0.00           H
ATOM   1494  C2'   G B  11      32.290  56.670  34.730  1.00  0.00           C
ATOM   1495 1H2'   G B  11      33.100  56.090  35.170  1.00  0.00           H
ATOM   1496  O2'   G B  11      31.240  55.950  34.120  1.00  0.00           O
ATOM   1497 2HO'   G B  11      30.420  56.240  34.520  1.00  0.00           H
ATOM   1498  O3'   G B  11      30.660  57.140  36.390  1.00  0.00           O
ATOM   1499  P     U B  12      30.710  56.450  37.850  1.00  0.00           P
ATOM   1500  O1P   U B  12      29.280  56.270  38.170  1.00  0.00           O
ATOM   1501  O2P   U B  12      31.540  57.310  38.720  1.00  0.00           O
ATOM   1502  O5'   U B  12      31.460  55.030  37.760  1.00  0.00           O
ATOM   1503  C5'   U B  12      30.880  54.030  36.940  1.00  0.00           C
ATOM   1504 1H5'   U B  12      30.640  54.470  35.970  1.00  0.00           H
ATOM   1505 2H5'   U B  12      30.040  53.570  37.450  1.00  0.00           H
ATOM   1506  C4'   U B  12      31.910  52.940  36.650  1.00  0.00           C
ATOM   1507  H4'   U B  12      31.350  52.090  36.270  1.00  0.00           H
ATOM   1508  O4'   U B  12      32.790  53.350  35.630  1.00  0.00           O
ATOM   1509  C1'   U B  12      34.000  52.670  35.840  1.00  0.00           C
ATOM   1510  H1'   U B  12      34.240  52.060  34.970  1.00  0.00           H
ATOM   1511  N1    U B  12      35.180  53.510  36.110  1.00  0.00           N
ATOM   1512  C6    U B  12      34.980  54.720  36.720  1.00  0.00           C
ATOM   1513  H6    U B  12      33.950  55.010  36.830  1.00  0.00           H
ATOM   1514  C5    U B  12      35.990  55.530  37.120  1.00  0.00           C
ATOM   1515  H5    U B  12      35.740  56.480  37.580  1.00  0.00           H
ATOM   1516  C4    U B  12      37.340  55.050  36.970  1.00  0.00           C
ATOM   1517  O4    U B  12      38.280  55.790  37.250  1.00  0.00           O
ATOM   1518  N3    U B  12      37.510  53.870  36.270  1.00  0.00           N
ATOM   1519  H3    U B  12      38.450  53.490  36.210  1.00  0.00           H
ATOM   1520  C2    U B  12      36.460  53.050  35.870  1.00  0.00           C
ATOM   1521  O2    U B  12      36.740  52.000  35.290  1.00  0.00           O
ATOM   1522  C3'   U B  12      32.720  52.360  37.810  1.00  0.00           C
ATOM   1523  H3'   U B  12      33.330  53.070  38.370  1.00  0.00           H
ATOM   1524  C2'   U B  12      33.720  51.620  36.920  1.00  0.00           C
ATOM   1525 1H2'   U B  12      34.650  51.400  37.450  1.00  0.00           H
ATOM   1526  O2'   U B  12      33.420  50.410  36.260  1.00  0.00           O
ATOM   1527 2HO'   U B  12      33.490  49.720  36.920  1.00  0.00           H
ATOM   1528  O3'   U B  12      31.990  51.400  38.540  1.00  0.00           O
ATOM   1529  P     G B  13      32.470  50.810  39.960  1.00  0.00           P
ATOM   1530  O1P   G B  13      31.420  49.930  40.520  1.00  0.00           O
ATOM   1531  O2P   G B  13      32.870  51.970  40.790  1.00  0.00           O
ATOM   1532  O5'   G B  13      33.740  49.900  39.580  1.00  0.00           O
ATOM   1533  C5'   G B  13      33.630  48.570  39.140  1.00  0.00           C
ATOM   1534 1H5'   G B  13      32.840  48.560  38.390  1.00  0.00           H
ATOM   1535 2H5'   G B  13      33.230  48.010  39.990  1.00  0.00           H
ATOM   1536  C4'   G B  13      35.010  48.070  38.740  1.00  0.00           C
ATOM   1537  H4'   G B  13      34.710  47.100  38.350  1.00  0.00           H
ATOM   1538  O4'   G B  13      35.680  48.860  37.780  1.00  0.00           O
ATOM   1539  C1'   G B  13      37.070  48.760  38.010  1.00  0.00           C
ATOM   1540  H1'   G B  13      37.710  48.680  37.130  1.00  0.00           H
ATOM   1541  N9    G B  13      37.610  50.010  38.570  1.00  0.00           N
ATOM   1542  C8    G B  13      36.920  51.010  39.190  1.00  0.00           C
ATOM   1543  H8    G B  13      35.890  50.900  39.500  1.00  0.00           H
ATOM   1544  N7    G B  13      37.690  52.050  39.380  1.00  0.00           N
ATOM   1545  C5    G B  13      38.950  51.690  38.920  1.00  0.00           C
ATOM   1546  C6    G B  13      40.170  52.420  38.960  1.00  0.00           C
ATOM   1547  O6    G B  13      40.430  53.590  39.220  1.00  0.00           O
ATOM   1548  N1    G B  13      41.220  51.560  38.660  1.00  0.00           N
ATOM   1549  H1    G B  13      42.130  51.980  38.850  1.00  0.00           H
ATOM   1550  C2    G B  13      41.120  50.260  38.210  1.00  0.00           C
ATOM   1551  N2    G B  13      42.220  49.550  37.900  1.00  0.00           N
ATOM   1552  H21   G B  13      43.080  50.030  38.110  1.00  0.00           H
ATOM   1553  H22   G B  13      42.080  48.580  37.670  1.00  0.00           H
ATOM   1554  N3    G B  13      39.960  49.610  38.090  1.00  0.00           N
ATOM   1555  C4    G B  13      38.920  50.400  38.440  1.00  0.00           C
ATOM   1556  C3'   G B  13      36.040  47.630  39.780  1.00  0.00           C
ATOM   1557  H3'   G B  13      36.120  48.430  40.510  1.00  0.00           H
ATOM   1558  C2'   G B  13      37.310  47.570  38.940  1.00  0.00           C
ATOM   1559 1H2'   G B  13      38.170  47.730  39.590  1.00  0.00           H
ATOM   1560  O2'   G B  13      37.290  46.380  38.200  1.00  0.00           O
ATOM   1561 2HO'   G B  13      36.940  45.660  38.730  1.00  0.00           H
ATOM   1562  O3'   G B  13      35.870  46.330  40.300  1.00  0.00           O
ATOM   1563  P     G B  14      35.920  46.070  41.890  1.00  0.00           P
ATOM   1564  O1P   G B  14      35.710  44.630  42.120  1.00  0.00           O
ATOM   1565  O2P   G B  14      35.210  47.090  42.690  1.00  0.00           O
ATOM   1566  O5'   G B  14      37.480  46.430  42.060  1.00  0.00           O
ATOM   1567  C5'   G B  14      38.530  45.550  41.700  1.00  0.00           C
ATOM   1568 1H5'   G B  14      38.400  45.310  40.650  1.00  0.00           H
ATOM   1569 2H5'   G B  14      38.550  44.650  42.300  1.00  0.00           H
ATOM   1570  C4'   G B  14      39.920  46.160  41.840  1.00  0.00           C
ATOM   1571  H4'   G B  14      40.600  45.380  41.480  1.00  0.00           H
ATOM   1572  O4'   G B  14      40.230  47.150  40.880  1.00  0.00           O
ATOM   1573  C1'   G B  14      41.300  47.920  41.400  1.00  0.00           C
ATOM   1574  H1'   G B  14      42.150  47.940  40.720  1.00  0.00           H
ATOM   1575  N9    G B  14      40.870  49.320  41.570  1.00  0.00           N
ATOM   1576  C8    G B  14      39.650  49.810  41.960  1.00  0.00           C
ATOM   1577  H8    G B  14      38.720  49.310  41.780  1.00  0.00           H
ATOM   1578  N7    G B  14      39.680  51.070  42.310  1.00  0.00           N
ATOM   1579  C5    G B  14      41.020  51.440  42.280  1.00  0.00           C
ATOM   1580  C6    G B  14      41.700  52.670  42.470  1.00  0.00           C
ATOM   1581  O6    G B  14      41.250  53.800  42.640  1.00  0.00           O
ATOM   1582  N1    G B  14      43.090  52.540  42.510  1.00  0.00           N
ATOM   1583  H1    G B  14      43.640  53.380  42.640  1.00  0.00           H
ATOM   1584  C2    G B  14      43.710  51.410  42.010  1.00  0.00           C
ATOM   1585  N2    G B  14      45.020  51.390  42.320  1.00  0.00           N
ATOM   1586  H21   G B  14      45.350  52.150  42.890  1.00  0.00           H
ATOM   1587  H22   G B  14      45.620  50.640  42.010  1.00  0.00           H
ATOM   1588  N3    G B  14      43.070  50.280  41.700  1.00  0.00           N
ATOM   1589  C4    G B  14      41.730  50.340  41.890  1.00  0.00           C
ATOM   1590  C3'   G B  14      40.480  46.530  43.210  1.00  0.00           C
ATOM   1591  H3'   G B  14      39.720  47.160  43.670  1.00  0.00           H
ATOM   1592  C2'   G B  14      41.730  47.220  42.680  1.00  0.00           C
ATOM   1593 1H2'   G B  14      42.050  47.960  43.420  1.00  0.00           H
ATOM   1594  O2'   G B  14      42.750  46.330  42.290  1.00  0.00           O
ATOM   1595 2HO'   G B  14      42.590  45.590  42.880  1.00  0.00           H
ATOM   1596  O3'   G B  14      40.790  45.370  43.950  1.00  0.00           O
ATOM   1597  P     A B  15      41.260  45.440  45.490  1.00  0.00           P
ATOM   1598  O1P   A B  15      41.830  44.100  45.780  1.00  0.00           O
ATOM   1599  O2P   A B  15      40.040  45.840  46.220  1.00  0.00           O
ATOM   1600  O5'   A B  15      42.380  46.590  45.580  1.00  0.00           O
ATOM   1601  C5'   A B  15      43.750  46.300  45.400  1.00  0.00           C
ATOM   1602 1H5'   A B  15      43.960  45.890  44.410  1.00  0.00           H
ATOM   1603 2H5'   A B  15      44.100  45.590  46.150  1.00  0.00           H
ATOM   1604  C4'   A B  15      44.640  47.530  45.540  1.00  0.00           C
ATOM   1605  H4'   A B  15      45.700  47.370  45.320  1.00  0.00           H
ATOM   1606  O4'   A B  15      44.170  48.630  44.800  1.00  0.00           O
ATOM   1607  C1'   A B  15      44.330  49.820  45.540  1.00  0.00           C
ATOM   1608  H1'   A B  15      45.040  50.440  44.990  1.00  0.00           H
ATOM   1609  N9    A B  15      43.100  50.630  45.630  1.00  0.00           N
ATOM   1610  C8    A B  15      41.840  50.100  45.750  1.00  0.00           C
ATOM   1611  H8    A B  15      41.680  49.040  45.850  1.00  0.00           H
ATOM   1612  N7    A B  15      40.920  51.030  45.740  1.00  0.00           N
ATOM   1613  C5    A B  15      41.640  52.210  45.690  1.00  0.00           C
ATOM   1614  C6    A B  15      41.290  53.570  45.640  1.00  0.00           C
ATOM   1615  N6    A B  15      40.080  54.140  45.620  1.00  0.00           N
ATOM   1616  H61   A B  15      39.230  53.600  45.500  1.00  0.00           H
ATOM   1617  H62   A B  15      40.230  55.140  45.660  1.00  0.00           H
ATOM   1618  N1    A B  15      42.250  54.490  45.520  1.00  0.00           N
ATOM   1619  C2    A B  15      43.530  54.160  45.560  1.00  0.00           C
ATOM   1620  H2    A B  15      44.280  54.930  45.440  1.00  0.00           H
ATOM   1621  N3    A B  15      43.990  52.910  45.570  1.00  0.00           N
ATOM   1622  C4    A B  15      43.000  52.000  45.660  1.00  0.00           C
ATOM   1623  C3'   A B  15      44.590  47.960  47.010  1.00  0.00           C
ATOM   1624  H3'   A B  15      43.590  47.890  47.450  1.00  0.00           H
ATOM   1625  C2'   A B  15      44.960  49.430  46.880  1.00  0.00           C
ATOM   1626 1H2'   A B  15      44.620  49.990  47.750  1.00  0.00           H
ATOM   1627  O2'   A B  15      46.340  49.700  46.910  1.00  0.00           O
ATOM   1628 2HO'   A B  15      46.590  49.640  47.830  1.00  0.00           H
ATOM   1629  O3'   A B  15      45.430  47.220  47.860  1.00  0.00           O
ATOM   1630  P     A B  16      45.560  47.350  49.460  1.00  0.00           P
ATOM   1631  O1P   A B  16      46.700  46.520  49.920  1.00  0.00           O
ATOM   1632  O2P   A B  16      44.240  47.130  50.090  1.00  0.00           O
ATOM   1633  O5'   A B  16      45.980  48.910  49.540  1.00  0.00           O
ATOM   1634  C5'   A B  16      45.480  49.640  50.630  1.00  0.00           C
ATOM   1635 1H5'   A B  16      45.960  49.270  51.530  1.00  0.00           H
ATOM   1636 2H5'   A B  16      44.420  49.490  50.850  1.00  0.00           H
ATOM   1637  C4'   A B  16      46.000  51.080  50.620  1.00  0.00           C
ATOM   1638  H4'   A B  16      47.090  51.040  50.580  1.00  0.00           H
ATOM   1639  O4'   A B  16      45.530  51.780  49.490  1.00  0.00           O
ATOM   1640  C1'   A B  16      45.370  53.150  49.760  1.00  0.00           C
ATOM   1641  H1'   A B  16      45.980  53.790  49.130  1.00  0.00           H
ATOM   1642  N9    A B  16      43.990  53.570  49.460  1.00  0.00           N
ATOM   1643  C8    A B  16      42.860  52.820  49.310  1.00  0.00           C
ATOM   1644  H8    A B  16      42.870  51.740  49.420  1.00  0.00           H
ATOM   1645  N7    A B  16      41.860  53.530  48.860  1.00  0.00           N
ATOM   1646  C5    A B  16      42.290  54.850  48.830  1.00  0.00           C
ATOM   1647  C6    A B  16      41.750  56.100  48.490  1.00  0.00           C
ATOM   1648  N6    A B  16      40.500  56.380  48.100  1.00  0.00           N
ATOM   1649  H61   A B  16      39.780  55.680  48.200  1.00  0.00           H
ATOM   1650  H62   A B  16      40.390  57.320  47.730  1.00  0.00           H
ATOM   1651  N1    A B  16      42.540  57.190  48.520  1.00  0.00           N
ATOM   1652  C2    A B  16      43.790  57.070  48.930  1.00  0.00           C
ATOM   1653  H2    A B  16      44.330  58.000  49.020  1.00  0.00           H
ATOM   1654  N3    A B  16      44.420  55.950  49.280  1.00  0.00           N
ATOM   1655  C4    A B  16      43.630  54.860  49.150  1.00  0.00           C
ATOM   1656  C3'   A B  16      45.640  51.920  51.850  1.00  0.00           C
ATOM   1657  H3'   A B  16      44.610  51.720  52.120  1.00  0.00           H
ATOM   1658  C2'   A B  16      45.800  53.300  51.220  1.00  0.00           C
ATOM   1659 1H2'   A B  16      45.180  54.040  51.720  1.00  0.00           H
ATOM   1660  O2'   A B  16      47.180  53.610  51.180  1.00  0.00           O
ATOM   1661 2HO'   A B  16      47.470  53.970  52.020  1.00  0.00           H
ATOM   1662  O3'   A B  16      46.530  51.580  52.890  1.00  0.00           O
ATOM   1663  P     U B  17      46.240  52.140  54.370  1.00  0.00           P
ATOM   1664  O1P   U B  17      47.370  51.780  55.260  1.00  0.00           O
ATOM   1665  O2P   U B  17      44.920  51.660  54.820  1.00  0.00           O
ATOM   1666  O5'   U B  17      46.240  53.740  54.190  1.00  0.00           O
ATOM   1667  C5'   U B  17      45.320  54.580  54.840  1.00  0.00           C
ATOM   1668 1H5'   U B  17      45.560  54.640  55.900  1.00  0.00           H
ATOM   1669 2H5'   U B  17      44.320  54.240  54.600  1.00  0.00           H
ATOM   1670  C4'   U B  17      45.480  55.950  54.190  1.00  0.00           C
ATOM   1671  H4'   U B  17      46.530  56.220  54.060  1.00  0.00           H
ATOM   1672  O4'   U B  17      44.830  56.020  52.940  1.00  0.00           O
ATOM   1673  C1'   U B  17      44.440  57.340  52.620  1.00  0.00           C
ATOM   1674  H1'   U B  17      45.150  57.700  51.880  1.00  0.00           H
ATOM   1675  N1    U B  17      43.060  57.390  52.090  1.00  0.00           N
ATOM   1676  C6    U B  17      42.220  56.310  52.090  1.00  0.00           C
ATOM   1677  H6    U B  17      42.630  55.340  52.330  1.00  0.00           H
ATOM   1678  C5    U B  17      40.960  56.410  51.630  1.00  0.00           C
ATOM   1679  H5    U B  17      40.370  55.510  51.630  1.00  0.00           H
ATOM   1680  C4    U B  17      40.350  57.700  51.380  1.00  0.00           C
ATOM   1681  O4    U B  17      39.180  57.830  51.020  1.00  0.00           O
ATOM   1682  N3    U B  17      41.230  58.760  51.500  1.00  0.00           N
ATOM   1683  H3    U B  17      40.860  59.670  51.240  1.00  0.00           H
ATOM   1684  C2    U B  17      42.590  58.630  51.710  1.00  0.00           C
ATOM   1685  O2    U B  17      43.240  59.670  51.770  1.00  0.00           O
ATOM   1686  C3'   U B  17      44.770  57.060  54.950  1.00  0.00           C
ATOM   1687  H3'   U B  17      43.810  56.710  55.350  1.00  0.00           H
ATOM   1688  C2'   U B  17      44.650  58.150  53.900  1.00  0.00           C
ATOM   1689 1H2'   U B  17      43.790  58.810  54.020  1.00  0.00           H
ATOM   1690  O2'   U B  17      45.800  58.910  53.590  1.00  0.00           O
ATOM   1691 2HO'   U B  17      46.570  58.460  53.950  1.00  0.00           H
ATOM   1692  O3'   U B  17      45.520  57.420  56.090  1.00  0.00           O
ATOM   1693  P     C B  18      44.770  58.050  57.360  1.00  0.00           P
ATOM   1694  O1P   C B  18      45.730  58.340  58.450  1.00  0.00           O
ATOM   1695  O2P   C B  18      43.510  57.370  57.760  1.00  0.00           O
ATOM   1696  O5'   C B  18      44.370  59.510  56.820  1.00  0.00           O
ATOM   1697  C5'   C B  18      45.390  60.460  56.600  1.00  0.00           C
ATOM   1698 1H5'   C B  18      46.120  60.140  55.850  1.00  0.00           H
ATOM   1699 2H5'   C B  18      46.030  60.580  57.470  1.00  0.00           H
ATOM   1700  C4'   C B  18      44.840  61.830  56.200  1.00  0.00           C
ATOM   1701  H4'   C B  18      45.660  62.490  56.460  1.00  0.00           H
ATOM   1702  O4'   C B  18      44.290  61.870  54.910  1.00  0.00           O
ATOM   1703  C1'   C B  18      43.160  62.720  54.930  1.00  0.00           C
ATOM   1704  H1'   C B  18      43.300  63.580  54.260  1.00  0.00           H
ATOM   1705  N1    C B  18      42.000  61.950  54.440  1.00  0.00           N
ATOM   1706  C6    C B  18      41.790  60.640  54.750  1.00  0.00           C
ATOM   1707  H6    C B  18      42.500  60.070  55.330  1.00  0.00           H
ATOM   1708  C5    C B  18      40.640  60.020  54.410  1.00  0.00           C
ATOM   1709  H5    C B  18      40.410  59.020  54.740  1.00  0.00           H
ATOM   1710  C4    C B  18      39.620  60.800  53.760  1.00  0.00           C
ATOM   1711  N4    C B  18      38.530  60.190  53.280  1.00  0.00           N
ATOM   1712  H41   C B  18      38.390  59.190  53.270  1.00  0.00           H
ATOM   1713  H42   C B  18      37.770  60.680  52.820  1.00  0.00           H
ATOM   1714  N3    C B  18      39.810  62.080  53.420  1.00  0.00           N
ATOM   1715  C2    C B  18      41.030  62.610  53.700  1.00  0.00           C
ATOM   1716  O2    C B  18      41.250  63.740  53.280  1.00  0.00           O
ATOM   1717  C3'   C B  18      43.660  62.180  57.110  1.00  0.00           C
ATOM   1718  H3'   C B  18      42.960  61.400  57.400  1.00  0.00           H
ATOM   1719  C2'   C B  18      42.890  63.250  56.330  1.00  0.00           C
ATOM   1720 1H2'   C B  18      41.830  63.220  56.590  1.00  0.00           H
ATOM   1721  O2'   C B  18      43.390  64.530  56.640  1.00  0.00           O
ATOM   1722 2HO'   C B  18      42.750  65.070  57.100  1.00  0.00           H
ATOM   1723  O3'   C B  18      44.170  62.680  58.320  1.00  0.00           O
ATOM   1724  P     C B  19      43.220  62.870  59.610  1.00  0.00           P
ATOM   1725  O1P   C B  19      44.130  63.140  60.740  1.00  0.00           O
ATOM   1726  O2P   C B  19      42.370  61.670  59.810  1.00  0.00           O
ATOM   1727  O5'   C B  19      42.120  64.030  59.440  1.00  0.00           O
ATOM   1728  C5'   C B  19      42.410  65.380  59.710  1.00  0.00           C
ATOM   1729 1H5'   C B  19      43.260  65.710  59.110  1.00  0.00           H
ATOM   1730 2H5'   C B  19      42.570  65.630  60.760  1.00  0.00           H
ATOM   1731  C4'   C B  19      41.300  66.250  59.130  1.00  0.00           C
ATOM   1732  H4'   C B  19      41.510  67.320  59.230  1.00  0.00           H
ATOM   1733  O4'   C B  19      41.070  65.980  57.770  1.00  0.00           O
ATOM   1734  C1'   C B  19      39.690  66.200  57.570  1.00  0.00           C
ATOM   1735  H1'   C B  19      39.660  66.980  56.810  1.00  0.00           H
ATOM   1736  N1    C B  19      39.000  64.980  57.090  1.00  0.00           N
ATOM   1737  C6    C B  19      39.460  63.740  57.440  1.00  0.00           C
ATOM   1738  H6    C B  19      40.340  63.550  58.030  1.00  0.00           H
ATOM   1739  C5    C B  19      38.900  62.610  56.970  1.00  0.00           C
ATOM   1740  H5    C B  19      39.350  61.660  57.210  1.00  0.00           H
ATOM   1741  C4    C B  19      37.650  62.770  56.280  1.00  0.00           C
ATOM   1742  N4    C B  19      36.930  61.690  55.940  1.00  0.00           N
ATOM   1743  H41   C B  19      37.190  60.770  56.260  1.00  0.00           H
ATOM   1744  H42   C B  19      36.030  61.890  55.510  1.00  0.00           H
ATOM   1745  N3    C B  19      37.090  63.960  56.030  1.00  0.00           N
ATOM   1746  C2    C B  19      37.810  65.040  56.400  1.00  0.00           C
ATOM   1747  O2    C B  19      37.430  66.160  56.040  1.00  0.00           O
ATOM   1748  C3'   C B  19      40.010  66.070  59.910  1.00  0.00           C
ATOM   1749  H3'   C B  19      39.800  65.020  60.100  1.00  0.00           H
ATOM   1750  C2'   C B  19      39.070  66.680  58.870  1.00  0.00           C
ATOM   1751 1H2'   C B  19      38.080  66.230  58.890  1.00  0.00           H
ATOM   1752  O2'   C B  19      39.030  68.090  58.840  1.00  0.00           O
ATOM   1753 2HO'   C B  19      38.610  68.390  59.650  1.00  0.00           H
ATOM   1754  O3'   C B  19      40.050  66.670  61.190  1.00  0.00           O
ATOM   1755  P     U B  20      38.770  66.590  62.160  1.00  0.00           P
ATOM   1756  O1P   U B  20      38.940  67.450  63.350  1.00  0.00           O
ATOM   1757  O2P   U B  20      38.190  65.240  62.330  1.00  0.00           O
ATOM   1758  O5'   U B  20      37.760  67.390  61.190  1.00  0.00           O
ATOM   1759  C5'   U B  20      36.370  67.290  61.410  1.00  0.00           C
ATOM   1760 1H5'   U B  20      36.040  67.870  62.270  1.00  0.00           H
ATOM   1761 2H5'   U B  20      36.130  66.250  61.640  1.00  0.00           H
ATOM   1762  C4'   U B  20      35.740  67.750  60.100  1.00  0.00           C
ATOM   1763  H4'   U B  20      36.120  68.710  59.760  1.00  0.00           H
ATOM   1764  O4'   U B  20      35.710  66.810  59.050  1.00  0.00           O
ATOM   1765  C1'   U B  20      34.450  66.180  58.920  1.00  0.00           C
ATOM   1766  H1'   U B  20      33.850  66.540  58.090  1.00  0.00           H
ATOM   1767  N1    U B  20      34.600  64.710  58.870  1.00  0.00           N
ATOM   1768  C6    U B  20      35.580  63.970  59.450  1.00  0.00           C
ATOM   1769  H6    U B  20      36.400  64.420  60.000  1.00  0.00           H
ATOM   1770  C5    U B  20      35.630  62.620  59.340  1.00  0.00           C
ATOM   1771  H5    U B  20      36.430  62.060  59.790  1.00  0.00           H
ATOM   1772  C4    U B  20      34.600  61.830  58.710  1.00  0.00           C
ATOM   1773  O4    U B  20      34.590  60.600  58.670  1.00  0.00           O
ATOM   1774  N3    U B  20      33.590  62.660  58.240  1.00  0.00           N
ATOM   1775  H3    U B  20      32.750  62.200  57.920  1.00  0.00           H
ATOM   1776  C2    U B  20      33.600  64.040  58.190  1.00  0.00           C
ATOM   1777  O2    U B  20      32.620  64.620  57.720  1.00  0.00           O
ATOM   1778  C3'   U B  20      34.260  68.050  60.330  1.00  0.00           C
ATOM   1779  H3'   U B  20      33.990  68.330  61.350  1.00  0.00           H
ATOM   1780  C2'   U B  20      33.680  66.650  60.150  1.00  0.00           C
ATOM   1781 1H2'   U B  20      33.940  66.040  61.020  1.00  0.00           H
ATOM   1782  O2'   U B  20      32.300  66.640  59.910  1.00  0.00           O
ATOM   1783 2HO'   U B  20      32.150  67.300  59.230  1.00  0.00           H
ATOM   1784  O3'   U B  20      33.740  68.990  59.410  1.00  0.00           O
ATOM   1785  P     U B  21      33.870  70.550  59.790  1.00  0.00           P
ATOM   1786  O1P   U B  21      33.800  71.320  58.530  1.00  0.00           O
ATOM   1787  O2P   U B  21      35.070  70.710  60.650  1.00  0.00           O
ATOM   1788  O5'   U B  21      32.550  70.780  60.680  1.00  0.00           O
ATOM   1789  C5'   U B  21      31.270  70.490  60.170  1.00  0.00           C
ATOM   1790 1H5'   U B  21      31.190  69.430  59.900  1.00  0.00           H
ATOM   1791 2H5'   U B  21      31.220  70.980  59.200  1.00  0.00           H
ATOM   1792  C4'   U B  21      30.210  70.730  61.240  1.00  0.00           C
ATOM   1793  H4'   U B  21      30.540  70.470  62.240  1.00  0.00           H
ATOM   1794  O4'   U B  21      29.920  72.100  61.400  1.00  0.00           O
ATOM   1795  C1'   U B  21      28.560  72.450  61.240  1.00  0.00           C
ATOM   1796  H1'   U B  21      28.150  72.340  62.250  1.00  0.00           H
ATOM   1797  N1    U B  21      28.470  73.850  60.780  1.00  0.00           N
ATOM   1798  C6    U B  21      27.500  74.730  61.180  1.00  0.00           C
ATOM   1799  H6    U B  21      26.710  74.330  61.800  1.00  0.00           H
ATOM   1800  C5    U B  21      27.430  75.990  60.690  1.00  0.00           C
ATOM   1801  H5    U B  21      26.620  76.640  60.990  1.00  0.00           H
ATOM   1802  C4    U B  21      28.390  76.560  59.780  1.00  0.00           C
ATOM   1803  O4    U B  21      28.410  77.730  59.400  1.00  0.00           O
ATOM   1804  N3    U B  21      29.240  75.580  59.290  1.00  0.00           N
ATOM   1805  H3    U B  21      29.880  75.810  58.540  1.00  0.00           H
ATOM   1806  C2    U B  21      29.310  74.280  59.770  1.00  0.00           C
ATOM   1807  O2    U B  21      30.170  73.610  59.210  1.00  0.00           O
ATOM   1808  C3'   U B  21      28.850  70.100  60.970  1.00  0.00           C
ATOM   1809  H3'   U B  21      28.960  69.210  60.350  1.00  0.00           H
ATOM   1810  C2'   U B  21      28.180  71.310  60.310  1.00  0.00           C
ATOM   1811 1H2'   U B  21      28.700  71.480  59.370  1.00  0.00           H
ATOM   1812  O2'   U B  21      26.820  71.100  60.010  1.00  0.00           O
ATOM   1813 2HO'   U B  21      26.430  70.510  60.650  1.00  0.00           H
ATOM   1814  O3'   U B  21      28.350  69.880  62.270  1.00  0.00           O
ATOM   1815  P     C B  22      27.070  68.930  62.510  1.00  0.00           P
ATOM   1816  O1P   C B  22      25.910  69.540  61.810  1.00  0.00           O
ATOM   1817  O2P   C B  22      26.940  68.660  63.960  1.00  0.00           O
ATOM   1818  O5'   C B  22      27.470  67.510  61.860  1.00  0.00           O
ATOM   1819  C5'   C B  22      27.180  67.080  60.550  1.00  0.00           C
ATOM   1820 1H5'   C B  22      27.770  67.700  59.870  1.00  0.00           H
ATOM   1821 2H5'   C B  22      26.160  67.260  60.210  1.00  0.00           H
ATOM   1822  C4'   C B  22      27.410  65.590  60.310  1.00  0.00           C
ATOM   1823  H4'   C B  22      27.090  65.380  59.290  1.00  0.00           H
ATOM   1824  O4'   C B  22      28.810  65.460  60.360  1.00  0.00           O
ATOM   1825  C1'   C B  22      29.220  64.410  61.210  1.00  0.00           C
ATOM   1826  H1'   C B  22      29.400  63.520  60.600  1.00  0.00           H
ATOM   1827  N1    C B  22      30.470  64.780  61.900  1.00  0.00           N
ATOM   1828  C6    C B  22      30.660  66.010  62.450  1.00  0.00           C
ATOM   1829  H6    C B  22      29.810  66.670  62.360  1.00  0.00           H
ATOM   1830  C5    C B  22      31.740  66.380  63.180  1.00  0.00           C
ATOM   1831  H5    C B  22      31.820  67.340  63.670  1.00  0.00           H
ATOM   1832  C4    C B  22      32.780  65.410  63.290  1.00  0.00           C
ATOM   1833  N4    C B  22      33.920  65.750  63.900  1.00  0.00           N
ATOM   1834  H41   C B  22      33.990  66.660  64.350  1.00  0.00           H
ATOM   1835  H42   C B  22      34.670  65.090  63.780  1.00  0.00           H
ATOM   1836  N3    C B  22      32.630  64.180  62.780  1.00  0.00           N
ATOM   1837  C2    C B  22      31.520  63.890  62.040  1.00  0.00           C
ATOM   1838  O2    C B  22      31.430  62.740  61.610  1.00  0.00           O
ATOM   1839  C3'   C B  22      26.810  64.560  61.270  1.00  0.00           C
ATOM   1840  H3'   C B  22      26.040  65.100  61.800  1.00  0.00           H
ATOM   1841  C2'   C B  22      28.030  64.220  62.140  1.00  0.00           C
ATOM   1842 1H2'   C B  22      28.070  64.920  62.970  1.00  0.00           H
ATOM   1843  O2'   C B  22      27.910  62.940  62.710  1.00  0.00           O
ATOM   1844 2HO'   C B  22      27.280  62.370  62.250  1.00  0.00           H
ATOM   1845  O3'   C B  22      26.440  63.350  60.650  1.00  0.00           O
ATOM   1846  P     G B  23      24.960  63.170  60.040  1.00  0.00           P
ATOM   1847  O1P   G B  23      24.000  63.440  61.120  1.00  0.00           O
ATOM   1848  O2P   G B  23      24.990  61.870  59.330  1.00  0.00           O
ATOM   1849  O5'   G B  23      24.710  64.390  59.020  1.00  0.00           O
ATOM   1850  C5'   G B  23      25.170  64.390  57.690  1.00  0.00           C
ATOM   1851 1H5'   G B  23      24.680  63.630  57.080  1.00  0.00           H
ATOM   1852 2H5'   G B  23      26.250  64.260  57.570  1.00  0.00           H
ATOM   1853  C4'   G B  23      24.680  65.740  57.190  1.00  0.00           C
ATOM   1854  H4'   G B  23      23.620  65.830  57.410  1.00  0.00           H
ATOM   1855  O4'   G B  23      25.280  66.900  57.730  1.00  0.00           O
ATOM   1856  C1'   G B  23      25.570  67.880  56.750  1.00  0.00           C
ATOM   1857  H1'   G B  23      24.940  68.750  56.960  1.00  0.00           H
ATOM   1858  N9    G B  23      27.000  68.210  56.880  1.00  0.00           N
ATOM   1859  C8    G B  23      27.550  69.450  57.080  1.00  0.00           C
ATOM   1860  H8    G B  23      26.930  70.330  56.930  1.00  0.00           H
ATOM   1861  N7    G B  23      28.820  69.440  57.350  1.00  0.00           N
ATOM   1862  C5    G B  23      29.170  68.090  57.320  1.00  0.00           C
ATOM   1863  C6    G B  23      30.440  67.470  57.470  1.00  0.00           C
ATOM   1864  O6    G B  23      31.590  67.860  57.600  1.00  0.00           O
ATOM   1865  N1    G B  23      30.400  66.080  57.360  1.00  0.00           N
ATOM   1866  H1    G B  23      31.230  65.530  57.520  1.00  0.00           H
ATOM   1867  C2    G B  23      29.190  65.440  57.210  1.00  0.00           C
ATOM   1868  N2    G B  23      29.280  64.120  57.010  1.00  0.00           N
ATOM   1869  H21   G B  23      30.140  63.610  57.160  1.00  0.00           H
ATOM   1870  H22   G B  23      28.480  63.550  56.770  1.00  0.00           H
ATOM   1871  N3    G B  23      28.020  66.010  56.880  1.00  0.00           N
ATOM   1872  C4    G B  23      28.080  67.360  56.910  1.00  0.00           C
ATOM   1873  C3'   G B  23      24.930  65.840  55.690  1.00  0.00           C
ATOM   1874  H3'   G B  23      25.820  65.300  55.380  1.00  0.00           H
ATOM   1875  C2'   G B  23      25.160  67.320  55.390  1.00  0.00           C
ATOM   1876 1H2'   G B  23      25.950  67.540  54.670  1.00  0.00           H
ATOM   1877  O2'   G B  23      23.960  67.920  54.970  1.00  0.00           O
ATOM   1878 2HO'   G B  23      23.590  67.290  54.350  1.00  0.00           H
ATOM   1879  O3'   G B  23      23.890  65.190  54.990  1.00  0.00           O
ATOM   1880  P     G B  24      23.890  65.190  53.380  1.00  0.00           P
ATOM   1881  O1P   G B  24      22.910  66.250  53.080  1.00  0.00           O
ATOM   1882  O2P   G B  24      23.580  63.830  52.880  1.00  0.00           O
ATOM   1883  O5'   G B  24      25.280  65.790  52.820  1.00  0.00           O
ATOM   1884  C5'   G B  24      26.420  64.990  52.610  1.00  0.00           C
ATOM   1885 1H5'   G B  24      26.370  64.480  51.650  1.00  0.00           H
ATOM   1886 2H5'   G B  24      26.460  64.110  53.240  1.00  0.00           H
ATOM   1887  C4'   G B  24      27.690  65.840  52.670  1.00  0.00           C
ATOM   1888  H4'   G B  24      27.480  66.910  52.690  1.00  0.00           H
ATOM   1889  O4'   G B  24      28.400  65.460  53.830  1.00  0.00           O
ATOM   1890  C1'   G B  24      29.740  65.870  53.700  1.00  0.00           C
ATOM   1891  H1'   G B  24      30.020  66.630  54.430  1.00  0.00           H
ATOM   1892  N9    G B  24      30.570  64.690  53.980  1.00  0.00           N
ATOM   1893  C8    G B  24      30.260  63.350  53.970  1.00  0.00           C
ATOM   1894  H8    G B  24      29.250  63.010  53.760  1.00  0.00           H
ATOM   1895  N7    G B  24      31.260  62.550  54.200  1.00  0.00           N
ATOM   1896  C5    G B  24      32.260  63.450  54.550  1.00  0.00           C
ATOM   1897  C6    G B  24      33.620  63.180  54.830  1.00  0.00           C
ATOM   1898  O6    G B  24      34.150  62.080  54.990  1.00  0.00           O
ATOM   1899  N1    G B  24      34.410  64.320  54.990  1.00  0.00           N
ATOM   1900  H1    G B  24      35.380  64.210  55.220  1.00  0.00           H
ATOM   1901  C2    G B  24      33.860  65.590  54.930  1.00  0.00           C
ATOM   1902  N2    G B  24      34.720  66.570  55.210  1.00  0.00           N
ATOM   1903  H21   G B  24      35.700  66.370  55.380  1.00  0.00           H
ATOM   1904  H22   G B  24      34.390  67.520  55.200  1.00  0.00           H
ATOM   1905  N3    G B  24      32.590  65.870  54.630  1.00  0.00           N
ATOM   1906  C4    G B  24      31.840  64.750  54.490  1.00  0.00           C
ATOM   1907  C3'   G B  24      28.740  65.580  51.590  1.00  0.00           C
ATOM   1908  H3'   G B  24      28.920  64.510  51.550  1.00  0.00           H
ATOM   1909  C2'   G B  24      29.960  66.230  52.230  1.00  0.00           C
ATOM   1910 1H2'   G B  24      30.830  65.690  51.840  1.00  0.00           H
ATOM   1911  O2'   G B  24      29.940  67.640  52.140  1.00  0.00           O
ATOM   1912 2HO'   G B  24      30.690  67.780  51.560  1.00  0.00           H
ATOM   1913  O3'   G B  24      28.310  65.990  50.310  1.00  0.00           O
ATOM   1914  P     G B  25      29.170  65.500  49.040  1.00  0.00           P
ATOM   1915  O1P   G B  25      28.590  66.120  47.830  1.00  0.00           O
ATOM   1916  O2P   G B  25      29.130  64.030  49.210  1.00  0.00           O
ATOM   1917  O5'   G B  25      30.700  65.960  49.240  1.00  0.00           O
ATOM   1918  C5'   G B  25      31.180  67.240  48.880  1.00  0.00           C
ATOM   1919 1H5'   G B  25      30.430  67.940  49.260  1.00  0.00           H
ATOM   1920 2H5'   G B  25      31.420  67.260  47.820  1.00  0.00           H
ATOM   1921  C4'   G B  25      32.420  67.680  49.650  1.00  0.00           C
ATOM   1922  H4'   G B  25      32.370  68.770  49.640  1.00  0.00           H
ATOM   1923  O4'   G B  25      32.590  67.180  50.950  1.00  0.00           O
ATOM   1924  C1'   G B  25      33.950  66.880  51.180  1.00  0.00           C
ATOM   1925  H1'   G B  25      34.340  67.330  52.090  1.00  0.00           H
ATOM   1926  N9    G B  25      34.170  65.420  51.300  1.00  0.00           N
ATOM   1927  C8    G B  25      33.320  64.390  51.010  1.00  0.00           C
ATOM   1928  H8    G B  25      32.330  64.510  50.600  1.00  0.00           H
ATOM   1929  N7    G B  25      33.830  63.230  51.310  1.00  0.00           N
ATOM   1930  C5    G B  25      35.120  63.510  51.750  1.00  0.00           C
ATOM   1931  C6    G B  25      36.190  62.680  52.200  1.00  0.00           C
ATOM   1932  O6    G B  25      36.220  61.450  52.280  1.00  0.00           O
ATOM   1933  N1    G B  25      37.350  63.360  52.510  1.00  0.00           N
ATOM   1934  H1    G B  25      38.150  62.750  52.670  1.00  0.00           H
ATOM   1935  C2    G B  25      37.460  64.740  52.520  1.00  0.00           C
ATOM   1936  N2    G B  25      38.700  65.240  52.530  1.00  0.00           N
ATOM   1937  H21   G B  25      39.480  64.610  52.570  1.00  0.00           H
ATOM   1938  H22   G B  25      38.800  66.250  52.540  1.00  0.00           H
ATOM   1939  N3    G B  25      36.430  65.530  52.180  1.00  0.00           N
ATOM   1940  C4    G B  25      35.310  64.860  51.830  1.00  0.00           C
ATOM   1941  C3'   G B  25      33.660  67.240  48.870  1.00  0.00           C
ATOM   1942  H3'   G B  25      33.580  66.170  48.670  1.00  0.00           H
ATOM   1943  C2'   G B  25      34.700  67.420  49.970  1.00  0.00           C
ATOM   1944 1H2'   G B  25      35.650  66.890  49.850  1.00  0.00           H
ATOM   1945  O2'   G B  25      34.940  68.790  50.200  1.00  0.00           O
ATOM   1946 2HO'   G B  25      35.120  69.250  49.380  1.00  0.00           H
ATOM   1947  O3'   G B  25      34.050  68.050  47.780  1.00  0.00           O
ATOM   1948  P     A B  26      35.030  67.520  46.620  1.00  0.00           P
ATOM   1949  O1P   A B  26      35.030  68.580  45.580  1.00  0.00           O
ATOM   1950  O2P   A B  26      34.510  66.200  46.200  1.00  0.00           O
ATOM   1951  O5'   A B  26      36.480  67.280  47.270  1.00  0.00           O
ATOM   1952  C5'   A B  26      37.260  68.370  47.720  1.00  0.00           C
ATOM   1953 1H5'   A B  26      36.790  68.900  48.540  1.00  0.00           H
ATOM   1954 2H5'   A B  26      37.420  69.160  46.980  1.00  0.00           H
ATOM   1955  C4'   A B  26      38.620  67.900  48.230  1.00  0.00           C
ATOM   1956  H4'   A B  26      39.210  68.820  48.310  1.00  0.00           H
ATOM   1957  O4'   A B  26      38.620  67.200  49.450  1.00  0.00           O
ATOM   1958  C1'   A B  26      39.570  66.170  49.370  1.00  0.00           C
ATOM   1959  H1'   A B  26      40.250  66.040  50.220  1.00  0.00           H
ATOM   1960  N9    A B  26      38.860  64.880  49.270  1.00  0.00           N
ATOM   1961  C8    A B  26      37.550  64.550  49.020  1.00  0.00           C
ATOM   1962  H8    A B  26      36.840  65.310  48.730  1.00  0.00           H
ATOM   1963  N7    A B  26      37.290  63.280  49.080  1.00  0.00           N
ATOM   1964  C5    A B  26      38.510  62.720  49.430  1.00  0.00           C
ATOM   1965  C6    A B  26      38.900  61.430  49.820  1.00  0.00           C
ATOM   1966  N6    A B  26      38.080  60.370  49.950  1.00  0.00           N
ATOM   1967  H61   A B  26      37.210  60.510  49.440  1.00  0.00           H
ATOM   1968  H62   A B  26      38.440  59.480  50.240  1.00  0.00           H
ATOM   1969  N1    A B  26      40.190  61.240  50.140  1.00  0.00           N
ATOM   1970  C2    A B  26      41.050  62.240  50.090  1.00  0.00           C
ATOM   1971  H2    A B  26      42.010  62.030  50.540  1.00  0.00           H
ATOM   1972  N3    A B  26      40.770  63.520  49.900  1.00  0.00           N
ATOM   1973  C4    A B  26      39.480  63.680  49.520  1.00  0.00           C
ATOM   1974  C3'   A B  26      39.390  67.050  47.230  1.00  0.00           C
ATOM   1975  H3'   A B  26      38.820  66.160  46.960  1.00  0.00           H
ATOM   1976  C2'   A B  26      40.460  66.500  48.170  1.00  0.00           C
ATOM   1977 1H2'   A B  26      40.920  65.570  47.870  1.00  0.00           H
ATOM   1978  O2'   A B  26      41.440  67.430  48.570  1.00  0.00           O
ATOM   1979 2HO'   A B  26      41.550  68.060  47.860  1.00  0.00           H
ATOM   1980  O3'   A B  26      40.050  67.660  46.140  1.00  0.00           O
ATOM   1981  P     U B  27      40.070  66.900  44.720  1.00  0.00           P
ATOM   1982  O1P   U B  27      40.570  67.790  43.640  1.00  0.00           O
ATOM   1983  O2P   U B  27      38.700  66.360  44.520  1.00  0.00           O
ATOM   1984  O5'   U B  27      41.160  65.770  45.040  1.00  0.00           O
ATOM   1985  C5'   U B  27      42.500  66.160  45.250  1.00  0.00           C
ATOM   1986 1H5'   U B  27      42.540  67.030  45.920  1.00  0.00           H
ATOM   1987 2H5'   U B  27      42.860  66.520  44.290  1.00  0.00           H
ATOM   1988  C4'   U B  27      43.400  65.080  45.830  1.00  0.00           C
ATOM   1989  H4'   U B  27      44.260  65.570  46.270  1.00  0.00           H
ATOM   1990  O4'   U B  27      42.780  64.220  46.760  1.00  0.00           O
ATOM   1991  C1'   U B  27      43.390  62.960  46.840  1.00  0.00           C
ATOM   1992  H1'   U B  27      44.020  62.820  47.720  1.00  0.00           H
ATOM   1993  N1    U B  27      42.330  61.930  46.910  1.00  0.00           N
ATOM   1994  C6    U B  27      41.100  62.150  46.360  1.00  0.00           C
ATOM   1995  H6    U B  27      40.940  63.070  45.830  1.00  0.00           H
ATOM   1996  C5    U B  27      40.130  61.210  46.390  1.00  0.00           C
ATOM   1997  H5    U B  27      39.150  61.360  45.970  1.00  0.00           H
ATOM   1998  C4    U B  27      40.410  59.860  46.850  1.00  0.00           C
ATOM   1999  O4    U B  27      39.640  58.900  46.830  1.00  0.00           O
ATOM   2000  N3    U B  27      41.660  59.740  47.420  1.00  0.00           N
ATOM   2001  H3    U B  27      41.930  58.820  47.750  1.00  0.00           H
ATOM   2002  C2    U B  27      42.660  60.710  47.470  1.00  0.00           C
ATOM   2003  O2    U B  27      43.740  60.500  48.000  1.00  0.00           O
ATOM   2004  C3'   U B  27      43.900  64.110  44.750  1.00  0.00           C
ATOM   2005  H3'   U B  27      43.120  63.880  44.030  1.00  0.00           H
ATOM   2006  C2'   U B  27      44.220  62.860  45.560  1.00  0.00           C
ATOM   2007 1H2'   U B  27      44.020  61.940  45.010  1.00  0.00           H
ATOM   2008  O2'   U B  27      45.570  62.810  45.970  1.00  0.00           O
ATOM   2009 2HO'   U B  27      46.040  62.870  45.140  1.00  0.00           H
ATOM   2010  O3'   U B  27      45.010  64.680  44.100  1.00  0.00           O
ATOM   2011  P     C B  28      45.550  63.950  42.770  1.00  0.00           P
ATOM   2012  O1P   C B  28      46.480  64.950  42.180  1.00  0.00           O
ATOM   2013  O2P   C B  28      44.370  63.560  41.960  1.00  0.00           O
ATOM   2014  O5'   C B  28      46.420  62.690  43.240  1.00  0.00           O
ATOM   2015  C5'   C B  28      47.750  62.850  43.680  1.00  0.00           C
ATOM   2016 1H5'   C B  28      47.730  63.480  44.570  1.00  0.00           H
ATOM   2017 2H5'   C B  28      48.400  63.190  42.880  1.00  0.00           H
ATOM   2018  C4'   C B  28      48.320  61.560  44.270  1.00  0.00           C
ATOM   2019  H4'   C B  28      49.240  61.960  44.710  1.00  0.00           H
ATOM   2020  O4'   C B  28      47.570  61.050  45.350  1.00  0.00           O
ATOM   2021  C1'   C B  28      47.690  59.650  45.440  1.00  0.00           C
ATOM   2022  H1'   C B  28      48.130  59.310  46.370  1.00  0.00           H
ATOM   2023  N1    C B  28      46.370  59.010  45.300  1.00  0.00           N
ATOM   2024  C6    C B  28      45.460  59.490  44.400  1.00  0.00           C
ATOM   2025  H6    C B  28      45.700  60.330  43.770  1.00  0.00           H
ATOM   2026  C5    C B  28      44.200  59.020  44.320  1.00  0.00           C
ATOM   2027  H5    C B  28      43.560  59.520  43.610  1.00  0.00           H
ATOM   2028  C4    C B  28      43.850  58.030  45.290  1.00  0.00           C
ATOM   2029  N4    C B  28      42.610  57.540  45.170  1.00  0.00           N
ATOM   2030  H41   C B  28      42.010  57.820  44.410  1.00  0.00           H
ATOM   2031  H42   C B  28      42.490  56.670  45.680  1.00  0.00           H
ATOM   2032  N3    C B  28      44.760  57.400  46.050  1.00  0.00           N
ATOM   2033  C2    C B  28      46.030  57.880  46.030  1.00  0.00           C
ATOM   2034  O2    C B  28      46.860  57.240  46.660  1.00  0.00           O
ATOM   2035  C3'   C B  28      48.730  60.430  43.330  1.00  0.00           C
ATOM   2036  H3'   C B  28      48.030  60.450  42.490  1.00  0.00           H
ATOM   2037  C2'   C B  28      48.610  59.250  44.290  1.00  0.00           C
ATOM   2038 1H2'   C B  28      48.310  58.370  43.720  1.00  0.00           H
ATOM   2039  O2'   C B  28      49.910  59.110  44.800  1.00  0.00           O
ATOM   2040 2HO'   C B  28      50.400  59.490  44.070  1.00  0.00           H
ATOM   2041  O3'   C B  28      50.050  60.680  42.910  1.00  0.00           O
ATOM   2042  P     C B  29      50.690  60.160  41.530  1.00  0.00           P
ATOM   2043  O1P   C B  29      52.140  60.430  41.600  1.00  0.00           O
ATOM   2044  O2P   C B  29      49.950  60.810  40.430  1.00  0.00           O
ATOM   2045  O5'   C B  29      50.360  58.590  41.370  1.00  0.00           O
ATOM   2046  C5'   C B  29      51.170  57.530  41.830  1.00  0.00           C
ATOM   2047 1H5'   C B  29      51.480  57.720  42.850  1.00  0.00           H
ATOM   2048 2H5'   C B  29      52.060  57.570  41.200  1.00  0.00           H
ATOM   2049  C4'   C B  29      50.440  56.200  41.790  1.00  0.00           C
ATOM   2050  H4'   C B  29      50.980  55.440  42.360  1.00  0.00           H
ATOM   2051  O4'   C B  29      49.160  56.320  42.360  1.00  0.00           O
ATOM   2052  C1'   C B  29      48.430  55.180  41.970  1.00  0.00           C
ATOM   2053  H1'   C B  29      48.510  54.410  42.740  1.00  0.00           H
ATOM   2054  N1    C B  29      47.000  55.510  41.820  1.00  0.00           N
ATOM   2055  C6    C B  29      46.620  56.580  41.060  1.00  0.00           C
ATOM   2056  H6    C B  29      47.340  57.300  40.700  1.00  0.00           H
ATOM   2057  C5    C B  29      45.300  56.870  40.980  1.00  0.00           C
ATOM   2058  H5    C B  29      45.070  57.700  40.340  1.00  0.00           H
ATOM   2059  C4    C B  29      44.360  56.050  41.670  1.00  0.00           C
ATOM   2060  N4    C B  29      43.020  56.050  41.530  1.00  0.00           N
ATOM   2061  H41   C B  29      42.510  56.800  41.080  1.00  0.00           H
ATOM   2062  H42   C B  29      42.540  55.260  41.920  1.00  0.00           H
ATOM   2063  N3    C B  29      44.770  55.050  42.460  1.00  0.00           N
ATOM   2064  C2    C B  29      46.090  54.720  42.500  1.00  0.00           C
ATOM   2065  O2    C B  29      46.470  53.800  43.220  1.00  0.00           O
ATOM   2066  C3'   C B  29      50.070  55.580  40.450  1.00  0.00           C
ATOM   2067  H3'   C B  29      49.710  56.380  39.810  1.00  0.00           H
ATOM   2068  C2'   C B  29      48.960  54.550  40.690  1.00  0.00           C
ATOM   2069 1H2'   C B  29      48.260  54.540  39.860  1.00  0.00           H
ATOM   2070  O2'   C B  29      49.490  53.270  40.950  1.00  0.00           O
ATOM   2071 2HO'   C B  29      49.690  52.860  40.110  1.00  0.00           H
ATOM   2072  O3'   C B  29      51.300  54.960  40.110  1.00  0.00           O
ATOM   2073  P     C B  30      51.820  54.900  38.600  1.00  0.00           P
ATOM   2074  O1P   C B  30      53.190  54.330  38.510  1.00  0.00           O
ATOM   2075  O2P   C B  30      51.680  56.230  37.970  1.00  0.00           O
ATOM   2076  O5'   C B  30      50.780  53.960  37.810  1.00  0.00           O
ATOM   2077  C5'   C B  30      50.970  52.570  37.900  1.00  0.00           C
ATOM   2078 1H5'   C B  30      51.190  52.220  38.910  1.00  0.00           H
ATOM   2079 2H5'   C B  30      51.850  52.270  37.330  1.00  0.00           H
ATOM   2080  C4'   C B  30      49.700  51.800  37.550  1.00  0.00           C
ATOM   2081  H4'   C B  30      50.000  50.750  37.600  1.00  0.00           H
ATOM   2082  O4'   C B  30      48.530  51.940  38.310  1.00  0.00           O
ATOM   2083  C1'   C B  30      47.390  51.520  37.580  1.00  0.00           C
ATOM   2084  H1'   C B  30      47.140  50.530  37.960  1.00  0.00           H
ATOM   2085  N1    C B  30      46.250  52.430  37.810  1.00  0.00           N
ATOM   2086  C6    C B  30      46.420  53.780  37.840  1.00  0.00           C
ATOM   2087  H6    C B  30      47.310  54.360  37.710  1.00  0.00           H
ATOM   2088  C5    C B  30      45.390  54.520  38.320  1.00  0.00           C
ATOM   2089  H5    C B  30      45.600  55.570  38.410  1.00  0.00           H
ATOM   2090  C4    C B  30      44.140  53.870  38.600  1.00  0.00           C
ATOM   2091  N4    C B  30      43.050  54.620  38.820  1.00  0.00           N
ATOM   2092  H41   C B  30      43.090  55.600  38.590  1.00  0.00           H
ATOM   2093  H42   C B  30      42.190  54.110  38.920  1.00  0.00           H
ATOM   2094  N3    C B  30      43.960  52.550  38.550  1.00  0.00           N
ATOM   2095  C2    C B  30      45.040  51.840  38.140  1.00  0.00           C
ATOM   2096  O2    C B  30      44.850  50.620  38.080  1.00  0.00           O
ATOM   2097  C3'   C B  30      49.190  52.030  36.130  1.00  0.00           C
ATOM   2098  H3'   C B  30      49.000  53.090  35.980  1.00  0.00           H
ATOM   2099  C2'   C B  30      47.850  51.280  36.150  1.00  0.00           C
ATOM   2100 1H2'   C B  30      47.100  51.750  35.510  1.00  0.00           H
ATOM   2101  O2'   C B  30      48.010  49.930  35.800  1.00  0.00           O
ATOM   2102 2HO'   C B  30      48.460  49.930  34.950  1.00  0.00           H
ATOM   2103  O3'   C B  30      50.060  51.500  35.160  1.00  0.00           O
ATOM   2104  P     A B  31      49.960  51.610  33.560  1.00  0.00           P
ATOM   2105  O1P   A B  31      51.060  50.930  32.850  1.00  0.00           O
ATOM   2106  O2P   A B  31      49.700  53.050  33.300  1.00  0.00           O
ATOM   2107  O5'   A B  31      48.720  50.670  33.160  1.00  0.00           O
ATOM   2108  C5'   A B  31      47.740  51.030  32.210  1.00  0.00           C
ATOM   2109 1H5'   A B  31      48.030  50.670  31.220  1.00  0.00           H
ATOM   2110 2H5'   A B  31      47.620  52.110  32.220  1.00  0.00           H
ATOM   2111  C4'   A B  31      46.410  50.370  32.550  1.00  0.00           C
ATOM   2112  H4'   A B  31      46.490  49.290  32.400  1.00  0.00           H
ATOM   2113  O4'   A B  31      45.820  50.700  33.790  1.00  0.00           O
ATOM   2114  C1'   A B  31      44.420  50.560  33.720  1.00  0.00           C
ATOM   2115  H1'   A B  31      44.060  49.640  34.190  1.00  0.00           H
ATOM   2116  N9    A B  31      43.860  51.790  34.310  1.00  0.00           N
ATOM   2117  C8    A B  31      44.500  53.000  34.380  1.00  0.00           C
ATOM   2118  H8    A B  31      45.530  53.110  34.090  1.00  0.00           H
ATOM   2119  N7    A B  31      43.810  53.870  35.070  1.00  0.00           N
ATOM   2120  C5    A B  31      42.560  53.270  35.190  1.00  0.00           C
ATOM   2121  C6    A B  31      41.310  53.660  35.670  1.00  0.00           C
ATOM   2122  N6    A B  31      41.020  54.870  36.180  1.00  0.00           N
ATOM   2123  H61   A B  31      41.730  55.580  36.110  1.00  0.00           H
ATOM   2124  H62   A B  31      40.100  55.130  36.510  1.00  0.00           H
ATOM   2125  N1    A B  31      40.200  52.910  35.640  1.00  0.00           N
ATOM   2126  C2    A B  31      40.430  51.690  35.160  1.00  0.00           C
ATOM   2127  H2    A B  31      39.590  51.030  35.070  1.00  0.00           H
ATOM   2128  N3    A B  31      41.500  51.150  34.590  1.00  0.00           N
ATOM   2129  C4    A B  31      42.550  52.000  34.680  1.00  0.00           C
ATOM   2130  C3'   A B  31      45.380  50.800  31.510  1.00  0.00           C
ATOM   2131  H3'   A B  31      45.330  51.870  31.300  1.00  0.00           H
ATOM   2132  C2'   A B  31      44.080  50.500  32.240  1.00  0.00           C
ATOM   2133 1H2'   A B  31      43.430  51.280  31.850  1.00  0.00           H
ATOM   2134  O2'   A B  31      43.670  49.180  31.930  1.00  0.00           O
ATOM   2135 2HO'   A B  31      43.040  49.300  31.220  1.00  0.00           H
ATOM   2136  O3'   A B  31      45.510  50.040  30.320  1.00  0.00           O
ATOM   2137  P     C B  32      44.920  50.550  28.910  1.00  0.00           P
ATOM   2138  O1P   C B  32      45.450  49.690  27.830  1.00  0.00           O
ATOM   2139  O2P   C B  32      45.040  52.020  28.850  1.00  0.00           O
ATOM   2140  O5'   C B  32      43.340  50.270  28.960  1.00  0.00           O
ATOM   2141  C5'   C B  32      42.730  49.010  28.860  1.00  0.00           C
ATOM   2142 1H5'   C B  32      43.190  48.230  29.460  1.00  0.00           H
ATOM   2143 2H5'   C B  32      42.630  48.790  27.790  1.00  0.00           H
ATOM   2144  C4'   C B  32      41.240  49.000  29.230  1.00  0.00           C
ATOM   2145  H4'   C B  32      40.850  47.990  29.260  1.00  0.00           H
ATOM   2146  O4'   C B  32      41.190  49.510  30.540  1.00  0.00           O
ATOM   2147  C1'   C B  32      40.070  50.350  30.710  1.00  0.00           C
ATOM   2148  H1'   C B  32      39.560  49.800  31.500  1.00  0.00           H
ATOM   2149  N1    C B  32      40.320  51.730  31.160  1.00  0.00           N
ATOM   2150  C6    C B  32      41.420  52.360  30.660  1.00  0.00           C
ATOM   2151  H6    C B  32      42.110  51.910  29.960  1.00  0.00           H
ATOM   2152  C5    C B  32      41.740  53.580  31.150  1.00  0.00           C
ATOM   2153  H5    C B  32      42.650  54.040  30.800  1.00  0.00           H
ATOM   2154  C4    C B  32      40.860  54.170  32.120  1.00  0.00           C
ATOM   2155  N4    C B  32      41.170  55.370  32.630  1.00  0.00           N
ATOM   2156  H41   C B  32      42.030  55.870  32.460  1.00  0.00           H
ATOM   2157  H42   C B  32      40.460  55.680  33.280  1.00  0.00           H
ATOM   2158  N3    C B  32      39.770  53.520  32.540  1.00  0.00           N
ATOM   2159  C2    C B  32      39.440  52.290  32.080  1.00  0.00           C
ATOM   2160  O2    C B  32      38.380  51.710  32.320  1.00  0.00           O
ATOM   2161  C3'   C B  32      40.250  49.830  28.410  1.00  0.00           C
ATOM   2162  H3'   C B  32      40.790  50.620  27.900  1.00  0.00           H
ATOM   2163  C2'   C B  32      39.250  50.380  29.420  1.00  0.00           C
ATOM   2164 1H2'   C B  32      39.030  51.410  29.170  1.00  0.00           H
ATOM   2165  O2'   C B  32      38.140  49.500  29.510  1.00  0.00           O
ATOM   2166 2HO'   C B  32      37.930  49.150  28.650  1.00  0.00           H
ATOM   2167  O3'   C B  32      39.560  48.930  27.570  1.00  0.00           O
ATOM   2168  P     C B  33      38.870  49.300  26.160  1.00  0.00           P
ATOM   2169  O1P   C B  33      38.360  48.050  25.570  1.00  0.00           O
ATOM   2170  O2P   C B  33      39.770  50.270  25.490  1.00  0.00           O
ATOM   2171  O5'   C B  33      37.530  50.060  26.640  1.00  0.00           O
ATOM   2172  C5'   C B  33      36.270  49.470  26.840  1.00  0.00           C
ATOM   2173 1H5'   C B  33      36.440  48.650  27.540  1.00  0.00           H
ATOM   2174 2H5'   C B  33      35.920  49.130  25.870  1.00  0.00           H
ATOM   2175  C4'   C B  33      35.320  50.500  27.430  1.00  0.00           C
ATOM   2176  H4'   C B  33      34.390  49.940  27.560  1.00  0.00           H
ATOM   2177  O4'   C B  33      35.690  51.070  28.670  1.00  0.00           O
ATOM   2178  C1'   C B  33      35.290  52.420  28.760  1.00  0.00           C
ATOM   2179  H1'   C B  33      34.640  52.540  29.630  1.00  0.00           H
ATOM   2180  N1    C B  33      36.360  53.440  28.700  1.00  0.00           N
ATOM   2181  C6    C B  33      37.570  53.170  28.140  1.00  0.00           C
ATOM   2182  H6    C B  33      37.720  52.240  27.620  1.00  0.00           H
ATOM   2183  C5    C B  33      38.630  53.950  28.450  1.00  0.00           C
ATOM   2184  H5    C B  33      39.650  53.670  28.220  1.00  0.00           H
ATOM   2185  C4    C B  33      38.410  55.160  29.190  1.00  0.00           C
ATOM   2186  N4    C B  33      39.380  55.960  29.650  1.00  0.00           N
ATOM   2187  H41   C B  33      40.340  55.670  29.490  1.00  0.00           H
ATOM   2188  H42   C B  33      39.230  56.700  30.320  1.00  0.00           H
ATOM   2189  N3    C B  33      37.190  55.500  29.600  1.00  0.00           N
ATOM   2190  C2    C B  33      36.150  54.670  29.290  1.00  0.00           C
ATOM   2191  O2    C B  33      35.030  54.990  29.660  1.00  0.00           O
ATOM   2192  C3'   C B  33      34.940  51.630  26.470  1.00  0.00           C
ATOM   2193  H3'   C B  33      35.860  51.960  25.980  1.00  0.00           H
ATOM   2194  C2'   C B  33      34.380  52.570  27.540  1.00  0.00           C
ATOM   2195 1H2'   C B  33      34.330  53.610  27.220  1.00  0.00           H
ATOM   2196  O2'   C B  33      33.060  52.250  27.900  1.00  0.00           O
ATOM   2197 2HO'   C B  33      32.760  51.570  27.300  1.00  0.00           H
ATOM   2198  O3'   C B  33      33.950  51.240  25.550  1.00  0.00           O
ATOM   2199  P     U B  34      33.710  52.180  24.270  1.00  0.00           P
ATOM   2200  O1P   U B  34      32.570  51.740  23.430  1.00  0.00           O
ATOM   2201  O2P   U B  34      35.010  52.320  23.570  1.00  0.00           O
ATOM   2202  O5'   U B  34      33.440  53.660  24.840  1.00  0.00           O
ATOM   2203  C5'   U B  34      32.130  54.030  25.200  1.00  0.00           C
ATOM   2204 1H5'   U B  34      31.580  53.360  25.850  1.00  0.00           H
ATOM   2205 2H5'   U B  34      31.570  54.030  24.270  1.00  0.00           H
ATOM   2206  C4'   U B  34      32.170  55.430  25.830  1.00  0.00           C
ATOM   2207  H4'   U B  34      31.170  55.620  26.220  1.00  0.00           H
ATOM   2208  O4'   U B  34      33.020  55.590  26.940  1.00  0.00           O
ATOM   2209  C1'   U B  34      33.470  56.930  26.910  1.00  0.00           C
ATOM   2210  H1'   U B  34      33.160  57.500  27.780  1.00  0.00           H
ATOM   2211  N1    U B  34      34.940  57.090  26.890  1.00  0.00           N
ATOM   2212  C6    U B  34      35.640  56.150  26.190  1.00  0.00           C
ATOM   2213  H6    U B  34      35.140  55.260  25.850  1.00  0.00           H
ATOM   2214  C5    U B  34      36.980  56.270  26.050  1.00  0.00           C
ATOM   2215  H5    U B  34      37.510  55.490  25.530  1.00  0.00           H
ATOM   2216  C4    U B  34      37.680  57.440  26.530  1.00  0.00           C
ATOM   2217  O4    U B  34      38.890  57.610  26.400  1.00  0.00           O
ATOM   2218  N3    U B  34      36.880  58.390  27.150  1.00  0.00           N
ATOM   2219  H3    U B  34      37.220  59.300  27.420  1.00  0.00           H
ATOM   2220  C2    U B  34      35.500  58.310  27.220  1.00  0.00           C
ATOM   2221  O2    U B  34      34.890  59.270  27.690  1.00  0.00           O
ATOM   2222  C3'   U B  34      32.380  56.550  24.820  1.00  0.00           C
ATOM   2223  H3'   U B  34      33.280  56.270  24.260  1.00  0.00           H
ATOM   2224  C2'   U B  34      32.760  57.670  25.780  1.00  0.00           C
ATOM   2225 1H2'   U B  34      33.360  58.520  25.460  1.00  0.00           H
ATOM   2226  O2'   U B  34      31.570  58.250  26.260  1.00  0.00           O
ATOM   2227 2HO'   U B  34      30.870  57.840  25.750  1.00  0.00           H
ATOM   2228  O3'   U B  34      31.300  56.960  24.010  1.00  0.00           O
ATOM   2229  P     A B  35      31.540  57.760  22.630  1.00  0.00           P
ATOM   2230  O1P   A B  35      30.260  58.000  21.920  1.00  0.00           O
ATOM   2231  O2P   A B  35      32.620  57.110  21.860  1.00  0.00           O
ATOM   2232  O5'   A B  35      32.220  59.130  23.120  1.00  0.00           O
ATOM   2233  C5'   A B  35      31.480  60.190  23.680  1.00  0.00           C
ATOM   2234 1H5'   A B  35      30.940  59.790  24.540  1.00  0.00           H
ATOM   2235 2H5'   A B  35      30.780  60.400  22.870  1.00  0.00           H
ATOM   2236  C4'   A B  35      32.290  61.440  24.020  1.00  0.00           C
ATOM   2237  H4'   A B  35      31.680  62.270  24.380  1.00  0.00           H
ATOM   2238  O4'   A B  35      33.180  61.150  25.070  1.00  0.00           O
ATOM   2239  C1'   A B  35      34.310  61.960  24.840  1.00  0.00           C
ATOM   2240  H1'   A B  35      34.300  62.690  25.650  1.00  0.00           H
ATOM   2241  N9    A B  35      35.590  61.230  24.860  1.00  0.00           N
ATOM   2242  C8    A B  35      35.840  59.940  24.480  1.00  0.00           C
ATOM   2243  H8    A B  35      35.050  59.330  24.070  1.00  0.00           H
ATOM   2244  N7    A B  35      37.100  59.610  24.400  1.00  0.00           N
ATOM   2245  C5    A B  35      37.680  60.810  24.820  1.00  0.00           C
ATOM   2246  C6    A B  35      39.000  61.250  25.000  1.00  0.00           C
ATOM   2247  N6    A B  35      40.070  60.550  24.580  1.00  0.00           N
ATOM   2248  H61   A B  35      39.950  59.660  24.120  1.00  0.00           H
ATOM   2249  H62   A B  35      40.970  61.000  24.590  1.00  0.00           H
ATOM   2250  N1    A B  35      39.250  62.410  25.610  1.00  0.00           N
ATOM   2251  C2    A B  35      38.250  63.230  25.910  1.00  0.00           C
ATOM   2252  H2    A B  35      38.390  64.180  26.400  1.00  0.00           H
ATOM   2253  N3    A B  35      36.960  62.970  25.800  1.00  0.00           N
ATOM   2254  C4    A B  35      36.790  61.730  25.310  1.00  0.00           C
ATOM   2255  C3'   A B  35      33.070  62.030  22.850  1.00  0.00           C
ATOM   2256  H3'   A B  35      33.630  61.220  22.360  1.00  0.00           H
ATOM   2257  C2'   A B  35      34.080  62.870  23.630  1.00  0.00           C
ATOM   2258 1H2'   A B  35      34.950  62.960  22.980  1.00  0.00           H
ATOM   2259  O2'   A B  35      33.670  64.100  24.170  1.00  0.00           O
ATOM   2260 2HO'   A B  35      34.370  64.710  24.410  1.00  0.00           H
ATOM   2261  O3'   A B  35      32.320  62.720  21.880  1.00  0.00           O
ATOM   2262  P     C B  36      32.930  63.480  20.600  1.00  0.00           P
ATOM   2263  O1P   C B  36      31.790  64.060  19.860  1.00  0.00           O
ATOM   2264  O2P   C B  36      33.810  62.550  19.860  1.00  0.00           O
ATOM   2265  O5'   C B  36      33.870  64.680  21.100  1.00  0.00           O
ATOM   2266  C5'   C B  36      33.340  65.830  21.710  1.00  0.00           C
ATOM   2267 1H5'   C B  36      32.850  65.580  22.650  1.00  0.00           H
ATOM   2268 2H5'   C B  36      32.540  66.150  21.040  1.00  0.00           H
ATOM   2269  C4'   C B  36      34.460  66.800  22.080  1.00  0.00           C
ATOM   2270  H4'   C B  36      34.070  67.570  22.740  1.00  0.00           H
ATOM   2271  O4'   C B  36      35.480  66.140  22.800  1.00  0.00           O
ATOM   2272  C1'   C B  36      36.770  66.650  22.570  1.00  0.00           C
ATOM   2273  H1'   C B  36      37.130  67.160  23.470  1.00  0.00           H
ATOM   2274  N1    C B  36      37.730  65.610  22.170  1.00  0.00           N
ATOM   2275  C6    C B  36      37.350  64.330  21.900  1.00  0.00           C
ATOM   2276  H6    C B  36      36.320  64.060  21.710  1.00  0.00           H
ATOM   2277  C5    C B  36      38.280  63.350  21.870  1.00  0.00           C
ATOM   2278  H5    C B  36      38.020  62.330  21.620  1.00  0.00           H
ATOM   2279  C4    C B  36      39.650  63.680  22.080  1.00  0.00           C
ATOM   2280  N4    C B  36      40.690  62.840  22.140  1.00  0.00           N
ATOM   2281  H41   C B  36      40.550  61.860  21.950  1.00  0.00           H
ATOM   2282  H42   C B  36      41.630  63.190  22.260  1.00  0.00           H
ATOM   2283  N3    C B  36      40.040  64.950  22.300  1.00  0.00           N
ATOM   2284  C2    C B  36      39.080  65.900  22.260  1.00  0.00           C
ATOM   2285  O2    C B  36      39.430  67.060  22.440  1.00  0.00           O
ATOM   2286  C3'   C B  36      35.210  67.490  20.940  1.00  0.00           C
ATOM   2287  H3'   C B  36      35.280  66.810  20.090  1.00  0.00           H
ATOM   2288  C2'   C B  36      36.620  67.710  21.480  1.00  0.00           C
ATOM   2289 1H2'   C B  36      37.210  67.650  20.570  1.00  0.00           H
ATOM   2290  O2'   C B  36      36.650  68.990  22.070  1.00  0.00           O
ATOM   2291 2HO'   C B  36      36.570  69.650  21.380  1.00  0.00           H
ATOM   2292  O3'   C B  36      34.600  68.710  20.570  1.00  0.00           O
ATOM   2293  P     C B  37      34.700  69.410  19.130  1.00  0.00           P
ATOM   2294  O1P   C B  37      33.960  70.690  19.140  1.00  0.00           O
ATOM   2295  O2P   C B  37      34.260  68.410  18.130  1.00  0.00           O
ATOM   2296  O5'   C B  37      36.260  69.700  18.860  1.00  0.00           O
ATOM   2297  C5'   C B  37      36.890  70.860  19.380  1.00  0.00           C
ATOM   2298 1H5'   C B  37      36.730  70.970  20.450  1.00  0.00           H
ATOM   2299 2H5'   C B  37      36.630  71.810  18.920  1.00  0.00           H
ATOM   2300  C4'   C B  37      38.390  70.660  19.190  1.00  0.00           C
ATOM   2301  H4'   C B  37      38.920  71.510  19.600  1.00  0.00           H
ATOM   2302  O4'   C B  37      38.830  69.550  19.950  1.00  0.00           O
ATOM   2303  C1'   C B  37      40.100  69.220  19.430  1.00  0.00           C
ATOM   2304  H1'   C B  37      40.640  69.730  20.220  1.00  0.00           H
ATOM   2305  N1    C B  37      40.480  67.800  19.250  1.00  0.00           N
ATOM   2306  C6    C B  37      39.520  66.920  18.850  1.00  0.00           C
ATOM   2307  H6    C B  37      38.500  67.230  18.630  1.00  0.00           H
ATOM   2308  C5    C B  37      39.810  65.620  18.690  1.00  0.00           C
ATOM   2309  H5    C B  37      39.060  64.840  18.590  1.00  0.00           H
ATOM   2310  C4    C B  37      41.180  65.250  18.840  1.00  0.00           C
ATOM   2311  N4    C B  37      41.450  63.970  19.150  1.00  0.00           N
ATOM   2312  H41   C B  37      40.710  63.300  19.320  1.00  0.00           H
ATOM   2313  H42   C B  37      42.400  63.730  19.400  1.00  0.00           H
ATOM   2314  N3    C B  37      42.150  66.120  19.140  1.00  0.00           N
ATOM   2315  C2    C B  37      41.810  67.420  19.300  1.00  0.00           C
ATOM   2316  O2    C B  37      42.680  68.210  19.660  1.00  0.00           O
ATOM   2317  C3'   C B  37      38.850  70.430  17.750  1.00  0.00           C
ATOM   2318  H3'   C B  37      38.270  69.590  17.380  1.00  0.00           H
ATOM   2319  C2'   C B  37      40.260  69.970  18.110  1.00  0.00           C
ATOM   2320 1H2'   C B  37      40.580  69.300  17.310  1.00  0.00           H
ATOM   2321  O2'   C B  37      41.140  71.040  18.360  1.00  0.00           O
ATOM   2322 2HO'   C B  37      41.590  71.330  17.560  1.00  0.00           H
ATOM   2323  O3'   C B  37      38.840  71.500  16.830  1.00  0.00           O
ATOM   2324  P     C B  38      38.980  71.260  15.250  1.00  0.00           P
ATOM   2325  O1P   C B  38      38.260  72.430  14.690  1.00  0.00           O
ATOM   2326  O2P   C B  38      38.320  69.970  14.980  1.00  0.00           O
ATOM   2327  O5'   C B  38      40.520  71.320  14.780  1.00  0.00           O
ATOM   2328  C5'   C B  38      41.200  72.530  15.030  1.00  0.00           C
ATOM   2329 1H5'   C B  38      40.960  73.080  15.940  1.00  0.00           H
ATOM   2330 2H5'   C B  38      41.000  73.270  14.250  1.00  0.00           H
ATOM   2331  C4'   C B  38      42.700  72.270  15.000  1.00  0.00           C
ATOM   2332  H4'   C B  38      43.250  73.110  15.410  1.00  0.00           H
ATOM   2333  O4'   C B  38      42.960  71.190  15.870  1.00  0.00           O
ATOM   2334  C1'   C B  38      44.210  70.590  15.600  1.00  0.00           C
ATOM   2335  H1'   C B  38      44.890  70.830  16.420  1.00  0.00           H
ATOM   2336  N1    C B  38      44.090  69.120  15.610  1.00  0.00           N
ATOM   2337  C6    C B  38      42.890  68.560  15.290  1.00  0.00           C
ATOM   2338  H6    C B  38      41.920  69.000  15.090  1.00  0.00           H
ATOM   2339  C5    C B  38      42.680  67.230  15.400  1.00  0.00           C
ATOM   2340  H5    C B  38      41.690  66.810  15.310  1.00  0.00           H
ATOM   2341  C4    C B  38      43.820  66.410  15.700  1.00  0.00           C
ATOM   2342  N4    C B  38      43.650  65.190  16.220  1.00  0.00           N
ATOM   2343  H41   C B  38      42.720  64.790  16.280  1.00  0.00           H
ATOM   2344  H42   C B  38      44.440  64.590  16.390  1.00  0.00           H
ATOM   2345  N3    C B  38      45.050  66.930  15.860  1.00  0.00           N
ATOM   2346  C2    C B  38      45.140  68.280  15.910  1.00  0.00           C
ATOM   2347  O2    C B  38      46.250  68.710  16.240  1.00  0.00           O
ATOM   2348  C3'   C B  38      43.360  71.900  13.670  1.00  0.00           C
ATOM   2349  H3'   C B  38      42.720  71.230  13.100  1.00  0.00           H
ATOM   2350  C2'   C B  38      44.570  71.180  14.240  1.00  0.00           C
ATOM   2351 1H2'   C B  38      44.930  70.410  13.550  1.00  0.00           H
ATOM   2352  O2'   C B  38      45.580  72.090  14.610  1.00  0.00           O
ATOM   2353 2HO'   C B  38      45.390  72.810  14.010  1.00  0.00           H
ATOM   2354  O3'   C B  38      43.830  72.830  12.720  1.00  0.00           O
ATOM   2355  P     U B  39      43.880  72.580  11.140  1.00  0.00           P
ATOM   2356  O1P   U B  39      44.570  73.760  10.580  1.00  0.00           O
ATOM   2357  O2P   U B  39      42.550  72.170  10.650  1.00  0.00           O
ATOM   2358  O5'   U B  39      44.750  71.230  10.980  1.00  0.00           O
ATOM   2359  C5'   U B  39      46.160  71.200  11.020  1.00  0.00           C
ATOM   2360 1H5'   U B  39      46.470  71.840  11.850  1.00  0.00           H
ATOM   2361 2H5'   U B  39      46.540  71.710  10.140  1.00  0.00           H
ATOM   2362  C4'   U B  39      46.870  69.850  11.090  1.00  0.00           C
ATOM   2363  H4'   U B  39      47.940  70.050  11.060  1.00  0.00           H
ATOM   2364  O4'   U B  39      46.500  69.090  12.210  1.00  0.00           O
ATOM   2365  C1'   U B  39      46.680  67.730  11.870  1.00  0.00           C
ATOM   2366  H1'   U B  39      47.560  67.330  12.380  1.00  0.00           H
ATOM   2367  N1    U B  39      45.500  66.940  12.260  1.00  0.00           N
ATOM   2368  C6    U B  39      44.220  67.360  12.030  1.00  0.00           C
ATOM   2369  H6    U B  39      44.080  68.350  11.600  1.00  0.00           H
ATOM   2370  C5    U B  39      43.200  66.490  12.170  1.00  0.00           C
ATOM   2371  H5    U B  39      42.200  66.840  11.940  1.00  0.00           H
ATOM   2372  C4    U B  39      43.350  65.110  12.550  1.00  0.00           C
ATOM   2373  O4    U B  39      42.480  64.240  12.630  1.00  0.00           O
ATOM   2374  N3    U B  39      44.640  64.850  13.000  1.00  0.00           N
ATOM   2375  H3    U B  39      44.940  63.930  13.290  1.00  0.00           H
ATOM   2376  C2    U B  39      45.730  65.660  12.740  1.00  0.00           C
ATOM   2377  O2    U B  39      46.860  65.210  12.950  1.00  0.00           O
ATOM   2378  C3'   U B  39      46.710  68.970   9.860  1.00  0.00           C
ATOM   2379  H3'   U B  39      45.670  69.090   9.550  1.00  0.00           H
ATOM   2380  C2'   U B  39      46.960  67.550  10.380  1.00  0.00           C
ATOM   2381 1H2'   U B  39      46.240  66.880   9.920  1.00  0.00           H
ATOM   2382  O2'   U B  39      48.310  67.160  10.290  1.00  0.00           O
ATOM   2383 2HO'   U B  39      48.570  67.270   9.370  1.00  0.00           H
ATOM   2384  O3'   U B  39      47.630  69.250   8.820  1.00  0.00           O
ATOM   2385  P     G B  40      47.400  68.780   7.300  1.00  0.00           P
ATOM   2386  O1P   G B  40      47.840  69.780   6.310  1.00  0.00           O
ATOM   2387  O2P   G B  40      46.040  68.230   7.100  1.00  0.00           O
ATOM   2388  O5'   G B  40      48.440  67.550   7.410  1.00  0.00           O
ATOM   2389  C5'   G B  40      49.840  67.680   7.480  1.00  0.00           C
ATOM   2390 1H5'   G B  40      50.130  68.220   8.380  1.00  0.00           H
ATOM   2391 2H5'   G B  40      50.220  68.330   6.690  1.00  0.00           H
ATOM   2392  C4'   G B  40      50.570  66.350   7.380  1.00  0.00           C
ATOM   2393  H4'   G B  40      51.610  66.600   7.160  1.00  0.00           H
ATOM   2394  O4'   G B  40      50.510  65.610   8.580  1.00  0.00           O
ATOM   2395  C1'   G B  40      50.300  64.270   8.180  1.00  0.00           C
ATOM   2396  H1'   G B  40      51.020  63.650   8.710  1.00  0.00           H
ATOM   2397  N9    G B  40      48.970  63.680   8.410  1.00  0.00           N
ATOM   2398  C8    G B  40      47.830  64.420   8.600  1.00  0.00           C
ATOM   2399  H8    G B  40      47.780  65.500   8.580  1.00  0.00           H
ATOM   2400  N7    G B  40      46.780  63.700   8.890  1.00  0.00           N
ATOM   2401  C5    G B  40      47.220  62.390   8.800  1.00  0.00           C
ATOM   2402  C6    G B  40      46.570  61.150   9.040  1.00  0.00           C
ATOM   2403  O6    G B  40      45.400  60.860   9.260  1.00  0.00           O
ATOM   2404  N1    G B  40      47.480  60.110   9.210  1.00  0.00           N
ATOM   2405  H1    G B  40      47.040  59.220   9.330  1.00  0.00           H
ATOM   2406  C2    G B  40      48.800  60.210   8.810  1.00  0.00           C
ATOM   2407  N2    G B  40      49.430  59.050   8.610  1.00  0.00           N
ATOM   2408  H21   G B  40      48.980  58.150   8.730  1.00  0.00           H
ATOM   2409  H22   G B  40      50.440  59.030   8.500  1.00  0.00           H
ATOM   2410  N3    G B  40      49.460  61.340   8.540  1.00  0.00           N
ATOM   2411  C4    G B  40      48.580  62.370   8.630  1.00  0.00           C
ATOM   2412  C3'   G B  40      50.070  65.460   6.240  1.00  0.00           C
ATOM   2413  H3'   G B  40      48.990  65.440   6.060  1.00  0.00           H
ATOM   2414  C2'   G B  40      50.550  64.080   6.690  1.00  0.00           C
ATOM   2415 1H2'   G B  40      49.930  63.290   6.280  1.00  0.00           H
ATOM   2416  O2'   G B  40      51.940  63.880   6.550  1.00  0.00           O
ATOM   2417 2HO'   G B  40      52.080  62.940   6.670  1.00  0.00           H
ATOM   2418  O3'   G B  40      50.780  65.690   5.050  1.00  0.00           O
ATOM   2419  P     C B  41      50.210  65.170   3.630  1.00  0.00           P
ATOM   2420  O1P   C B  41      51.200  65.740   2.700  1.00  0.00           O
ATOM   2421  O2P   C B  41      48.760  65.470   3.540  1.00  0.00           O
ATOM   2422  O5'   C B  41      50.240  63.560   3.610  1.00  0.00           O
ATOM   2423  C5'   C B  41      51.470  62.880   3.490  1.00  0.00           C
ATOM   2424 1H5'   C B  41      52.190  63.330   4.170  1.00  0.00           H
ATOM   2425 2H5'   C B  41      51.880  63.010   2.490  1.00  0.00           H
ATOM   2426  C4'   C B  41      51.260  61.390   3.760  1.00  0.00           C
ATOM   2427  H4'   C B  41      52.250  60.960   3.870  1.00  0.00           H
ATOM   2428  O4'   C B  41      50.550  61.200   4.970  1.00  0.00           O
ATOM   2429  C1'   C B  41      49.860  59.970   4.940  1.00  0.00           C
ATOM   2430  H1'   C B  41      50.390  59.320   5.640  1.00  0.00           H
ATOM   2431  N1    C B  41      48.440  60.240   5.200  1.00  0.00           N
ATOM   2432  C6    C B  41      47.860  61.470   5.130  1.00  0.00           C
ATOM   2433  H6    C B  41      48.530  62.290   4.950  1.00  0.00           H
ATOM   2434  C5    C B  41      46.580  61.770   5.450  1.00  0.00           C
ATOM   2435  H5    C B  41      46.170  62.740   5.230  1.00  0.00           H
ATOM   2436  C4    C B  41      45.800  60.630   5.820  1.00  0.00           C
ATOM   2437  N4    C B  41      44.560  60.820   6.280  1.00  0.00           N
ATOM   2438  H41   C B  41      44.170  61.740   6.360  1.00  0.00           H
ATOM   2439  H42   C B  41      44.090  59.970   6.580  1.00  0.00           H
ATOM   2440  N3    C B  41      46.290  59.380   5.900  1.00  0.00           N
ATOM   2441  C2    C B  41      47.590  59.200   5.540  1.00  0.00           C
ATOM   2442  O2    C B  41      48.050  58.070   5.730  1.00  0.00           O
ATOM   2443  C3'   C B  41      50.420  60.610   2.750  1.00  0.00           C
ATOM   2444  H3'   C B  41      49.560  61.150   2.380  1.00  0.00           H
ATOM   2445  C2'   C B  41      50.050  59.360   3.550  1.00  0.00           C
ATOM   2446 1H2'   C B  41      49.140  58.890   3.180  1.00  0.00           H
ATOM   2447  O2'   C B  41      51.090  58.410   3.610  1.00  0.00           O
ATOM   2448 2HO'   C B  41      51.950  58.710   3.310  1.00  0.00           H
ATOM   2449  O3'   C B  41      51.210  60.250   1.640  1.00  0.00           O
ATOM   2450  P     C B  42      50.560  59.790   0.230  1.00  0.00           P
ATOM   2451  O1P   C B  42      51.690  59.500  -0.670  1.00  0.00           O
ATOM   2452  O2P   C B  42      49.660  60.920  -0.100  1.00  0.00           O
ATOM   2453  O5'   C B  42      49.610  58.500   0.360  1.00  0.00           O
ATOM   2454  C5'   C B  42      50.160  57.220   0.570  1.00  0.00           C
ATOM   2455 1H5'   C B  42      50.840  57.200   1.420  1.00  0.00           H
ATOM   2456 2H5'   C B  42      50.620  57.000  -0.390  1.00  0.00           H
ATOM   2457  C4'   C B  42      49.020  56.200   0.670  1.00  0.00           C
ATOM   2458  H4'   C B  42      49.350  55.160   0.660  1.00  0.00           H
ATOM   2459  O4'   C B  42      48.220  56.410   1.810  1.00  0.00           O
ATOM   2460  C1'   C B  42      46.900  55.960   1.590  1.00  0.00           C
ATOM   2461  H1'   C B  42      46.740  54.990   2.070  1.00  0.00           H
ATOM   2462  N1    C B  42      45.860  56.900   2.060  1.00  0.00           N
ATOM   2463  C6    C B  42      46.100  58.240   2.090  1.00  0.00           C
ATOM   2464  H6    C B  42      46.970  58.620   1.580  1.00  0.00           H
ATOM   2465  C5    C B  42      45.310  59.110   2.750  1.00  0.00           C
ATOM   2466  H5    C B  42      45.570  60.160   2.650  1.00  0.00           H
ATOM   2467  C4    C B  42      44.110  58.530   3.270  1.00  0.00           C
ATOM   2468  N4    C B  42      43.260  59.240   4.020  1.00  0.00           N
ATOM   2469  H41   C B  42      43.470  60.230   3.960  1.00  0.00           H
ATOM   2470  H42   C B  42      42.390  58.910   4.420  1.00  0.00           H
ATOM   2471  N3    C B  42      43.760  57.250   3.060  1.00  0.00           N
ATOM   2472  C2    C B  42      44.620  56.410   2.440  1.00  0.00           C
ATOM   2473  O2    C B  42      44.290  55.230   2.360  1.00  0.00           O
ATOM   2474  C3'   C B  42      48.010  56.390  -0.460  1.00  0.00           C
ATOM   2475  H3'   C B  42      47.750  57.420  -0.690  1.00  0.00           H
ATOM   2476  C2'   C B  42      46.790  55.660   0.100  1.00  0.00           C
ATOM   2477 1H2'   C B  42      45.970  56.090  -0.480  1.00  0.00           H
ATOM   2478  O2'   C B  42      46.830  54.250  -0.040  1.00  0.00           O
ATOM   2479 2HO'   C B  42      47.720  53.950   0.120  1.00  0.00           H
ATOM   2480  O3'   C B  42      48.520  55.770  -1.620  1.00  0.00           O
ATOM   2481  H3T   C B  42      47.810  55.860  -2.260  1.00  0.00           H
TER
ENDMDL
