# Supplementary material for: Structural insights into the Middle East respiratory syndrome coronavirus 4a protein and its dsRNA binding mechanism
Source: Sci Rep. 2017 Sep 12;7:11362. doi: 10.1038/s41598-017-11736-6 (PMC5596018; doi:10.1038/s41598-017-11736-6)
Supplement: Supplementary file 2 — PDB files [file 41598_2017_11736_MOESM2_ESM.zip › PDBs/N8A-AS.pdb]

TITLE     Protein in water t= 199000.00000
REMARK    THIS IS A SIMULATION BOX
CRYST1   90.904   90.904   90.904  90.00  90.00  90.00 P 1           1
MODEL        1
ATOM      1  N   TYR A   3      54.370  40.250  48.830  1.00  0.00           N
ATOM      2  H1  TYR A   3      54.310  39.640  48.020  1.00  0.00           H
ATOM      3  H2  TYR A   3      55.270  40.050  49.240  1.00  0.00           H
ATOM      4  H3  TYR A   3      53.650  40.020  49.500  1.00  0.00           H
ATOM      5  CA  TYR A   3      54.480  41.670  48.430  1.00  0.00           C
ATOM      6  HA  TYR A   3      55.380  41.710  47.810  1.00  0.00           H
ATOM      7  CB  TYR A   3      53.230  42.210  47.760  1.00  0.00           C
ATOM      8  HB1 TYR A   3      53.400  43.240  47.450  1.00  0.00           H
ATOM      9  HB2 TYR A   3      52.360  42.120  48.390  1.00  0.00           H
ATOM     10  CG  TYR A   3      53.120  41.580  46.390  1.00  0.00           C
ATOM     11  CD1 TYR A   3      52.060  40.690  46.160  1.00  0.00           C
ATOM     12  HD1 TYR A   3      51.330  40.410  46.910  1.00  0.00           H
ATOM     13  CE1 TYR A   3      51.910  40.100  44.900  1.00  0.00           C
ATOM     14  HE1 TYR A   3      51.150  39.340  44.740  1.00  0.00           H
ATOM     15  CZ  TYR A   3      52.800  40.430  43.850  1.00  0.00           C
ATOM     16  OH  TYR A   3      52.640  39.940  42.590  1.00  0.00           O
ATOM     17  HH  TYR A   3      53.310  40.270  41.980  1.00  0.00           H
ATOM     18  CE2 TYR A   3      53.890  41.280  44.090  1.00  0.00           C
ATOM     19  HE2 TYR A   3      54.690  41.430  43.400  1.00  0.00           H
ATOM     20  CD2 TYR A   3      53.970  41.910  45.340  1.00  0.00           C
ATOM     21  HD2 TYR A   3      54.720  42.680  45.520  1.00  0.00           H
ATOM     22  C   TYR A   3      54.720  42.540  49.670  1.00  0.00           C
ATOM     23  O   TYR A   3      55.470  43.510  49.610  1.00  0.00           O
ATOM     24  N   VAL A   4      54.000  42.410  50.780  1.00  0.00           N
ATOM     25  H   VAL A   4      53.190  41.810  50.880  1.00  0.00           H
ATOM     26  CA  VAL A   4      54.010  43.330  51.900  1.00  0.00           C
ATOM     27  HA  VAL A   4      54.880  43.970  51.770  1.00  0.00           H
ATOM     28  CB  VAL A   4      52.770  44.200  52.010  1.00  0.00           C
ATOM     29  HB  VAL A   4      52.860  44.840  52.900  1.00  0.00           H
ATOM     30  CG1 VAL A   4      52.800  45.310  50.950  1.00  0.00           C
ATOM     31 1HG1 VAL A   4      52.240  44.800  50.170  1.00  0.00           H
ATOM     32 2HG1 VAL A   4      52.340  46.210  51.350  1.00  0.00           H
ATOM     33 3HG1 VAL A   4      53.850  45.550  50.760  1.00  0.00           H
ATOM     34  CG2 VAL A   4      51.430  43.470  52.020  1.00  0.00           C
ATOM     35 1HG2 VAL A   4      51.340  42.950  52.980  1.00  0.00           H
ATOM     36 2HG2 VAL A   4      50.550  44.110  52.050  1.00  0.00           H
ATOM     37 3HG2 VAL A   4      51.450  42.800  51.160  1.00  0.00           H
ATOM     38  C   VAL A   4      54.300  42.720  53.270  1.00  0.00           C
ATOM     39  O   VAL A   4      54.200  43.400  54.290  1.00  0.00           O
ATOM     40  N   SER A   5      54.700  41.450  53.370  1.00  0.00           N
ATOM     41  H   SER A   5      54.750  40.940  52.510  1.00  0.00           H
ATOM     42  CA  SER A   5      55.170  40.740  54.540  1.00  0.00           C
ATOM     43  HA  SER A   5      54.370  40.750  55.280  1.00  0.00           H
ATOM     44  CB  SER A   5      55.400  39.270  54.170  1.00  0.00           C
ATOM     45  HB1 SER A   5      55.660  38.770  55.110  1.00  0.00           H
ATOM     46  HB2 SER A   5      56.180  39.220  53.400  1.00  0.00           H
ATOM     47  OG  SER A   5      54.210  38.730  53.670  1.00  0.00           O
ATOM     48  HG  SER A   5      54.060  38.990  52.750  1.00  0.00           H
ATOM     49  C   SER A   5      56.350  41.430  55.190  1.00  0.00           C
ATOM     50  O   SER A   5      56.490  41.200  56.390  1.00  0.00           O
ATOM     51  N   LEU A   6      57.070  42.360  54.560  1.00  0.00           N
ATOM     52  H   LEU A   6      56.960  42.390  53.560  1.00  0.00           H
ATOM     53  CA  LEU A   6      58.090  43.250  55.090  1.00  0.00           C
ATOM     54  HA  LEU A   6      58.990  42.680  55.330  1.00  0.00           H
ATOM     55  CB  LEU A   6      58.440  44.230  53.980  1.00  0.00           C
ATOM     56  HB1 LEU A   6      57.620  44.900  53.740  1.00  0.00           H
ATOM     57  HB2 LEU A   6      58.750  43.670  53.100  1.00  0.00           H
ATOM     58  CG  LEU A   6      59.560  45.250  54.190  1.00  0.00           C
ATOM     59  HG  LEU A   6      59.220  45.920  54.980  1.00  0.00           H
ATOM     60  CD1 LEU A   6      60.890  44.620  54.600  1.00  0.00           C
ATOM     61 1HD1 LEU A   6      61.420  44.080  53.800  1.00  0.00           H
ATOM     62 2HD1 LEU A   6      61.600  45.380  54.930  1.00  0.00           H
ATOM     63 3HD1 LEU A   6      60.700  43.950  55.430  1.00  0.00           H
ATOM     64  CD2 LEU A   6      59.790  46.090  52.930  1.00  0.00           C
ATOM     65 1HD2 LEU A   6      58.900  46.620  52.600  1.00  0.00           H
ATOM     66 2HD2 LEU A   6      60.530  46.850  53.170  1.00  0.00           H
ATOM     67 3HD2 LEU A   6      60.050  45.380  52.140  1.00  0.00           H
ATOM     68  C   LEU A   6      57.590  43.990  56.320  1.00  0.00           C
ATOM     69  O   LEU A   6      58.350  44.250  57.250  1.00  0.00           O
ATOM     70  N   LEU A   7      56.320  44.420  56.260  1.00  0.00           N
ATOM     71  H   LEU A   7      55.890  44.270  55.360  1.00  0.00           H
ATOM     72  CA  LEU A   7      55.570  45.210  57.200  1.00  0.00           C
ATOM     73  HA  LEU A   7      56.260  45.500  57.990  1.00  0.00           H
ATOM     74  CB  LEU A   7      55.060  46.550  56.660  1.00  0.00           C
ATOM     75  HB1 LEU A   7      54.280  46.830  57.360  1.00  0.00           H
ATOM     76  HB2 LEU A   7      54.570  46.450  55.700  1.00  0.00           H
ATOM     77  CG  LEU A   7      56.130  47.630  56.560  1.00  0.00           C
ATOM     78  HG  LEU A   7      57.010  47.120  56.170  1.00  0.00           H
ATOM     79  CD1 LEU A   7      55.870  48.760  55.560  1.00  0.00           C
ATOM     80 1HD1 LEU A   7      55.490  48.370  54.620  1.00  0.00           H
ATOM     81 2HD1 LEU A   7      55.130  49.440  55.980  1.00  0.00           H
ATOM     82 3HD1 LEU A   7      56.730  49.400  55.360  1.00  0.00           H
ATOM     83  CD2 LEU A   7      56.470  48.140  57.960  1.00  0.00           C
ATOM     84 1HD2 LEU A   7      55.530  48.410  58.470  1.00  0.00           H
ATOM     85 2HD2 LEU A   7      56.980  47.380  58.540  1.00  0.00           H
ATOM     86 3HD2 LEU A   7      57.090  49.040  57.920  1.00  0.00           H
ATOM     87  C   LEU A   7      54.440  44.460  57.880  1.00  0.00           C
ATOM     88  O   LEU A   7      54.120  44.790  59.020  1.00  0.00           O
ATOM     89  N   ALA A   8      53.710  43.590  57.160  1.00  0.00           N
ATOM     90  H   ALA A   8      53.940  43.430  56.190  1.00  0.00           H
ATOM     91  CA  ALA A   8      52.540  42.930  57.670  1.00  0.00           C
ATOM     92  HA  ALA A   8      51.800  43.640  58.050  1.00  0.00           H
ATOM     93  CB  ALA A   8      51.930  42.020  56.600  1.00  0.00           C
ATOM     94  HB1 ALA A   8      50.960  41.610  56.900  1.00  0.00           H
ATOM     95  HB2 ALA A   8      51.710  42.530  55.670  1.00  0.00           H
ATOM     96  HB3 ALA A   8      52.580  41.200  56.340  1.00  0.00           H
ATOM     97  C   ALA A   8      52.840  42.130  58.930  1.00  0.00           C
ATOM     98  O   ALA A   8      52.050  42.160  59.860  1.00  0.00           O
ATOM     99  N   GLN A   9      54.070  41.590  58.990  1.00  0.00           N
ATOM    100  H   GLN A   9      54.620  41.610  58.160  1.00  0.00           H
ATOM    101  CA  GLN A   9      54.550  40.920  60.180  1.00  0.00           C
ATOM    102  HA  GLN A   9      53.920  40.050  60.310  1.00  0.00           H
ATOM    103  CB  GLN A   9      55.950  40.420  59.860  1.00  0.00           C
ATOM    104  HB1 GLN A   9      55.870  39.640  59.090  1.00  0.00           H
ATOM    105  HB2 GLN A   9      56.170  39.810  60.730  1.00  0.00           H
ATOM    106  CG  GLN A   9      57.050  41.480  59.810  1.00  0.00           C
ATOM    107  HG1 GLN A   9      57.240  41.940  60.780  1.00  0.00           H
ATOM    108  HG2 GLN A   9      56.750  42.260  59.090  1.00  0.00           H
ATOM    109  CD  GLN A   9      58.320  40.770  59.410  1.00  0.00           C
ATOM    110  OE1 GLN A   9      59.240  40.520  60.190  1.00  0.00           O
ATOM    111  NE2 GLN A   9      58.530  40.610  58.100  1.00  0.00           N
ATOM    112 1HE2 GLN A   9      57.700  40.630  57.540  1.00  0.00           H
ATOM    113 2HE2 GLN A   9      59.320  40.000  57.910  1.00  0.00           H
ATOM    114  C   GLN A   9      54.550  41.680  61.500  1.00  0.00           C
ATOM    115  O   GLN A   9      54.500  41.080  62.570  1.00  0.00           O
ATOM    116  N   ILE A  10      54.470  43.010  61.400  1.00  0.00           N
ATOM    117  H   ILE A  10      54.400  43.430  60.480  1.00  0.00           H
ATOM    118  CA  ILE A  10      54.340  43.900  62.540  1.00  0.00           C
ATOM    119  HA  ILE A  10      54.630  43.320  63.410  1.00  0.00           H
ATOM    120  CB  ILE A  10      55.080  45.210  62.310  1.00  0.00           C
ATOM    121  HB  ILE A  10      54.570  45.800  61.540  1.00  0.00           H
ATOM    122  CG2 ILE A  10      54.890  46.000  63.610  1.00  0.00           C
ATOM    123 1HG2 ILE A  10      53.910  45.960  64.090  1.00  0.00           H
ATOM    124 2HG2 ILE A  10      55.660  45.700  64.330  1.00  0.00           H
ATOM    125 3HG2 ILE A  10      55.080  47.060  63.450  1.00  0.00           H
ATOM    126  CG1 ILE A  10      56.510  44.990  61.800  1.00  0.00           C
ATOM    127 1HG1 ILE A  10      56.580  44.390  60.890  1.00  0.00           H
ATOM    128 2HG1 ILE A  10      57.150  44.540  62.550  1.00  0.00           H
ATOM    129  CD  ILE A  10      57.180  46.330  61.470  1.00  0.00           C
ATOM    130  HD1 ILE A  10      58.210  46.200  61.180  1.00  0.00           H
ATOM    131  HD2 ILE A  10      56.730  46.770  60.580  1.00  0.00           H
ATOM    132  HD3 ILE A  10      57.080  47.050  62.270  1.00  0.00           H
ATOM    133  C   ILE A  10      52.850  44.160  62.670  1.00  0.00           C
ATOM    134  O   ILE A  10      52.370  43.900  63.770  1.00  0.00           O
ATOM    135  N   TRP A  11      52.110  44.620  61.660  1.00  0.00           N
ATOM    136  H   TRP A  11      52.530  44.770  60.750  1.00  0.00           H
ATOM    137  CA  TRP A  11      50.760  45.120  61.870  1.00  0.00           C
ATOM    138  HA  TRP A  11      50.610  45.670  62.800  1.00  0.00           H
ATOM    139  CB  TRP A  11      50.390  46.080  60.760  1.00  0.00           C
ATOM    140  HB1 TRP A  11      51.310  46.640  60.540  1.00  0.00           H
ATOM    141  HB2 TRP A  11      49.700  46.840  61.150  1.00  0.00           H
ATOM    142  CG  TRP A  11      49.760  45.590  59.500  1.00  0.00           C
ATOM    143  CD1 TRP A  11      48.560  44.940  59.450  1.00  0.00           C
ATOM    144  HD1 TRP A  11      47.980  44.690  60.320  1.00  0.00           H
ATOM    145  NE1 TRP A  11      48.330  44.560  58.140  1.00  0.00           N
ATOM    146  HE1 TRP A  11      47.590  43.930  57.880  1.00  0.00           H
ATOM    147  CE2 TRP A  11      49.370  44.890  57.290  1.00  0.00           C
ATOM    148  CZ2 TRP A  11      49.640  44.710  55.930  1.00  0.00           C
ATOM    149  HZ2 TRP A  11      49.030  44.140  55.250  1.00  0.00           H
ATOM    150  CH2 TRP A  11      50.680  45.420  55.330  1.00  0.00           C
ATOM    151  HH2 TRP A  11      50.910  45.430  54.270  1.00  0.00           H
ATOM    152  CZ3 TRP A  11      51.410  46.350  56.060  1.00  0.00           C
ATOM    153  HZ3 TRP A  11      52.200  47.000  55.680  1.00  0.00           H
ATOM    154  CE3 TRP A  11      51.170  46.470  57.440  1.00  0.00           C
ATOM    155  HE3 TRP A  11      51.840  47.050  58.050  1.00  0.00           H
ATOM    156  CD2 TRP A  11      50.190  45.720  58.110  1.00  0.00           C
ATOM    157  C   TRP A  11      49.690  44.060  62.040  1.00  0.00           C
ATOM    158  O   TRP A  11      48.760  44.220  62.830  1.00  0.00           O
ATOM    159  N   GLN A  12      49.890  42.870  61.460  1.00  0.00           N
ATOM    160  H   GLN A  12      50.570  42.770  60.730  1.00  0.00           H
ATOM    161  CA  GLN A  12      49.230  41.630  61.790  1.00  0.00           C
ATOM    162  HA  GLN A  12      48.180  41.910  61.840  1.00  0.00           H
ATOM    163  CB  GLN A  12      49.310  40.530  60.740  1.00  0.00           C
ATOM    164  HB1 GLN A  12      48.660  39.690  61.040  1.00  0.00           H
ATOM    165  HB2 GLN A  12      50.330  40.160  60.760  1.00  0.00           H
ATOM    166  CG  GLN A  12      48.800  41.050  59.400  1.00  0.00           C
ATOM    167  HG1 GLN A  12      48.950  40.280  58.640  1.00  0.00           H
ATOM    168  HG2 GLN A  12      49.300  41.950  59.040  1.00  0.00           H
ATOM    169  CD  GLN A  12      47.310  41.380  59.510  1.00  0.00           C
ATOM    170  OE1 GLN A  12      46.890  42.520  59.660  1.00  0.00           O
ATOM    171  NE2 GLN A  12      46.420  40.390  59.450  1.00  0.00           N
ATOM    172 1HE2 GLN A  12      46.650  39.440  59.170  1.00  0.00           H
ATOM    173 2HE2 GLN A  12      45.450  40.620  59.600  1.00  0.00           H
ATOM    174  C   GLN A  12      49.450  41.060  63.190  1.00  0.00           C
ATOM    175  O   GLN A  12      48.920  40.000  63.480  1.00  0.00           O
ATOM    176  N   LYS A  13      50.130  41.790  64.080  1.00  0.00           N
ATOM    177  H   LYS A  13      50.380  42.720  63.790  1.00  0.00           H
ATOM    178  CA  LYS A  13      50.530  41.300  65.380  1.00  0.00           C
ATOM    179  HA  LYS A  13      49.800  40.510  65.600  1.00  0.00           H
ATOM    180  CB  LYS A  13      51.950  40.730  65.380  1.00  0.00           C
ATOM    181  HB1 LYS A  13      52.600  41.570  65.620  1.00  0.00           H
ATOM    182  HB2 LYS A  13      52.130  40.320  64.390  1.00  0.00           H
ATOM    183  CG  LYS A  13      52.010  39.570  66.370  1.00  0.00           C
ATOM    184  HG1 LYS A  13      51.090  39.010  66.530  1.00  0.00           H
ATOM    185  HG2 LYS A  13      52.210  40.030  67.330  1.00  0.00           H
ATOM    186  CD  LYS A  13      53.100  38.530  66.130  1.00  0.00           C
ATOM    187  HD1 LYS A  13      53.980  39.010  65.690  1.00  0.00           H
ATOM    188  HD2 LYS A  13      52.720  37.830  65.390  1.00  0.00           H
ATOM    189  CE  LYS A  13      53.680  37.580  67.170  1.00  0.00           C
ATOM    190  HE1 LYS A  13      54.110  38.170  67.960  1.00  0.00           H
ATOM    191  HE2 LYS A  13      54.470  37.030  66.670  1.00  0.00           H
ATOM    192  NZ  LYS A  13      52.640  36.700  67.750  1.00  0.00           N
ATOM    193  HZ1 LYS A  13      51.830  36.520  67.170  1.00  0.00           H
ATOM    194  HZ2 LYS A  13      53.080  35.800  67.770  1.00  0.00           H
ATOM    195  HZ3 LYS A  13      52.340  36.970  68.680  1.00  0.00           H
ATOM    196  C   LYS A  13      50.420  42.320  66.500  1.00  0.00           C
ATOM    197  O   LYS A  13      50.010  41.970  67.600  1.00  0.00           O
ATOM    198  N   TYR A  14      50.830  43.580  66.270  1.00  0.00           N
ATOM    199  H   TYR A  14      51.190  43.890  65.380  1.00  0.00           H
ATOM    200  CA  TYR A  14      50.970  44.630  67.280  1.00  0.00           C
ATOM    201  HA  TYR A  14      50.510  44.190  68.160  1.00  0.00           H
ATOM    202  CB  TYR A  14      52.420  44.910  67.670  1.00  0.00           C
ATOM    203  HB1 TYR A  14      52.390  45.510  68.570  1.00  0.00           H
ATOM    204  HB2 TYR A  14      52.830  45.550  66.880  1.00  0.00           H
ATOM    205  CG  TYR A  14      53.320  43.720  67.910  1.00  0.00           C
ATOM    206  CD1 TYR A  14      54.410  43.420  67.110  1.00  0.00           C
ATOM    207  HD1 TYR A  14      54.760  44.040  66.290  1.00  0.00           H
ATOM    208  CE1 TYR A  14      55.130  42.260  67.420  1.00  0.00           C
ATOM    209  HE1 TYR A  14      56.020  42.040  66.850  1.00  0.00           H
ATOM    210  CZ  TYR A  14      54.750  41.390  68.470  1.00  0.00           C
ATOM    211  OH  TYR A  14      55.400  40.210  68.730  1.00  0.00           O
ATOM    212  HH  TYR A  14      56.260  40.190  68.310  1.00  0.00           H
ATOM    213  CE2 TYR A  14      53.580  41.670  69.190  1.00  0.00           C
ATOM    214  HE2 TYR A  14      53.180  41.020  69.950  1.00  0.00           H
ATOM    215  CD2 TYR A  14      52.920  42.890  68.970  1.00  0.00           C
ATOM    216  HD2 TYR A  14      52.060  43.120  69.580  1.00  0.00           H
ATOM    217  C   TYR A  14      50.210  45.910  66.990  1.00  0.00           C
ATOM    218  O   TYR A  14      50.300  46.340  65.840  1.00  0.00           O
ATOM    219  N   LEU A  15      49.420  46.510  67.890  1.00  0.00           N
ATOM    220  H   LEU A  15      49.490  46.200  68.840  1.00  0.00           H
ATOM    221  CA  LEU A  15      48.610  47.690  67.680  1.00  0.00           C
ATOM    222  HA  LEU A  15      48.520  47.990  66.640  1.00  0.00           H
ATOM    223  CB  LEU A  15      47.250  47.550  68.350  1.00  0.00           C
ATOM    224  HB1 LEU A  15      46.620  48.420  68.150  1.00  0.00           H
ATOM    225  HB2 LEU A  15      47.400  47.420  69.410  1.00  0.00           H
ATOM    226  CG  LEU A  15      46.490  46.340  67.810  1.00  0.00           C
ATOM    227  HG  LEU A  15      47.110  45.480  68.130  1.00  0.00           H
ATOM    228  CD1 LEU A  15      45.160  46.100  68.510  1.00  0.00           C
ATOM    229 1HD1 LEU A  15      44.480  46.890  68.190  1.00  0.00           H
ATOM    230 2HD1 LEU A  15      44.870  45.070  68.320  1.00  0.00           H
ATOM    231 3HD1 LEU A  15      45.150  46.270  69.580  1.00  0.00           H
ATOM    232  CD2 LEU A  15      46.240  46.280  66.300  1.00  0.00           C
ATOM    233 1HD2 LEU A  15      47.110  46.580  65.720  1.00  0.00           H
ATOM    234 2HD2 LEU A  15      46.040  45.260  65.960  1.00  0.00           H
ATOM    235 3HD2 LEU A  15      45.340  46.780  65.950  1.00  0.00           H
ATOM    236  C   LEU A  15      49.220  48.940  68.300  1.00  0.00           C
ATOM    237  O   LEU A  15      48.770  50.040  67.990  1.00  0.00           O
ATOM    238  N   ASN A  16      50.240  48.860  69.180  1.00  0.00           N
ATOM    239  H   ASN A  16      50.520  47.950  69.510  1.00  0.00           H
ATOM    240  CA  ASN A  16      51.050  49.980  69.600  1.00  0.00           C
ATOM    241  HA  ASN A  16      50.380  50.850  69.640  1.00  0.00           H
ATOM    242  CB  ASN A  16      51.550  49.700  71.010  1.00  0.00           C
ATOM    243  HB1 ASN A  16      52.330  50.410  71.310  1.00  0.00           H
ATOM    244  HB2 ASN A  16      52.090  48.750  71.050  1.00  0.00           H
ATOM    245  CG  ASN A  16      50.430  49.750  72.050  1.00  0.00           C
ATOM    246  OD1 ASN A  16      49.860  50.760  72.430  1.00  0.00           O
ATOM    247  ND2 ASN A  16      50.130  48.570  72.590  1.00  0.00           N
ATOM    248 1HD2 ASN A  16      50.590  47.710  72.340  1.00  0.00           H
ATOM    249 2HD2 ASN A  16      49.490  48.610  73.370  1.00  0.00           H
ATOM    250  C   ASN A  16      52.220  50.270  68.670  1.00  0.00           C
ATOM    251  O   ASN A  16      52.700  49.330  68.050  1.00  0.00           O
ATOM    252  N   SER A  17      52.820  51.450  68.710  1.00  0.00           N
ATOM    253  H   SER A  17      52.500  52.150  69.370  1.00  0.00           H
ATOM    254  CA  SER A  17      53.870  51.930  67.820  1.00  0.00           C
ATOM    255  HA  SER A  17      53.410  51.880  66.830  1.00  0.00           H
ATOM    256  CB  SER A  17      54.070  53.430  68.000  1.00  0.00           C
ATOM    257  HB1 SER A  17      54.410  53.580  69.030  1.00  0.00           H
ATOM    258  HB2 SER A  17      53.180  54.030  67.880  1.00  0.00           H
ATOM    259  OG  SER A  17      55.070  53.840  67.090  1.00  0.00           O
ATOM    260  HG  SER A  17      54.900  54.760  66.880  1.00  0.00           H
ATOM    261  C   SER A  17      55.120  51.070  67.810  1.00  0.00           C
ATOM    262  O   SER A  17      55.530  50.690  68.910  1.00  0.00           O
ATOM    263  N   PRO A  18      55.740  50.720  66.680  1.00  0.00           N
ATOM    264  CD  PRO A  18      55.350  50.940  65.300  1.00  0.00           C
ATOM    265  HD1 PRO A  18      55.020  51.950  65.080  1.00  0.00           H
ATOM    266  HD2 PRO A  18      54.570  50.210  65.090  1.00  0.00           H
ATOM    267  CG  PRO A  18      56.590  50.710  64.430  1.00  0.00           C
ATOM    268  HG1 PRO A  18      57.320  51.510  64.370  1.00  0.00           H
ATOM    269  HG2 PRO A  18      56.460  50.410  63.390  1.00  0.00           H
ATOM    270  CB  PRO A  18      57.260  49.620  65.250  1.00  0.00           C
ATOM    271  HB1 PRO A  18      58.330  49.550  65.020  1.00  0.00           H
ATOM    272  HB2 PRO A  18      56.720  48.680  65.140  1.00  0.00           H
ATOM    273  CA  PRO A  18      57.060  50.130  66.670  1.00  0.00           C
ATOM    274  HA  PRO A  18      56.920  49.280  67.340  1.00  0.00           H
ATOM    275  C   PRO A  18      58.150  51.050  67.210  1.00  0.00           C
ATOM    276  O   PRO A  18      59.140  50.690  67.840  1.00  0.00           O
ATOM    277  N   TYR A  19      58.030  52.350  66.910  1.00  0.00           N
ATOM    278  H   TYR A  19      57.220  52.520  66.340  1.00  0.00           H
ATOM    279  CA  TYR A  19      58.930  53.410  67.300  1.00  0.00           C
ATOM    280  HA  TYR A  19      59.950  53.030  67.240  1.00  0.00           H
ATOM    281  CB  TYR A  19      58.970  54.510  66.230  1.00  0.00           C
ATOM    282  HB1 TYR A  19      59.920  55.020  66.110  1.00  0.00           H
ATOM    283  HB2 TYR A  19      58.200  55.240  66.520  1.00  0.00           H
ATOM    284  CG  TYR A  19      58.500  54.060  64.870  1.00  0.00           C
ATOM    285  CD1 TYR A  19      59.300  53.210  64.110  1.00  0.00           C
ATOM    286  HD1 TYR A  19      60.260  52.860  64.450  1.00  0.00           H
ATOM    287  CE1 TYR A  19      58.930  52.860  62.800  1.00  0.00           C
ATOM    288  HE1 TYR A  19      59.530  52.170  62.220  1.00  0.00           H
ATOM    289  CZ  TYR A  19      57.670  53.280  62.330  1.00  0.00           C
ATOM    290  OH  TYR A  19      57.150  52.770  61.170  1.00  0.00           O
ATOM    291  HH  TYR A  19      57.690  52.060  60.810  1.00  0.00           H
ATOM    292  CE2 TYR A  19      56.830  54.090  63.100  1.00  0.00           C
ATOM    293  HE2 TYR A  19      55.910  54.470  62.670  1.00  0.00           H
ATOM    294  CD2 TYR A  19      57.290  54.560  64.350  1.00  0.00           C
ATOM    295  HD2 TYR A  19      56.790  55.320  64.930  1.00  0.00           H
ATOM    296  C   TYR A  19      58.600  53.910  68.710  1.00  0.00           C
ATOM    297  O   TYR A  19      59.520  53.900  69.520  1.00  0.00           O
ATOM    298  N   THR A  20      57.380  54.360  69.000  1.00  0.00           N
ATOM    299  H   THR A  20      56.770  54.160  68.220  1.00  0.00           H
ATOM    300  CA  THR A  20      57.070  55.110  70.200  1.00  0.00           C
ATOM    301  HA  THR A  20      58.030  55.520  70.470  1.00  0.00           H
ATOM    302  CB  THR A  20      56.210  56.310  69.800  1.00  0.00           C
ATOM    303  HB  THR A  20      55.250  56.010  69.360  1.00  0.00           H
ATOM    304  CG2 THR A  20      55.910  57.190  71.020  1.00  0.00           C
ATOM    305 1HG2 THR A  20      55.440  56.600  71.800  1.00  0.00           H
ATOM    306 2HG2 THR A  20      56.820  57.640  71.430  1.00  0.00           H
ATOM    307 3HG2 THR A  20      55.300  58.020  70.680  1.00  0.00           H
ATOM    308  OG1 THR A  20      56.890  57.100  68.860  1.00  0.00           O
ATOM    309  HG1 THR A  20      56.350  57.880  68.730  1.00  0.00           H
ATOM    310  C   THR A  20      56.670  54.240  71.380  1.00  0.00           C
ATOM    311  O   THR A  20      55.980  53.220  71.260  1.00  0.00           O
ATOM    312  N   THR A  21      56.920  54.750  72.590  1.00  0.00           N
ATOM    313  H   THR A  21      57.280  55.680  72.610  1.00  0.00           H
ATOM    314  CA  THR A  21      56.510  54.160  73.850  1.00  0.00           C
ATOM    315  HA  THR A  21      56.650  53.080  73.860  1.00  0.00           H
ATOM    316  CB  THR A  21      57.390  54.710  74.970  1.00  0.00           C
ATOM    317  HB  THR A  21      57.240  55.790  74.960  1.00  0.00           H
ATOM    318  CG2 THR A  21      57.020  54.140  76.340  1.00  0.00           C
ATOM    319 1HG2 THR A  21      57.790  54.320  77.080  1.00  0.00           H
ATOM    320 2HG2 THR A  21      56.130  54.670  76.670  1.00  0.00           H
ATOM    321 3HG2 THR A  21      56.760  53.100  76.140  1.00  0.00           H
ATOM    322  OG1 THR A  21      58.780  54.550  74.880  1.00  0.00           O
ATOM    323  HG1 THR A  21      59.080  54.880  74.020  1.00  0.00           H
ATOM    324  C   THR A  21      55.030  54.430  74.100  1.00  0.00           C
ATOM    325  O   THR A  21      54.500  55.530  73.940  1.00  0.00           O
ATOM    326  N   CYS A  22      54.350  53.340  74.470  1.00  0.00           N
ATOM    327  H   CYS A  22      54.950  52.510  74.440  1.00  0.00           H
ATOM    328  CA  CYS A  22      52.980  53.210  74.890  1.00  0.00           C
ATOM    329  HA  CYS A  22      52.630  52.180  74.730  1.00  0.00           H
ATOM    330  CB  CYS A  22      52.960  53.390  76.410  1.00  0.00           C
ATOM    331  HB1 CYS A  22      51.910  53.510  76.660  1.00  0.00           H
ATOM    332  HB2 CYS A  22      53.510  54.290  76.690  1.00  0.00           H
ATOM    333  SG  CYS A  22      53.540  51.860  77.200  1.00  0.00           S
ATOM    334  HG  CYS A  22      53.410  52.170  78.510  1.00  0.00           H
ATOM    335  C   CYS A  22      51.970  54.070  74.160  1.00  0.00           C
ATOM    336  O   CYS A  22      51.100  54.680  74.760  1.00  0.00           O
ATOM    337  N   LEU A  23      52.020  54.170  72.830  1.00  0.00           N
ATOM    338  H   LEU A  23      52.850  53.790  72.400  1.00  0.00           H
ATOM    339  CA  LEU A  23      51.080  54.850  71.960  1.00  0.00           C
ATOM    340  HA  LEU A  23      50.360  55.430  72.540  1.00  0.00           H
ATOM    341  CB  LEU A  23      51.950  55.890  71.270  1.00  0.00           C
ATOM    342  HB1 LEU A  23      52.740  55.350  70.740  1.00  0.00           H
ATOM    343  HB2 LEU A  23      52.440  56.480  72.040  1.00  0.00           H
ATOM    344  CG  LEU A  23      51.290  56.840  70.270  1.00  0.00           C
ATOM    345  HG  LEU A  23      50.740  56.270  69.510  1.00  0.00           H
ATOM    346  CD1 LEU A  23      50.360  57.800  71.000  1.00  0.00           C
ATOM    347 1HD1 LEU A  23      50.850  58.270  71.850  1.00  0.00           H
ATOM    348 2HD1 LEU A  23      50.030  58.630  70.380  1.00  0.00           H
ATOM    349 3HD1 LEU A  23      49.520  57.220  71.370  1.00  0.00           H
ATOM    350  CD2 LEU A  23      52.230  57.820  69.580  1.00  0.00           C
ATOM    351 1HD2 LEU A  23      52.930  58.190  70.330  1.00  0.00           H
ATOM    352 2HD2 LEU A  23      52.800  57.250  68.860  1.00  0.00           H
ATOM    353 3HD2 LEU A  23      51.720  58.600  69.010  1.00  0.00           H
ATOM    354  C   LEU A  23      50.380  53.910  70.980  1.00  0.00           C
ATOM    355  O   LEU A  23      51.000  53.000  70.460  1.00  0.00           O
ATOM    356  N   TYR A  24      49.080  54.020  70.670  1.00  0.00           N
ATOM    357  H   TYR A  24      48.580  54.770  71.120  1.00  0.00           H
ATOM    358  CA  TYR A  24      48.340  53.290  69.670  1.00  0.00           C
ATOM    359  HA  TYR A  24      48.700  52.270  69.560  1.00  0.00           H
ATOM    360  CB  TYR A  24      46.940  53.220  70.280  1.00  0.00           C
ATOM    361  HB1 TYR A  24      46.450  54.190  70.350  1.00  0.00           H
ATOM    362  HB2 TYR A  24      47.010  52.870  71.310  1.00  0.00           H
ATOM    363  CG  TYR A  24      45.990  52.300  69.550  1.00  0.00           C
ATOM    364  CD1 TYR A  24      45.740  50.980  69.920  1.00  0.00           C
ATOM    365  HD1 TYR A  24      46.280  50.590  70.770  1.00  0.00           H
ATOM    366  CE1 TYR A  24      44.900  50.180  69.140  1.00  0.00           C
ATOM    367  HE1 TYR A  24      44.600  49.190  69.440  1.00  0.00           H
ATOM    368  CZ  TYR A  24      44.400  50.730  67.930  1.00  0.00           C
ATOM    369  OH  TYR A  24      43.590  49.920  67.190  1.00  0.00           O
ATOM    370  HH  TYR A  24      43.350  50.350  66.380  1.00  0.00           H
ATOM    371  CE2 TYR A  24      44.640  52.060  67.540  1.00  0.00           C
ATOM    372  HE2 TYR A  24      44.310  52.340  66.560  1.00  0.00           H
ATOM    373  CD2 TYR A  24      45.440  52.850  68.380  1.00  0.00           C
ATOM    374  HD2 TYR A  24      45.590  53.900  68.190  1.00  0.00           H
ATOM    375  C   TYR A  24      48.430  54.120  68.390  1.00  0.00           C
ATOM    376  O   TYR A  24      48.120  55.310  68.330  1.00  0.00           O
ATOM    377  N   ILE A  25      48.640  53.420  67.270  1.00  0.00           N
ATOM    378  H   ILE A  25      48.710  52.430  67.420  1.00  0.00           H
ATOM    379  CA  ILE A  25      48.770  53.970  65.930  1.00  0.00           C
ATOM    380  HA  ILE A  25      48.940  55.050  66.000  1.00  0.00           H
ATOM    381  CB  ILE A  25      50.070  53.470  65.300  1.00  0.00           C
ATOM    382  HB  ILE A  25      50.090  53.840  64.270  1.00  0.00           H
ATOM    383  CG2 ILE A  25      51.230  54.150  66.010  1.00  0.00           C
ATOM    384 1HG2 ILE A  25      52.070  53.840  65.390  1.00  0.00           H
ATOM    385 2HG2 ILE A  25      51.060  55.220  65.820  1.00  0.00           H
ATOM    386 3HG2 ILE A  25      51.260  53.880  67.050  1.00  0.00           H
ATOM    387  CG1 ILE A  25      50.120  51.950  65.270  1.00  0.00           C
ATOM    388 1HG1 ILE A  25      49.220  51.680  64.710  1.00  0.00           H
ATOM    389 2HG1 ILE A  25      49.990  51.550  66.270  1.00  0.00           H
ATOM    390  CD  ILE A  25      51.190  51.130  64.570  1.00  0.00           C
ATOM    391  HD1 ILE A  25      51.050  50.050  64.680  1.00  0.00           H
ATOM    392  HD2 ILE A  25      51.070  51.340  63.520  1.00  0.00           H
ATOM    393  HD3 ILE A  25      52.170  51.380  65.010  1.00  0.00           H
ATOM    394  C   ILE A  25      47.480  53.850  65.160  1.00  0.00           C
ATOM    395  O   ILE A  25      46.760  52.860  65.340  1.00  0.00           O
ATOM    396  N   PRO A  26      47.210  54.770  64.240  1.00  0.00           N
ATOM    397  CD  PRO A  26      47.730  56.100  63.980  1.00  0.00           C
ATOM    398  HD1 PRO A  26      48.650  55.960  63.420  1.00  0.00           H
ATOM    399  HD2 PRO A  26      47.960  56.740  64.830  1.00  0.00           H
ATOM    400  CG  PRO A  26      46.740  56.840  63.080  1.00  0.00           C
ATOM    401  HG1 PRO A  26      47.210  57.530  62.380  1.00  0.00           H
ATOM    402  HG2 PRO A  26      46.060  57.460  63.660  1.00  0.00           H
ATOM    403  CB  PRO A  26      46.040  55.690  62.360  1.00  0.00           C
ATOM    404  HB1 PRO A  26      46.740  55.390  61.590  1.00  0.00           H
ATOM    405  HB2 PRO A  26      45.060  55.920  61.940  1.00  0.00           H
ATOM    406  CA  PRO A  26      46.110  54.500  63.330  1.00  0.00           C
ATOM    407  HA  PRO A  26      45.180  54.480  63.900  1.00  0.00           H
ATOM    408  C   PRO A  26      46.190  53.210  62.540  1.00  0.00           C
ATOM    409  O   PRO A  26      47.230  52.560  62.420  1.00  0.00           O
ATOM    410  N   LYS A  27      45.080  52.720  61.970  1.00  0.00           N
ATOM    411  H   LYS A  27      44.340  53.400  61.880  1.00  0.00           H
ATOM    412  CA  LYS A  27      45.060  51.460  61.250  1.00  0.00           C
ATOM    413  HA  LYS A  27      45.590  50.760  61.900  1.00  0.00           H
ATOM    414  CB  LYS A  27      43.610  50.990  61.130  1.00  0.00           C
ATOM    415  HB1 LYS A  27      43.140  51.000  62.100  1.00  0.00           H
ATOM    416  HB2 LYS A  27      43.650  49.910  60.950  1.00  0.00           H
ATOM    417  CG  LYS A  27      42.890  51.770  60.020  1.00  0.00           C
ATOM    418  HG1 LYS A  27      43.250  51.540  59.020  1.00  0.00           H
ATOM    419  HG2 LYS A  27      42.930  52.830  60.310  1.00  0.00           H
ATOM    420  CD  LYS A  27      41.430  51.350  60.160  1.00  0.00           C
ATOM    421  HD1 LYS A  27      41.250  51.320  61.240  1.00  0.00           H
ATOM    422  HD2 LYS A  27      41.360  50.340  59.760  1.00  0.00           H
ATOM    423  CE  LYS A  27      40.430  52.320  59.520  1.00  0.00           C
ATOM    424  HE1 LYS A  27      40.550  52.330  58.430  1.00  0.00           H
ATOM    425  HE2 LYS A  27      40.530  53.340  59.870  1.00  0.00           H
ATOM    426  NZ  LYS A  27      39.040  51.920  59.820  1.00  0.00           N
ATOM    427  HZ1 LYS A  27      38.400  52.540  59.350  1.00  0.00           H
ATOM    428  HZ2 LYS A  27      38.860  50.950  59.590  1.00  0.00           H
ATOM    429  HZ3 LYS A  27      38.780  52.090  60.780  1.00  0.00           H
ATOM    430  C   LYS A  27      45.780  51.580  59.920  1.00  0.00           C
ATOM    431  O   LYS A  27      45.910  52.670  59.380  1.00  0.00           O
ATOM    432  N   PRO A  28      46.380  50.520  59.370  1.00  0.00           N
ATOM    433  CD  PRO A  28      46.680  49.300  60.080  1.00  0.00           C
ATOM    434  HD1 PRO A  28      45.760  48.760  60.300  1.00  0.00           H
ATOM    435  HD2 PRO A  28      47.190  49.430  61.040  1.00  0.00           H
ATOM    436  CG  PRO A  28      47.450  48.440  59.090  1.00  0.00           C
ATOM    437  HG1 PRO A  28      46.850  47.790  58.470  1.00  0.00           H
ATOM    438  HG2 PRO A  28      48.180  47.830  59.630  1.00  0.00           H
ATOM    439  CB  PRO A  28      48.060  49.400  58.080  1.00  0.00           C
ATOM    440  HB1 PRO A  28      48.130  48.810  57.170  1.00  0.00           H
ATOM    441  HB2 PRO A  28      49.020  49.760  58.460  1.00  0.00           H
ATOM    442  CA  PRO A  28      47.050  50.540  58.080  1.00  0.00           C
ATOM    443  HA  PRO A  28      47.650  51.460  58.120  1.00  0.00           H
ATOM    444  C   PRO A  28      46.110  50.590  56.900  1.00  0.00           C
ATOM    445  O   PRO A  28      44.980  50.110  57.040  1.00  0.00           O
ATOM    446  N   THR A  29      46.490  51.170  55.760  1.00  0.00           N
ATOM    447  H   THR A  29      47.400  51.590  55.660  1.00  0.00           H
ATOM    448  CA  THR A  29      45.600  51.160  54.610  1.00  0.00           C
ATOM    449  HA  THR A  29      44.970  50.270  54.630  1.00  0.00           H
ATOM    450  CB  THR A  29      44.580  52.290  54.620  1.00  0.00           C
ATOM    451  HB  THR A  29      45.130  53.240  54.620  1.00  0.00           H
ATOM    452  CG2 THR A  29      43.480  52.310  53.570  1.00  0.00           C
ATOM    453 1HG2 THR A  29      42.980  51.340  53.500  1.00  0.00           H
ATOM    454 2HG2 THR A  29      42.850  53.170  53.780  1.00  0.00           H
ATOM    455 3HG2 THR A  29      43.980  52.490  52.630  1.00  0.00           H
ATOM    456  OG1 THR A  29      43.840  52.270  55.810  1.00  0.00           O
ATOM    457  HG1 THR A  29      43.930  51.400  56.190  1.00  0.00           H
ATOM    458  C   THR A  29      46.430  51.290  53.340  1.00  0.00           C
ATOM    459  O   THR A  29      47.450  51.990  53.350  1.00  0.00           O
ATOM    460  N   ALA A  30      45.920  50.780  52.220  1.00  0.00           N
ATOM    461  H   ALA A  30      45.020  50.330  52.280  1.00  0.00           H
ATOM    462  CA  ALA A  30      46.480  50.710  50.890  1.00  0.00           C
ATOM    463  HA  ALA A  30      47.340  51.380  50.900  1.00  0.00           H
ATOM    464  CB  ALA A  30      46.950  49.270  50.680  1.00  0.00           C
ATOM    465  HB1 ALA A  30      47.770  49.030  51.340  1.00  0.00           H
ATOM    466  HB2 ALA A  30      46.070  48.680  50.930  1.00  0.00           H
ATOM    467  HB3 ALA A  30      47.210  48.990  49.660  1.00  0.00           H
ATOM    468  C   ALA A  30      45.490  51.130  49.820  1.00  0.00           C
ATOM    469  O   ALA A  30      44.320  50.760  49.910  1.00  0.00           O
ATOM    470  N   LYS A  31      45.930  51.940  48.850  1.00  0.00           N
ATOM    471  H   LYS A  31      46.890  52.250  48.940  1.00  0.00           H
ATOM    472  CA  LYS A  31      45.080  52.460  47.810  1.00  0.00           C
ATOM    473  HA  LYS A  31      44.300  51.720  47.630  1.00  0.00           H
ATOM    474  CB  LYS A  31      44.470  53.830  48.150  1.00  0.00           C
ATOM    475  HB1 LYS A  31      44.020  54.380  47.320  1.00  0.00           H
ATOM    476  HB2 LYS A  31      45.370  54.400  48.370  1.00  0.00           H
ATOM    477  CG  LYS A  31      43.570  53.930  49.380  1.00  0.00           C
ATOM    478  HG1 LYS A  31      43.280  54.970  49.560  1.00  0.00           H
ATOM    479  HG2 LYS A  31      44.040  53.620  50.310  1.00  0.00           H
ATOM    480  CD  LYS A  31      42.200  53.270  49.300  1.00  0.00           C
ATOM    481  HD1 LYS A  31      42.390  52.220  49.120  1.00  0.00           H
ATOM    482  HD2 LYS A  31      41.570  53.710  48.530  1.00  0.00           H
ATOM    483  CE  LYS A  31      41.500  53.560  50.630  1.00  0.00           C
ATOM    484  HE1 LYS A  31      41.500  54.640  50.790  1.00  0.00           H
ATOM    485  HE2 LYS A  31      42.130  53.190  51.420  1.00  0.00           H
ATOM    486  NZ  LYS A  31      40.210  52.880  50.780  1.00  0.00           N
ATOM    487  HZ1 LYS A  31      40.230  51.880  50.930  1.00  0.00           H
ATOM    488  HZ2 LYS A  31      39.710  53.240  51.580  1.00  0.00           H
ATOM    489  HZ3 LYS A  31      39.550  53.030  50.020  1.00  0.00           H
ATOM    490  C   LYS A  31      45.830  52.590  46.490  1.00  0.00           C
ATOM    491  O   LYS A  31      47.060  52.600  46.500  1.00  0.00           O
ATOM    492  N   TYR A  32      45.120  52.620  45.360  1.00  0.00           N
ATOM    493  H   TYR A  32      44.130  52.510  45.510  1.00  0.00           H
ATOM    494  CA  TYR A  32      45.760  52.440  44.070  1.00  0.00           C
ATOM    495  HA  TYR A  32      46.820  52.640  44.200  1.00  0.00           H
ATOM    496  CB  TYR A  32      45.500  51.030  43.530  1.00  0.00           C
ATOM    497  HB1 TYR A  32      46.060  50.980  42.600  1.00  0.00           H
ATOM    498  HB2 TYR A  32      44.470  50.970  43.190  1.00  0.00           H
ATOM    499  CG  TYR A  32      45.880  49.870  44.430  1.00  0.00           C
ATOM    500  CD1 TYR A  32      44.880  49.300  45.230  1.00  0.00           C
ATOM    501  HD1 TYR A  32      43.890  49.710  45.180  1.00  0.00           H
ATOM    502  CE1 TYR A  32      45.190  48.300  46.160  1.00  0.00           C
ATOM    503  HE1 TYR A  32      44.370  47.800  46.660  1.00  0.00           H
ATOM    504  CZ  TYR A  32      46.460  47.700  46.110  1.00  0.00           C
ATOM    505  OH  TYR A  32      46.830  46.650  46.910  1.00  0.00           O
ATOM    506  HH  TYR A  32      46.180  46.510  47.600  1.00  0.00           H
ATOM    507  CE2 TYR A  32      47.480  48.270  45.330  1.00  0.00           C
ATOM    508  HE2 TYR A  32      48.480  47.880  45.410  1.00  0.00           H
ATOM    509  CD2 TYR A  32      47.180  49.390  44.550  1.00  0.00           C
ATOM    510  HD2 TYR A  32      48.010  49.740  43.930  1.00  0.00           H
ATOM    511  C   TYR A  32      45.120  53.480  43.160  1.00  0.00           C
ATOM    512  O   TYR A  32      43.900  53.610  43.190  1.00  0.00           O
ATOM    513  N   THR A  33      45.840  54.130  42.240  1.00  0.00           N
ATOM    514  H   THR A  33      46.800  53.880  42.140  1.00  0.00           H
ATOM    515  CA  THR A  33      45.280  55.100  41.310  1.00  0.00           C
ATOM    516  HA  THR A  33      44.250  54.840  41.100  1.00  0.00           H
ATOM    517  CB  THR A  33      45.480  56.510  41.870  1.00  0.00           C
ATOM    518  HB  THR A  33      46.540  56.570  42.140  1.00  0.00           H
ATOM    519  CG2 THR A  33      45.100  57.600  40.870  1.00  0.00           C
ATOM    520 1HG2 THR A  33      44.040  57.440  40.670  1.00  0.00           H
ATOM    521 2HG2 THR A  33      45.040  58.580  41.350  1.00  0.00           H
ATOM    522 3HG2 THR A  33      45.780  57.710  40.030  1.00  0.00           H
ATOM    523  OG1 THR A  33      44.740  56.620  43.060  1.00  0.00           O
ATOM    524  HG1 THR A  33      45.300  56.360  43.800  1.00  0.00           H
ATOM    525  C   THR A  33      46.000  54.900  39.970  1.00  0.00           C
ATOM    526  O   THR A  33      47.220  54.780  39.960  1.00  0.00           O
ATOM    527  N   PRO A  34      45.320  54.930  38.830  1.00  0.00           N
ATOM    528  CD  PRO A  34      43.880  55.030  38.730  1.00  0.00           C
ATOM    529  HD1 PRO A  34      43.540  55.960  39.200  1.00  0.00           H
ATOM    530  HD2 PRO A  34      43.500  54.090  39.120  1.00  0.00           H
ATOM    531  CG  PRO A  34      43.570  54.860  37.250  1.00  0.00           C
ATOM    532  HG1 PRO A  34      43.390  55.880  36.880  1.00  0.00           H
ATOM    533  HG2 PRO A  34      42.710  54.230  37.020  1.00  0.00           H
ATOM    534  CB  PRO A  34      44.800  54.290  36.580  1.00  0.00           C
ATOM    535  HB1 PRO A  34      44.910  54.560  35.530  1.00  0.00           H
ATOM    536  HB2 PRO A  34      44.820  53.200  36.570  1.00  0.00           H
ATOM    537  CA  PRO A  34      45.910  54.750  37.520  1.00  0.00           C
ATOM    538  HA  PRO A  34      46.670  53.970  37.550  1.00  0.00           H
ATOM    539  C   PRO A  34      46.600  56.010  37.020  1.00  0.00           C
ATOM    540  O   PRO A  34      46.140  57.130  37.240  1.00  0.00           O
ATOM    541  N   LEU A  35      47.670  55.830  36.270  1.00  0.00           N
ATOM    542  H   LEU A  35      47.970  54.860  36.170  1.00  0.00           H
ATOM    543  CA  LEU A  35      48.270  56.840  35.420  1.00  0.00           C
ATOM    544  HA  LEU A  35      48.130  57.810  35.880  1.00  0.00           H
ATOM    545  CB  LEU A  35      49.790  56.630  35.330  1.00  0.00           C
ATOM    546  HB1 LEU A  35      50.110  56.970  34.350  1.00  0.00           H
ATOM    547  HB2 LEU A  35      50.000  55.560  35.440  1.00  0.00           H
ATOM    548  CG  LEU A  35      50.600  57.300  36.430  1.00  0.00           C
ATOM    549  HG  LEU A  35      50.440  58.370  36.360  1.00  0.00           H
ATOM    550  CD1 LEU A  35      50.410  56.690  37.820  1.00  0.00           C
ATOM    551 1HD1 LEU A  35      51.200  57.030  38.490  1.00  0.00           H
ATOM    552 2HD1 LEU A  35      49.430  56.970  38.200  1.00  0.00           H
ATOM    553 3HD1 LEU A  35      50.480  55.600  37.840  1.00  0.00           H
ATOM    554  CD2 LEU A  35      52.060  56.960  36.150  1.00  0.00           C
ATOM    555 1HD2 LEU A  35      52.350  55.910  36.190  1.00  0.00           H
ATOM    556 2HD2 LEU A  35      52.250  57.270  35.130  1.00  0.00           H
ATOM    557 3HD2 LEU A  35      52.780  57.460  36.820  1.00  0.00           H
ATOM    558  C   LEU A  35      47.680  56.940  34.020  1.00  0.00           C
ATOM    559  O   LEU A  35      47.280  55.970  33.400  1.00  0.00           O
ATOM    560  N   VAL A  36      47.700  58.180  33.530  1.00  0.00           N
ATOM    561  H   VAL A  36      48.140  58.850  34.140  1.00  0.00           H
ATOM    562  CA  VAL A  36      47.440  58.510  32.150  1.00  0.00           C
ATOM    563  HA  VAL A  36      46.840  57.650  31.840  1.00  0.00           H
ATOM    564  CB  VAL A  36      46.470  59.680  31.950  1.00  0.00           C
ATOM    565  HB  VAL A  36      46.240  59.830  30.890  1.00  0.00           H
ATOM    566  CG1 VAL A  36      45.170  59.390  32.700  1.00  0.00           C
ATOM    567 1HG1 VAL A  36      44.670  58.520  32.260  1.00  0.00           H
ATOM    568 2HG1 VAL A  36      45.340  59.120  33.740  1.00  0.00           H
ATOM    569 3HG1 VAL A  36      44.570  60.290  32.650  1.00  0.00           H
ATOM    570  CG2 VAL A  36      47.000  61.010  32.460  1.00  0.00           C
ATOM    571 1HG2 VAL A  36      46.290  61.830  32.270  1.00  0.00           H
ATOM    572 2HG2 VAL A  36      47.100  60.920  33.530  1.00  0.00           H
ATOM    573 3HG2 VAL A  36      47.990  61.090  32.020  1.00  0.00           H
ATOM    574  C   VAL A  36      48.710  58.410  31.320  1.00  0.00           C
ATOM    575  O   VAL A  36      49.800  58.560  31.830  1.00  0.00           O
ATOM    576  N   GLY A  37      48.570  58.210  30.000  1.00  0.00           N
ATOM    577  H   GLY A  37      47.650  58.120  29.580  1.00  0.00           H
ATOM    578  CA  GLY A  37      49.670  58.000  29.080  1.00  0.00           C
ATOM    579  HA1 GLY A  37      50.640  58.180  29.550  1.00  0.00           H
ATOM    580  HA2 GLY A  37      49.560  58.790  28.340  1.00  0.00           H
ATOM    581  C   GLY A  37      49.610  56.740  28.230  1.00  0.00           C
ATOM    582  O   GLY A  37      50.560  56.460  27.500  1.00  0.00           O
ATOM    583  N   THR A  38      48.640  55.820  28.350  1.00  0.00           N
ATOM    584  H   THR A  38      47.920  56.020  29.020  1.00  0.00           H
ATOM    585  CA  THR A  38      48.670  54.540  27.690  1.00  0.00           C
ATOM    586  HA  THR A  38      49.600  54.060  27.980  1.00  0.00           H
ATOM    587  CB  THR A  38      47.520  53.610  28.080  1.00  0.00           C
ATOM    588  HB  THR A  38      47.550  52.700  27.480  1.00  0.00           H
ATOM    589  CG2 THR A  38      47.560  53.190  29.550  1.00  0.00           C
ATOM    590 1HG2 THR A  38      47.490  54.070  30.190  1.00  0.00           H
ATOM    591 2HG2 THR A  38      46.690  52.580  29.820  1.00  0.00           H
ATOM    592 3HG2 THR A  38      48.460  52.620  29.750  1.00  0.00           H
ATOM    593  OG1 THR A  38      46.290  54.220  27.800  1.00  0.00           O
ATOM    594  HG1 THR A  38      45.560  53.680  28.110  1.00  0.00           H
ATOM    595  C   THR A  38      48.800  54.550  26.170  1.00  0.00           C
ATOM    596  O   THR A  38      49.150  53.540  25.550  1.00  0.00           O
ATOM    597  N   SER A  39      48.500  55.680  25.530  1.00  0.00           N
ATOM    598  H   SER A  39      48.010  56.380  26.070  1.00  0.00           H
ATOM    599  CA  SER A  39      48.750  55.960  24.140  1.00  0.00           C
ATOM    600  HA  SER A  39      48.250  55.270  23.470  1.00  0.00           H
ATOM    601  CB  SER A  39      48.110  57.270  23.710  1.00  0.00           C
ATOM    602  HB1 SER A  39      48.370  57.560  22.690  1.00  0.00           H
ATOM    603  HB2 SER A  39      48.520  58.080  24.310  1.00  0.00           H
ATOM    604  OG  SER A  39      46.700  57.310  23.780  1.00  0.00           O
ATOM    605  HG  SER A  39      46.360  57.520  24.660  1.00  0.00           H
ATOM    606  C   SER A  39      50.220  55.840  23.710  1.00  0.00           C
ATOM    607  O   SER A  39      50.400  55.420  22.580  1.00  0.00           O
ATOM    608  N   LEU A  40      51.150  56.070  24.640  1.00  0.00           N
ATOM    609  H   LEU A  40      50.860  56.370  25.560  1.00  0.00           H
ATOM    610  CA  LEU A  40      52.560  56.190  24.320  1.00  0.00           C
ATOM    611  HA  LEU A  40      52.810  55.820  23.320  1.00  0.00           H
ATOM    612  CB  LEU A  40      53.000  57.640  24.420  1.00  0.00           C
ATOM    613  HB1 LEU A  40      54.070  57.770  24.250  1.00  0.00           H
ATOM    614  HB2 LEU A  40      52.850  57.950  25.450  1.00  0.00           H
ATOM    615  CG  LEU A  40      52.350  58.620  23.450  1.00  0.00           C
ATOM    616  HG  LEU A  40      51.290  58.420  23.290  1.00  0.00           H
ATOM    617  CD1 LEU A  40      52.550  60.090  23.780  1.00  0.00           C
ATOM    618 1HD1 LEU A  40      53.600  60.310  23.960  1.00  0.00           H
ATOM    619 2HD1 LEU A  40      52.140  60.700  22.970  1.00  0.00           H
ATOM    620 3HD1 LEU A  40      52.080  60.220  24.760  1.00  0.00           H
ATOM    621  CD2 LEU A  40      53.110  58.450  22.130  1.00  0.00           C
ATOM    622 1HD2 LEU A  40      52.910  57.460  21.740  1.00  0.00           H
ATOM    623 2HD2 LEU A  40      52.700  59.040  21.310  1.00  0.00           H
ATOM    624 3HD2 LEU A  40      54.160  58.610  22.380  1.00  0.00           H
ATOM    625  C   LEU A  40      53.410  55.340  25.260  1.00  0.00           C
ATOM    626  O   LEU A  40      54.610  55.250  25.000  1.00  0.00           O
ATOM    627  N   HIS A  41      52.970  54.810  26.400  1.00  0.00           N
ATOM    628  H   HIS A  41      52.000  54.960  26.660  1.00  0.00           H
ATOM    629  CA  HIS A  41      53.760  54.160  27.430  1.00  0.00           C
ATOM    630  HA  HIS A  41      54.740  53.910  27.010  1.00  0.00           H
ATOM    631  CB  HIS A  41      53.920  55.070  28.640  1.00  0.00           C
ATOM    632  HB1 HIS A  41      54.370  54.630  29.540  1.00  0.00           H
ATOM    633  HB2 HIS A  41      52.900  55.380  28.880  1.00  0.00           H
ATOM    634  CG  HIS A  41      54.690  56.310  28.330  1.00  0.00           C
ATOM    635  ND1 HIS A  41      56.030  56.410  27.960  1.00  0.00           N
ATOM    636  CE1 HIS A  41      56.190  57.670  27.560  1.00  0.00           C
ATOM    637  HE1 HIS A  41      57.070  57.930  27.010  1.00  0.00           H
ATOM    638  NE2 HIS A  41      55.080  58.410  27.760  1.00  0.00           N
ATOM    639  HE2 HIS A  41      54.910  59.400  27.650  1.00  0.00           H
ATOM    640  CD2 HIS A  41      54.100  57.550  28.210  1.00  0.00           C
ATOM    641  HD2 HIS A  41      53.070  57.800  28.370  1.00  0.00           H
ATOM    642  C   HIS A  41      52.990  52.900  27.800  1.00  0.00           C
ATOM    643  O   HIS A  41      51.840  52.810  27.350  1.00  0.00           O
ATOM    644  N   PRO A  42      53.530  51.910  28.510  1.00  0.00           N
ATOM    645  CD  PRO A  42      54.960  51.670  28.620  1.00  0.00           C
ATOM    646  HD1 PRO A  42      55.410  52.020  29.540  1.00  0.00           H
ATOM    647  HD2 PRO A  42      55.450  52.090  27.740  1.00  0.00           H
ATOM    648  CG  PRO A  42      55.100  50.150  28.640  1.00  0.00           C
ATOM    649  HG1 PRO A  42      56.010  49.690  29.010  1.00  0.00           H
ATOM    650  HG2 PRO A  42      54.900  49.740  27.650  1.00  0.00           H
ATOM    651  CB  PRO A  42      53.880  49.900  29.530  1.00  0.00           C
ATOM    652  HB1 PRO A  42      54.030  50.180  30.570  1.00  0.00           H
ATOM    653  HB2 PRO A  42      53.600  48.850  29.500  1.00  0.00           H
ATOM    654  CA  PRO A  42      52.750  50.800  29.030  1.00  0.00           C
ATOM    655  HA  PRO A  42      52.140  50.360  28.240  1.00  0.00           H
ATOM    656  C   PRO A  42      51.770  51.330  30.060  1.00  0.00           C
ATOM    657  O   PRO A  42      51.840  52.490  30.470  1.00  0.00           O
ATOM    658  N   VAL A  43      50.930  50.510  30.680  1.00  0.00           N
ATOM    659  H   VAL A  43      50.980  49.510  30.540  1.00  0.00           H
ATOM    660  CA  VAL A  43      50.010  50.820  31.770  1.00  0.00           C
ATOM    661  HA  VAL A  43      49.760  51.850  31.580  1.00  0.00           H
ATOM    662  CB  VAL A  43      48.840  49.860  31.920  1.00  0.00           C
ATOM    663  HB  VAL A  43      49.260  48.890  32.180  1.00  0.00           H
ATOM    664  CG1 VAL A  43      47.930  50.440  33.000  1.00  0.00           C
ATOM    665 1HG1 VAL A  43      47.380  51.300  32.600  1.00  0.00           H
ATOM    666 2HG1 VAL A  43      47.140  49.720  33.180  1.00  0.00           H
ATOM    667 3HG1 VAL A  43      48.350  50.640  33.980  1.00  0.00           H
ATOM    668  CG2 VAL A  43      48.010  49.780  30.650  1.00  0.00           C
ATOM    669 1HG2 VAL A  43      47.250  49.010  30.830  1.00  0.00           H
ATOM    670 2HG2 VAL A  43      47.530  50.760  30.500  1.00  0.00           H
ATOM    671 3HG2 VAL A  43      48.580  49.620  29.730  1.00  0.00           H
ATOM    672  C   VAL A  43      50.820  50.920  33.060  1.00  0.00           C
ATOM    673  O   VAL A  43      51.600  50.030  33.400  1.00  0.00           O
ATOM    674  N   LEU A  44      50.710  52.010  33.800  1.00  0.00           N
ATOM    675  H   LEU A  44      50.020  52.630  33.410  1.00  0.00           H
ATOM    676  CA  LEU A  44      51.270  52.330  35.100  1.00  0.00           C
ATOM    677  HA  LEU A  44      51.760  51.430  35.450  1.00  0.00           H
ATOM    678  CB  LEU A  44      52.360  53.380  34.950  1.00  0.00           C
ATOM    679  HB1 LEU A  44      52.820  53.590  35.920  1.00  0.00           H
ATOM    680  HB2 LEU A  44      51.850  54.320  34.740  1.00  0.00           H
ATOM    681  CG  LEU A  44      53.400  53.200  33.850  1.00  0.00           C
ATOM    682  HG  LEU A  44      52.860  52.960  32.940  1.00  0.00           H
ATOM    683  CD1 LEU A  44      54.160  54.520  33.710  1.00  0.00           C
ATOM    684 1HD1 LEU A  44      54.990  54.480  33.020  1.00  0.00           H
ATOM    685 2HD1 LEU A  44      53.450  55.180  33.210  1.00  0.00           H
ATOM    686 3HD1 LEU A  44      54.530  55.020  34.600  1.00  0.00           H
ATOM    687  CD2 LEU A  44      54.240  51.990  34.250  1.00  0.00           C
ATOM    688 1HD2 LEU A  44      55.190  52.010  33.700  1.00  0.00           H
ATOM    689 2HD2 LEU A  44      54.410  51.930  35.330  1.00  0.00           H
ATOM    690 3HD2 LEU A  44      53.610  51.120  34.060  1.00  0.00           H
ATOM    691  C   LEU A  44      50.260  52.600  36.220  1.00  0.00           C
ATOM    692  O   LEU A  44      49.220  53.220  36.020  1.00  0.00           O
ATOM    693  N   TRP A  45      50.660  52.120  37.400  1.00  0.00           N
ATOM    694  H   TRP A  45      51.610  51.810  37.570  1.00  0.00           H
ATOM    695  CA  TRP A  45      49.890  52.320  38.600  1.00  0.00           C
ATOM    696  HA  TRP A  45      48.990  52.860  38.290  1.00  0.00           H
ATOM    697  CB  TRP A  45      49.480  51.020  39.280  1.00  0.00           C
ATOM    698  HB1 TRP A  45      49.360  51.140  40.350  1.00  0.00           H
ATOM    699  HB2 TRP A  45      50.290  50.300  39.120  1.00  0.00           H
ATOM    700  CG  TRP A  45      48.280  50.390  38.640  1.00  0.00           C
ATOM    701  CD1 TRP A  45      48.350  49.440  37.680  1.00  0.00           C
ATOM    702  HD1 TRP A  45      49.270  48.980  37.350  1.00  0.00           H
ATOM    703  NE1 TRP A  45      47.100  49.190  37.150  1.00  0.00           N
ATOM    704  HE1 TRP A  45      46.910  48.480  36.460  1.00  0.00           H
ATOM    705  CE2 TRP A  45      46.150  49.950  37.810  1.00  0.00           C
ATOM    706  CZ2 TRP A  45      44.760  49.990  37.710  1.00  0.00           C
ATOM    707  HZ2 TRP A  45      44.100  49.310  37.200  1.00  0.00           H
ATOM    708  CH2 TRP A  45      44.090  50.850  38.600  1.00  0.00           C
ATOM    709  HH2 TRP A  45      43.030  50.720  38.740  1.00  0.00           H
ATOM    710  CZ3 TRP A  45      44.790  51.550  39.600  1.00  0.00           C
ATOM    711  HZ3 TRP A  45      44.270  52.160  40.310  1.00  0.00           H
ATOM    712  CE3 TRP A  45      46.190  51.540  39.670  1.00  0.00           C
ATOM    713  HE3 TRP A  45      46.710  52.040  40.480  1.00  0.00           H
ATOM    714  CD2 TRP A  45      46.870  50.720  38.770  1.00  0.00           C
ATOM    715  C   TRP A  45      50.640  53.190  39.600  1.00  0.00           C
ATOM    716  O   TRP A  45      51.830  53.030  39.840  1.00  0.00           O
ATOM    717  N   ASN A  46      49.840  54.040  40.250  1.00  0.00           N
ATOM    718  H   ASN A  46      48.850  54.120  40.110  1.00  0.00           H
ATOM    719  CA  ASN A  46      50.260  54.690  41.480  1.00  0.00           C
ATOM    720  HA  ASN A  46      51.330  54.650  41.630  1.00  0.00           H
ATOM    721  CB  ASN A  46      49.840  56.150  41.580  1.00  0.00           C
ATOM    722  HB1 ASN A  46      48.840  56.320  41.190  1.00  0.00           H
ATOM    723  HB2 ASN A  46      50.520  56.790  41.010  1.00  0.00           H
ATOM    724  CG  ASN A  46      49.750  56.680  43.010  1.00  0.00           C
ATOM    725  OD1 ASN A  46      48.740  56.520  43.690  1.00  0.00           O
ATOM    726  ND2 ASN A  46      50.770  57.350  43.580  1.00  0.00           N
ATOM    727 1HD2 ASN A  46      51.650  57.520  43.110  1.00  0.00           H
ATOM    728 2HD2 ASN A  46      50.710  57.630  44.540  1.00  0.00           H
ATOM    729  C   ASN A  46      49.670  53.900  42.640  1.00  0.00           C
ATOM    730  O   ASN A  46      48.560  53.360  42.590  1.00  0.00           O
ATOM    731  N   CYS A  47      50.390  53.810  43.750  1.00  0.00           N
ATOM    732  H   CYS A  47      51.310  54.220  43.810  1.00  0.00           H
ATOM    733  CA  CYS A  47      49.910  53.130  44.940  1.00  0.00           C
ATOM    734  HA  CYS A  47      48.830  53.050  44.960  1.00  0.00           H
ATOM    735  CB  CYS A  47      50.450  51.710  45.040  1.00  0.00           C
ATOM    736  HB1 CYS A  47      51.540  51.680  45.050  1.00  0.00           H
ATOM    737  HB2 CYS A  47      50.140  51.140  44.160  1.00  0.00           H
ATOM    738  SG  CYS A  47      49.760  50.940  46.530  1.00  0.00           S
ATOM    739  HG  CYS A  47      48.470  51.180  46.260  1.00  0.00           H
ATOM    740  C   CYS A  47      50.380  53.970  46.130  1.00  0.00           C
ATOM    741  O   CYS A  47      51.430  54.580  46.160  1.00  0.00           O
ATOM    742  N   GLN A  48      49.450  53.980  47.090  1.00  0.00           N
ATOM    743  H   GLN A  48      48.760  53.240  47.080  1.00  0.00           H
ATOM    744  CA  GLN A  48      49.550  54.710  48.340  1.00  0.00           C
ATOM    745  HA  GLN A  48      50.500  55.210  48.460  1.00  0.00           H
ATOM    746  CB  GLN A  48      48.440  55.770  48.330  1.00  0.00           C
ATOM    747  HB1 GLN A  48      47.460  55.320  48.470  1.00  0.00           H
ATOM    748  HB2 GLN A  48      48.450  56.300  47.370  1.00  0.00           H
ATOM    749  CG  GLN A  48      48.760  56.760  49.450  1.00  0.00           C
ATOM    750  HG1 GLN A  48      49.680  57.310  49.210  1.00  0.00           H
ATOM    751  HG2 GLN A  48      48.860  56.220  50.380  1.00  0.00           H
ATOM    752  CD  GLN A  48      47.720  57.850  49.590  1.00  0.00           C
ATOM    753  OE1 GLN A  48      46.960  58.010  50.530  1.00  0.00           O
ATOM    754  NE2 GLN A  48      47.660  58.780  48.630  1.00  0.00           N
ATOM    755 1HE2 GLN A  48      48.250  58.740  47.820  1.00  0.00           H
ATOM    756 2HE2 GLN A  48      46.830  59.330  48.830  1.00  0.00           H
ATOM    757  C   GLN A  48      49.470  53.710  49.470  1.00  0.00           C
ATOM    758  O   GLN A  48      48.560  52.880  49.520  1.00  0.00           O
ATOM    759  N   LEU A  49      50.360  53.880  50.450  1.00  0.00           N
ATOM    760  H   LEU A  49      51.050  54.610  50.340  1.00  0.00           H
ATOM    761  CA  LEU A  49      50.430  52.940  51.550  1.00  0.00           C
ATOM    762  HA  LEU A  49      49.420  52.560  51.720  1.00  0.00           H
ATOM    763  CB  LEU A  49      51.380  51.800  51.160  1.00  0.00           C
ATOM    764  HB1 LEU A  49      52.320  52.310  50.980  1.00  0.00           H
ATOM    765  HB2 LEU A  49      50.960  51.450  50.220  1.00  0.00           H
ATOM    766  CG  LEU A  49      51.670  50.690  52.170  1.00  0.00           C
ATOM    767  HG  LEU A  49      51.880  51.160  53.130  1.00  0.00           H
ATOM    768  CD1 LEU A  49      50.390  49.900  52.390  1.00  0.00           C
ATOM    769 1HD1 LEU A  49      50.520  49.050  53.060  1.00  0.00           H
ATOM    770 2HD1 LEU A  49      49.540  50.450  52.820  1.00  0.00           H
ATOM    771 3HD1 LEU A  49      50.010  49.560  51.430  1.00  0.00           H
ATOM    772  CD2 LEU A  49      52.880  49.850  51.770  1.00  0.00           C
ATOM    773 1HD2 LEU A  49      53.820  50.370  51.940  1.00  0.00           H
ATOM    774 2HD2 LEU A  49      53.030  49.010  52.460  1.00  0.00           H
ATOM    775 3HD2 LEU A  49      52.810  49.370  50.800  1.00  0.00           H
ATOM    776  C   LEU A  49      50.730  53.620  52.870  1.00  0.00           C
ATOM    777  O   LEU A  49      51.800  54.200  53.030  1.00  0.00           O
ATOM    778  N   SER A  50      49.780  53.600  53.820  1.00  0.00           N
ATOM    779  H   SER A  50      48.970  53.040  53.620  1.00  0.00           H
ATOM    780  CA  SER A  50      49.790  54.130  55.160  1.00  0.00           C
ATOM    781  HA  SER A  50      50.440  54.980  55.320  1.00  0.00           H
ATOM    782  CB  SER A  50      48.420  54.740  55.450  1.00  0.00           C
ATOM    783  HB1 SER A  50      48.470  55.260  56.420  1.00  0.00           H
ATOM    784  HB2 SER A  50      47.580  54.060  55.610  1.00  0.00           H
ATOM    785  OG  SER A  50      48.070  55.670  54.460  1.00  0.00           O
ATOM    786  HG  SER A  50      48.650  56.430  54.510  1.00  0.00           H
ATOM    787  C   SER A  50      50.050  53.030  56.190  1.00  0.00           C
ATOM    788  O   SER A  50      49.310  52.070  56.330  1.00  0.00           O
ATOM    789  N   PHE A  51      50.940  53.310  57.150  1.00  0.00           N
ATOM    790  H   PHE A  51      51.350  54.230  57.160  1.00  0.00           H
ATOM    791  CA  PHE A  51      51.230  52.560  58.350  1.00  0.00           C
ATOM    792  HA  PHE A  51      50.390  51.980  58.740  1.00  0.00           H
ATOM    793  CB  PHE A  51      52.310  51.560  57.940  1.00  0.00           C
ATOM    794  HB1 PHE A  51      53.090  51.980  57.300  1.00  0.00           H
ATOM    795  HB2 PHE A  51      51.890  50.860  57.230  1.00  0.00           H
ATOM    796  CG  PHE A  51      52.940  50.760  59.070  1.00  0.00           C
ATOM    797  CD1 PHE A  51      54.320  50.880  59.290  1.00  0.00           C
ATOM    798  HD1 PHE A  51      54.830  51.710  58.840  1.00  0.00           H
ATOM    799  CE1 PHE A  51      54.970  50.110  60.270  1.00  0.00           C
ATOM    800  HE1 PHE A  51      56.020  50.170  60.460  1.00  0.00           H
ATOM    801  CZ  PHE A  51      54.180  49.270  61.070  1.00  0.00           C
ATOM    802  HZ  PHE A  51      54.640  48.740  61.890  1.00  0.00           H
ATOM    803  CE2 PHE A  51      52.790  49.260  60.950  1.00  0.00           C
ATOM    804  HE2 PHE A  51      52.300  48.590  61.660  1.00  0.00           H
ATOM    805  CD2 PHE A  51      52.170  49.980  59.930  1.00  0.00           C
ATOM    806  HD2 PHE A  51      51.100  49.840  59.890  1.00  0.00           H
ATOM    807  C   PHE A  51      51.710  53.510  59.440  1.00  0.00           C
ATOM    808  O   PHE A  51      52.360  54.510  59.170  1.00  0.00           O
ATOM    809  N   ALA A  52      51.490  53.170  60.710  1.00  0.00           N
ATOM    810  H   ALA A  52      51.060  52.260  60.850  1.00  0.00           H
ATOM    811  CA  ALA A  52      51.990  53.820  61.900  1.00  0.00           C
ATOM    812  HA  ALA A  52      51.290  53.540  62.680  1.00  0.00           H
ATOM    813  CB  ALA A  52      53.330  53.190  62.270  1.00  0.00           C
ATOM    814  HB1 ALA A  52      53.080  52.130  62.270  1.00  0.00           H
ATOM    815  HB2 ALA A  52      54.170  53.300  61.570  1.00  0.00           H
ATOM    816  HB3 ALA A  52      53.720  53.490  63.240  1.00  0.00           H
ATOM    817  C   ALA A  52      52.080  55.340  61.920  1.00  0.00           C
ATOM    818  O   ALA A  52      52.830  55.980  62.650  1.00  0.00           O
ATOM    819  N   GLY A  53      51.140  56.010  61.250  1.00  0.00           N
ATOM    820  H   GLY A  53      50.530  55.460  60.670  1.00  0.00           H
ATOM    821  CA  GLY A  53      50.920  57.440  61.180  1.00  0.00           C
ATOM    822  HA1 GLY A  53      51.180  57.820  62.170  1.00  0.00           H
ATOM    823  HA2 GLY A  53      49.850  57.550  61.040  1.00  0.00           H
ATOM    824  C   GLY A  53      51.670  58.180  60.070  1.00  0.00           C
ATOM    825  O   GLY A  53      51.570  59.400  60.070  1.00  0.00           O
ATOM    826  N   TYR A  54      52.340  57.450  59.180  1.00  0.00           N
ATOM    827  H   TYR A  54      52.380  56.450  59.130  1.00  0.00           H
ATOM    828  CA  TYR A  54      52.980  57.950  57.990  1.00  0.00           C
ATOM    829  HA  TYR A  54      52.760  59.020  57.880  1.00  0.00           H
ATOM    830  CB  TYR A  54      54.490  57.770  58.170  1.00  0.00           C
ATOM    831  HB1 TYR A  54      54.750  56.810  58.620  1.00  0.00           H
ATOM    832  HB2 TYR A  54      54.750  58.510  58.920  1.00  0.00           H
ATOM    833  CG  TYR A  54      55.290  58.110  56.930  1.00  0.00           C
ATOM    834  CD1 TYR A  54      55.290  59.440  56.500  1.00  0.00           C
ATOM    835  HD1 TYR A  54      54.840  60.160  57.180  1.00  0.00           H
ATOM    836  CE1 TYR A  54      55.840  59.880  55.290  1.00  0.00           C
ATOM    837  HE1 TYR A  54      55.760  60.890  54.940  1.00  0.00           H
ATOM    838  CZ  TYR A  54      56.480  58.850  54.560  1.00  0.00           C
ATOM    839  OH  TYR A  54      57.230  59.280  53.510  1.00  0.00           O
ATOM    840  HH  TYR A  54      57.410  58.590  52.870  1.00  0.00           H
ATOM    841  CE2 TYR A  54      56.410  57.490  54.940  1.00  0.00           C
ATOM    842  HE2 TYR A  54      56.790  56.800  54.200  1.00  0.00           H
ATOM    843  CD2 TYR A  54      55.780  57.090  56.120  1.00  0.00           C
ATOM    844  HD2 TYR A  54      55.720  56.040  56.370  1.00  0.00           H
ATOM    845  C   TYR A  54      52.450  57.240  56.750  1.00  0.00           C
ATOM    846  O   TYR A  54      51.990  56.100  56.840  1.00  0.00           O
ATOM    847  N   THR A  55      52.460  57.910  55.590  1.00  0.00           N
ATOM    848  H   THR A  55      52.920  58.810  55.620  1.00  0.00           H
ATOM    849  CA  THR A  55      51.930  57.390  54.350  1.00  0.00           C
ATOM    850  HA  THR A  55      51.750  56.320  54.400  1.00  0.00           H
ATOM    851  CB  THR A  55      50.680  58.230  54.070  1.00  0.00           C
ATOM    852  HB  THR A  55      50.900  59.300  54.090  1.00  0.00           H
ATOM    853  CG2 THR A  55      50.010  58.010  52.720  1.00  0.00           C
ATOM    854 1HG2 THR A  55      48.990  58.370  52.560  1.00  0.00           H
ATOM    855 2HG2 THR A  55      50.650  58.560  52.030  1.00  0.00           H
ATOM    856 3HG2 THR A  55      49.850  56.970  52.390  1.00  0.00           H
ATOM    857  OG1 THR A  55      49.770  57.850  55.070  1.00  0.00           O
ATOM    858  HG1 THR A  55      50.070  58.340  55.830  1.00  0.00           H
ATOM    859  C   THR A  55      52.930  57.670  53.240  1.00  0.00           C
ATOM    860  O   THR A  55      53.450  58.780  53.140  1.00  0.00           O
ATOM    861  N   GLU A  56      53.270  56.600  52.530  1.00  0.00           N
ATOM    862  H   GLU A  56      52.930  55.680  52.780  1.00  0.00           H
ATOM    863  CA  GLU A  56      54.270  56.670  51.470  1.00  0.00           C
ATOM    864  HA  GLU A  56      54.800  57.610  51.530  1.00  0.00           H
ATOM    865  CB  GLU A  56      55.320  55.610  51.800  1.00  0.00           C
ATOM    866  HB1 GLU A  56      54.960  54.620  51.490  1.00  0.00           H
ATOM    867  HB2 GLU A  56      55.560  55.510  52.860  1.00  0.00           H
ATOM    868  CG  GLU A  56      56.590  55.460  50.980  1.00  0.00           C
ATOM    869  HG1 GLU A  56      56.440  55.190  49.930  1.00  0.00           H
ATOM    870  HG2 GLU A  56      57.210  54.780  51.560  1.00  0.00           H
ATOM    871  CD  GLU A  56      57.400  56.750  50.980  1.00  0.00           C
ATOM    872  OE1 GLU A  56      57.320  57.590  50.070  1.00  0.00           O
ATOM    873  OE2 GLU A  56      57.950  57.070  52.060  1.00  0.00           O
ATOM    874  C   GLU A  56      53.580  56.590  50.120  1.00  0.00           C
ATOM    875  O   GLU A  56      52.400  56.300  50.030  1.00  0.00           O
ATOM    876  N   SER A  57      54.280  56.840  49.000  1.00  0.00           N
ATOM    877  H   SER A  57      55.210  57.210  48.950  1.00  0.00           H
ATOM    878  CA  SER A  57      53.610  56.570  47.730  1.00  0.00           C
ATOM    879  HA  SER A  57      52.760  55.890  47.770  1.00  0.00           H
ATOM    880  CB  SER A  57      53.070  57.870  47.150  1.00  0.00           C
ATOM    881  HB1 SER A  57      52.500  57.620  46.250  1.00  0.00           H
ATOM    882  HB2 SER A  57      53.900  58.450  46.730  1.00  0.00           H
ATOM    883  OG  SER A  57      52.330  58.570  48.110  1.00  0.00           O
ATOM    884  HG  SER A  57      52.870  58.740  48.890  1.00  0.00           H
ATOM    885  C   SER A  57      54.550  55.930  46.710  1.00  0.00           C
ATOM    886  O   SER A  57      55.750  56.110  46.910  1.00  0.00           O
ATOM    887  N   ALA A  58      54.090  55.210  45.680  1.00  0.00           N
ATOM    888  H   ALA A  58      53.090  55.160  45.560  1.00  0.00           H
ATOM    889  CA  ALA A  58      55.020  54.670  44.720  1.00  0.00           C
ATOM    890  HA  ALA A  58      55.780  55.390  44.450  1.00  0.00           H
ATOM    891  CB  ALA A  58      55.860  53.480  45.190  1.00  0.00           C
ATOM    892  HB1 ALA A  58      56.620  53.190  44.460  1.00  0.00           H
ATOM    893  HB2 ALA A  58      56.300  53.680  46.170  1.00  0.00           H
ATOM    894  HB3 ALA A  58      55.230  52.610  45.350  1.00  0.00           H
ATOM    895  C   ALA A  58      54.260  54.330  43.440  1.00  0.00           C
ATOM    896  O   ALA A  58      53.050  54.090  43.380  1.00  0.00           O
ATOM    897  N   VAL A  59      55.050  54.390  42.360  1.00  0.00           N
ATOM    898  H   VAL A  59      56.040  54.560  42.460  1.00  0.00           H
ATOM    899  CA  VAL A  59      54.630  54.270  40.980  1.00  0.00           C
ATOM    900  HA  VAL A  59      53.630  53.850  41.010  1.00  0.00           H
ATOM    901  CB  VAL A  59      54.710  55.590  40.210  1.00  0.00           C
ATOM    902  HB  VAL A  59      55.740  55.940  40.250  1.00  0.00           H
ATOM    903  CG1 VAL A  59      54.280  55.340  38.770  1.00  0.00           C
ATOM    904 1HG1 VAL A  59      54.720  54.450  38.330  1.00  0.00           H
ATOM    905 2HG1 VAL A  59      53.190  55.340  38.740  1.00  0.00           H
ATOM    906 3HG1 VAL A  59      54.470  56.270  38.240  1.00  0.00           H
ATOM    907  CG2 VAL A  59      53.810  56.680  40.770  1.00  0.00           C
ATOM    908 1HG2 VAL A  59      52.790  56.320  40.620  1.00  0.00           H
ATOM    909 2HG2 VAL A  59      53.950  56.710  41.850  1.00  0.00           H
ATOM    910 3HG2 VAL A  59      53.940  57.670  40.310  1.00  0.00           H
ATOM    911  C   VAL A  59      55.470  53.190  40.330  1.00  0.00           C
ATOM    912  O   VAL A  59      56.690  53.360  40.280  1.00  0.00           O
ATOM    913  N   ASN A  60      54.820  52.150  39.790  1.00  0.00           N
ATOM    914  H   ASN A  60      53.810  52.190  39.830  1.00  0.00           H
ATOM    915  CA  ASN A  60      55.300  50.950  39.160  1.00  0.00           C
ATOM    916  HA  ASN A  60      56.180  51.270  38.580  1.00  0.00           H
ATOM    917  CB  ASN A  60      55.760  49.900  40.170  1.00  0.00           C
ATOM    918  HB1 ASN A  60      55.020  49.120  40.400  1.00  0.00           H
ATOM    919  HB2 ASN A  60      56.080  50.330  41.110  1.00  0.00           H
ATOM    920  CG  ASN A  60      56.970  49.140  39.640  1.00  0.00           C
ATOM    921  OD1 ASN A  60      56.810  48.280  38.780  1.00  0.00           O
ATOM    922  ND2 ASN A  60      58.210  49.470  39.990  1.00  0.00           N
ATOM    923 1HD2 ASN A  60      58.300  50.320  40.530  1.00  0.00           H
ATOM    924 2HD2 ASN A  60      59.030  48.930  39.740  1.00  0.00           H
ATOM    925  C   ASN A  60      54.330  50.410  38.120  1.00  0.00           C
ATOM    926  O   ASN A  60      53.290  51.040  37.930  1.00  0.00           O
ATOM    927  N   SER A  61      54.540  49.310  37.400  1.00  0.00           N
ATOM    928  H   SER A  61      55.330  48.720  37.650  1.00  0.00           H
ATOM    929  CA  SER A  61      53.670  48.810  36.370  1.00  0.00           C
ATOM    930  HA  SER A  61      53.460  49.670  35.740  1.00  0.00           H
ATOM    931  CB  SER A  61      54.560  47.950  35.480  1.00  0.00           C
ATOM    932  HB1 SER A  61      55.380  48.510  35.040  1.00  0.00           H
ATOM    933  HB2 SER A  61      53.920  47.610  34.670  1.00  0.00           H
ATOM    934  OG  SER A  61      55.140  46.820  36.110  1.00  0.00           O
ATOM    935  HG  SER A  61      56.090  46.690  36.070  1.00  0.00           H
ATOM    936  C   SER A  61      52.370  48.100  36.760  1.00  0.00           C
ATOM    937  O   SER A  61      51.340  48.190  36.100  1.00  0.00           O
ATOM    938  N   THR A  62      52.390  47.370  37.880  1.00  0.00           N
ATOM    939  H   THR A  62      53.250  47.300  38.400  1.00  0.00           H
ATOM    940  CA  THR A  62      51.230  46.720  38.470  1.00  0.00           C
ATOM    941  HA  THR A  62      50.340  46.930  37.880  1.00  0.00           H
ATOM    942  CB  THR A  62      51.360  45.210  38.580  1.00  0.00           C
ATOM    943  HB  THR A  62      50.530  44.700  39.030  1.00  0.00           H
ATOM    944  CG2 THR A  62      51.720  44.520  37.270  1.00  0.00           C
ATOM    945 1HG2 THR A  62      51.690  43.450  37.520  1.00  0.00           H
ATOM    946 2HG2 THR A  62      50.970  44.700  36.500  1.00  0.00           H
ATOM    947 3HG2 THR A  62      52.750  44.740  36.960  1.00  0.00           H
ATOM    948  OG1 THR A  62      52.460  45.000  39.450  1.00  0.00           O
ATOM    949  HG1 THR A  62      52.330  44.080  39.660  1.00  0.00           H
ATOM    950  C   THR A  62      50.930  47.350  39.830  1.00  0.00           C
ATOM    951  O   THR A  62      51.830  47.690  40.600  1.00  0.00           O
ATOM    952  N   LYS A  63      49.660  47.250  40.240  1.00  0.00           N
ATOM    953  H   LYS A  63      49.090  46.790  39.540  1.00  0.00           H
ATOM    954  CA  LYS A  63      49.160  47.520  41.580  1.00  0.00           C
ATOM    955  HA  LYS A  63      49.230  48.600  41.640  1.00  0.00           H
ATOM    956  CB  LYS A  63      47.690  47.160  41.710  1.00  0.00           C
ATOM    957  HB1 LYS A  63      47.440  47.190  42.770  1.00  0.00           H
ATOM    958  HB2 LYS A  63      47.550  46.120  41.420  1.00  0.00           H
ATOM    959  CG  LYS A  63      46.640  48.000  40.980  1.00  0.00           C
ATOM    960  HG1 LYS A  63      46.850  47.790  39.930  1.00  0.00           H
ATOM    961  HG2 LYS A  63      46.910  49.030  41.210  1.00  0.00           H
ATOM    962  CD  LYS A  63      45.200  47.650  41.370  1.00  0.00           C
ATOM    963  HD1 LYS A  63      44.950  47.900  42.400  1.00  0.00           H
ATOM    964  HD2 LYS A  63      45.110  46.580  41.120  1.00  0.00           H
ATOM    965  CE  LYS A  63      44.150  48.420  40.580  1.00  0.00           C
ATOM    966  HE1 LYS A  63      44.330  48.470  39.510  1.00  0.00           H
ATOM    967  HE2 LYS A  63      44.100  49.410  41.040  1.00  0.00           H
ATOM    968  NZ  LYS A  63      42.790  47.950  40.850  1.00  0.00           N
ATOM    969  HZ1 LYS A  63      42.630  46.940  40.760  1.00  0.00           H
ATOM    970  HZ2 LYS A  63      42.430  48.250  41.750  1.00  0.00           H
ATOM    971  HZ3 LYS A  63      42.160  48.410  40.210  1.00  0.00           H
ATOM    972  C   LYS A  63      49.990  46.850  42.660  1.00  0.00           C
ATOM    973  O   LYS A  63      50.620  47.570  43.430  1.00  0.00           O
ATOM    974  N   ALA A  64      50.280  45.540  42.560  1.00  0.00           N
ATOM    975  H   ALA A  64      49.830  44.990  41.850  1.00  0.00           H
ATOM    976  CA  ALA A  64      51.050  44.810  43.550  1.00  0.00           C
ATOM    977  HA  ALA A  64      50.560  44.870  44.520  1.00  0.00           H
ATOM    978  CB  ALA A  64      50.970  43.330  43.190  1.00  0.00           C
ATOM    979  HB1 ALA A  64      49.990  42.900  43.410  1.00  0.00           H
ATOM    980  HB2 ALA A  64      51.250  43.200  42.150  1.00  0.00           H
ATOM    981  HB3 ALA A  64      51.660  42.680  43.710  1.00  0.00           H
ATOM    982  C   ALA A  64      52.500  45.280  43.700  1.00  0.00           C
ATOM    983  O   ALA A  64      52.960  45.290  44.830  1.00  0.00           O
ATOM    984  N   LEU A  65      53.170  45.720  42.630  1.00  0.00           N
ATOM    985  H   LEU A  65      52.660  45.940  41.800  1.00  0.00           H
ATOM    986  CA  LEU A  65      54.560  46.150  42.660  1.00  0.00           C
ATOM    987  HA  LEU A  65      54.980  45.580  43.480  1.00  0.00           H
ATOM    988  CB  LEU A  65      55.340  45.950  41.360  1.00  0.00           C
ATOM    989  HB1 LEU A  65      56.350  46.350  41.450  1.00  0.00           H
ATOM    990  HB2 LEU A  65      54.910  46.580  40.580  1.00  0.00           H
ATOM    991  CG  LEU A  65      55.270  44.530  40.820  1.00  0.00           C
ATOM    992  HG  LEU A  65      54.260  44.130  40.750  1.00  0.00           H
ATOM    993  CD1 LEU A  65      56.010  44.410  39.490  1.00  0.00           C
ATOM    994 1HD1 LEU A  65      55.520  45.070  38.780  1.00  0.00           H
ATOM    995 2HD1 LEU A  65      57.080  44.600  39.600  1.00  0.00           H
ATOM    996 3HD1 LEU A  65      55.940  43.380  39.130  1.00  0.00           H
ATOM    997  CD2 LEU A  65      56.100  43.690  41.800  1.00  0.00           C
ATOM    998 1HD2 LEU A  65      55.640  43.730  42.790  1.00  0.00           H
ATOM    999 2HD2 LEU A  65      56.230  42.640  41.510  1.00  0.00           H
ATOM   1000 3HD2 LEU A  65      57.040  44.230  41.910  1.00  0.00           H
ATOM   1001  C   LEU A  65      54.760  47.590  43.100  1.00  0.00           C
ATOM   1002  O   LEU A  65      55.760  47.930  43.720  1.00  0.00           O
ATOM   1003  N   ALA A  66      53.750  48.450  42.930  1.00  0.00           N
ATOM   1004  H   ALA A  66      52.860  48.150  42.540  1.00  0.00           H
ATOM   1005  CA  ALA A  66      53.670  49.800  43.430  1.00  0.00           C
ATOM   1006  HA  ALA A  66      54.610  50.330  43.230  1.00  0.00           H
ATOM   1007  CB  ALA A  66      52.580  50.470  42.600  1.00  0.00           C
ATOM   1008  HB1 ALA A  66      51.650  49.930  42.690  1.00  0.00           H
ATOM   1009  HB2 ALA A  66      52.450  51.490  42.970  1.00  0.00           H
ATOM   1010  HB3 ALA A  66      52.930  50.500  41.570  1.00  0.00           H
ATOM   1011  C   ALA A  66      53.390  49.760  44.920  1.00  0.00           C
ATOM   1012  O   ALA A  66      54.030  50.450  45.710  1.00  0.00           O
ATOM   1013  N   LYS A  67      52.640  48.740  45.370  1.00  0.00           N
ATOM   1014  H   LYS A  67      52.200  48.120  44.710  1.00  0.00           H
ATOM   1015  CA  LYS A  67      52.410  48.530  46.790  1.00  0.00           C
ATOM   1016  HA  LYS A  67      52.130  49.470  47.270  1.00  0.00           H
ATOM   1017  CB  LYS A  67      51.210  47.600  46.990  1.00  0.00           C
ATOM   1018  HB1 LYS A  67      51.290  46.730  46.350  1.00  0.00           H
ATOM   1019  HB2 LYS A  67      50.350  48.160  46.640  1.00  0.00           H
ATOM   1020  CG  LYS A  67      50.870  47.060  48.370  1.00  0.00           C
ATOM   1021  HG1 LYS A  67      50.430  47.840  48.990  1.00  0.00           H
ATOM   1022  HG2 LYS A  67      51.760  46.790  48.920  1.00  0.00           H
ATOM   1023  CD  LYS A  67      49.990  45.800  48.210  1.00  0.00           C
ATOM   1024  HD1 LYS A  67      50.590  44.910  48.000  1.00  0.00           H
ATOM   1025  HD2 LYS A  67      49.410  45.880  47.290  1.00  0.00           H
ATOM   1026  CE  LYS A  67      49.080  45.570  49.400  1.00  0.00           C
ATOM   1027  HE1 LYS A  67      48.440  46.450  49.530  1.00  0.00           H
ATOM   1028  HE2 LYS A  67      49.670  45.450  50.310  1.00  0.00           H
ATOM   1029  NZ  LYS A  67      48.110  44.490  49.180  1.00  0.00           N
ATOM   1030  HZ1 LYS A  67      47.620  44.560  48.300  1.00  0.00           H
ATOM   1031  HZ2 LYS A  67      48.620  43.610  49.140  1.00  0.00           H
ATOM   1032  HZ3 LYS A  67      47.510  44.380  49.990  1.00  0.00           H
ATOM   1033  C   LYS A  67      53.650  47.990  47.480  1.00  0.00           C
ATOM   1034  O   LYS A  67      53.830  48.340  48.650  1.00  0.00           O
ATOM   1035  N   GLN A  68      54.460  47.160  46.820  1.00  0.00           N
ATOM   1036  H   GLN A  68      54.100  46.880  45.920  1.00  0.00           H
ATOM   1037  CA  GLN A  68      55.730  46.670  47.300  1.00  0.00           C
ATOM   1038  HA  GLN A  68      55.650  46.490  48.380  1.00  0.00           H
ATOM   1039  CB  GLN A  68      55.920  45.370  46.530  1.00  0.00           C
ATOM   1040  HB1 GLN A  68      55.890  45.610  45.480  1.00  0.00           H
ATOM   1041  HB2 GLN A  68      55.030  44.820  46.820  1.00  0.00           H
ATOM   1042  CG  GLN A  68      57.200  44.600  46.850  1.00  0.00           C
ATOM   1043  HG1 GLN A  68      57.200  44.270  47.900  1.00  0.00           H
ATOM   1044  HG2 GLN A  68      58.100  45.200  46.810  1.00  0.00           H
ATOM   1045  CD  GLN A  68      57.360  43.390  45.940  1.00  0.00           C
ATOM   1046  OE1 GLN A  68      56.900  42.300  46.290  1.00  0.00           O
ATOM   1047  NE2 GLN A  68      57.850  43.610  44.720  1.00  0.00           N
ATOM   1048 1HE2 GLN A  68      58.150  44.570  44.620  1.00  0.00           H
ATOM   1049 2HE2 GLN A  68      57.720  42.910  44.000  1.00  0.00           H
ATOM   1050  C   GLN A  68      56.880  47.660  47.270  1.00  0.00           C
ATOM   1051  O   GLN A  68      57.790  47.640  48.090  1.00  0.00           O
ATOM   1052  N   ASP A  69      56.830  48.550  46.280  1.00  0.00           N
ATOM   1053  H   ASP A  69      56.120  48.550  45.560  1.00  0.00           H
ATOM   1054  CA  ASP A  69      57.700  49.720  46.200  1.00  0.00           C
ATOM   1055  HA  ASP A  69      58.730  49.420  46.330  1.00  0.00           H
ATOM   1056  CB  ASP A  69      57.690  50.300  44.790  1.00  0.00           C
ATOM   1057  HB1 ASP A  69      56.690  50.660  44.520  1.00  0.00           H
ATOM   1058  HB2 ASP A  69      57.840  49.470  44.090  1.00  0.00           H
ATOM   1059  CG  ASP A  69      58.740  51.370  44.550  1.00  0.00           C
ATOM   1060  OD1 ASP A  69      59.610  51.550  45.430  1.00  0.00           O
ATOM   1061  OD2 ASP A  69      58.720  52.080  43.520  1.00  0.00           O
ATOM   1062  C   ASP A  69      57.280  50.710  47.280  1.00  0.00           C
ATOM   1063  O   ASP A  69      58.110  51.380  47.890  1.00  0.00           O
ATOM   1064  N   ALA A  70      56.000  50.900  47.590  1.00  0.00           N
ATOM   1065  H   ALA A  70      55.250  50.500  47.050  1.00  0.00           H
ATOM   1066  CA  ALA A  70      55.650  51.680  48.770  1.00  0.00           C
ATOM   1067  HA  ALA A  70      56.130  52.660  48.720  1.00  0.00           H
ATOM   1068  CB  ALA A  70      54.160  52.050  48.700  1.00  0.00           C
ATOM   1069  HB1 ALA A  70      53.890  52.670  49.550  1.00  0.00           H
ATOM   1070  HB2 ALA A  70      53.830  52.530  47.780  1.00  0.00           H
ATOM   1071  HB3 ALA A  70      53.630  51.120  48.860  1.00  0.00           H
ATOM   1072  C   ALA A  70      56.090  51.140  50.110  1.00  0.00           C
ATOM   1073  O   ALA A  70      56.780  51.790  50.910  1.00  0.00           O
ATOM   1074  N   ALA A  71      55.870  49.840  50.350  1.00  0.00           N
ATOM   1075  H   ALA A  71      55.430  49.270  49.650  1.00  0.00           H
ATOM   1076  CA  ALA A  71      56.360  49.160  51.530  1.00  0.00           C
ATOM   1077  HA  ALA A  71      55.810  49.630  52.350  1.00  0.00           H
ATOM   1078  CB  ALA A  71      56.020  47.680  51.510  1.00  0.00           C
ATOM   1079  HB1 ALA A  71      54.970  47.540  51.230  1.00  0.00           H
ATOM   1080  HB2 ALA A  71      56.590  47.120  50.760  1.00  0.00           H
ATOM   1081  HB3 ALA A  71      56.240  47.210  52.460  1.00  0.00           H
ATOM   1082  C   ALA A  71      57.870  49.220  51.650  1.00  0.00           C
ATOM   1083  O   ALA A  71      58.450  49.330  52.730  1.00  0.00           O
ATOM   1084  N   GLN A  72      58.570  49.220  50.510  1.00  0.00           N
ATOM   1085  H   GLN A  72      58.080  48.970  49.660  1.00  0.00           H
ATOM   1086  CA  GLN A  72      60.020  49.380  50.520  1.00  0.00           C
ATOM   1087  HA  GLN A  72      60.390  48.540  51.090  1.00  0.00           H
ATOM   1088  CB  GLN A  72      60.490  49.220  49.080  1.00  0.00           C
ATOM   1089  HB1 GLN A  72      60.340  50.070  48.400  1.00  0.00           H
ATOM   1090  HB2 GLN A  72      60.180  48.340  48.520  1.00  0.00           H
ATOM   1091  CG  GLN A  72      62.000  48.950  49.040  1.00  0.00           C
ATOM   1092  HG1 GLN A  72      62.520  49.790  49.510  1.00  0.00           H
ATOM   1093  HG2 GLN A  72      62.300  49.080  47.990  1.00  0.00           H
ATOM   1094  CD  GLN A  72      62.460  47.710  49.780  1.00  0.00           C
ATOM   1095  OE1 GLN A  72      61.820  46.690  50.000  1.00  0.00           O
ATOM   1096  NE2 GLN A  72      63.770  47.660  50.020  1.00  0.00           N
ATOM   1097 1HE2 GLN A  72      64.360  48.450  49.800  1.00  0.00           H
ATOM   1098 2HE2 GLN A  72      64.170  46.790  50.340  1.00  0.00           H
ATOM   1099  C   GLN A  72      60.510  50.690  51.130  1.00  0.00           C
ATOM   1100  O   GLN A  72      61.530  50.830  51.790  1.00  0.00           O
ATOM   1101  N   ARG A  73      59.770  51.730  50.740  1.00  0.00           N
ATOM   1102  H   ARG A  73      58.940  51.590  50.190  1.00  0.00           H
ATOM   1103  CA  ARG A  73      60.140  53.130  50.890  1.00  0.00           C
ATOM   1104  HA  ARG A  73      61.190  53.230  50.620  1.00  0.00           H
ATOM   1105  CB  ARG A  73      59.390  54.070  49.960  1.00  0.00           C
ATOM   1106  HB1 ARG A  73      59.500  55.120  50.220  1.00  0.00           H
ATOM   1107  HB2 ARG A  73      58.350  53.760  50.050  1.00  0.00           H
ATOM   1108  CG  ARG A  73      59.850  53.940  48.510  1.00  0.00           C
ATOM   1109  HG1 ARG A  73      59.930  52.920  48.130  1.00  0.00           H
ATOM   1110  HG2 ARG A  73      60.780  54.480  48.350  1.00  0.00           H
ATOM   1111  CD  ARG A  73      58.850  54.750  47.680  1.00  0.00           C
ATOM   1112  HD1 ARG A  73      59.100  55.820  47.680  1.00  0.00           H
ATOM   1113  HD2 ARG A  73      57.880  54.500  48.100  1.00  0.00           H
ATOM   1114  NE  ARG A  73      58.860  54.400  46.260  1.00  0.00           N
ATOM   1115  HE  ARG A  73      59.050  53.430  46.090  1.00  0.00           H
ATOM   1116  CZ  ARG A  73      58.700  55.230  45.220  1.00  0.00           C
ATOM   1117  NH1 ARG A  73      58.810  54.730  43.990  1.00  0.00           N
ATOM   1118 1HH1 ARG A  73      58.840  53.720  43.980  1.00  0.00           H
ATOM   1119 2HH1 ARG A  73      58.960  55.270  43.140  1.00  0.00           H
ATOM   1120  NH2 ARG A  73      58.290  56.510  45.230  1.00  0.00           N
ATOM   1121 1HH2 ARG A  73      58.070  56.830  46.170  1.00  0.00           H
ATOM   1122 2HH2 ARG A  73      57.780  56.820  44.410  1.00  0.00           H
ATOM   1123  C   ARG A  73      60.070  53.560  52.350  1.00  0.00           C
ATOM   1124  O   ARG A  73      60.880  54.380  52.750  1.00  0.00           O
ATOM   1125  N   ILE A  74      59.160  52.980  53.140  1.00  0.00           N
ATOM   1126  H   ILE A  74      58.490  52.360  52.690  1.00  0.00           H
ATOM   1127  CA  ILE A  74      58.950  53.280  54.530  1.00  0.00           C
ATOM   1128  HA  ILE A  74      58.920  54.360  54.660  1.00  0.00           H
ATOM   1129  CB  ILE A  74      57.590  52.760  55.020  1.00  0.00           C
ATOM   1130  HB  ILE A  74      57.560  51.670  54.970  1.00  0.00           H
ATOM   1131  CG2 ILE A  74      57.450  52.990  56.530  1.00  0.00           C
ATOM   1132 1HG2 ILE A  74      57.690  53.990  56.870  1.00  0.00           H
ATOM   1133 2HG2 ILE A  74      56.490  52.600  56.860  1.00  0.00           H
ATOM   1134 3HG2 ILE A  74      58.200  52.340  56.980  1.00  0.00           H
ATOM   1135  CG1 ILE A  74      56.390  53.370  54.320  1.00  0.00           C
ATOM   1136 1HG1 ILE A  74      56.560  53.260  53.250  1.00  0.00           H
ATOM   1137 2HG1 ILE A  74      56.330  54.440  54.520  1.00  0.00           H
ATOM   1138  CD  ILE A  74      55.080  52.640  54.600  1.00  0.00           C
ATOM   1139  HD1 ILE A  74      54.350  53.070  53.910  1.00  0.00           H
ATOM   1140  HD2 ILE A  74      55.230  51.630  54.250  1.00  0.00           H
ATOM   1141  HD3 ILE A  74      54.800  52.630  55.640  1.00  0.00           H
ATOM   1142  C   ILE A  74      60.140  52.890  55.410  1.00  0.00           C
ATOM   1143  OC1 ILE A  74      60.650  51.770  55.290  1.00  0.00           O
ATOM   1144  OC2 ILE A  74      60.610  53.750  56.180  1.00  0.00           O
ATOM   1145  O5'   G B   1      34.250  40.700  13.830  1.00  0.00           O
ATOM   1146  H5T   G B   1      34.040  40.140  14.590  1.00  0.00           H
ATOM   1147  C5'   G B   1      34.260  39.860  12.690  1.00  0.00           C
ATOM   1148 1H5'   G B   1      33.400  40.190  12.120  1.00  0.00           H
ATOM   1149 2H5'   G B   1      34.150  38.830  13.000  1.00  0.00           H
ATOM   1150  C4'   G B   1      35.520  39.970  11.830  1.00  0.00           C
ATOM   1151  H4'   G B   1      35.310  39.390  10.920  1.00  0.00           H
ATOM   1152  O4'   G B   1      35.740  41.220  11.190  1.00  0.00           O
ATOM   1153  C1'   G B   1      37.130  41.340  10.960  1.00  0.00           C
ATOM   1154  H1'   G B   1      37.240  41.460   9.890  1.00  0.00           H
ATOM   1155  N9    G B   1      37.470  42.560  11.720  1.00  0.00           N
ATOM   1156  C8    G B   1      36.820  43.130  12.780  1.00  0.00           C
ATOM   1157  H8    G B   1      35.880  42.810  13.190  1.00  0.00           H
ATOM   1158  N7    G B   1      37.530  44.120  13.250  1.00  0.00           N
ATOM   1159  C5    G B   1      38.680  44.230  12.470  1.00  0.00           C
ATOM   1160  C6    G B   1      39.760  45.140  12.580  1.00  0.00           C
ATOM   1161  O6    G B   1      40.090  45.950  13.440  1.00  0.00           O
ATOM   1162  N1    G B   1      40.660  44.920  11.550  1.00  0.00           N
ATOM   1163  H1    G B   1      41.610  45.280  11.610  1.00  0.00           H
ATOM   1164  C2    G B   1      40.540  43.970  10.560  1.00  0.00           C
ATOM   1165  N2    G B   1      41.700  43.790   9.930  1.00  0.00           N
ATOM   1166  H21   G B   1      42.330  44.580   9.840  1.00  0.00           H
ATOM   1167  H22   G B   1      41.760  43.000   9.300  1.00  0.00           H
ATOM   1168  N3    G B   1      39.560  43.050  10.540  1.00  0.00           N
ATOM   1169  C4    G B   1      38.630  43.260  11.500  1.00  0.00           C
ATOM   1170  C3'   G B   1      36.810  39.460  12.470  1.00  0.00           C
ATOM   1171  H3'   G B   1      36.970  39.910  13.440  1.00  0.00           H
ATOM   1172  C2'   G B   1      37.800  40.060  11.460  1.00  0.00           C
ATOM   1173 1H2'   G B   1      38.730  40.270  11.980  1.00  0.00           H
ATOM   1174  O2'   G B   1      37.910  39.210  10.340  1.00  0.00           O
ATOM   1175 2HO'   G B   1      38.260  38.440  10.810  1.00  0.00           H
ATOM   1176  O3'   G B   1      36.850  38.060  12.600  1.00  0.00           O
ATOM   1177  P     G B   2      38.020  37.260  13.350  1.00  0.00           P
ATOM   1178  O1P   G B   2      37.650  35.860  13.110  1.00  0.00           O
ATOM   1179  O2P   G B   2      38.090  37.760  14.740  1.00  0.00           O
ATOM   1180  O5'   G B   2      39.400  37.650  12.620  1.00  0.00           O
ATOM   1181  C5'   G B   2      40.500  38.140  13.350  1.00  0.00           C
ATOM   1182 1H5'   G B   2      41.030  37.290  13.770  1.00  0.00           H
ATOM   1183 2H5'   G B   2      40.170  38.670  14.240  1.00  0.00           H
ATOM   1184  C4'   G B   2      41.500  39.000  12.570  1.00  0.00           C
ATOM   1185  H4'   G B   2      41.860  38.450  11.710  1.00  0.00           H
ATOM   1186  O4'   G B   2      41.000  40.260  12.190  1.00  0.00           O
ATOM   1187  C1'   G B   2      42.020  41.230  12.370  1.00  0.00           C
ATOM   1188  H1'   G B   2      42.070  41.780  11.430  1.00  0.00           H
ATOM   1189  N9    G B   2      41.870  42.220  13.450  1.00  0.00           N
ATOM   1190  C8    G B   2      40.990  42.170  14.510  1.00  0.00           C
ATOM   1191  H8    G B   2      40.190  41.460  14.600  1.00  0.00           H
ATOM   1192  N7    G B   2      41.030  43.240  15.240  1.00  0.00           N
ATOM   1193  C5    G B   2      42.090  43.980  14.720  1.00  0.00           C
ATOM   1194  C6    G B   2      42.710  45.170  15.170  1.00  0.00           C
ATOM   1195  O6    G B   2      42.510  45.850  16.170  1.00  0.00           O
ATOM   1196  N1    G B   2      43.880  45.450  14.480  1.00  0.00           N
ATOM   1197  H1    G B   2      44.180  46.410  14.630  1.00  0.00           H
ATOM   1198  C2    G B   2      44.270  44.830  13.320  1.00  0.00           C
ATOM   1199  N2    G B   2      45.390  45.300  12.750  1.00  0.00           N
ATOM   1200  H21   G B   2      45.800  46.130  13.130  1.00  0.00           H
ATOM   1201  H22   G B   2      45.760  44.610  12.100  1.00  0.00           H
ATOM   1202  N3    G B   2      43.700  43.690  12.890  1.00  0.00           N
ATOM   1203  C4    G B   2      42.570  43.400  13.570  1.00  0.00           C
ATOM   1204  C3'   G B   2      42.830  39.270  13.260  1.00  0.00           C
ATOM   1205  H3'   G B   2      42.690  39.480  14.310  1.00  0.00           H
ATOM   1206  C2'   G B   2      43.330  40.460  12.450  1.00  0.00           C
ATOM   1207 1H2'   G B   2      44.110  41.020  12.970  1.00  0.00           H
ATOM   1208  O2'   G B   2      43.680  40.180  11.110  1.00  0.00           O
ATOM   1209 2HO'   G B   2      43.900  39.240  11.060  1.00  0.00           H
ATOM   1210  O3'   G B   2      43.650  38.140  13.060  1.00  0.00           O
ATOM   1211  P     U B   3      44.840  37.830  14.110  1.00  0.00           P
ATOM   1212  O1P   U B   3      45.590  36.690  13.540  1.00  0.00           O
ATOM   1213  O2P   U B   3      44.290  37.640  15.460  1.00  0.00           O
ATOM   1214  O5'   U B   3      45.880  39.070  14.050  1.00  0.00           O
ATOM   1215  C5'   U B   3      46.520  39.410  12.840  1.00  0.00           C
ATOM   1216 1H5'   U B   3      45.780  39.700  12.110  1.00  0.00           H
ATOM   1217 2H5'   U B   3      47.160  38.580  12.500  1.00  0.00           H
ATOM   1218  C4'   U B   3      47.400  40.630  13.080  1.00  0.00           C
ATOM   1219  H4'   U B   3      48.050  40.800  12.230  1.00  0.00           H
ATOM   1220  O4'   U B   3      46.600  41.750  13.360  1.00  0.00           O
ATOM   1221  C1'   U B   3      47.310  42.660  14.170  1.00  0.00           C
ATOM   1222  H1'   U B   3      47.630  43.490  13.560  1.00  0.00           H
ATOM   1223  N1    U B   3      46.490  43.070  15.310  1.00  0.00           N
ATOM   1224  C6    U B   3      45.490  42.280  15.810  1.00  0.00           C
ATOM   1225  H6    U B   3      45.320  41.250  15.540  1.00  0.00           H
ATOM   1226  C5    U B   3      44.710  42.720  16.830  1.00  0.00           C
ATOM   1227  H5    U B   3      44.010  41.950  17.130  1.00  0.00           H
ATOM   1228  C4    U B   3      44.780  44.050  17.390  1.00  0.00           C
ATOM   1229  O4    U B   3      44.110  44.420  18.350  1.00  0.00           O
ATOM   1230  N3    U B   3      45.800  44.820  16.850  1.00  0.00           N
ATOM   1231  H3    U B   3      46.050  45.660  17.340  1.00  0.00           H
ATOM   1232  C2    U B   3      46.720  44.260  15.970  1.00  0.00           C
ATOM   1233  O2    U B   3      47.700  44.960  15.710  1.00  0.00           O
ATOM   1234  C3'   U B   3      48.320  40.510  14.290  1.00  0.00           C
ATOM   1235  H3'   U B   3      47.840  40.060  15.150  1.00  0.00           H
ATOM   1236  C2'   U B   3      48.630  41.980  14.550  1.00  0.00           C
ATOM   1237 1H2'   U B   3      48.960  42.200  15.560  1.00  0.00           H
ATOM   1238  O2'   U B   3      49.700  42.430  13.730  1.00  0.00           O
ATOM   1239 2HO'   U B   3      50.240  41.670  13.520  1.00  0.00           H
ATOM   1240  O3'   U B   3      49.460  39.710  14.030  1.00  0.00           O
ATOM   1241  P     A B   4      50.450  39.290  15.230  1.00  0.00           P
ATOM   1242  O1P   A B   4      51.520  38.620  14.450  1.00  0.00           O
ATOM   1243  O2P   A B   4      49.690  38.450  16.180  1.00  0.00           O
ATOM   1244  O5'   A B   4      51.140  40.540  15.960  1.00  0.00           O
ATOM   1245  C5'   A B   4      50.890  40.890  17.300  1.00  0.00           C
ATOM   1246 1H5'   A B   4      51.450  40.160  17.890  1.00  0.00           H
ATOM   1247 2H5'   A B   4      49.820  40.860  17.530  1.00  0.00           H
ATOM   1248  C4'   A B   4      51.330  42.320  17.570  1.00  0.00           C
ATOM   1249  H4'   A B   4      52.170  42.510  16.900  1.00  0.00           H
ATOM   1250  O4'   A B   4      50.390  43.320  17.240  1.00  0.00           O
ATOM   1251  C1'   A B   4      50.350  44.230  18.310  1.00  0.00           C
ATOM   1252  H1'   A B   4      50.320  45.260  17.940  1.00  0.00           H
ATOM   1253  N9    A B   4      49.030  44.140  18.970  1.00  0.00           N
ATOM   1254  C8    A B   4      48.130  43.110  18.920  1.00  0.00           C
ATOM   1255  H8    A B   4      48.390  42.200  18.410  1.00  0.00           H
ATOM   1256  N7    A B   4      47.000  43.360  19.550  1.00  0.00           N
ATOM   1257  C5    A B   4      47.210  44.640  20.030  1.00  0.00           C
ATOM   1258  C6    A B   4      46.460  45.520  20.840  1.00  0.00           C
ATOM   1259  N6    A B   4      45.220  45.230  21.260  1.00  0.00           N
ATOM   1260  H61   A B   4      44.700  44.470  20.820  1.00  0.00           H
ATOM   1261  H62   A B   4      44.660  45.910  21.750  1.00  0.00           H
ATOM   1262  N1    A B   4      46.980  46.660  21.320  1.00  0.00           N
ATOM   1263  C2    A B   4      48.210  46.960  20.960  1.00  0.00           C
ATOM   1264  H2    A B   4      48.610  47.920  21.280  1.00  0.00           H
ATOM   1265  N3    A B   4      49.020  46.280  20.170  1.00  0.00           N
ATOM   1266  C4    A B   4      48.470  45.110  19.760  1.00  0.00           C
ATOM   1267  C3'   A B   4      51.690  42.530  19.040  1.00  0.00           C
ATOM   1268  H3'   A B   4      50.970  41.960  19.620  1.00  0.00           H
ATOM   1269  C2'   A B   4      51.570  44.050  19.210  1.00  0.00           C
ATOM   1270 1H2'   A B   4      51.450  44.380  20.240  1.00  0.00           H
ATOM   1271  O2'   A B   4      52.680  44.760  18.720  1.00  0.00           O
ATOM   1272 2HO'   A B   4      53.220  44.960  19.490  1.00  0.00           H
ATOM   1273  O3'   A B   4      53.010  42.140  19.350  1.00  0.00           O
ATOM   1274  P     A B   5      53.480  41.690  20.830  1.00  0.00           P
ATOM   1275  O1P   A B   5      54.940  41.490  20.690  1.00  0.00           O
ATOM   1276  O2P   A B   5      52.640  40.540  21.250  1.00  0.00           O
ATOM   1277  O5'   A B   5      53.140  42.960  21.750  1.00  0.00           O
ATOM   1278  C5'   A B   5      54.120  43.920  22.100  1.00  0.00           C
ATOM   1279 1H5'   A B   5      54.440  44.480  21.220  1.00  0.00           H
ATOM   1280 2H5'   A B   5      55.030  43.470  22.510  1.00  0.00           H
ATOM   1281  C4'   A B   5      53.580  44.960  23.070  1.00  0.00           C
ATOM   1282  H4'   A B   5      54.250  45.810  23.200  1.00  0.00           H
ATOM   1283  O4'   A B   5      52.390  45.550  22.620  1.00  0.00           O
ATOM   1284  C1'   A B   5      51.540  45.700  23.730  1.00  0.00           C
ATOM   1285  H1'   A B   5      51.240  46.720  23.930  1.00  0.00           H
ATOM   1286  N9    A B   5      50.270  44.980  23.500  1.00  0.00           N
ATOM   1287  C8    A B   5      49.950  43.830  22.830  1.00  0.00           C
ATOM   1288  H8    A B   5      50.700  43.220  22.350  1.00  0.00           H
ATOM   1289  N7    A B   5      48.690  43.480  22.870  1.00  0.00           N
ATOM   1290  C5    A B   5      48.130  44.510  23.620  1.00  0.00           C
ATOM   1291  C6    A B   5      46.840  44.700  24.130  1.00  0.00           C
ATOM   1292  N6    A B   5      45.790  43.900  23.890  1.00  0.00           N
ATOM   1293  H61   A B   5      45.860  43.290  23.090  1.00  0.00           H
ATOM   1294  H62   A B   5      44.950  44.380  24.200  1.00  0.00           H
ATOM   1295  N1    A B   5      46.560  45.890  24.680  1.00  0.00           N
ATOM   1296  C2    A B   5      47.550  46.730  24.930  1.00  0.00           C
ATOM   1297  H2    A B   5      47.230  47.700  25.290  1.00  0.00           H
ATOM   1298  N3    A B   5      48.830  46.570  24.690  1.00  0.00           N
ATOM   1299  C4    A B   5      49.070  45.440  23.990  1.00  0.00           C
ATOM   1300  C3'   A B   5      53.450  44.340  24.460  1.00  0.00           C
ATOM   1301  H3'   A B   5      53.210  43.300  24.280  1.00  0.00           H
ATOM   1302  C2'   A B   5      52.250  45.130  24.950  1.00  0.00           C
ATOM   1303 1H2'   A B   5      51.660  44.560  25.660  1.00  0.00           H
ATOM   1304  O2'   A B   5      52.630  46.300  25.660  1.00  0.00           O
ATOM   1305 2HO'   A B   5      53.170  46.040  26.410  1.00  0.00           H
ATOM   1306  O3'   A B   5      54.580  44.420  25.300  1.00  0.00           O
ATOM   1307  P     G B   6      54.720  43.610  26.670  1.00  0.00           P
ATOM   1308  O1P   G B   6      56.170  43.590  26.990  1.00  0.00           O
ATOM   1309  O2P   G B   6      53.920  42.370  26.530  1.00  0.00           O
ATOM   1310  O5'   G B   6      54.040  44.640  27.700  1.00  0.00           O
ATOM   1311  C5'   G B   6      52.970  44.190  28.520  1.00  0.00           C
ATOM   1312 1H5'   G B   6      53.480  43.660  29.320  1.00  0.00           H
ATOM   1313 2H5'   G B   6      52.260  43.560  27.980  1.00  0.00           H
ATOM   1314  C4'   G B   6      52.290  45.400  29.140  1.00  0.00           C
ATOM   1315  H4'   G B   6      53.060  46.120  29.410  1.00  0.00           H
ATOM   1316  O4'   G B   6      51.430  46.060  28.250  1.00  0.00           O
ATOM   1317  C1'   G B   6      50.170  46.340  28.810  1.00  0.00           C
ATOM   1318  H1'   G B   6      49.930  47.380  28.600  1.00  0.00           H
ATOM   1319  N9    G B   6      49.140  45.390  28.350  1.00  0.00           N
ATOM   1320  C8    G B   6      49.300  44.270  27.580  1.00  0.00           C
ATOM   1321  H8    G B   6      50.210  43.930  27.120  1.00  0.00           H
ATOM   1322  N7    G B   6      48.250  43.490  27.540  1.00  0.00           N
ATOM   1323  C5    G B   6      47.280  44.200  28.240  1.00  0.00           C
ATOM   1324  C6    G B   6      45.890  43.950  28.370  1.00  0.00           C
ATOM   1325  O6    G B   6      45.210  42.970  28.090  1.00  0.00           O
ATOM   1326  N1    G B   6      45.180  45.000  28.920  1.00  0.00           N
ATOM   1327  H1    G B   6      44.170  45.010  28.920  1.00  0.00           H
ATOM   1328  C2    G B   6      45.790  46.160  29.370  1.00  0.00           C
ATOM   1329  N2    G B   6      44.940  47.050  29.890  1.00  0.00           N
ATOM   1330  H21   G B   6      43.950  46.920  30.020  1.00  0.00           H
ATOM   1331  H22   G B   6      45.410  47.930  30.100  1.00  0.00           H
ATOM   1332  N3    G B   6      47.110  46.360  29.320  1.00  0.00           N
ATOM   1333  C4    G B   6      47.800  45.380  28.700  1.00  0.00           C
ATOM   1334  C3'   G B   6      51.410  45.110  30.360  1.00  0.00           C
ATOM   1335  H3'   G B   6      50.810  44.210  30.280  1.00  0.00           H
ATOM   1336  C2'   G B   6      50.450  46.300  30.310  1.00  0.00           C
ATOM   1337 1H2'   G B   6      49.500  46.130  30.820  1.00  0.00           H
ATOM   1338  O2'   G B   6      50.980  47.550  30.660  1.00  0.00           O
ATOM   1339 2HO'   G B   6      50.820  47.690  31.600  1.00  0.00           H
ATOM   1340  O3'   G B   6      52.080  45.080  31.610  1.00  0.00           O
ATOM   1341  P     G B   7      51.590  44.150  32.830  1.00  0.00           P
ATOM   1342  O1P   G B   7      52.680  44.260  33.820  1.00  0.00           O
ATOM   1343  O2P   G B   7      51.240  42.800  32.340  1.00  0.00           O
ATOM   1344  O5'   G B   7      50.280  44.890  33.410  1.00  0.00           O
ATOM   1345  C5'   G B   7      50.430  46.180  33.960  1.00  0.00           C
ATOM   1346 1H5'   G B   7      50.950  46.860  33.280  1.00  0.00           H
ATOM   1347 2H5'   G B   7      50.950  46.070  34.900  1.00  0.00           H
ATOM   1348  C4'   G B   7      48.990  46.660  34.160  1.00  0.00           C
ATOM   1349  H4'   G B   7      49.030  47.650  34.600  1.00  0.00           H
ATOM   1350  O4'   G B   7      48.340  46.650  32.910  1.00  0.00           O
ATOM   1351  C1'   G B   7      46.980  46.320  33.040  1.00  0.00           C
ATOM   1352  H1'   G B   7      46.340  47.060  32.580  1.00  0.00           H
ATOM   1353  N9    G B   7      46.500  45.050  32.460  1.00  0.00           N
ATOM   1354  C8    G B   7      47.220  43.920  32.150  1.00  0.00           C
ATOM   1355  H8    G B   7      48.300  43.960  32.230  1.00  0.00           H
ATOM   1356  N7    G B   7      46.540  42.940  31.650  1.00  0.00           N
ATOM   1357  C5    G B   7      45.230  43.430  31.730  1.00  0.00           C
ATOM   1358  C6    G B   7      44.030  42.810  31.290  1.00  0.00           C
ATOM   1359  O6    G B   7      43.870  41.730  30.730  1.00  0.00           O
ATOM   1360  N1    G B   7      42.880  43.550  31.440  1.00  0.00           N
ATOM   1361  H1    G B   7      42.040  43.100  31.080  1.00  0.00           H
ATOM   1362  C2    G B   7      42.950  44.820  31.970  1.00  0.00           C
ATOM   1363  N2    G B   7      41.790  45.420  32.280  1.00  0.00           N
ATOM   1364  H21   G B   7      40.890  45.020  32.070  1.00  0.00           H
ATOM   1365  H22   G B   7      41.930  46.230  32.880  1.00  0.00           H
ATOM   1366  N3    G B   7      44.060  45.410  32.430  1.00  0.00           N
ATOM   1367  C4    G B   7      45.180  44.700  32.240  1.00  0.00           C
ATOM   1368  C3'   G B   7      48.070  45.860  35.080  1.00  0.00           C
ATOM   1369  H3'   G B   7      48.330  44.800  34.950  1.00  0.00           H
ATOM   1370  C2'   G B   7      46.710  46.280  34.550  1.00  0.00           C
ATOM   1371 1H2'   G B   7      46.030  45.480  34.870  1.00  0.00           H
ATOM   1372  O2'   G B   7      46.300  47.560  34.940  1.00  0.00           O
ATOM   1373 2HO'   G B   7      45.620  47.930  34.360  1.00  0.00           H
ATOM   1374  O3'   G B   7      48.100  46.120  36.460  1.00  0.00           O
ATOM   1375  P     U B   8      47.500  45.070  37.520  1.00  0.00           P
ATOM   1376  O1P   U B   8      47.870  45.450  38.900  1.00  0.00           O
ATOM   1377  O2P   U B   8      47.980  43.750  37.060  1.00  0.00           O
ATOM   1378  O5'   U B   8      45.890  45.060  37.480  1.00  0.00           O
ATOM   1379  C5'   U B   8      45.170  46.220  37.810  1.00  0.00           C
ATOM   1380 1H5'   U B   8      45.520  47.050  37.200  1.00  0.00           H
ATOM   1381 2H5'   U B   8      45.340  46.540  38.840  1.00  0.00           H
ATOM   1382  C4'   U B   8      43.680  46.030  37.510  1.00  0.00           C
ATOM   1383  H4'   U B   8      43.080  46.880  37.790  1.00  0.00           H
ATOM   1384  O4'   U B   8      43.410  45.680  36.170  1.00  0.00           O
ATOM   1385  C1'   U B   8      42.370  44.740  36.040  1.00  0.00           C
ATOM   1386  H1'   U B   8      41.560  45.130  35.430  1.00  0.00           H
ATOM   1387  N1    U B   8      42.850  43.440  35.500  1.00  0.00           N
ATOM   1388  C6    U B   8      44.180  43.130  35.470  1.00  0.00           C
ATOM   1389  H6    U B   8      44.910  43.840  35.840  1.00  0.00           H
ATOM   1390  C5    U B   8      44.610  41.980  34.910  1.00  0.00           C
ATOM   1391  H5    U B   8      45.660  41.710  35.000  1.00  0.00           H
ATOM   1392  C4    U B   8      43.730  41.070  34.230  1.00  0.00           C
ATOM   1393  O4    U B   8      44.010  40.070  33.560  1.00  0.00           O
ATOM   1394  N3    U B   8      42.430  41.560  34.130  1.00  0.00           N
ATOM   1395  H3    U B   8      41.760  40.910  33.760  1.00  0.00           H
ATOM   1396  C2    U B   8      41.950  42.700  34.770  1.00  0.00           C
ATOM   1397  O2    U B   8      40.730  42.860  34.780  1.00  0.00           O
ATOM   1398  C3'   U B   8      43.140  44.840  38.300  1.00  0.00           C
ATOM   1399  H3'   U B   8      43.800  43.970  38.340  1.00  0.00           H
ATOM   1400  C2'   U B   8      41.910  44.450  37.460  1.00  0.00           C
ATOM   1401 1H2'   U B   8      41.690  43.400  37.550  1.00  0.00           H
ATOM   1402  O2'   U B   8      40.780  45.240  37.770  1.00  0.00           O
ATOM   1403 2HO'   U B   8      40.500  44.940  38.630  1.00  0.00           H
ATOM   1404  O3'   U B   8      42.780  45.250  39.590  1.00  0.00           O
ATOM   1405  P     G B   9      42.050  44.320  40.680  1.00  0.00           P
ATOM   1406  O1P   G B   9      42.140  45.130  41.920  1.00  0.00           O
ATOM   1407  O2P   G B   9      42.570  42.950  40.670  1.00  0.00           O
ATOM   1408  O5'   G B   9      40.520  44.390  40.190  1.00  0.00           O
ATOM   1409  C5'   G B   9      39.700  43.240  40.220  1.00  0.00           C
ATOM   1410 1H5'   G B   9      39.550  43.030  41.280  1.00  0.00           H
ATOM   1411 2H5'   G B   9      40.240  42.380  39.820  1.00  0.00           H
ATOM   1412  C4'   G B   9      38.410  43.510  39.450  1.00  0.00           C
ATOM   1413  H4'   G B   9      38.150  44.550  39.570  1.00  0.00           H
ATOM   1414  O4'   G B   9      38.510  43.250  38.070  1.00  0.00           O
ATOM   1415  C1'   G B   9      37.510  42.330  37.690  1.00  0.00           C
ATOM   1416  H1'   G B   9      37.050  42.680  36.760  1.00  0.00           H
ATOM   1417  N9    G B   9      38.040  40.960  37.530  1.00  0.00           N
ATOM   1418  C8    G B   9      39.320  40.570  37.830  1.00  0.00           C
ATOM   1419  H8    G B   9      40.040  41.220  38.310  1.00  0.00           H
ATOM   1420  N7    G B   9      39.580  39.400  37.310  1.00  0.00           N
ATOM   1421  C5    G B   9      38.370  38.880  36.860  1.00  0.00           C
ATOM   1422  C6    G B   9      37.970  37.600  36.410  1.00  0.00           C
ATOM   1423  O6    G B   9      38.660  36.590  36.250  1.00  0.00           O
ATOM   1424  N1    G B   9      36.610  37.500  36.200  1.00  0.00           N
ATOM   1425  H1    G B   9      36.270  36.570  35.970  1.00  0.00           H
ATOM   1426  C2    G B   9      35.740  38.570  36.280  1.00  0.00           C
ATOM   1427  N2    G B   9      34.460  38.330  35.940  1.00  0.00           N
ATOM   1428  H21   G B   9      34.180  37.500  35.450  1.00  0.00           H
ATOM   1429  H22   G B   9      33.840  39.120  35.950  1.00  0.00           H
ATOM   1430  N3    G B   9      36.110  39.790  36.670  1.00  0.00           N
ATOM   1431  C4    G B   9      37.440  39.870  36.970  1.00  0.00           C
ATOM   1432  C3'   G B   9      37.320  42.620  40.030  1.00  0.00           C
ATOM   1433  H3'   G B   9      37.780  41.650  40.240  1.00  0.00           H
ATOM   1434  C2'   G B   9      36.460  42.410  38.790  1.00  0.00           C
ATOM   1435 1H2'   G B   9      35.910  41.470  38.770  1.00  0.00           H
ATOM   1436  O2'   G B   9      35.600  43.510  38.580  1.00  0.00           O
ATOM   1437 2HO'   G B   9      34.830  43.360  39.150  1.00  0.00           H
ATOM   1438  O3'   G B   9      36.640  43.100  41.170  1.00  0.00           O
ATOM   1439  P     G B  10      36.460  42.100  42.420  1.00  0.00           P
ATOM   1440  O1P   G B  10      35.770  42.700  43.580  1.00  0.00           O
ATOM   1441  O2P   G B  10      37.740  41.360  42.580  1.00  0.00           O
ATOM   1442  O5'   G B  10      35.470  41.050  41.730  1.00  0.00           O
ATOM   1443  C5'   G B  10      34.130  41.410  41.430  1.00  0.00           C
ATOM   1444 1H5'   G B  10      34.290  42.320  40.860  1.00  0.00           H
ATOM   1445 2H5'   G B  10      33.570  41.550  42.350  1.00  0.00           H
ATOM   1446  C4'   G B  10      33.380  40.380  40.600  1.00  0.00           C
ATOM   1447  H4'   G B  10      32.410  40.790  40.310  1.00  0.00           H
ATOM   1448  O4'   G B  10      34.120  40.020  39.450  1.00  0.00           O
ATOM   1449  C1'   G B  10      34.170  38.620  39.320  1.00  0.00           C
ATOM   1450  H1'   G B  10      33.990  38.260  38.310  1.00  0.00           H
ATOM   1451  N9    G B  10      35.500  38.060  39.620  1.00  0.00           N
ATOM   1452  C8    G B  10      36.680  38.730  39.820  1.00  0.00           C
ATOM   1453  H8    G B  10      36.810  39.800  39.930  1.00  0.00           H
ATOM   1454  N7    G B  10      37.690  37.900  39.900  1.00  0.00           N
ATOM   1455  C5    G B  10      37.190  36.620  39.780  1.00  0.00           C
ATOM   1456  C6    G B  10      37.790  35.340  39.720  1.00  0.00           C
ATOM   1457  O6    G B  10      38.960  35.020  39.980  1.00  0.00           O
ATOM   1458  N1    G B  10      36.900  34.310  39.460  1.00  0.00           N
ATOM   1459  H1    G B  10      37.310  33.420  39.220  1.00  0.00           H
ATOM   1460  C2    G B  10      35.560  34.520  39.170  1.00  0.00           C
ATOM   1461  N2    G B  10      34.800  33.490  38.760  1.00  0.00           N
ATOM   1462  H21   G B  10      35.230  32.600  38.550  1.00  0.00           H
ATOM   1463  H22   G B  10      33.830  33.740  38.620  1.00  0.00           H
ATOM   1464  N3    G B  10      35.010  35.740  39.170  1.00  0.00           N
ATOM   1465  C4    G B  10      35.840  36.750  39.520  1.00  0.00           C
ATOM   1466  C3'   G B  10      33.150  39.100  41.400  1.00  0.00           C
ATOM   1467  H3'   G B  10      34.090  38.830  41.880  1.00  0.00           H
ATOM   1468  C2'   G B  10      33.090  38.080  40.260  1.00  0.00           C
ATOM   1469 1H2'   G B  10      33.250  37.070  40.650  1.00  0.00           H
ATOM   1470  O2'   G B  10      31.860  38.180  39.560  1.00  0.00           O
ATOM   1471 2HO'   G B  10      31.430  37.340  39.730  1.00  0.00           H
ATOM   1472  O3'   G B  10      32.020  39.190  42.230  1.00  0.00           O
ATOM   1473  P     G B  11      32.080  38.500  43.690  1.00  0.00           P
ATOM   1474  O1P   G B  11      30.760  38.840  44.270  1.00  0.00           O
ATOM   1475  O2P   G B  11      33.290  38.930  44.420  1.00  0.00           O
ATOM   1476  O5'   G B  11      32.190  36.920  43.440  1.00  0.00           O
ATOM   1477  C5'   G B  11      31.110  36.270  42.790  1.00  0.00           C
ATOM   1478 1H5'   G B  11      31.160  36.670  41.790  1.00  0.00           H
ATOM   1479 2H5'   G B  11      30.140  36.480  43.240  1.00  0.00           H
ATOM   1480  C4'   G B  11      31.370  34.780  42.660  1.00  0.00           C
ATOM   1481  H4'   G B  11      30.470  34.270  42.310  1.00  0.00           H
ATOM   1482  O4'   G B  11      32.370  34.550  41.690  1.00  0.00           O
ATOM   1483  C1'   G B  11      33.020  33.350  42.040  1.00  0.00           C
ATOM   1484  H1'   G B  11      32.970  32.650  41.210  1.00  0.00           H
ATOM   1485  N9    G B  11      34.440  33.700  42.230  1.00  0.00           N
ATOM   1486  C8    G B  11      34.980  34.930  42.450  1.00  0.00           C
ATOM   1487  H8    G B  11      34.400  35.850  42.420  1.00  0.00           H
ATOM   1488  N7    G B  11      36.260  34.950  42.670  1.00  0.00           N
ATOM   1489  C5    G B  11      36.580  33.600  42.780  1.00  0.00           C
ATOM   1490  C6    G B  11      37.850  32.990  42.980  1.00  0.00           C
ATOM   1491  O6    G B  11      38.980  33.460  43.100  1.00  0.00           O
ATOM   1492  N1    G B  11      37.840  31.610  42.850  1.00  0.00           N
ATOM   1493  H1    G B  11      38.690  31.070  42.930  1.00  0.00           H
ATOM   1494  C2    G B  11      36.650  30.940  42.670  1.00  0.00           C
ATOM   1495  N2    G B  11      36.620  29.600  42.710  1.00  0.00           N
ATOM   1496  H21   G B  11      37.500  29.150  42.530  1.00  0.00           H
ATOM   1497  H22   G B  11      35.730  29.150  42.550  1.00  0.00           H
ATOM   1498  N3    G B  11      35.460  31.490  42.380  1.00  0.00           N
ATOM   1499  C4    G B  11      35.490  32.840  42.470  1.00  0.00           C
ATOM   1500  C3'   G B  11      31.780  34.100  43.970  1.00  0.00           C
ATOM   1501  H3'   G B  11      32.560  34.610  44.550  1.00  0.00           H
ATOM   1502  C2'   G B  11      32.390  32.860  43.340  1.00  0.00           C
ATOM   1503 1H2'   G B  11      33.120  32.390  44.020  1.00  0.00           H
ATOM   1504  O2'   G B  11      31.380  31.990  42.890  1.00  0.00           O
ATOM   1505 2HO'   G B  11      30.680  32.120  43.530  1.00  0.00           H
ATOM   1506  O3'   G B  11      30.650  33.830  44.770  1.00  0.00           O
ATOM   1507  P     U B  12      30.600  33.920  46.380  1.00  0.00           P
ATOM   1508  O1P   U B  12      29.190  33.860  46.820  1.00  0.00           O
ATOM   1509  O2P   U B  12      31.390  35.110  46.780  1.00  0.00           O
ATOM   1510  O5'   U B  12      31.340  32.510  46.620  1.00  0.00           O
ATOM   1511  C5'   U B  12      30.740  31.260  46.370  1.00  0.00           C
ATOM   1512 1H5'   U B  12      30.380  31.280  45.350  1.00  0.00           H
ATOM   1513 2H5'   U B  12      29.920  31.130  47.070  1.00  0.00           H
ATOM   1514  C4'   U B  12      31.630  30.020  46.430  1.00  0.00           C
ATOM   1515  H4'   U B  12      30.990  29.160  46.270  1.00  0.00           H
ATOM   1516  O4'   U B  12      32.630  29.960  45.420  1.00  0.00           O
ATOM   1517  C1'   U B  12      33.830  29.410  45.900  1.00  0.00           C
ATOM   1518  H1'   U B  12      34.020  28.510  45.300  1.00  0.00           H
ATOM   1519  N1    U B  12      34.870  30.450  45.970  1.00  0.00           N
ATOM   1520  C6    U B  12      34.600  31.780  46.150  1.00  0.00           C
ATOM   1521  H6    U B  12      33.580  32.110  46.280  1.00  0.00           H
ATOM   1522  C5    U B  12      35.620  32.660  46.230  1.00  0.00           C
ATOM   1523  H5    U B  12      35.470  33.690  46.520  1.00  0.00           H
ATOM   1524  C4    U B  12      37.030  32.330  46.130  1.00  0.00           C
ATOM   1525  O4    U B  12      38.020  33.040  46.220  1.00  0.00           O
ATOM   1526  N3    U B  12      37.170  30.970  45.940  1.00  0.00           N
ATOM   1527  H3    U B  12      38.130  30.660  45.940  1.00  0.00           H
ATOM   1528  C2    U B  12      36.170  30.020  45.790  1.00  0.00           C
ATOM   1529  O2    U B  12      36.450  28.820  45.740  1.00  0.00           O
ATOM   1530  C3'   U B  12      32.400  29.870  47.740  1.00  0.00           C
ATOM   1531  H3'   U B  12      32.700  30.850  48.110  1.00  0.00           H
ATOM   1532  C2'   U B  12      33.540  28.940  47.330  1.00  0.00           C
ATOM   1533 1H2'   U B  12      34.390  28.890  48.000  1.00  0.00           H
ATOM   1534  O2'   U B  12      33.190  27.600  47.080  1.00  0.00           O
ATOM   1535 2HO'   U B  12      32.390  27.440  47.590  1.00  0.00           H
ATOM   1536  O3'   U B  12      31.640  29.120  48.660  1.00  0.00           O
ATOM   1537  P     G B  13      32.010  29.160  50.230  1.00  0.00           P
ATOM   1538  O1P   G B  13      31.040  28.400  51.050  1.00  0.00           O
ATOM   1539  O2P   G B  13      32.240  30.570  50.610  1.00  0.00           O
ATOM   1540  O5'   G B  13      33.440  28.430  50.340  1.00  0.00           O
ATOM   1541  C5'   G B  13      33.600  27.040  50.450  1.00  0.00           C
ATOM   1542 1H5'   G B  13      33.060  26.610  49.610  1.00  0.00           H
ATOM   1543 2H5'   G B  13      33.250  26.640  51.400  1.00  0.00           H
ATOM   1544  C4'   G B  13      35.080  26.700  50.280  1.00  0.00           C
ATOM   1545  H4'   G B  13      35.190  25.620  50.140  1.00  0.00           H
ATOM   1546  O4'   G B  13      35.560  27.320  49.090  1.00  0.00           O
ATOM   1547  C1'   G B  13      36.940  27.450  49.290  1.00  0.00           C
ATOM   1548  H1'   G B  13      37.590  26.850  48.660  1.00  0.00           H
ATOM   1549  N9    G B  13      37.270  28.890  49.180  1.00  0.00           N
ATOM   1550  C8    G B  13      36.520  30.000  49.460  1.00  0.00           C
ATOM   1551  H8    G B  13      35.480  29.830  49.690  1.00  0.00           H
ATOM   1552  N7    G B  13      37.150  31.140  49.400  1.00  0.00           N
ATOM   1553  C5    G B  13      38.460  30.790  49.130  1.00  0.00           C
ATOM   1554  C6    G B  13      39.660  31.550  49.060  1.00  0.00           C
ATOM   1555  O6    G B  13      39.830  32.760  49.160  1.00  0.00           O
ATOM   1556  N1    G B  13      40.820  30.810  48.870  1.00  0.00           N
ATOM   1557  H1    G B  13      41.690  31.300  48.680  1.00  0.00           H
ATOM   1558  C2    G B  13      40.780  29.430  48.880  1.00  0.00           C
ATOM   1559  N2    G B  13      41.940  28.830  49.170  1.00  0.00           N
ATOM   1560  H21   G B  13      42.780  29.350  49.360  1.00  0.00           H
ATOM   1561  H22   G B  13      41.790  27.850  49.060  1.00  0.00           H
ATOM   1562  N3    G B  13      39.660  28.700  48.890  1.00  0.00           N
ATOM   1563  C4    G B  13      38.520  29.430  49.030  1.00  0.00           C
ATOM   1564  C3'   G B  13      35.960  27.160  51.450  1.00  0.00           C
ATOM   1565  H3'   G B  13      35.670  28.180  51.630  1.00  0.00           H
ATOM   1566  C2'   G B  13      37.310  27.120  50.740  1.00  0.00           C
ATOM   1567 1H2'   G B  13      38.010  27.790  51.240  1.00  0.00           H
ATOM   1568  O2'   G B  13      37.780  25.800  50.700  1.00  0.00           O
ATOM   1569 2HO'   G B  13      37.540  25.460  51.570  1.00  0.00           H
ATOM   1570  O3'   G B  13      35.870  26.440  52.660  1.00  0.00           O
ATOM   1571  P     G B  14      36.220  27.270  54.010  1.00  0.00           P
ATOM   1572  O1P   G B  14      35.830  26.460  55.200  1.00  0.00           O
ATOM   1573  O2P   G B  14      35.600  28.610  53.970  1.00  0.00           O
ATOM   1574  O5'   G B  14      37.820  27.420  53.920  1.00  0.00           O
ATOM   1575  C5'   G B  14      38.620  26.270  54.010  1.00  0.00           C
ATOM   1576 1H5'   G B  14      38.280  25.540  53.270  1.00  0.00           H
ATOM   1577 2H5'   G B  14      38.440  25.720  54.940  1.00  0.00           H
ATOM   1578  C4'   G B  14      40.090  26.560  53.760  1.00  0.00           C
ATOM   1579  H4'   G B  14      40.600  25.610  53.610  1.00  0.00           H
ATOM   1580  O4'   G B  14      40.300  27.240  52.550  1.00  0.00           O
ATOM   1581  C1'   G B  14      41.470  28.020  52.670  1.00  0.00           C
ATOM   1582  H1'   G B  14      42.180  27.830  51.880  1.00  0.00           H
ATOM   1583  N9    G B  14      41.210  29.470  52.590  1.00  0.00           N
ATOM   1584  C8    G B  14      40.030  30.150  52.500  1.00  0.00           C
ATOM   1585  H8    G B  14      39.080  29.630  52.590  1.00  0.00           H
ATOM   1586  N7    G B  14      40.150  31.420  52.240  1.00  0.00           N
ATOM   1587  C5    G B  14      41.520  31.630  52.080  1.00  0.00           C
ATOM   1588  C6    G B  14      42.330  32.780  51.910  1.00  0.00           C
ATOM   1589  O6    G B  14      41.930  33.930  51.760  1.00  0.00           O
ATOM   1590  N1    G B  14      43.680  32.490  51.780  1.00  0.00           N
ATOM   1591  H1    G B  14      44.290  33.280  51.650  1.00  0.00           H
ATOM   1592  C2    G B  14      44.220  31.220  51.860  1.00  0.00           C
ATOM   1593  N2    G B  14      45.560  31.120  51.810  1.00  0.00           N
ATOM   1594  H21   G B  14      45.990  32.010  52.000  1.00  0.00           H
ATOM   1595  H22   G B  14      45.940  30.300  52.240  1.00  0.00           H
ATOM   1596  N3    G B  14      43.470  30.150  52.180  1.00  0.00           N
ATOM   1597  C4    G B  14      42.140  30.420  52.270  1.00  0.00           C
ATOM   1598  C3'   G B  14      40.800  27.440  54.800  1.00  0.00           C
ATOM   1599  H3'   G B  14      40.120  28.250  55.040  1.00  0.00           H
ATOM   1600  C2'   G B  14      42.080  27.790  54.050  1.00  0.00           C
ATOM   1601 1H2'   G B  14      42.610  28.690  54.390  1.00  0.00           H
ATOM   1602  O2'   G B  14      43.110  26.850  53.830  1.00  0.00           O
ATOM   1603 2HO'   G B  14      43.920  27.370  53.910  1.00  0.00           H
ATOM   1604  O3'   G B  14      41.070  26.720  55.980  1.00  0.00           O
ATOM   1605  P     A B  15      40.880  27.490  57.380  1.00  0.00           P
ATOM   1606  O1P   A B  15      41.040  26.440  58.410  1.00  0.00           O
ATOM   1607  O2P   A B  15      39.590  28.230  57.340  1.00  0.00           O
ATOM   1608  O5'   A B  15      42.030  28.600  57.450  1.00  0.00           O
ATOM   1609  C5'   A B  15      43.410  28.370  57.240  1.00  0.00           C
ATOM   1610 1H5'   A B  15      43.600  27.770  56.350  1.00  0.00           H
ATOM   1611 2H5'   A B  15      43.780  27.910  58.160  1.00  0.00           H
ATOM   1612  C4'   A B  15      44.160  29.670  56.980  1.00  0.00           C
ATOM   1613  H4'   A B  15      45.190  29.340  57.050  1.00  0.00           H
ATOM   1614  O4'   A B  15      43.850  30.230  55.710  1.00  0.00           O
ATOM   1615  C1'   A B  15      43.870  31.640  55.750  1.00  0.00           C
ATOM   1616  H1'   A B  15      44.520  32.060  54.980  1.00  0.00           H
ATOM   1617  N9    A B  15      42.560  32.300  55.620  1.00  0.00           N
ATOM   1618  C8    A B  15      41.340  31.780  55.990  1.00  0.00           C
ATOM   1619  H8    A B  15      41.140  30.870  56.520  1.00  0.00           H
ATOM   1620  N7    A B  15      40.330  32.600  55.810  1.00  0.00           N
ATOM   1621  C5    A B  15      40.930  33.750  55.290  1.00  0.00           C
ATOM   1622  C6    A B  15      40.530  35.060  54.980  1.00  0.00           C
ATOM   1623  N6    A B  15      39.270  35.470  55.140  1.00  0.00           N
ATOM   1624  H61   A B  15      38.530  34.800  55.300  1.00  0.00           H
ATOM   1625  H62   A B  15      39.120  36.460  55.020  1.00  0.00           H
ATOM   1626  N1    A B  15      41.360  36.000  54.510  1.00  0.00           N
ATOM   1627  C2    A B  15      42.650  35.700  54.450  1.00  0.00           C
ATOM   1628  H2    A B  15      43.350  36.440  54.090  1.00  0.00           H
ATOM   1629  N3    A B  15      43.170  34.530  54.780  1.00  0.00           N
ATOM   1630  C4    A B  15      42.290  33.600  55.230  1.00  0.00           C
ATOM   1631  C3'   A B  15      43.920  30.830  57.950  1.00  0.00           C
ATOM   1632  H3'   A B  15      42.840  30.940  57.990  1.00  0.00           H
ATOM   1633  C2'   A B  15      44.440  31.990  57.120  1.00  0.00           C
ATOM   1634 1H2'   A B  15      44.040  32.950  57.490  1.00  0.00           H
ATOM   1635  O2'   A B  15      45.850  31.990  57.140  1.00  0.00           O
ATOM   1636 2HO'   A B  15      46.110  32.340  57.990  1.00  0.00           H
ATOM   1637  O3'   A B  15      44.530  30.650  59.210  1.00  0.00           O
ATOM   1638  P     A B  16      44.160  31.410  60.580  1.00  0.00           P
ATOM   1639  O1P   A B  16      44.680  30.600  61.700  1.00  0.00           O
ATOM   1640  O2P   A B  16      42.730  31.810  60.460  1.00  0.00           O
ATOM   1641  O5'   A B  16      45.090  32.700  60.360  1.00  0.00           O
ATOM   1642  C5'   A B  16      46.500  32.530  60.420  1.00  0.00           C
ATOM   1643 1H5'   A B  16      46.750  31.870  59.600  1.00  0.00           H
ATOM   1644 2H5'   A B  16      46.740  32.140  61.420  1.00  0.00           H
ATOM   1645  C4'   A B  16      47.210  33.830  60.080  1.00  0.00           C
ATOM   1646  H4'   A B  16      48.250  33.650  60.360  1.00  0.00           H
ATOM   1647  O4'   A B  16      47.080  34.280  58.750  1.00  0.00           O
ATOM   1648  C1'   A B  16      46.870  35.670  58.760  1.00  0.00           C
ATOM   1649  H1'   A B  16      47.640  36.150  58.160  1.00  0.00           H
ATOM   1650  N9    A B  16      45.570  36.110  58.220  1.00  0.00           N
ATOM   1651  C8    A B  16      44.320  35.550  58.390  1.00  0.00           C
ATOM   1652  H8    A B  16      44.130  34.570  58.800  1.00  0.00           H
ATOM   1653  N7    A B  16      43.410  36.200  57.720  1.00  0.00           N
ATOM   1654  C5    A B  16      44.040  37.330  57.200  1.00  0.00           C
ATOM   1655  C6    A B  16      43.700  38.480  56.470  1.00  0.00           C
ATOM   1656  N6    A B  16      42.490  38.790  55.990  1.00  0.00           N
ATOM   1657  H61   A B  16      41.700  38.200  56.190  1.00  0.00           H
ATOM   1658  H62   A B  16      42.450  39.650  55.450  1.00  0.00           H
ATOM   1659  N1    A B  16      44.580  39.470  56.300  1.00  0.00           N
ATOM   1660  C2    A B  16      45.840  39.240  56.630  1.00  0.00           C
ATOM   1661  H2    A B  16      46.510  40.060  56.370  1.00  0.00           H
ATOM   1662  N3    A B  16      46.320  38.210  57.310  1.00  0.00           N
ATOM   1663  C4    A B  16      45.370  37.260  57.510  1.00  0.00           C
ATOM   1664  C3'   A B  16      46.840  34.950  61.050  1.00  0.00           C
ATOM   1665  H3'   A B  16      45.790  34.840  61.330  1.00  0.00           H
ATOM   1666  C2'   A B  16      47.070  36.190  60.180  1.00  0.00           C
ATOM   1667 1H2'   A B  16      46.200  36.760  60.490  1.00  0.00           H
ATOM   1668  O2'   A B  16      48.350  36.740  60.380  1.00  0.00           O
ATOM   1669 2HO'   A B  16      48.640  36.470  61.250  1.00  0.00           H
ATOM   1670  O3'   A B  16      47.600  35.030  62.230  1.00  0.00           O
ATOM   1671  P     U B  17      46.920  35.370  63.640  1.00  0.00           P
ATOM   1672  O1P   U B  17      48.080  35.680  64.520  1.00  0.00           O
ATOM   1673  O2P   U B  17      46.070  34.220  64.040  1.00  0.00           O
ATOM   1674  O5'   U B  17      46.020  36.690  63.440  1.00  0.00           O
ATOM   1675  C5'   U B  17      46.510  38.010  63.320  1.00  0.00           C
ATOM   1676 1H5'   U B  17      47.420  37.920  62.730  1.00  0.00           H
ATOM   1677 2H5'   U B  17      46.910  38.290  64.300  1.00  0.00           H
ATOM   1678  C4'   U B  17      45.420  38.980  62.860  1.00  0.00           C
ATOM   1679  H4'   U B  17      45.760  40.010  62.900  1.00  0.00           H
ATOM   1680  O4'   U B  17      45.020  38.700  61.540  1.00  0.00           O
ATOM   1681  C1'   U B  17      43.660  39.060  61.420  1.00  0.00           C
ATOM   1682  H1'   U B  17      43.600  39.870  60.690  1.00  0.00           H
ATOM   1683  N1    U B  17      42.900  37.890  60.950  1.00  0.00           N
ATOM   1684  C6    U B  17      43.160  36.630  61.380  1.00  0.00           C
ATOM   1685  H6    U B  17      43.920  36.390  62.110  1.00  0.00           H
ATOM   1686  C5    U B  17      42.490  35.590  60.820  1.00  0.00           C
ATOM   1687  H5    U B  17      42.770  34.580  61.080  1.00  0.00           H
ATOM   1688  C4    U B  17      41.430  35.770  59.870  1.00  0.00           C
ATOM   1689  O4    U B  17      40.860  34.880  59.220  1.00  0.00           O
ATOM   1690  N3    U B  17      41.050  37.090  59.670  1.00  0.00           N
ATOM   1691  H3    U B  17      40.300  37.410  59.080  1.00  0.00           H
ATOM   1692  C2    U B  17      41.810  38.160  60.130  1.00  0.00           C
ATOM   1693  O2    U B  17      41.420  39.260  59.760  1.00  0.00           O
ATOM   1694  C3'   U B  17      44.150  38.900  63.710  1.00  0.00           C
ATOM   1695  H3'   U B  17      43.950  37.840  63.770  1.00  0.00           H
ATOM   1696  C2'   U B  17      43.120  39.520  62.770  1.00  0.00           C
ATOM   1697 1H2'   U B  17      42.070  39.320  62.980  1.00  0.00           H
ATOM   1698  O2'   U B  17      43.180  40.930  62.680  1.00  0.00           O
ATOM   1699 2HO'   U B  17      43.350  41.260  63.570  1.00  0.00           H
ATOM   1700  O3'   U B  17      44.400  39.600  64.900  1.00  0.00           O
ATOM   1701  P     C B  18      43.160  39.870  65.880  1.00  0.00           P
ATOM   1702  O1P   C B  18      43.580  39.880  67.300  1.00  0.00           O
ATOM   1703  O2P   C B  18      42.020  39.020  65.470  1.00  0.00           O
ATOM   1704  O5'   C B  18      42.760  41.420  65.680  1.00  0.00           O
ATOM   1705  C5'   C B  18      43.630  42.420  66.180  1.00  0.00           C
ATOM   1706 1H5'   C B  18      44.590  42.320  65.670  1.00  0.00           H
ATOM   1707 2H5'   C B  18      43.710  42.420  67.260  1.00  0.00           H
ATOM   1708  C4'   C B  18      43.130  43.800  65.780  1.00  0.00           C
ATOM   1709  H4'   C B  18      43.960  44.430  66.070  1.00  0.00           H
ATOM   1710  O4'   C B  18      42.980  43.810  64.380  1.00  0.00           O
ATOM   1711  C1'   C B  18      41.990  44.740  64.000  1.00  0.00           C
ATOM   1712  H1'   C B  18      42.420  45.420  63.260  1.00  0.00           H
ATOM   1713  N1    C B  18      40.900  44.250  63.140  1.00  0.00           N
ATOM   1714  C6    C B  18      40.720  42.910  62.910  1.00  0.00           C
ATOM   1715  H6    C B  18      41.360  42.260  63.480  1.00  0.00           H
ATOM   1716  C5    C B  18      39.620  42.520  62.250  1.00  0.00           C
ATOM   1717  H5    C B  18      39.430  41.460  62.170  1.00  0.00           H
ATOM   1718  C4    C B  18      38.650  43.500  61.860  1.00  0.00           C
ATOM   1719  N4    C B  18      37.430  43.190  61.420  1.00  0.00           N
ATOM   1720  H41   C B  18      37.090  42.240  61.410  1.00  0.00           H
ATOM   1721  H42   C B  18      36.820  43.960  61.170  1.00  0.00           H
ATOM   1722  N3    C B  18      38.910  44.810  61.960  1.00  0.00           N
ATOM   1723  C2    C B  18      40.020  45.200  62.640  1.00  0.00           C
ATOM   1724  O2    C B  18      40.220  46.400  62.740  1.00  0.00           O
ATOM   1725  C3'   C B  18      41.840  44.370  66.340  1.00  0.00           C
ATOM   1726  H3'   C B  18      41.130  43.550  66.220  1.00  0.00           H
ATOM   1727  C2'   C B  18      41.550  45.420  65.280  1.00  0.00           C
ATOM   1728 1H2'   C B  18      40.510  45.700  65.190  1.00  0.00           H
ATOM   1729  O2'   C B  18      42.270  46.640  65.420  1.00  0.00           O
ATOM   1730 2HO'   C B  18      42.180  46.810  66.360  1.00  0.00           H
ATOM   1731  O3'   C B  18      41.870  44.740  67.700  1.00  0.00           O
ATOM   1732  P     C B  19      40.480  45.030  68.470  1.00  0.00           P
ATOM   1733  O1P   C B  19      40.780  45.070  69.910  1.00  0.00           O
ATOM   1734  O2P   C B  19      39.500  44.020  68.020  1.00  0.00           O
ATOM   1735  O5'   C B  19      39.980  46.490  67.990  1.00  0.00           O
ATOM   1736  C5'   C B  19      40.740  47.660  68.200  1.00  0.00           C
ATOM   1737 1H5'   C B  19      41.800  47.590  67.950  1.00  0.00           H
ATOM   1738 2H5'   C B  19      40.550  47.990  69.220  1.00  0.00           H
ATOM   1739  C4'   C B  19      40.150  48.810  67.370  1.00  0.00           C
ATOM   1740  H4'   C B  19      40.930  49.560  67.510  1.00  0.00           H
ATOM   1741  O4'   C B  19      40.040  48.360  66.040  1.00  0.00           O
ATOM   1742  C1'   C B  19      38.880  48.900  65.450  1.00  0.00           C
ATOM   1743  H1'   C B  19      39.100  49.530  64.590  1.00  0.00           H
ATOM   1744  N1    C B  19      37.950  47.860  64.960  1.00  0.00           N
ATOM   1745  C6    C B  19      38.040  46.550  65.310  1.00  0.00           C
ATOM   1746  H6    C B  19      38.740  46.260  66.090  1.00  0.00           H
ATOM   1747  C5    C B  19      37.280  45.590  64.740  1.00  0.00           C
ATOM   1748  H5    C B  19      37.460  44.590  65.120  1.00  0.00           H
ATOM   1749  C4    C B  19      36.250  46.080  63.870  1.00  0.00           C
ATOM   1750  N4    C B  19      35.450  45.190  63.260  1.00  0.00           N
ATOM   1751  H41   C B  19      35.420  44.230  63.570  1.00  0.00           H
ATOM   1752  H42   C B  19      34.950  45.430  62.420  1.00  0.00           H
ATOM   1753  N3    C B  19      36.120  47.320  63.400  1.00  0.00           N
ATOM   1754  C2    C B  19      36.990  48.170  64.010  1.00  0.00           C
ATOM   1755  O2    C B  19      36.770  49.340  63.720  1.00  0.00           O
ATOM   1756  C3'   C B  19      38.760  49.280  67.760  1.00  0.00           C
ATOM   1757  H3'   C B  19      38.120  48.450  68.070  1.00  0.00           H
ATOM   1758  C2'   C B  19      38.210  49.850  66.440  1.00  0.00           C
ATOM   1759 1H2'   C B  19      37.130  49.820  66.260  1.00  0.00           H
ATOM   1760  O2'   C B  19      38.640  51.180  66.270  1.00  0.00           O
ATOM   1761 2HO'   C B  19      37.890  51.650  66.640  1.00  0.00           H
ATOM   1762  O3'   C B  19      38.810  50.220  68.810  1.00  0.00           O
ATOM   1763  P     U B  20      37.480  50.780  69.530  1.00  0.00           P
ATOM   1764  O1P   U B  20      38.080  51.640  70.580  1.00  0.00           O
ATOM   1765  O2P   U B  20      36.670  49.620  69.900  1.00  0.00           O
ATOM   1766  O5'   U B  20      36.770  51.740  68.430  1.00  0.00           O
ATOM   1767  C5'   U B  20      35.390  51.910  68.510  1.00  0.00           C
ATOM   1768 1H5'   U B  20      35.230  52.760  69.180  1.00  0.00           H
ATOM   1769 2H5'   U B  20      34.830  51.100  68.980  1.00  0.00           H
ATOM   1770  C4'   U B  20      34.810  52.320  67.150  1.00  0.00           C
ATOM   1771  H4'   U B  20      35.410  53.170  66.840  1.00  0.00           H
ATOM   1772  O4'   U B  20      34.950  51.220  66.280  1.00  0.00           O
ATOM   1773  C1'   U B  20      33.690  50.780  65.810  1.00  0.00           C
ATOM   1774  H1'   U B  20      33.610  51.200  64.800  1.00  0.00           H
ATOM   1775  N1    U B  20      33.500  49.330  65.990  1.00  0.00           N
ATOM   1776  C6    U B  20      34.150  48.590  66.930  1.00  0.00           C
ATOM   1777  H6    U B  20      34.760  49.080  67.670  1.00  0.00           H
ATOM   1778  C5    U B  20      34.160  47.240  66.930  1.00  0.00           C
ATOM   1779  H5    U B  20      34.720  46.710  67.690  1.00  0.00           H
ATOM   1780  C4    U B  20      33.410  46.460  65.980  1.00  0.00           C
ATOM   1781  O4    U B  20      33.350  45.230  65.920  1.00  0.00           O
ATOM   1782  N3    U B  20      32.700  47.260  65.090  1.00  0.00           N
ATOM   1783  H3    U B  20      31.940  46.770  64.640  1.00  0.00           H
ATOM   1784  C2    U B  20      32.760  48.650  65.050  1.00  0.00           C
ATOM   1785  O2    U B  20      32.100  49.200  64.170  1.00  0.00           O
ATOM   1786  C3'   U B  20      33.350  52.760  67.270  1.00  0.00           C
ATOM   1787  H3'   U B  20      33.000  52.850  68.300  1.00  0.00           H
ATOM   1788  C2'   U B  20      32.650  51.600  66.580  1.00  0.00           C
ATOM   1789 1H2'   U B  20      32.460  50.910  67.400  1.00  0.00           H
ATOM   1790  O2'   U B  20      31.430  51.820  65.910  1.00  0.00           O
ATOM   1791 2HO'   U B  20      31.490  52.680  65.500  1.00  0.00           H
ATOM   1792  O3'   U B  20      33.190  53.870  66.410  1.00  0.00           O
ATOM   1793  P     U B  21      33.280  55.350  67.030  1.00  0.00           P
ATOM   1794  O1P   U B  21      33.860  56.190  65.960  1.00  0.00           O
ATOM   1795  O2P   U B  21      33.960  55.330  68.350  1.00  0.00           O
ATOM   1796  O5'   U B  21      31.770  55.790  67.350  1.00  0.00           O
ATOM   1797  C5'   U B  21      30.830  55.820  66.300  1.00  0.00           C
ATOM   1798 1H5'   U B  21      30.580  54.800  66.010  1.00  0.00           H
ATOM   1799 2H5'   U B  21      31.330  56.210  65.410  1.00  0.00           H
ATOM   1800  C4'   U B  21      29.660  56.690  66.760  1.00  0.00           C
ATOM   1801  H4'   U B  21      29.460  56.380  67.790  1.00  0.00           H
ATOM   1802  O4'   U B  21      29.920  58.050  66.510  1.00  0.00           O
ATOM   1803  C1'   U B  21      28.850  58.620  65.780  1.00  0.00           C
ATOM   1804  H1'   U B  21      28.000  58.650  66.470  1.00  0.00           H
ATOM   1805  N1    U B  21      28.950  59.930  65.120  1.00  0.00           N
ATOM   1806  C6    U B  21      27.910  60.820  65.080  1.00  0.00           C
ATOM   1807  H6    U B  21      26.900  60.480  65.280  1.00  0.00           H
ATOM   1808  C5    U B  21      28.200  62.100  64.760  1.00  0.00           C
ATOM   1809  H5    U B  21      27.320  62.720  64.620  1.00  0.00           H
ATOM   1810  C4    U B  21      29.520  62.620  64.490  1.00  0.00           C
ATOM   1811  O4    U B  21      29.890  63.790  64.340  1.00  0.00           O
ATOM   1812  N3    U B  21      30.480  61.620  64.430  1.00  0.00           N
ATOM   1813  H3    U B  21      31.430  61.790  64.120  1.00  0.00           H
ATOM   1814  C2    U B  21      30.240  60.310  64.780  1.00  0.00           C
ATOM   1815  O2    U B  21      31.180  59.530  64.630  1.00  0.00           O
ATOM   1816  C3'   U B  21      28.410  56.340  65.970  1.00  0.00           C
ATOM   1817  H3'   U B  21      28.380  55.340  65.540  1.00  0.00           H
ATOM   1818  C2'   U B  21      28.460  57.440  64.900  1.00  0.00           C
ATOM   1819 1H2'   U B  21      29.170  57.160  64.140  1.00  0.00           H
ATOM   1820  O2'   U B  21      27.210  57.630  64.270  1.00  0.00           O
ATOM   1821 2HO'   U B  21      26.450  57.640  64.860  1.00  0.00           H
ATOM   1822  O3'   U B  21      27.310  56.420  66.840  1.00  0.00           O
ATOM   1823  P     C B  22      25.860  55.780  66.560  1.00  0.00           P
ATOM   1824  O1P   C B  22      25.180  56.530  65.490  1.00  0.00           O
ATOM   1825  O2P   C B  22      25.170  55.750  67.880  1.00  0.00           O
ATOM   1826  O5'   C B  22      26.120  54.230  66.200  1.00  0.00           O
ATOM   1827  C5'   C B  22      26.410  53.820  64.870  1.00  0.00           C
ATOM   1828 1H5'   C B  22      27.070  54.520  64.360  1.00  0.00           H
ATOM   1829 2H5'   C B  22      25.540  54.020  64.250  1.00  0.00           H
ATOM   1830  C4'   C B  22      26.790  52.340  64.760  1.00  0.00           C
ATOM   1831  H4'   C B  22      26.860  52.040  63.730  1.00  0.00           H
ATOM   1832  O4'   C B  22      28.030  52.280  65.430  1.00  0.00           O
ATOM   1833  C1'   C B  22      27.920  51.260  66.390  1.00  0.00           C
ATOM   1834  H1'   C B  22      28.240  50.310  65.970  1.00  0.00           H
ATOM   1835  N1    C B  22      28.670  51.460  67.640  1.00  0.00           N
ATOM   1836  C6    C B  22      28.650  52.700  68.220  1.00  0.00           C
ATOM   1837  H6    C B  22      28.070  53.470  67.750  1.00  0.00           H
ATOM   1838  C5    C B  22      29.470  52.940  69.270  1.00  0.00           C
ATOM   1839  H5    C B  22      29.460  53.890  69.770  1.00  0.00           H
ATOM   1840  C4    C B  22      30.290  51.870  69.760  1.00  0.00           C
ATOM   1841  N4    C B  22      31.010  52.100  70.870  1.00  0.00           N
ATOM   1842  H41   C B  22      31.160  53.030  71.230  1.00  0.00           H
ATOM   1843  H42   C B  22      31.690  51.380  71.070  1.00  0.00           H
ATOM   1844  N3    C B  22      30.270  50.640  69.250  1.00  0.00           N
ATOM   1845  C2    C B  22      29.480  50.460  68.160  1.00  0.00           C
ATOM   1846  O2    C B  22      29.420  49.320  67.710  1.00  0.00           O
ATOM   1847  C3'   C B  22      25.710  51.510  65.450  1.00  0.00           C
ATOM   1848  H3'   C B  22      24.810  52.090  65.550  1.00  0.00           H
ATOM   1849  C2'   C B  22      26.430  51.230  66.760  1.00  0.00           C
ATOM   1850 1H2'   C B  22      26.240  52.030  67.470  1.00  0.00           H
ATOM   1851  O2'   C B  22      26.030  50.000  67.330  1.00  0.00           O
ATOM   1852 2HO'   C B  22      25.770  49.560  66.530  1.00  0.00           H
ATOM   1853  O3'   C B  22      25.440  50.350  64.690  1.00  0.00           O
ATOM   1854  P     G B  23      24.180  50.280  63.690  1.00  0.00           P
ATOM   1855  O1P   G B  23      22.990  50.730  64.450  1.00  0.00           O
ATOM   1856  O2P   G B  23      24.230  48.960  63.040  1.00  0.00           O
ATOM   1857  O5'   G B  23      24.450  51.420  62.580  1.00  0.00           O
ATOM   1858  C5'   G B  23      25.260  51.180  61.460  1.00  0.00           C
ATOM   1859 1H5'   G B  23      24.820  50.410  60.810  1.00  0.00           H
ATOM   1860 2H5'   G B  23      26.240  50.830  61.820  1.00  0.00           H
ATOM   1861  C4'   G B  23      25.390  52.450  60.610  1.00  0.00           C
ATOM   1862  H4'   G B  23      24.420  52.820  60.290  1.00  0.00           H
ATOM   1863  O4'   G B  23      25.960  53.510  61.340  1.00  0.00           O
ATOM   1864  C1'   G B  23      26.930  54.160  60.560  1.00  0.00           C
ATOM   1865  H1'   G B  23      26.480  55.130  60.380  1.00  0.00           H
ATOM   1866  N9    G B  23      28.160  54.240  61.370  1.00  0.00           N
ATOM   1867  C8    G B  23      28.820  55.380  61.740  1.00  0.00           C
ATOM   1868  H8    G B  23      28.600  56.400  61.490  1.00  0.00           H
ATOM   1869  N7    G B  23      29.920  55.220  62.430  1.00  0.00           N
ATOM   1870  C5    G B  23      30.040  53.830  62.430  1.00  0.00           C
ATOM   1871  C6    G B  23      31.000  52.990  63.060  1.00  0.00           C
ATOM   1872  O6    G B  23      32.040  53.250  63.660  1.00  0.00           O
ATOM   1873  N1    G B  23      30.700  51.640  63.040  1.00  0.00           N
ATOM   1874  H1    G B  23      31.460  51.050  63.370  1.00  0.00           H
ATOM   1875  C2    G B  23      29.540  51.190  62.440  1.00  0.00           C
ATOM   1876  N2    G B  23      29.350  49.860  62.550  1.00  0.00           N
ATOM   1877  H21   G B  23      29.990  49.280  63.080  1.00  0.00           H
ATOM   1878  H22   G B  23      28.620  49.450  62.000  1.00  0.00           H
ATOM   1879  N3    G B  23      28.610  51.920  61.810  1.00  0.00           N
ATOM   1880  C4    G B  23      28.940  53.230  61.890  1.00  0.00           C
ATOM   1881  C3'   G B  23      26.230  52.180  59.360  1.00  0.00           C
ATOM   1882  H3'   G B  23      26.940  51.370  59.530  1.00  0.00           H
ATOM   1883  C2'   G B  23      27.020  53.480  59.200  1.00  0.00           C
ATOM   1884 1H2'   G B  23      28.060  53.260  58.940  1.00  0.00           H
ATOM   1885  O2'   G B  23      26.550  54.430  58.270  1.00  0.00           O
ATOM   1886 2HO'   G B  23      26.150  53.930  57.560  1.00  0.00           H
ATOM   1887  O3'   G B  23      25.420  52.090  58.210  1.00  0.00           O
ATOM   1888  P     G B  24      25.850  51.370  56.840  1.00  0.00           P
ATOM   1889  O1P   G B  24      26.560  52.440  56.110  1.00  0.00           O
ATOM   1890  O2P   G B  24      24.660  50.740  56.240  1.00  0.00           O
ATOM   1891  O5'   G B  24      26.880  50.140  57.000  1.00  0.00           O
ATOM   1892  C5'   G B  24      28.160  50.080  56.400  1.00  0.00           C
ATOM   1893 1H5'   G B  24      28.070  50.390  55.360  1.00  0.00           H
ATOM   1894 2H5'   G B  24      28.540  49.060  56.450  1.00  0.00           H
ATOM   1895  C4'   G B  24      29.080  51.010  57.200  1.00  0.00           C
ATOM   1896  H4'   G B  24      28.780  52.050  57.140  1.00  0.00           H
ATOM   1897  O4'   G B  24      29.160  50.750  58.590  1.00  0.00           O
ATOM   1898  C1'   G B  24      30.490  50.910  59.000  1.00  0.00           C
ATOM   1899  H1'   G B  24      30.620  51.670  59.780  1.00  0.00           H
ATOM   1900  N9    G B  24      31.020  49.580  59.390  1.00  0.00           N
ATOM   1901  C8    G B  24      30.610  48.330  59.000  1.00  0.00           C
ATOM   1902  H8    G B  24      29.780  48.190  58.310  1.00  0.00           H
ATOM   1903  N7    G B  24      31.290  47.330  59.490  1.00  0.00           N
ATOM   1904  C5    G B  24      32.220  47.970  60.310  1.00  0.00           C
ATOM   1905  C6    G B  24      33.270  47.450  61.130  1.00  0.00           C
ATOM   1906  O6    G B  24      33.610  46.280  61.300  1.00  0.00           O
ATOM   1907  N1    G B  24      33.990  48.450  61.750  1.00  0.00           N
ATOM   1908  H1    G B  24      34.750  48.200  62.380  1.00  0.00           H
ATOM   1909  C2    G B  24      33.740  49.800  61.680  1.00  0.00           C
ATOM   1910  N2    G B  24      34.510  50.710  62.300  1.00  0.00           N
ATOM   1911  H21   G B  24      35.250  50.510  62.970  1.00  0.00           H
ATOM   1912  H22   G B  24      34.230  51.670  62.180  1.00  0.00           H
ATOM   1913  N3    G B  24      32.770  50.280  60.890  1.00  0.00           N
ATOM   1914  C4    G B  24      32.080  49.330  60.230  1.00  0.00           C
ATOM   1915  C3'   G B  24      30.480  50.880  56.630  1.00  0.00           C
ATOM   1916  H3'   G B  24      30.740  49.820  56.550  1.00  0.00           H
ATOM   1917  C2'   G B  24      31.260  51.450  57.810  1.00  0.00           C
ATOM   1918 1H2'   G B  24      32.290  51.110  57.820  1.00  0.00           H
ATOM   1919  O2'   G B  24      31.140  52.860  57.840  1.00  0.00           O
ATOM   1920 2HO'   G B  24      31.360  53.140  56.940  1.00  0.00           H
ATOM   1921  O3'   G B  24      30.730  51.570  55.420  1.00  0.00           O
ATOM   1922  P     G B  25      31.880  50.950  54.470  1.00  0.00           P
ATOM   1923  O1P   G B  25      32.030  51.700  53.210  1.00  0.00           O
ATOM   1924  O2P   G B  25      31.620  49.490  54.380  1.00  0.00           O
ATOM   1925  O5'   G B  25      33.220  51.170  55.320  1.00  0.00           O
ATOM   1926  C5'   G B  25      33.820  52.440  55.340  1.00  0.00           C
ATOM   1927 1H5'   G B  25      33.150  53.210  55.730  1.00  0.00           H
ATOM   1928 2H5'   G B  25      34.060  52.530  54.280  1.00  0.00           H
ATOM   1929  C4'   G B  25      35.040  52.380  56.260  1.00  0.00           C
ATOM   1930  H4'   G B  25      35.330  53.430  56.380  1.00  0.00           H
ATOM   1931  O4'   G B  25      34.710  51.790  57.500  1.00  0.00           O
ATOM   1932  C1'   G B  25      35.830  51.180  58.090  1.00  0.00           C
ATOM   1933  H1'   G B  25      36.100  51.650  59.040  1.00  0.00           H
ATOM   1934  N9    G B  25      35.720  49.720  58.280  1.00  0.00           N
ATOM   1935  C8    G B  25      34.740  48.880  57.800  1.00  0.00           C
ATOM   1936  H8    G B  25      33.910  49.220  57.210  1.00  0.00           H
ATOM   1937  N7    G B  25      34.840  47.670  58.280  1.00  0.00           N
ATOM   1938  C5    G B  25      35.970  47.710  59.090  1.00  0.00           C
ATOM   1939  C6    G B  25      36.570  46.660  59.820  1.00  0.00           C
ATOM   1940  O6    G B  25      36.320  45.460  59.850  1.00  0.00           O
ATOM   1941  N1    G B  25      37.770  47.070  60.390  1.00  0.00           N
ATOM   1942  H1    G B  25      38.280  46.350  60.900  1.00  0.00           H
ATOM   1943  C2    G B  25      38.130  48.390  60.510  1.00  0.00           C
ATOM   1944  N2    G B  25      39.220  48.600  61.270  1.00  0.00           N
ATOM   1945  H21   G B  25      39.520  47.800  61.790  1.00  0.00           H
ATOM   1946  H22   G B  25      39.500  49.530  61.550  1.00  0.00           H
ATOM   1947  N3    G B  25      37.590  49.390  59.800  1.00  0.00           N
ATOM   1948  C4    G B  25      36.510  48.960  59.100  1.00  0.00           C
ATOM   1949  C3'   G B  25      36.270  51.640  55.740  1.00  0.00           C
ATOM   1950  H3'   G B  25      36.000  50.640  55.390  1.00  0.00           H
ATOM   1951  C2'   G B  25      36.960  51.420  57.090  1.00  0.00           C
ATOM   1952 1H2'   G B  25      37.560  50.520  56.990  1.00  0.00           H
ATOM   1953  O2'   G B  25      37.680  52.600  57.370  1.00  0.00           O
ATOM   1954 2HO'   G B  25      37.790  53.070  56.540  1.00  0.00           H
ATOM   1955  O3'   G B  25      37.110  52.290  54.820  1.00  0.00           O
ATOM   1956  P     A B  26      38.080  51.470  53.830  1.00  0.00           P
ATOM   1957  O1P   A B  26      38.860  52.450  53.040  1.00  0.00           O
ATOM   1958  O2P   A B  26      37.260  50.510  53.060  1.00  0.00           O
ATOM   1959  O5'   A B  26      39.130  50.670  54.750  1.00  0.00           O
ATOM   1960  C5'   A B  26      40.240  51.340  55.290  1.00  0.00           C
ATOM   1961 1H5'   A B  26      40.000  52.310  55.710  1.00  0.00           H
ATOM   1962 2H5'   A B  26      41.010  51.580  54.560  1.00  0.00           H
ATOM   1963  C4'   A B  26      40.830  50.410  56.360  1.00  0.00           C
ATOM   1964  H4'   A B  26      41.660  51.000  56.750  1.00  0.00           H
ATOM   1965  O4'   A B  26      39.930  49.960  57.350  1.00  0.00           O
ATOM   1966  C1'   A B  26      40.260  48.630  57.670  1.00  0.00           C
ATOM   1967  H1'   A B  26      40.350  48.500  58.750  1.00  0.00           H
ATOM   1968  N9    A B  26      39.180  47.690  57.270  1.00  0.00           N
ATOM   1969  C8    A B  26      38.120  47.890  56.420  1.00  0.00           C
ATOM   1970  H8    A B  26      37.880  48.800  55.880  1.00  0.00           H
ATOM   1971  N7    A B  26      37.400  46.840  56.140  1.00  0.00           N
ATOM   1972  C5    A B  26      37.990  45.850  56.910  1.00  0.00           C
ATOM   1973  C6    A B  26      37.750  44.490  57.130  1.00  0.00           C
ATOM   1974  N6    A B  26      36.720  43.880  56.510  1.00  0.00           N
ATOM   1975  H61   A B  26      35.910  44.380  56.170  1.00  0.00           H
ATOM   1976  H62   A B  26      36.640  42.920  56.770  1.00  0.00           H
ATOM   1977  N1    A B  26      38.500  43.750  57.950  1.00  0.00           N
ATOM   1978  C2    A B  26      39.560  44.370  58.450  1.00  0.00           C
ATOM   1979  H2    A B  26      40.190  43.810  59.140  1.00  0.00           H
ATOM   1980  N3    A B  26      39.930  45.640  58.340  1.00  0.00           N
ATOM   1981  C4    A B  26      39.120  46.340  57.520  1.00  0.00           C
ATOM   1982  C3'   A B  26      41.430  49.140  55.760  1.00  0.00           C
ATOM   1983  H3'   A B  26      40.680  48.730  55.080  1.00  0.00           H
ATOM   1984  C2'   A B  26      41.630  48.350  57.060  1.00  0.00           C
ATOM   1985 1H2'   A B  26      41.850  47.290  56.930  1.00  0.00           H
ATOM   1986  O2'   A B  26      42.490  48.840  58.050  1.00  0.00           O
ATOM   1987 2HO'   A B  26      43.380  48.960  57.720  1.00  0.00           H
ATOM   1988  O3'   A B  26      42.600  49.320  54.990  1.00  0.00           O
ATOM   1989  P     U B  27      42.970  48.130  53.960  1.00  0.00           P
ATOM   1990  O1P   U B  27      44.090  48.590  53.120  1.00  0.00           O
ATOM   1991  O2P   U B  27      41.720  47.640  53.300  1.00  0.00           O
ATOM   1992  O5'   U B  27      43.500  46.900  54.860  1.00  0.00           O
ATOM   1993  C5'   U B  27      44.780  46.890  55.440  1.00  0.00           C
ATOM   1994 1H5'   U B  27      44.760  47.530  56.320  1.00  0.00           H
ATOM   1995 2H5'   U B  27      45.450  47.320  54.690  1.00  0.00           H
ATOM   1996  C4'   U B  27      45.330  45.550  55.940  1.00  0.00           C
ATOM   1997  H4'   U B  27      46.380  45.610  56.200  1.00  0.00           H
ATOM   1998  O4'   U B  27      44.570  45.160  57.070  1.00  0.00           O
ATOM   1999  C1'   U B  27      44.580  43.750  57.160  1.00  0.00           C
ATOM   2000  H1'   U B  27      45.170  43.470  58.040  1.00  0.00           H
ATOM   2001  N1    U B  27      43.230  43.150  57.190  1.00  0.00           N
ATOM   2002  C6    U B  27      42.220  43.520  56.340  1.00  0.00           C
ATOM   2003  H6    U B  27      42.390  44.390  55.730  1.00  0.00           H
ATOM   2004  C5    U B  27      41.050  42.850  56.300  1.00  0.00           C
ATOM   2005  H5    U B  27      40.240  43.220  55.690  1.00  0.00           H
ATOM   2006  C4    U B  27      40.790  41.720  57.160  1.00  0.00           C
ATOM   2007  O4    U B  27      39.890  40.900  56.950  1.00  0.00           O
ATOM   2008  N3    U B  27      41.780  41.500  58.110  1.00  0.00           N
ATOM   2009  H3    U B  27      41.580  40.870  58.870  1.00  0.00           H
ATOM   2010  C2    U B  27      42.980  42.200  58.160  1.00  0.00           C
ATOM   2011  O2    U B  27      43.650  41.920  59.170  1.00  0.00           O
ATOM   2012  C3'   U B  27      45.210  44.380  54.970  1.00  0.00           C
ATOM   2013  H3'   U B  27      44.230  44.320  54.490  1.00  0.00           H
ATOM   2014  C2'   U B  27      45.350  43.230  55.960  1.00  0.00           C
ATOM   2015 1H2'   U B  27      44.900  42.310  55.580  1.00  0.00           H
ATOM   2016  O2'   U B  27      46.670  43.020  56.400  1.00  0.00           O
ATOM   2017 2HO'   U B  27      47.200  42.740  55.640  1.00  0.00           H
ATOM   2018  O3'   U B  27      46.220  44.480  53.990  1.00  0.00           O
ATOM   2019  P     C B  28      46.510  43.340  52.910  1.00  0.00           P
ATOM   2020  O1P   C B  28      47.090  43.990  51.720  1.00  0.00           O
ATOM   2021  O2P   C B  28      45.260  42.540  52.820  1.00  0.00           O
ATOM   2022  O5'   C B  28      47.720  42.490  53.550  1.00  0.00           O
ATOM   2023  C5'   C B  28      48.250  41.350  52.910  1.00  0.00           C
ATOM   2024 1H5'   C B  28      48.720  41.720  52.010  1.00  0.00           H
ATOM   2025 2H5'   C B  28      47.500  40.600  52.670  1.00  0.00           H
ATOM   2026  C4'   C B  28      49.170  40.640  53.900  1.00  0.00           C
ATOM   2027  H4'   C B  28      49.790  41.370  54.420  1.00  0.00           H
ATOM   2028  O4'   C B  28      48.430  39.900  54.840  1.00  0.00           O
ATOM   2029  C1'   C B  28      49.180  38.750  55.210  1.00  0.00           C
ATOM   2030  H1'   C B  28      49.500  38.870  56.250  1.00  0.00           H
ATOM   2031  N1    C B  28      48.380  37.530  55.050  1.00  0.00           N
ATOM   2032  C6    C B  28      47.250  37.610  54.310  1.00  0.00           C
ATOM   2033  H6    C B  28      47.030  38.530  53.770  1.00  0.00           H
ATOM   2034  C5    C B  28      46.330  36.620  54.380  1.00  0.00           C
ATOM   2035  H5    C B  28      45.400  36.690  53.840  1.00  0.00           H
ATOM   2036  C4    C B  28      46.750  35.380  54.970  1.00  0.00           C
ATOM   2037  N4    C B  28      45.890  34.340  55.030  1.00  0.00           N
ATOM   2038  H41   C B  28      44.920  34.430  54.760  1.00  0.00           H
ATOM   2039  H42   C B  28      46.200  33.450  55.390  1.00  0.00           H
ATOM   2040  N3    C B  28      47.950  35.210  55.520  1.00  0.00           N
ATOM   2041  C2    C B  28      48.750  36.320  55.610  1.00  0.00           C
ATOM   2042  O2    C B  28      49.740  36.270  56.330  1.00  0.00           O
ATOM   2043  C3'   C B  28      50.080  39.680  53.150  1.00  0.00           C
ATOM   2044  H3'   C B  28      49.470  39.190  52.390  1.00  0.00           H
ATOM   2045  C2'   C B  28      50.410  38.720  54.310  1.00  0.00           C
ATOM   2046 1H2'   C B  28      50.520  37.690  53.960  1.00  0.00           H
ATOM   2047  O2'   C B  28      51.540  39.170  54.990  1.00  0.00           O
ATOM   2048 2HO'   C B  28      52.130  39.680  54.430  1.00  0.00           H
ATOM   2049  O3'   C B  28      51.200  40.290  52.560  1.00  0.00           O
ATOM   2050  P     C B  29      51.840  39.560  51.260  1.00  0.00           P
ATOM   2051  O1P   C B  29      53.300  39.710  51.480  1.00  0.00           O
ATOM   2052  O2P   C B  29      51.210  40.100  50.030  1.00  0.00           O
ATOM   2053  O5'   C B  29      51.480  38.000  51.240  1.00  0.00           O
ATOM   2054  C5'   C B  29      52.160  36.950  51.910  1.00  0.00           C
ATOM   2055 1H5'   C B  29      52.170  37.250  52.970  1.00  0.00           H
ATOM   2056 2H5'   C B  29      53.160  36.830  51.510  1.00  0.00           H
ATOM   2057  C4'   C B  29      51.300  35.710  51.750  1.00  0.00           C
ATOM   2058  H4'   C B  29      51.740  34.840  52.230  1.00  0.00           H
ATOM   2059  O4'   C B  29      50.030  35.880  52.330  1.00  0.00           O
ATOM   2060  C1'   C B  29      49.070  34.960  51.860  1.00  0.00           C
ATOM   2061  H1'   C B  29      49.040  34.070  52.460  1.00  0.00           H
ATOM   2062  N1    C B  29      47.680  35.400  51.630  1.00  0.00           N
ATOM   2063  C6    C B  29      47.410  36.710  51.300  1.00  0.00           C
ATOM   2064  H6    C B  29      48.270  37.350  51.270  1.00  0.00           H
ATOM   2065  C5    C B  29      46.140  37.140  51.090  1.00  0.00           C
ATOM   2066  H5    C B  29      45.880  38.190  50.970  1.00  0.00           H
ATOM   2067  C4    C B  29      45.140  36.130  51.140  1.00  0.00           C
ATOM   2068  N4    C B  29      43.830  36.410  51.050  1.00  0.00           N
ATOM   2069  H41   C B  29      43.560  37.290  50.630  1.00  0.00           H
ATOM   2070  H42   C B  29      43.090  35.780  51.330  1.00  0.00           H
ATOM   2071  N3    C B  29      45.360  34.870  51.530  1.00  0.00           N
ATOM   2072  C2    C B  29      46.640  34.530  51.840  1.00  0.00           C
ATOM   2073  O2    C B  29      46.860  33.380  52.210  1.00  0.00           O
ATOM   2074  C3'   C B  29      51.050  35.210  50.330  1.00  0.00           C
ATOM   2075  H3'   C B  29      50.690  36.030  49.710  1.00  0.00           H
ATOM   2076  C2'   C B  29      49.780  34.400  50.630  1.00  0.00           C
ATOM   2077 1H2'   C B  29      49.050  34.400  49.830  1.00  0.00           H
ATOM   2078  O2'   C B  29      50.060  33.040  50.860  1.00  0.00           O
ATOM   2079 2HO'   C B  29      50.340  32.730  50.010  1.00  0.00           H
ATOM   2080  O3'   C B  29      52.110  34.530  49.700  1.00  0.00           O
ATOM   2081  P     C B  30      52.050  33.940  48.200  1.00  0.00           P
ATOM   2082  O1P   C B  30      53.310  33.260  47.840  1.00  0.00           O
ATOM   2083  O2P   C B  30      51.660  35.140  47.420  1.00  0.00           O
ATOM   2084  O5'   C B  30      50.820  32.910  48.240  1.00  0.00           O
ATOM   2085  C5'   C B  30      49.800  32.880  47.260  1.00  0.00           C
ATOM   2086 1H5'   C B  30      50.340  32.650  46.350  1.00  0.00           H
ATOM   2087 2H5'   C B  30      49.270  33.820  47.120  1.00  0.00           H
ATOM   2088  C4'   C B  30      48.950  31.640  47.520  1.00  0.00           C
ATOM   2089  H4'   C B  30      49.630  30.820  47.740  1.00  0.00           H
ATOM   2090  O4'   C B  30      48.050  31.820  48.600  1.00  0.00           O
ATOM   2091  C1'   C B  30      46.850  31.130  48.300  1.00  0.00           C
ATOM   2092  H1'   C B  30      46.730  30.400  49.100  1.00  0.00           H
ATOM   2093  N1    C B  30      45.650  31.970  48.250  1.00  0.00           N
ATOM   2094  C6    C B  30      45.750  33.330  48.170  1.00  0.00           C
ATOM   2095  H6    C B  30      46.640  33.910  47.990  1.00  0.00           H
ATOM   2096  C5    C B  30      44.620  34.050  48.040  1.00  0.00           C
ATOM   2097  H5    C B  30      44.670  35.120  47.920  1.00  0.00           H
ATOM   2098  C4    C B  30      43.370  33.410  48.280  1.00  0.00           C
ATOM   2099  N4    C B  30      42.210  34.070  48.500  1.00  0.00           N
ATOM   2100  H41   C B  30      42.170  35.080  48.450  1.00  0.00           H
ATOM   2101  H42   C B  30      41.410  33.490  48.690  1.00  0.00           H
ATOM   2102  N3    C B  30      43.300  32.100  48.510  1.00  0.00           N
ATOM   2103  C2    C B  30      44.440  31.370  48.580  1.00  0.00           C
ATOM   2104  O2    C B  30      44.370  30.150  48.720  1.00  0.00           O
ATOM   2105  C3'   C B  30      48.110  31.120  46.360  1.00  0.00           C
ATOM   2106  H3'   C B  30      47.720  32.040  45.930  1.00  0.00           H
ATOM   2107  C2'   C B  30      47.010  30.300  47.030  1.00  0.00           C
ATOM   2108 1H2'   C B  30      46.080  30.220  46.470  1.00  0.00           H
ATOM   2109  O2'   C B  30      47.550  29.040  47.350  1.00  0.00           O
ATOM   2110 2HO'   C B  30      47.310  28.430  46.640  1.00  0.00           H
ATOM   2111  O3'   C B  30      48.890  30.400  45.430  1.00  0.00           O
ATOM   2112  P     A B  31      48.520  30.070  43.900  1.00  0.00           P
ATOM   2113  O1P   A B  31      49.710  29.510  43.240  1.00  0.00           O
ATOM   2114  O2P   A B  31      47.820  31.200  43.240  1.00  0.00           O
ATOM   2115  O5'   A B  31      47.430  28.910  44.160  1.00  0.00           O
ATOM   2116  C5'   A B  31      47.770  27.560  44.370  1.00  0.00           C
ATOM   2117 1H5'   A B  31      48.240  27.490  45.360  1.00  0.00           H
ATOM   2118 2H5'   A B  31      48.400  27.140  43.600  1.00  0.00           H
ATOM   2119  C4'   A B  31      46.460  26.770  44.490  1.00  0.00           C
ATOM   2120  H4'   A B  31      46.750  25.740  44.690  1.00  0.00           H
ATOM   2121  O4'   A B  31      45.630  27.310  45.480  1.00  0.00           O
ATOM   2122  C1'   A B  31      44.280  27.200  45.070  1.00  0.00           C
ATOM   2123  H1'   A B  31      43.710  26.590  45.770  1.00  0.00           H
ATOM   2124  N9    A B  31      43.720  28.550  44.970  1.00  0.00           N
ATOM   2125  C8    A B  31      44.270  29.720  44.500  1.00  0.00           C
ATOM   2126  H8    A B  31      45.290  29.830  44.160  1.00  0.00           H
ATOM   2127  N7    A B  31      43.500  30.770  44.550  1.00  0.00           N
ATOM   2128  C5    A B  31      42.300  30.220  44.970  1.00  0.00           C
ATOM   2129  C6    A B  31      41.040  30.780  45.240  1.00  0.00           C
ATOM   2130  N6    A B  31      40.700  32.080  45.280  1.00  0.00           N
ATOM   2131  H61   A B  31      41.360  32.800  45.060  1.00  0.00           H
ATOM   2132  H62   A B  31      39.690  32.220  45.310  1.00  0.00           H
ATOM   2133  N1    A B  31      40.020  29.980  45.530  1.00  0.00           N
ATOM   2134  C2    A B  31      40.240  28.670  45.590  1.00  0.00           C
ATOM   2135  H2    A B  31      39.430  28.040  45.950  1.00  0.00           H
ATOM   2136  N3    A B  31      41.400  28.030  45.520  1.00  0.00           N
ATOM   2137  C4    A B  31      42.400  28.880  45.220  1.00  0.00           C
ATOM   2138  C3'   A B  31      45.640  26.810  43.190  1.00  0.00           C
ATOM   2139  H3'   A B  31      45.600  27.800  42.750  1.00  0.00           H
ATOM   2140  C2'   A B  31      44.270  26.470  43.740  1.00  0.00           C
ATOM   2141 1H2'   A B  31      43.410  26.770  43.120  1.00  0.00           H
ATOM   2142  O2'   A B  31      44.010  25.140  44.120  1.00  0.00           O
ATOM   2143 2HO'   A B  31      44.880  24.750  44.170  1.00  0.00           H
ATOM   2144  O3'   A B  31      46.100  25.840  42.270  1.00  0.00           O
ATOM   2145  P     C B  32      45.890  25.930  40.680  1.00  0.00           P
ATOM   2146  O1P   C B  32      46.610  24.850  39.960  1.00  0.00           O
ATOM   2147  O2P   C B  32      46.240  27.340  40.360  1.00  0.00           O
ATOM   2148  O5'   C B  32      44.290  25.770  40.550  1.00  0.00           O
ATOM   2149  C5'   C B  32      43.710  24.510  40.650  1.00  0.00           C
ATOM   2150 1H5'   C B  32      44.070  23.950  41.520  1.00  0.00           H
ATOM   2151 2H5'   C B  32      43.930  23.820  39.830  1.00  0.00           H
ATOM   2152  C4'   C B  32      42.180  24.510  40.600  1.00  0.00           C
ATOM   2153  H4'   C B  32      41.770  23.550  40.920  1.00  0.00           H
ATOM   2154  O4'   C B  32      41.820  25.400  41.630  1.00  0.00           O
ATOM   2155  C1'   C B  32      40.720  26.220  41.330  1.00  0.00           C
ATOM   2156  H1'   C B  32      39.800  26.000  41.870  1.00  0.00           H
ATOM   2157  N1    C B  32      40.940  27.670  41.520  1.00  0.00           N
ATOM   2158  C6    C B  32      42.050  28.240  40.980  1.00  0.00           C
ATOM   2159  H6    C B  32      42.810  27.620  40.530  1.00  0.00           H
ATOM   2160  C5    C B  32      42.210  29.580  41.010  1.00  0.00           C
ATOM   2161  H5    C B  32      43.080  30.100  40.640  1.00  0.00           H
ATOM   2162  C4    C B  32      41.180  30.390  41.600  1.00  0.00           C
ATOM   2163  N4    C B  32      41.180  31.720  41.830  1.00  0.00           N
ATOM   2164  H41   C B  32      42.030  32.210  41.620  1.00  0.00           H
ATOM   2165  H42   C B  32      40.360  32.090  42.290  1.00  0.00           H
ATOM   2166  N3    C B  32      40.020  29.860  41.990  1.00  0.00           N
ATOM   2167  C2    C B  32      39.940  28.500  41.980  1.00  0.00           C
ATOM   2168  O2    C B  32      38.880  28.040  42.400  1.00  0.00           O
ATOM   2169  C3'   C B  32      41.510  25.090  39.350  1.00  0.00           C
ATOM   2170  H3'   C B  32      42.120  25.930  39.010  1.00  0.00           H
ATOM   2171  C2'   C B  32      40.300  25.800  39.920  1.00  0.00           C
ATOM   2172 1H2'   C B  32      40.010  26.640  39.280  1.00  0.00           H
ATOM   2173  O2'   C B  32      39.240  24.890  40.050  1.00  0.00           O
ATOM   2174 2HO'   C B  32      39.460  24.070  39.600  1.00  0.00           H
ATOM   2175  O3'   C B  32      41.190  24.170  38.330  1.00  0.00           O
ATOM   2176  P     C B  33      41.220  24.700  36.800  1.00  0.00           P
ATOM   2177  O1P   C B  33      40.920  23.590  35.860  1.00  0.00           O
ATOM   2178  O2P   C B  33      42.490  25.400  36.520  1.00  0.00           O
ATOM   2179  O5'   C B  33      40.000  25.760  36.790  1.00  0.00           O
ATOM   2180  C5'   C B  33      38.680  25.280  36.630  1.00  0.00           C
ATOM   2181 1H5'   C B  33      38.640  24.490  37.390  1.00  0.00           H
ATOM   2182 2H5'   C B  33      38.580  24.820  35.650  1.00  0.00           H
ATOM   2183  C4'   C B  33      37.660  26.380  36.920  1.00  0.00           C
ATOM   2184  H4'   C B  33      36.720  25.830  36.920  1.00  0.00           H
ATOM   2185  O4'   C B  33      37.730  27.140  38.100  1.00  0.00           O
ATOM   2186  C1'   C B  33      37.170  28.400  37.830  1.00  0.00           C
ATOM   2187  H1'   C B  33      36.220  28.570  38.350  1.00  0.00           H
ATOM   2188  N1    C B  33      38.040  29.560  38.080  1.00  0.00           N
ATOM   2189  C6    C B  33      39.380  29.430  38.290  1.00  0.00           C
ATOM   2190  H6    C B  33      39.820  28.440  38.220  1.00  0.00           H
ATOM   2191  C5    C B  33      40.190  30.500  38.460  1.00  0.00           C
ATOM   2192  H5    C B  33      41.240  30.380  38.640  1.00  0.00           H
ATOM   2193  C4    C B  33      39.540  31.770  38.340  1.00  0.00           C
ATOM   2194  N4    C B  33      40.260  32.840  38.720  1.00  0.00           N
ATOM   2195  H41   C B  33      41.260  32.730  38.680  1.00  0.00           H
ATOM   2196  H42   C B  33      39.680  33.650  38.930  1.00  0.00           H
ATOM   2197  N3    C B  33      38.220  31.940  38.190  1.00  0.00           N
ATOM   2198  C2    C B  33      37.470  30.810  38.190  1.00  0.00           C
ATOM   2199  O2    C B  33      36.250  30.920  38.180  1.00  0.00           O
ATOM   2200  C3'   C B  33      37.610  27.300  35.700  1.00  0.00           C
ATOM   2201  H3'   C B  33      38.620  27.540  35.380  1.00  0.00           H
ATOM   2202  C2'   C B  33      36.810  28.450  36.330  1.00  0.00           C
ATOM   2203 1H2'   C B  33      37.170  29.420  36.000  1.00  0.00           H
ATOM   2204  O2'   C B  33      35.430  28.200  36.330  1.00  0.00           O
ATOM   2205 2HO'   C B  33      34.890  28.990  36.270  1.00  0.00           H
ATOM   2206  O3'   C B  33      36.880  26.670  34.670  1.00  0.00           O
ATOM   2207  P     U B  34      36.970  27.270  33.180  1.00  0.00           P
ATOM   2208  O1P   U B  34      36.430  26.290  32.210  1.00  0.00           O
ATOM   2209  O2P   U B  34      38.390  27.620  32.960  1.00  0.00           O
ATOM   2210  O5'   U B  34      36.090  28.620  33.090  1.00  0.00           O
ATOM   2211  C5'   U B  34      34.680  28.620  33.150  1.00  0.00           C
ATOM   2212 1H5'   U B  34      34.280  27.940  33.910  1.00  0.00           H
ATOM   2213 2H5'   U B  34      34.290  28.350  32.170  1.00  0.00           H
ATOM   2214  C4'   U B  34      34.230  30.020  33.510  1.00  0.00           C
ATOM   2215  H4'   U B  34      33.150  29.920  33.520  1.00  0.00           H
ATOM   2216  O4'   U B  34      34.750  30.500  34.740  1.00  0.00           O
ATOM   2217  C1'   U B  34      34.900  31.890  34.740  1.00  0.00           C
ATOM   2218  H1'   U B  34      34.440  32.370  35.600  1.00  0.00           H
ATOM   2219  N1    U B  34      36.300  32.380  34.860  1.00  0.00           N
ATOM   2220  C6    U B  34      37.340  31.640  34.390  1.00  0.00           C
ATOM   2221  H6    U B  34      37.080  30.790  33.780  1.00  0.00           H
ATOM   2222  C5    U B  34      38.630  32.000  34.530  1.00  0.00           C
ATOM   2223  H5    U B  34      39.490  31.440  34.140  1.00  0.00           H
ATOM   2224  C4    U B  34      38.990  33.200  35.250  1.00  0.00           C
ATOM   2225  O4    U B  34      40.130  33.640  35.340  1.00  0.00           O
ATOM   2226  N3    U B  34      37.890  33.940  35.690  1.00  0.00           N
ATOM   2227  H3    U B  34      38.020  34.840  36.100  1.00  0.00           H
ATOM   2228  C2    U B  34      36.570  33.570  35.530  1.00  0.00           C
ATOM   2229  O2    U B  34      35.690  34.380  35.830  1.00  0.00           O
ATOM   2230  C3'   U B  34      34.570  31.120  32.500  1.00  0.00           C
ATOM   2231  H3'   U B  34      35.630  30.970  32.310  1.00  0.00           H
ATOM   2232  C2'   U B  34      34.290  32.310  33.410  1.00  0.00           C
ATOM   2233 1H2'   U B  34      34.930  33.130  33.110  1.00  0.00           H
ATOM   2234  O2'   U B  34      32.910  32.630  33.560  1.00  0.00           O
ATOM   2235 2HO'   U B  34      32.560  32.930  32.720  1.00  0.00           H
ATOM   2236  O3'   U B  34      33.750  31.020  31.360  1.00  0.00           O
ATOM   2237  P     A B  35      34.150  31.850  30.040  1.00  0.00           P
ATOM   2238  O1P   A B  35      32.930  31.800  29.190  1.00  0.00           O
ATOM   2239  O2P   A B  35      35.500  31.450  29.580  1.00  0.00           O
ATOM   2240  O5'   A B  35      34.300  33.300  30.700  1.00  0.00           O
ATOM   2241  C5'   A B  35      34.880  34.350  29.970  1.00  0.00           C
ATOM   2242 1H5'   A B  35      34.270  34.560  29.100  1.00  0.00           H
ATOM   2243 2H5'   A B  35      35.930  34.120  29.750  1.00  0.00           H
ATOM   2244  C4'   A B  35      34.890  35.660  30.770  1.00  0.00           C
ATOM   2245  H4'   A B  35      33.890  35.820  31.170  1.00  0.00           H
ATOM   2246  O4'   A B  35      35.700  35.440  31.900  1.00  0.00           O
ATOM   2247  C1'   A B  35      36.190  36.660  32.410  1.00  0.00           C
ATOM   2248  H1'   A B  35      35.620  36.890  33.310  1.00  0.00           H
ATOM   2249  N9    A B  35      37.640  36.740  32.660  1.00  0.00           N
ATOM   2250  C8    A B  35      38.490  35.680  32.540  1.00  0.00           C
ATOM   2251  H8    A B  35      38.020  34.780  32.200  1.00  0.00           H
ATOM   2252  N7    A B  35      39.760  35.930  32.770  1.00  0.00           N
ATOM   2253  C5    A B  35      39.690  37.270  33.130  1.00  0.00           C
ATOM   2254  C6    A B  35      40.600  38.240  33.560  1.00  0.00           C
ATOM   2255  N6    A B  35      41.890  37.950  33.760  1.00  0.00           N
ATOM   2256  H61   A B  35      42.320  37.110  33.400  1.00  0.00           H
ATOM   2257  H62   A B  35      42.490  38.680  34.130  1.00  0.00           H
ATOM   2258  N1    A B  35      40.330  39.500  33.940  1.00  0.00           N
ATOM   2259  C2    A B  35      39.070  39.820  33.700  1.00  0.00           C
ATOM   2260  H2    A B  35      38.770  40.770  34.120  1.00  0.00           H
ATOM   2261  N3    A B  35      38.040  39.080  33.320  1.00  0.00           N
ATOM   2262  C4    A B  35      38.430  37.800  33.040  1.00  0.00           C
ATOM   2263  C3'   A B  35      35.490  36.900  30.100  1.00  0.00           C
ATOM   2264  H3'   A B  35      36.420  36.650  29.580  1.00  0.00           H
ATOM   2265  C2'   A B  35      35.820  37.710  31.350  1.00  0.00           C
ATOM   2266 1H2'   A B  35      36.660  38.360  31.160  1.00  0.00           H
ATOM   2267  O2'   A B  35      34.740  38.350  32.000  1.00  0.00           O
ATOM   2268 2HO'   A B  35      34.120  38.620  31.330  1.00  0.00           H
ATOM   2269  O3'   A B  35      34.530  37.510  29.270  1.00  0.00           O
ATOM   2270  P     C B  36      34.880  38.650  28.190  1.00  0.00           P
ATOM   2271  O1P   C B  36      33.670  38.880  27.360  1.00  0.00           O
ATOM   2272  O2P   C B  36      36.070  38.020  27.580  1.00  0.00           O
ATOM   2273  O5'   C B  36      35.170  40.030  28.970  1.00  0.00           O
ATOM   2274  C5'   C B  36      34.200  40.690  29.740  1.00  0.00           C
ATOM   2275 1H5'   C B  36      33.690  40.030  30.440  1.00  0.00           H
ATOM   2276 2H5'   C B  36      33.420  41.000  29.040  1.00  0.00           H
ATOM   2277  C4'   C B  36      34.820  41.850  30.510  1.00  0.00           C
ATOM   2278  H4'   C B  36      34.040  42.270  31.140  1.00  0.00           H
ATOM   2279  O4'   C B  36      35.850  41.400  31.360  1.00  0.00           O
ATOM   2280  C1'   C B  36      36.960  42.280  31.410  1.00  0.00           C
ATOM   2281  H1'   C B  36      37.070  42.580  32.450  1.00  0.00           H
ATOM   2282  N1    C B  36      38.230  41.680  30.960  1.00  0.00           N
ATOM   2283  C6    C B  36      38.260  40.580  30.160  1.00  0.00           C
ATOM   2284  H6    C B  36      37.320  40.150  29.870  1.00  0.00           H
ATOM   2285  C5    C B  36      39.420  39.900  29.960  1.00  0.00           C
ATOM   2286  H5    C B  36      39.360  38.980  29.410  1.00  0.00           H
ATOM   2287  C4    C B  36      40.610  40.430  30.530  1.00  0.00           C
ATOM   2288  N4    C B  36      41.820  39.860  30.370  1.00  0.00           N
ATOM   2289  H41   C B  36      41.850  38.980  29.890  1.00  0.00           H
ATOM   2290  H42   C B  36      42.680  40.320  30.670  1.00  0.00           H
ATOM   2291  N3    C B  36      40.620  41.620  31.140  1.00  0.00           N
ATOM   2292  C2    C B  36      39.440  42.260  31.320  1.00  0.00           C
ATOM   2293  O2    C B  36      39.440  43.410  31.740  1.00  0.00           O
ATOM   2294  C3'   C B  36      35.500  42.940  29.690  1.00  0.00           C
ATOM   2295  H3'   C B  36      35.990  42.470  28.830  1.00  0.00           H
ATOM   2296  C2'   C B  36      36.600  43.510  30.570  1.00  0.00           C
ATOM   2297 1H2'   C B  36      37.450  43.970  30.070  1.00  0.00           H
ATOM   2298  O2'   C B  36      35.930  44.410  31.410  1.00  0.00           O
ATOM   2299 2HO'   C B  36      35.090  44.740  31.080  1.00  0.00           H
ATOM   2300  O3'   C B  36      34.560  43.920  29.290  1.00  0.00           O
ATOM   2301  P     C B  37      34.850  44.880  28.040  1.00  0.00           P
ATOM   2302  O1P   C B  37      33.740  45.830  27.800  1.00  0.00           O
ATOM   2303  O2P   C B  37      35.310  44.010  26.930  1.00  0.00           O
ATOM   2304  O5'   C B  37      36.080  45.840  28.430  1.00  0.00           O
ATOM   2305  C5'   C B  37      35.830  46.970  29.230  1.00  0.00           C
ATOM   2306 1H5'   C B  37      35.290  46.640  30.120  1.00  0.00           H
ATOM   2307 2H5'   C B  37      35.250  47.720  28.680  1.00  0.00           H
ATOM   2308  C4'   C B  37      37.140  47.680  29.550  1.00  0.00           C
ATOM   2309  H4'   C B  37      36.980  48.540  30.210  1.00  0.00           H
ATOM   2310  O4'   C B  37      38.080  46.850  30.190  1.00  0.00           O
ATOM   2311  C1'   C B  37      39.330  47.330  29.770  1.00  0.00           C
ATOM   2312  H1'   C B  37      39.980  47.710  30.560  1.00  0.00           H
ATOM   2313  N1    C B  37      40.130  46.270  29.100  1.00  0.00           N
ATOM   2314  C6    C B  37      39.550  45.140  28.600  1.00  0.00           C
ATOM   2315  H6    C B  37      38.480  44.980  28.630  1.00  0.00           H
ATOM   2316  C5    C B  37      40.270  44.070  28.200  1.00  0.00           C
ATOM   2317  H5    C B  37      39.620  43.230  27.980  1.00  0.00           H
ATOM   2318  C4    C B  37      41.690  44.130  28.360  1.00  0.00           C
ATOM   2319  N4    C B  37      42.480  43.070  28.160  1.00  0.00           N
ATOM   2320  H41   C B  37      41.980  42.200  28.050  1.00  0.00           H
ATOM   2321  H42   C B  37      43.450  43.050  28.450  1.00  0.00           H
ATOM   2322  N3    C B  37      42.290  45.270  28.770  1.00  0.00           N
ATOM   2323  C2    C B  37      41.510  46.330  29.100  1.00  0.00           C
ATOM   2324  O2    C B  37      42.100  47.350  29.440  1.00  0.00           O
ATOM   2325  C3'   C B  37      37.750  48.230  28.260  1.00  0.00           C
ATOM   2326  H3'   C B  37      37.690  47.480  27.450  1.00  0.00           H
ATOM   2327  C2'   C B  37      39.190  48.430  28.730  1.00  0.00           C
ATOM   2328 1H2'   C B  37      39.880  48.280  27.900  1.00  0.00           H
ATOM   2329  O2'   C B  37      39.410  49.640  29.420  1.00  0.00           O
ATOM   2330 2HO'   C B  37      40.070  50.160  28.960  1.00  0.00           H
ATOM   2331  O3'   C B  37      37.120  49.420  27.850  1.00  0.00           O
ATOM   2332  P     C B  38      37.440  50.260  26.520  1.00  0.00           P
ATOM   2333  O1P   C B  38      36.490  51.400  26.530  1.00  0.00           O
ATOM   2334  O2P   C B  38      37.250  49.290  25.410  1.00  0.00           O
ATOM   2335  O5'   C B  38      38.950  50.840  26.600  1.00  0.00           O
ATOM   2336  C5'   C B  38      39.170  52.010  27.350  1.00  0.00           C
ATOM   2337 1H5'   C B  38      38.640  51.940  28.300  1.00  0.00           H
ATOM   2338 2H5'   C B  38      38.820  52.860  26.760  1.00  0.00           H
ATOM   2339  C4'   C B  38      40.610  52.190  27.810  1.00  0.00           C
ATOM   2340  H4'   C B  38      40.710  53.030  28.500  1.00  0.00           H
ATOM   2341  O4'   C B  38      41.210  51.140  28.550  1.00  0.00           O
ATOM   2342  C1'   C B  38      42.550  50.970  28.190  1.00  0.00           C
ATOM   2343  H1'   C B  38      43.120  51.060  29.120  1.00  0.00           H
ATOM   2344  N1    C B  38      42.870  49.760  27.400  1.00  0.00           N
ATOM   2345  C6    C B  38      41.990  49.040  26.640  1.00  0.00           C
ATOM   2346  H6    C B  38      41.010  49.470  26.430  1.00  0.00           H
ATOM   2347  C5    C B  38      42.340  47.840  26.130  1.00  0.00           C
ATOM   2348  H5    C B  38      41.650  47.280  25.520  1.00  0.00           H
ATOM   2349  C4    C B  38      43.670  47.350  26.360  1.00  0.00           C
ATOM   2350  N4    C B  38      44.100  46.130  26.030  1.00  0.00           N
ATOM   2351  H41   C B  38      43.420  45.460  25.710  1.00  0.00           H
ATOM   2352  H42   C B  38      45.050  45.970  26.310  1.00  0.00           H
ATOM   2353  N3    C B  38      44.580  48.160  26.930  1.00  0.00           N
ATOM   2354  C2    C B  38      44.160  49.300  27.540  1.00  0.00           C
ATOM   2355  O2    C B  38      45.010  49.860  28.220  1.00  0.00           O
ATOM   2356  C3'   C B  38      41.550  52.630  26.690  1.00  0.00           C
ATOM   2357  H3'   C B  38      41.400  52.090  25.760  1.00  0.00           H
ATOM   2358  C2'   C B  38      42.880  52.150  27.290  1.00  0.00           C
ATOM   2359 1H2'   C B  38      43.610  51.880  26.520  1.00  0.00           H
ATOM   2360  O2'   C B  38      43.540  53.100  28.090  1.00  0.00           O
ATOM   2361 2HO'   C B  38      42.890  53.790  28.250  1.00  0.00           H
ATOM   2362  O3'   C B  38      41.520  54.010  26.420  1.00  0.00           O
ATOM   2363  P     U B  39      41.510  54.590  24.920  1.00  0.00           P
ATOM   2364  O1P   U B  39      41.590  56.060  25.040  1.00  0.00           O
ATOM   2365  O2P   U B  39      40.360  53.970  24.220  1.00  0.00           O
ATOM   2366  O5'   U B  39      42.890  54.030  24.320  1.00  0.00           O
ATOM   2367  C5'   U B  39      44.110  54.630  24.710  1.00  0.00           C
ATOM   2368 1H5'   U B  39      44.080  54.580  25.800  1.00  0.00           H
ATOM   2369 2H5'   U B  39      44.180  55.690  24.460  1.00  0.00           H
ATOM   2370  C4'   U B  39      45.370  53.930  24.240  1.00  0.00           C
ATOM   2371  H4'   U B  39      46.210  54.590  24.440  1.00  0.00           H
ATOM   2372  O4'   U B  39      45.470  52.650  24.840  1.00  0.00           O
ATOM   2373  C1'   U B  39      46.240  51.800  24.010  1.00  0.00           C
ATOM   2374  H1'   U B  39      47.200  51.620  24.490  1.00  0.00           H
ATOM   2375  N1    U B  39      45.480  50.540  23.940  1.00  0.00           N
ATOM   2376  C6    U B  39      44.120  50.580  23.850  1.00  0.00           C
ATOM   2377  H6    U B  39      43.700  51.530  24.180  1.00  0.00           H
ATOM   2378  C5    U B  39      43.430  49.540  23.350  1.00  0.00           C
ATOM   2379  H5    U B  39      42.360  49.650  23.240  1.00  0.00           H
ATOM   2380  C4    U B  39      44.080  48.360  22.840  1.00  0.00           C
ATOM   2381  O4    U B  39      43.470  47.410  22.350  1.00  0.00           O
ATOM   2382  N3    U B  39      45.440  48.310  23.110  1.00  0.00           N
ATOM   2383  H3    U B  39      45.920  47.480  22.800  1.00  0.00           H
ATOM   2384  C2    U B  39      46.170  49.420  23.510  1.00  0.00           C
ATOM   2385  O2    U B  39      47.390  49.370  23.450  1.00  0.00           O
ATOM   2386  C3'   U B  39      45.370  53.630  22.750  1.00  0.00           C
ATOM   2387  H3'   U B  39      44.390  53.250  22.480  1.00  0.00           H
ATOM   2388  C2'   U B  39      46.330  52.450  22.630  1.00  0.00           C
ATOM   2389 1H2'   U B  39      46.010  51.840  21.790  1.00  0.00           H
ATOM   2390  O2'   U B  39      47.640  52.950  22.410  1.00  0.00           O
ATOM   2391 2HO'   U B  39      47.540  53.730  21.850  1.00  0.00           H
ATOM   2392  O3'   U B  39      45.620  54.750  21.930  1.00  0.00           O
ATOM   2393  P     G B  40      45.350  54.510  20.370  1.00  0.00           P
ATOM   2394  O1P   G B  40      44.950  55.780  19.710  1.00  0.00           O
ATOM   2395  O2P   G B  40      44.460  53.360  20.100  1.00  0.00           O
ATOM   2396  O5'   G B  40      46.750  54.050  19.720  1.00  0.00           O
ATOM   2397  C5'   G B  40      47.930  54.820  19.660  1.00  0.00           C
ATOM   2398 1H5'   G B  40      48.120  55.280  20.630  1.00  0.00           H
ATOM   2399 2H5'   G B  40      47.700  55.610  18.950  1.00  0.00           H
ATOM   2400  C4'   G B  40      49.190  54.180  19.110  1.00  0.00           C
ATOM   2401  H4'   G B  40      50.080  54.810  19.050  1.00  0.00           H
ATOM   2402  O4'   G B  40      49.460  52.980  19.790  1.00  0.00           O
ATOM   2403  C1'   G B  40      49.840  51.990  18.880  1.00  0.00           C
ATOM   2404  H1'   G B  40      50.710  51.450  19.260  1.00  0.00           H
ATOM   2405  N9    G B  40      48.770  50.970  18.830  1.00  0.00           N
ATOM   2406  C8    G B  40      47.710  50.940  19.670  1.00  0.00           C
ATOM   2407  H8    G B  40      47.530  51.740  20.370  1.00  0.00           H
ATOM   2408  N7    G B  40      46.980  49.850  19.580  1.00  0.00           N
ATOM   2409  C5    G B  40      47.630  49.170  18.550  1.00  0.00           C
ATOM   2410  C6    G B  40      47.230  48.010  17.830  1.00  0.00           C
ATOM   2411  O6    G B  40      46.300  47.230  18.060  1.00  0.00           O
ATOM   2412  N1    G B  40      48.100  47.610  16.820  1.00  0.00           N
ATOM   2413  H1    G B  40      47.910  46.710  16.400  1.00  0.00           H
ATOM   2414  C2    G B  40      49.300  48.220  16.550  1.00  0.00           C
ATOM   2415  N2    G B  40      50.250  47.790  15.710  1.00  0.00           N
ATOM   2416  H21   G B  40      50.180  46.860  15.330  1.00  0.00           H
ATOM   2417  H22   G B  40      51.000  48.380  15.400  1.00  0.00           H
ATOM   2418  N3    G B  40      49.660  49.320  17.220  1.00  0.00           N
ATOM   2419  C4    G B  40      48.780  49.780  18.130  1.00  0.00           C
ATOM   2420  C3'   G B  40      48.960  53.820  17.650  1.00  0.00           C
ATOM   2421  H3'   G B  40      48.000  53.310  17.680  1.00  0.00           H
ATOM   2422  C2'   G B  40      50.000  52.710  17.540  1.00  0.00           C
ATOM   2423 1H2'   G B  40      49.850  52.110  16.650  1.00  0.00           H
ATOM   2424  O2'   G B  40      51.330  53.200  17.510  1.00  0.00           O
ATOM   2425 2HO'   G B  40      51.500  53.670  16.690  1.00  0.00           H
ATOM   2426  O3'   G B  40      49.100  54.860  16.700  1.00  0.00           O
ATOM   2427  P     C B  41      48.030  55.070  15.520  1.00  0.00           P
ATOM   2428  O1P   C B  41      48.530  56.210  14.700  1.00  0.00           O
ATOM   2429  O2P   C B  41      46.680  55.090  16.140  1.00  0.00           O
ATOM   2430  O5'   C B  41      48.040  53.730  14.640  1.00  0.00           O
ATOM   2431  C5'   C B  41      49.100  53.360  13.780  1.00  0.00           C
ATOM   2432 1H5'   C B  41      50.030  53.230  14.330  1.00  0.00           H
ATOM   2433 2H5'   C B  41      49.190  54.200  13.090  1.00  0.00           H
ATOM   2434  C4'   C B  41      48.930  52.140  12.880  1.00  0.00           C
ATOM   2435  H4'   C B  41      49.690  52.180  12.090  1.00  0.00           H
ATOM   2436  O4'   C B  41      48.890  50.970  13.660  1.00  0.00           O
ATOM   2437  C1'   C B  41      48.010  50.020  13.080  1.00  0.00           C
ATOM   2438  H1'   C B  41      48.560  49.160  12.700  1.00  0.00           H
ATOM   2439  N1    C B  41      47.020  49.620  14.090  1.00  0.00           N
ATOM   2440  C6    C B  41      46.470  50.550  14.930  1.00  0.00           C
ATOM   2441  H6    C B  41      46.890  51.550  15.020  1.00  0.00           H
ATOM   2442  C5    C B  41      45.340  50.400  15.650  1.00  0.00           C
ATOM   2443  H5    C B  41      44.950  51.210  16.230  1.00  0.00           H
ATOM   2444  C4    C B  41      44.820  49.070  15.500  1.00  0.00           C
ATOM   2445  N4    C B  41      43.590  48.820  15.970  1.00  0.00           N
ATOM   2446  H41   C B  41      43.050  49.510  16.480  1.00  0.00           H
ATOM   2447  H42   C B  41      43.270  47.860  15.950  1.00  0.00           H
ATOM   2448  N3    C B  41      45.380  48.090  14.780  1.00  0.00           N
ATOM   2449  C2    C B  41      46.550  48.320  14.120  1.00  0.00           C
ATOM   2450  O2    C B  41      47.150  47.370  13.620  1.00  0.00           O
ATOM   2451  C3'   C B  41      47.620  52.210  12.110  1.00  0.00           C
ATOM   2452  H3'   C B  41      46.870  52.590  12.800  1.00  0.00           H
ATOM   2453  C2'   C B  41      47.350  50.730  11.900  1.00  0.00           C
ATOM   2454 1H2'   C B  41      46.290  50.560  11.720  1.00  0.00           H
ATOM   2455  O2'   C B  41      47.980  50.230  10.740  1.00  0.00           O
ATOM   2456 2HO'   C B  41      47.350  50.230  10.000  1.00  0.00           H
ATOM   2457  O3'   C B  41      47.630  53.010  10.960  1.00  0.00           O
ATOM   2458  P     C B  42      46.260  53.420  10.210  1.00  0.00           P
ATOM   2459  O1P   C B  42      46.530  54.410   9.130  1.00  0.00           O
ATOM   2460  O2P   C B  42      45.270  53.780  11.240  1.00  0.00           O
ATOM   2461  O5'   C B  42      45.710  52.100   9.480  1.00  0.00           O
ATOM   2462  C5'   C B  42      46.460  51.520   8.440  1.00  0.00           C
ATOM   2463 1H5'   C B  42      47.530  51.390   8.620  1.00  0.00           H
ATOM   2464 2H5'   C B  42      46.380  52.150   7.560  1.00  0.00           H
ATOM   2465  C4'   C B  42      45.890  50.150   8.090  1.00  0.00           C
ATOM   2466  H4'   C B  42      46.500  49.860   7.240  1.00  0.00           H
ATOM   2467  O4'   C B  42      46.040  49.160   9.090  1.00  0.00           O
ATOM   2468  C1'   C B  42      45.000  48.200   9.070  1.00  0.00           C
ATOM   2469  H1'   C B  42      45.430  47.200   8.900  1.00  0.00           H
ATOM   2470  N1    C B  42      44.100  48.160  10.220  1.00  0.00           N
ATOM   2471  C6    C B  42      44.040  49.280  11.010  1.00  0.00           C
ATOM   2472  H6    C B  42      44.570  50.200  10.800  1.00  0.00           H
ATOM   2473  C5    C B  42      43.450  49.310  12.230  1.00  0.00           C
ATOM   2474  H5    C B  42      43.390  50.240  12.760  1.00  0.00           H
ATOM   2475  C4    C B  42      42.680  48.140  12.510  1.00  0.00           C
ATOM   2476  N4    C B  42      41.900  48.190  13.610  1.00  0.00           N
ATOM   2477  H41   C B  42      41.970  49.020  14.180  1.00  0.00           H
ATOM   2478  H42   C B  42      41.400  47.330  13.720  1.00  0.00           H
ATOM   2479  N3    C B  42      42.580  47.080  11.710  1.00  0.00           N
ATOM   2480  C2    C B  42      43.270  47.100  10.530  1.00  0.00           C
ATOM   2481  O2    C B  42      43.250  46.120   9.790  1.00  0.00           O
ATOM   2482  C3'   C B  42      44.420  50.060   7.670  1.00  0.00           C
ATOM   2483  H3'   C B  42      43.910  50.690   8.410  1.00  0.00           H
ATOM   2484  C2'   C B  42      44.130  48.580   7.880  1.00  0.00           C
ATOM   2485 1H2'   C B  42      43.080  48.320   8.050  1.00  0.00           H
ATOM   2486  O2'   C B  42      44.590  47.910   6.740  1.00  0.00           O
ATOM   2487 2HO'   C B  42      44.530  48.420   5.930  1.00  0.00           H
ATOM   2488  O3'   C B  42      44.120  50.360   6.330  1.00  0.00           O
ATOM   2489  H3T   C B  42      43.180  50.480   6.280  1.00  0.00           H
TER
ENDMDL
