# Supplementary material for: Structural insights into the Middle East respiratory syndrome coronavirus 4a protein and its dsRNA binding mechanism
Source: Sci Rep. 2017 Sep 12;7:11362. doi: 10.1038/s41598-017-11736-6 (PMC5596018; doi:10.1038/s41598-017-11736-6)
Supplement: Supplementary file 2 — PDB files [file 41598_2017_11736_MOESM2_ESM.zip › PDBs/N8A-BS.pdb]

TITLE     Protein in water t=   0.00000
REMARK    THIS IS A SIMULATION BOX
CRYST1   90.780   90.780   90.780  90.00  90.00  90.00 P 1           1
MODEL        1
ATOM      1  N   TYR A   3      53.880  42.030  47.450  1.00  0.00           N
ATOM      2  H1  TYR A   3      54.360  41.630  46.650  1.00  0.00           H
ATOM      3  H2  TYR A   3      54.320  41.710  48.300  1.00  0.00           H
ATOM      4  H3  TYR A   3      53.000  41.540  47.420  1.00  0.00           H
ATOM      5  CA  TYR A   3      53.680  43.470  47.220  1.00  0.00           C
ATOM      6  HA  TYR A   3      54.470  43.890  46.600  1.00  0.00           H
ATOM      7  CB  TYR A   3      52.400  43.810  46.470  1.00  0.00           C
ATOM      8  HB1 TYR A   3      52.340  44.890  46.620  1.00  0.00           H
ATOM      9  HB2 TYR A   3      51.530  43.330  46.930  1.00  0.00           H
ATOM     10  CG  TYR A   3      52.380  43.350  45.030  1.00  0.00           C
ATOM     11  CD1 TYR A   3      53.250  43.810  44.040  1.00  0.00           C
ATOM     12  HD1 TYR A   3      53.990  44.570  44.240  1.00  0.00           H
ATOM     13  CE1 TYR A   3      53.160  43.430  42.690  1.00  0.00           C
ATOM     14  HE1 TYR A   3      53.830  43.900  41.990  1.00  0.00           H
ATOM     15  CZ  TYR A   3      52.150  42.540  42.270  1.00  0.00           C
ATOM     16  OH  TYR A   3      51.910  42.200  40.970  1.00  0.00           O
ATOM     17  HH  TYR A   3      51.270  41.480  40.980  1.00  0.00           H
ATOM     18  CE2 TYR A   3      51.230  42.120  43.250  1.00  0.00           C
ATOM     19  HE2 TYR A   3      50.380  41.540  42.920  1.00  0.00           H
ATOM     20  CD2 TYR A   3      51.380  42.480  44.600  1.00  0.00           C
ATOM     21  HD2 TYR A   3      50.580  42.120  45.230  1.00  0.00           H
ATOM     22  C   TYR A   3      53.780  44.250  48.530  1.00  0.00           C
ATOM     23  O   TYR A   3      54.700  45.030  48.750  1.00  0.00           O
ATOM     24  N   VAL A   4      52.810  44.240  49.440  1.00  0.00           N
ATOM     25  H   VAL A   4      51.980  43.670  49.350  1.00  0.00           H
ATOM     26  CA  VAL A   4      52.870  44.990  50.680  1.00  0.00           C
ATOM     27  HA  VAL A   4      53.830  45.500  50.820  1.00  0.00           H
ATOM     28  CB  VAL A   4      51.910  46.180  50.600  1.00  0.00           C
ATOM     29  HB  VAL A   4      52.230  46.840  51.400  1.00  0.00           H
ATOM     30  CG1 VAL A   4      51.890  47.030  49.340  1.00  0.00           C
ATOM     31 1HG1 VAL A   4      51.540  46.510  48.450  1.00  0.00           H
ATOM     32 2HG1 VAL A   4      51.170  47.810  49.580  1.00  0.00           H
ATOM     33 3HG1 VAL A   4      52.920  47.350  49.190  1.00  0.00           H
ATOM     34  CG2 VAL A   4      50.480  45.740  50.880  1.00  0.00           C
ATOM     35 1HG2 VAL A   4      50.200  44.860  50.300  1.00  0.00           H
ATOM     36 2HG2 VAL A   4      50.350  45.600  51.960  1.00  0.00           H
ATOM     37 3HG2 VAL A   4      49.790  46.550  50.630  1.00  0.00           H
ATOM     38  C   VAL A   4      52.630  44.100  51.880  1.00  0.00           C
ATOM     39  O   VAL A   4      52.200  44.610  52.910  1.00  0.00           O
ATOM     40  N   SER A   5      52.790  42.770  51.780  1.00  0.00           N
ATOM     41  H   SER A   5      53.210  42.480  50.910  1.00  0.00           H
ATOM     42  CA  SER A   5      52.540  41.810  52.830  1.00  0.00           C
ATOM     43  HA  SER A   5      51.480  41.600  53.010  1.00  0.00           H
ATOM     44  CB  SER A   5      53.130  40.510  52.290  1.00  0.00           C
ATOM     45  HB1 SER A   5      52.650  40.370  51.330  1.00  0.00           H
ATOM     46  HB2 SER A   5      52.800  39.620  52.840  1.00  0.00           H
ATOM     47  OG  SER A   5      54.540  40.430  52.200  1.00  0.00           O
ATOM     48  HG  SER A   5      54.760  39.930  51.410  1.00  0.00           H
ATOM     49  C   SER A   5      53.080  42.100  54.220  1.00  0.00           C
ATOM     50  O   SER A   5      52.410  41.820  55.220  1.00  0.00           O
ATOM     51  N   LEU A   6      54.260  42.720  54.340  1.00  0.00           N
ATOM     52  H   LEU A   6      54.710  43.050  53.500  1.00  0.00           H
ATOM     53  CA  LEU A   6      54.790  43.150  55.620  1.00  0.00           C
ATOM     54  HA  LEU A   6      54.970  42.170  56.060  1.00  0.00           H
ATOM     55  CB  LEU A   6      56.170  43.790  55.590  1.00  0.00           C
ATOM     56  HB1 LEU A   6      56.830  43.310  54.860  1.00  0.00           H
ATOM     57  HB2 LEU A   6      56.600  43.520  56.560  1.00  0.00           H
ATOM     58  CG  LEU A   6      56.200  45.300  55.370  1.00  0.00           C
ATOM     59  HG  LEU A   6      55.490  45.720  56.070  1.00  0.00           H
ATOM     60  CD1 LEU A   6      57.540  45.930  55.720  1.00  0.00           C
ATOM     61 1HD1 LEU A   6      58.240  45.430  55.050  1.00  0.00           H
ATOM     62 2HD1 LEU A   6      57.440  47.010  55.670  1.00  0.00           H
ATOM     63 3HD1 LEU A   6      57.740  45.670  56.760  1.00  0.00           H
ATOM     64  CD2 LEU A   6      55.810  45.750  53.960  1.00  0.00           C
ATOM     65 1HD2 LEU A   6      56.610  45.720  53.220  1.00  0.00           H
ATOM     66 2HD2 LEU A   6      54.920  45.240  53.600  1.00  0.00           H
ATOM     67 3HD2 LEU A   6      55.470  46.780  54.050  1.00  0.00           H
ATOM     68  C   LEU A   6      53.810  43.910  56.510  1.00  0.00           C
ATOM     69  O   LEU A   6      53.740  43.640  57.700  1.00  0.00           O
ATOM     70  N   LEU A   7      53.150  44.870  55.860  1.00  0.00           N
ATOM     71  H   LEU A   7      53.160  44.980  54.860  1.00  0.00           H
ATOM     72  CA  LEU A   7      52.270  45.760  56.600  1.00  0.00           C
ATOM     73  HA  LEU A   7      52.820  46.230  57.420  1.00  0.00           H
ATOM     74  CB  LEU A   7      51.680  46.750  55.600  1.00  0.00           C
ATOM     75  HB1 LEU A   7      51.010  47.520  55.990  1.00  0.00           H
ATOM     76  HB2 LEU A   7      51.050  46.260  54.860  1.00  0.00           H
ATOM     77  CG  LEU A   7      52.730  47.480  54.770  1.00  0.00           C
ATOM     78  HG  LEU A   7      53.170  46.800  54.050  1.00  0.00           H
ATOM     79  CD1 LEU A   7      52.050  48.550  53.920  1.00  0.00           C
ATOM     80 1HD1 LEU A   7      52.890  49.030  53.410  1.00  0.00           H
ATOM     81 2HD1 LEU A   7      51.390  48.070  53.210  1.00  0.00           H
ATOM     82 3HD1 LEU A   7      51.430  49.250  54.490  1.00  0.00           H
ATOM     83  CD2 LEU A   7      53.690  48.320  55.610  1.00  0.00           C
ATOM     84 1HD2 LEU A   7      54.520  48.610  54.980  1.00  0.00           H
ATOM     85 2HD2 LEU A   7      53.140  49.150  56.060  1.00  0.00           H
ATOM     86 3HD2 LEU A   7      54.080  47.660  56.390  1.00  0.00           H
ATOM     87  C   LEU A   7      51.090  45.040  57.220  1.00  0.00           C
ATOM     88  O   LEU A   7      50.620  45.590  58.220  1.00  0.00           O
ATOM     89  N   ALA A   8      50.700  43.900  56.630  1.00  0.00           N
ATOM     90  H   ALA A   8      51.160  43.530  55.820  1.00  0.00           H
ATOM     91  CA  ALA A   8      49.610  43.050  57.070  1.00  0.00           C
ATOM     92  HA  ALA A   8      48.960  43.620  57.720  1.00  0.00           H
ATOM     93  CB  ALA A   8      48.870  42.470  55.870  1.00  0.00           C
ATOM     94  HB1 ALA A   8      48.350  41.570  56.200  1.00  0.00           H
ATOM     95  HB2 ALA A   8      48.180  43.230  55.500  1.00  0.00           H
ATOM     96  HB3 ALA A   8      49.530  42.230  55.040  1.00  0.00           H
ATOM     97  C   ALA A   8      50.120  41.910  57.950  1.00  0.00           C
ATOM     98  O   ALA A   8      50.050  42.000  59.170  1.00  0.00           O
ATOM     99  N   GLN A   9      50.700  40.840  57.380  1.00  0.00           N
ATOM    100  H   GLN A   9      50.730  40.780  56.380  1.00  0.00           H
ATOM    101  CA  GLN A   9      51.070  39.630  58.080  1.00  0.00           C
ATOM    102  HA  GLN A   9      50.260  39.480  58.800  1.00  0.00           H
ATOM    103  CB  GLN A   9      51.210  38.570  56.990  1.00  0.00           C
ATOM    104  HB1 GLN A   9      52.240  38.560  56.640  1.00  0.00           H
ATOM    105  HB2 GLN A   9      50.540  38.750  56.150  1.00  0.00           H
ATOM    106  CG  GLN A   9      51.070  37.160  57.560  1.00  0.00           C
ATOM    107  HG1 GLN A   9      51.940  37.010  58.210  1.00  0.00           H
ATOM    108  HG2 GLN A   9      51.120  36.430  56.750  1.00  0.00           H
ATOM    109  CD  GLN A   9      49.820  37.050  58.420  1.00  0.00           C
ATOM    110  OE1 GLN A   9      49.900  37.330  59.610  1.00  0.00           O
ATOM    111  NE2 GLN A   9      48.650  36.800  57.840  1.00  0.00           N
ATOM    112 1HE2 GLN A   9      48.530  36.580  56.860  1.00  0.00           H
ATOM    113 2HE2 GLN A   9      47.830  36.800  58.430  1.00  0.00           H
ATOM    114  C   GLN A   9      52.290  39.680  58.980  1.00  0.00           C
ATOM    115  O   GLN A   9      52.370  39.050  60.030  1.00  0.00           O
ATOM    116  N   ILE A  10      53.270  40.520  58.620  1.00  0.00           N
ATOM    117  H   ILE A  10      53.150  40.870  57.680  1.00  0.00           H
ATOM    118  CA  ILE A  10      54.430  40.700  59.460  1.00  0.00           C
ATOM    119  HA  ILE A  10      54.610  39.730  59.920  1.00  0.00           H
ATOM    120  CB  ILE A  10      55.730  40.950  58.690  1.00  0.00           C
ATOM    121  HB  ILE A  10      55.680  41.980  58.330  1.00  0.00           H
ATOM    122  CG2 ILE A  10      56.950  40.910  59.610  1.00  0.00           C
ATOM    123 1HG2 ILE A  10      57.000  41.690  60.360  1.00  0.00           H
ATOM    124 2HG2 ILE A  10      57.170  39.890  59.920  1.00  0.00           H
ATOM    125 3HG2 ILE A  10      57.770  41.080  58.920  1.00  0.00           H
ATOM    126  CG1 ILE A  10      55.890  39.960  57.540  1.00  0.00           C
ATOM    127 1HG1 ILE A  10      54.950  39.920  57.000  1.00  0.00           H
ATOM    128 2HG1 ILE A  10      56.180  38.990  57.950  1.00  0.00           H
ATOM    129  CD  ILE A  10      56.970  40.170  56.490  1.00  0.00           C
ATOM    130  HD1 ILE A  10      57.300  41.170  56.200  1.00  0.00           H
ATOM    131  HD2 ILE A  10      57.900  39.730  56.860  1.00  0.00           H
ATOM    132  HD3 ILE A  10      56.770  39.560  55.610  1.00  0.00           H
ATOM    133  C   ILE A  10      54.190  41.660  60.620  1.00  0.00           C
ATOM    134  O   ILE A  10      54.400  41.240  61.760  1.00  0.00           O
ATOM    135  N   TRP A  11      53.710  42.870  60.350  1.00  0.00           N
ATOM    136  H   TRP A  11      53.750  43.160  59.380  1.00  0.00           H
ATOM    137  CA  TRP A  11      53.330  43.840  61.360  1.00  0.00           C
ATOM    138  HA  TRP A  11      54.200  44.080  61.970  1.00  0.00           H
ATOM    139  CB  TRP A  11      52.930  45.120  60.640  1.00  0.00           C
ATOM    140  HB1 TRP A  11      52.180  45.700  61.180  1.00  0.00           H
ATOM    141  HB2 TRP A  11      52.520  44.840  59.670  1.00  0.00           H
ATOM    142  CG  TRP A  11      54.000  46.150  60.480  1.00  0.00           C
ATOM    143  CD1 TRP A  11      54.870  46.160  59.440  1.00  0.00           C
ATOM    144  HD1 TRP A  11      54.920  45.480  58.600  1.00  0.00           H
ATOM    145  NE1 TRP A  11      55.630  47.300  59.610  1.00  0.00           N
ATOM    146  HE1 TRP A  11      56.310  47.530  58.900  1.00  0.00           H
ATOM    147  CE2 TRP A  11      55.530  47.910  60.840  1.00  0.00           C
ATOM    148  CZ2 TRP A  11      56.100  49.040  61.440  1.00  0.00           C
ATOM    149  HZ2 TRP A  11      56.830  49.630  60.910  1.00  0.00           H
ATOM    150  CH2 TRP A  11      55.670  49.420  62.720  1.00  0.00           C
ATOM    151  HH2 TRP A  11      56.060  50.330  63.130  1.00  0.00           H
ATOM    152  CZ3 TRP A  11      54.700  48.630  63.350  1.00  0.00           C
ATOM    153  HZ3 TRP A  11      54.400  49.010  64.320  1.00  0.00           H
ATOM    154  CE3 TRP A  11      54.150  47.500  62.750  1.00  0.00           C
ATOM    155  HE3 TRP A  11      53.400  46.870  63.220  1.00  0.00           H
ATOM    156  CD2 TRP A  11      54.500  47.140  61.440  1.00  0.00           C
ATOM    157  C   TRP A  11      52.250  43.350  62.310  1.00  0.00           C
ATOM    158  O   TRP A  11      52.320  43.780  63.460  1.00  0.00           O
ATOM    159  N   GLN A  12      51.340  42.420  62.030  1.00  0.00           N
ATOM    160  H   GLN A  12      51.310  42.120  61.070  1.00  0.00           H
ATOM    161  CA  GLN A  12      50.490  41.640  62.920  1.00  0.00           C
ATOM    162  HA  GLN A  12      49.660  42.230  63.320  1.00  0.00           H
ATOM    163  CB  GLN A  12      49.790  40.540  62.140  1.00  0.00           C
ATOM    164  HB1 GLN A  12      50.430  39.770  61.710  1.00  0.00           H
ATOM    165  HB2 GLN A  12      49.180  41.020  61.380  1.00  0.00           H
ATOM    166  CG  GLN A  12      48.930  39.700  63.090  1.00  0.00           C
ATOM    167  HG1 GLN A  12      48.190  39.250  62.430  1.00  0.00           H
ATOM    168  HG2 GLN A  12      48.420  40.390  63.760  1.00  0.00           H
ATOM    169  CD  GLN A  12      49.620  38.520  63.760  1.00  0.00           C
ATOM    170  OE1 GLN A  12      50.700  38.090  63.350  1.00  0.00           O
ATOM    171  NE2 GLN A  12      49.010  38.100  64.860  1.00  0.00           N
ATOM    172 1HE2 GLN A  12      48.170  38.530  65.210  1.00  0.00           H
ATOM    173 2HE2 GLN A  12      49.470  37.340  65.350  1.00  0.00           H
ATOM    174  C   GLN A  12      51.300  41.140  64.110  1.00  0.00           C
ATOM    175  O   GLN A  12      50.760  41.170  65.220  1.00  0.00           O
ATOM    176  N   LYS A  13      52.540  40.660  63.980  1.00  0.00           N
ATOM    177  H   LYS A  13      52.990  40.810  63.090  1.00  0.00           H
ATOM    178  CA  LYS A  13      53.440  40.130  64.990  1.00  0.00           C
ATOM    179  HA  LYS A  13      52.850  39.550  65.700  1.00  0.00           H
ATOM    180  CB  LYS A  13      54.470  39.160  64.410  1.00  0.00           C
ATOM    181  HB1 LYS A  13      54.920  38.670  65.270  1.00  0.00           H
ATOM    182  HB2 LYS A  13      55.200  39.680  63.790  1.00  0.00           H
ATOM    183  CG  LYS A  13      53.690  38.090  63.650  1.00  0.00           C
ATOM    184  HG1 LYS A  13      53.140  38.580  62.850  1.00  0.00           H
ATOM    185  HG2 LYS A  13      53.060  37.550  64.360  1.00  0.00           H
ATOM    186  CD  LYS A  13      54.560  37.060  62.950  1.00  0.00           C
ATOM    187  HD1 LYS A  13      55.290  36.730  63.690  1.00  0.00           H
ATOM    188  HD2 LYS A  13      55.120  37.570  62.170  1.00  0.00           H
ATOM    189  CE  LYS A  13      53.690  35.940  62.380  1.00  0.00           C
ATOM    190  HE1 LYS A  13      52.980  35.640  63.150  1.00  0.00           H
ATOM    191  HE2 LYS A  13      54.320  35.080  62.170  1.00  0.00           H
ATOM    192  NZ  LYS A  13      52.920  36.430  61.220  1.00  0.00           N
ATOM    193  HZ1 LYS A  13      53.530  36.420  60.410  1.00  0.00           H
ATOM    194  HZ2 LYS A  13      52.120  35.820  61.150  1.00  0.00           H
ATOM    195  HZ3 LYS A  13      52.590  37.360  61.430  1.00  0.00           H
ATOM    196  C   LYS A  13      54.060  41.160  65.920  1.00  0.00           C
ATOM    197  O   LYS A  13      54.740  40.870  66.900  1.00  0.00           O
ATOM    198  N   TYR A  14      53.950  42.440  65.560  1.00  0.00           N
ATOM    199  H   TYR A  14      53.600  42.680  64.650  1.00  0.00           H
ATOM    200  CA  TYR A  14      54.450  43.580  66.320  1.00  0.00           C
ATOM    201  HA  TYR A  14      55.120  43.300  67.140  1.00  0.00           H
ATOM    202  CB  TYR A  14      55.410  44.360  65.440  1.00  0.00           C
ATOM    203  HB1 TYR A  14      55.980  45.120  65.980  1.00  0.00           H
ATOM    204  HB2 TYR A  14      54.890  44.850  64.610  1.00  0.00           H
ATOM    205  CG  TYR A  14      56.470  43.550  64.740  1.00  0.00           C
ATOM    206  CD1 TYR A  14      57.010  42.380  65.290  1.00  0.00           C
ATOM    207  HD1 TYR A  14      56.990  42.090  66.330  1.00  0.00           H
ATOM    208  CE1 TYR A  14      57.790  41.500  64.530  1.00  0.00           C
ATOM    209  HE1 TYR A  14      58.200  40.570  64.900  1.00  0.00           H
ATOM    210  CZ  TYR A  14      58.250  41.950  63.280  1.00  0.00           C
ATOM    211  OH  TYR A  14      59.090  41.120  62.600  1.00  0.00           O
ATOM    212  HH  TYR A  14      59.350  41.610  61.820  1.00  0.00           H
ATOM    213  CE2 TYR A  14      57.900  43.230  62.800  1.00  0.00           C
ATOM    214  HE2 TYR A  14      58.300  43.550  61.850  1.00  0.00           H
ATOM    215  CD2 TYR A  14      56.980  44.010  63.520  1.00  0.00           C
ATOM    216  HD2 TYR A  14      56.580  44.930  63.110  1.00  0.00           H
ATOM    217  C   TYR A  14      53.410  44.450  67.020  1.00  0.00           C
ATOM    218  O   TYR A  14      53.870  45.270  67.810  1.00  0.00           O
ATOM    219  N   LEU A  15      52.120  44.160  66.840  1.00  0.00           N
ATOM    220  H   LEU A  15      51.830  43.440  66.190  1.00  0.00           H
ATOM    221  CA  LEU A  15      51.030  44.920  67.420  1.00  0.00           C
ATOM    222  HA  LEU A  15      51.060  45.940  67.030  1.00  0.00           H
ATOM    223  CB  LEU A  15      49.700  44.320  66.990  1.00  0.00           C
ATOM    224  HB1 LEU A  15      48.900  44.850  67.510  1.00  0.00           H
ATOM    225  HB2 LEU A  15      49.620  43.270  67.260  1.00  0.00           H
ATOM    226  CG  LEU A  15      49.320  44.360  65.510  1.00  0.00           C
ATOM    227  HG  LEU A  15      50.040  43.790  64.930  1.00  0.00           H
ATOM    228  CD1 LEU A  15      47.910  43.830  65.290  1.00  0.00           C
ATOM    229 1HD1 LEU A  15      47.440  44.020  64.330  1.00  0.00           H
ATOM    230 2HD1 LEU A  15      47.910  42.770  65.550  1.00  0.00           H
ATOM    231 3HD1 LEU A  15      47.150  44.330  65.900  1.00  0.00           H
ATOM    232  CD2 LEU A  15      49.360  45.820  65.070  1.00  0.00           C
ATOM    233 1HD2 LEU A  15      50.430  45.980  64.870  1.00  0.00           H
ATOM    234 2HD2 LEU A  15      48.820  46.060  64.150  1.00  0.00           H
ATOM    235 3HD2 LEU A  15      49.010  46.440  65.890  1.00  0.00           H
ATOM    236  C   LEU A  15      51.060  45.050  68.940  1.00  0.00           C
ATOM    237  O   LEU A  15      50.730  46.150  69.370  1.00  0.00           O
ATOM    238  N   ASN A  16      51.520  44.050  69.680  1.00  0.00           N
ATOM    239  H   ASN A  16      51.870  43.200  69.260  1.00  0.00           H
ATOM    240  CA  ASN A  16      51.540  44.080  71.130  1.00  0.00           C
ATOM    241  HA  ASN A  16      50.980  44.960  71.460  1.00  0.00           H
ATOM    242  CB  ASN A  16      51.010  42.760  71.700  1.00  0.00           C
ATOM    243  HB1 ASN A  16      50.940  42.850  72.790  1.00  0.00           H
ATOM    244  HB2 ASN A  16      51.690  41.950  71.440  1.00  0.00           H
ATOM    245  CG  ASN A  16      49.610  42.400  71.250  1.00  0.00           C
ATOM    246  OD1 ASN A  16      48.650  42.970  71.770  1.00  0.00           O
ATOM    247  ND2 ASN A  16      49.480  41.500  70.270  1.00  0.00           N
ATOM    248 1HD2 ASN A  16      50.300  41.110  69.820  1.00  0.00           H
ATOM    249 2HD2 ASN A  16      48.580  41.230  69.900  1.00  0.00           H
ATOM    250  C   ASN A  16      52.910  44.430  71.690  1.00  0.00           C
ATOM    251  O   ASN A  16      53.200  44.150  72.850  1.00  0.00           O
ATOM    252  N   SER A  17      53.780  45.150  70.990  1.00  0.00           N
ATOM    253  H   SER A  17      53.550  45.320  70.020  1.00  0.00           H
ATOM    254  CA  SER A  17      55.140  45.430  71.400  1.00  0.00           C
ATOM    255  HA  SER A  17      55.590  44.620  71.980  1.00  0.00           H
ATOM    256  CB  SER A  17      56.040  45.620  70.180  1.00  0.00           C
ATOM    257  HB1 SER A  17      55.960  44.690  69.610  1.00  0.00           H
ATOM    258  HB2 SER A  17      57.080  45.610  70.500  1.00  0.00           H
ATOM    259  OG  SER A  17      55.740  46.740  69.370  1.00  0.00           O
ATOM    260  HG  SER A  17      54.980  46.480  68.850  1.00  0.00           H
ATOM    261  C   SER A  17      55.310  46.790  72.060  1.00  0.00           C
ATOM    262  O   SER A  17      54.370  47.580  71.980  1.00  0.00           O
ATOM    263  N   PRO A  18      56.410  47.100  72.740  1.00  0.00           N
ATOM    264  CD  PRO A  18      57.420  46.210  73.280  1.00  0.00           C
ATOM    265  HD1 PRO A  18      58.220  45.880  72.620  1.00  0.00           H
ATOM    266  HD2 PRO A  18      56.950  45.280  73.620  1.00  0.00           H
ATOM    267  CG  PRO A  18      57.880  46.860  74.580  1.00  0.00           C
ATOM    268  HG1 PRO A  18      58.810  46.480  75.020  1.00  0.00           H
ATOM    269  HG2 PRO A  18      57.030  46.910  75.260  1.00  0.00           H
ATOM    270  CB  PRO A  18      58.080  48.270  74.010  1.00  0.00           C
ATOM    271  HB1 PRO A  18      59.010  48.410  73.470  1.00  0.00           H
ATOM    272  HB2 PRO A  18      57.960  48.920  74.880  1.00  0.00           H
ATOM    273  CA  PRO A  18      56.870  48.430  73.100  1.00  0.00           C
ATOM    274  HA  PRO A  18      56.000  48.870  73.610  1.00  0.00           H
ATOM    275  C   PRO A  18      57.180  49.370  71.950  1.00  0.00           C
ATOM    276  O   PRO A  18      57.260  50.550  72.290  1.00  0.00           O
ATOM    277  N   TYR A  19      57.380  48.870  70.730  1.00  0.00           N
ATOM    278  H   TYR A  19      57.300  47.900  70.460  1.00  0.00           H
ATOM    279  CA  TYR A  19      57.590  49.800  69.630  1.00  0.00           C
ATOM    280  HA  TYR A  19      58.260  50.590  69.960  1.00  0.00           H
ATOM    281  CB  TYR A  19      58.380  49.160  68.500  1.00  0.00           C
ATOM    282  HB1 TYR A  19      57.860  48.260  68.180  1.00  0.00           H
ATOM    283  HB2 TYR A  19      59.320  48.940  69.010  1.00  0.00           H
ATOM    284  CG  TYR A  19      58.710  50.110  67.370  1.00  0.00           C
ATOM    285  CD1 TYR A  19      59.910  50.810  67.460  1.00  0.00           C
ATOM    286  HD1 TYR A  19      60.510  50.870  68.360  1.00  0.00           H
ATOM    287  CE1 TYR A  19      60.340  51.460  66.300  1.00  0.00           C
ATOM    288  HE1 TYR A  19      61.350  51.860  66.290  1.00  0.00           H
ATOM    289  CZ  TYR A  19      59.500  51.520  65.170  1.00  0.00           C
ATOM    290  OH  TYR A  19      59.900  52.100  64.000  1.00  0.00           O
ATOM    291  HH  TYR A  19      59.330  51.860  63.270  1.00  0.00           H
ATOM    292  CE2 TYR A  19      58.210  50.950  65.160  1.00  0.00           C
ATOM    293  HE2 TYR A  19      57.600  50.990  64.270  1.00  0.00           H
ATOM    294  CD2 TYR A  19      57.900  50.100  66.230  1.00  0.00           C
ATOM    295  HD2 TYR A  19      56.970  49.540  66.230  1.00  0.00           H
ATOM    296  C   TYR A  19      56.280  50.440  69.200  1.00  0.00           C
ATOM    297  O   TYR A  19      56.400  51.550  68.690  1.00  0.00           O
ATOM    298  N   THR A  20      55.100  49.870  69.490  1.00  0.00           N
ATOM    299  H   THR A  20      55.050  48.890  69.730  1.00  0.00           H
ATOM    300  CA  THR A  20      53.790  50.440  69.270  1.00  0.00           C
ATOM    301  HA  THR A  20      53.770  51.340  68.660  1.00  0.00           H
ATOM    302  CB  THR A  20      52.860  49.450  68.570  1.00  0.00           C
ATOM    303  HB  THR A  20      51.860  49.860  68.690  1.00  0.00           H
ATOM    304  CG2 THR A  20      53.090  49.300  67.070  1.00  0.00           C
ATOM    305 1HG2 THR A  20      54.160  49.400  66.880  1.00  0.00           H
ATOM    306 2HG2 THR A  20      52.610  48.410  66.650  1.00  0.00           H
ATOM    307 3HG2 THR A  20      52.610  50.200  66.670  1.00  0.00           H
ATOM    308  OG1 THR A  20      53.100  48.180  69.120  1.00  0.00           O
ATOM    309  HG1 THR A  20      52.410  47.610  68.760  1.00  0.00           H
ATOM    310  C   THR A  20      53.140  50.890  70.580  1.00  0.00           C
ATOM    311  O   THR A  20      52.090  51.520  70.590  1.00  0.00           O
ATOM    312  N   THR A  21      53.810  50.770  71.730  1.00  0.00           N
ATOM    313  H   THR A  21      54.730  50.350  71.610  1.00  0.00           H
ATOM    314  CA  THR A  21      53.190  50.860  73.030  1.00  0.00           C
ATOM    315  HA  THR A  21      53.930  50.270  73.560  1.00  0.00           H
ATOM    316  CB  THR A  21      53.100  52.310  73.500  1.00  0.00           C
ATOM    317  HB  THR A  21      52.430  52.830  72.810  1.00  0.00           H
ATOM    318  CG2 THR A  21      52.660  52.600  74.940  1.00  0.00           C
ATOM    319 1HG2 THR A  21      53.530  52.460  75.580  1.00  0.00           H
ATOM    320 2HG2 THR A  21      52.380  53.650  75.090  1.00  0.00           H
ATOM    321 3HG2 THR A  21      51.790  52.020  75.240  1.00  0.00           H
ATOM    322  OG1 THR A  21      54.400  52.830  73.370  1.00  0.00           O
ATOM    323  HG1 THR A  21      54.550  53.070  72.450  1.00  0.00           H
ATOM    324  C   THR A  21      51.890  50.080  73.130  1.00  0.00           C
ATOM    325  O   THR A  21      50.840  50.550  73.550  1.00  0.00           O
ATOM    326  N   CYS A  22      51.910  48.860  72.600  1.00  0.00           N
ATOM    327  H   CYS A  22      52.810  48.480  72.340  1.00  0.00           H
ATOM    328  CA  CYS A  22      50.790  47.940  72.510  1.00  0.00           C
ATOM    329  HA  CYS A  22      51.210  47.000  72.160  1.00  0.00           H
ATOM    330  CB  CYS A  22      50.330  47.560  73.910  1.00  0.00           C
ATOM    331  HB1 CYS A  22      49.330  47.130  74.020  1.00  0.00           H
ATOM    332  HB2 CYS A  22      50.230  48.450  74.530  1.00  0.00           H
ATOM    333  SG  CYS A  22      51.640  46.560  74.650  1.00  0.00           S
ATOM    334  HG  CYS A  22      51.220  46.810  75.890  1.00  0.00           H
ATOM    335  C   CYS A  22      49.670  48.440  71.600  1.00  0.00           C
ATOM    336  O   CYS A  22      48.760  47.660  71.350  1.00  0.00           O
ATOM    337  N   LEU A  23      49.690  49.670  71.080  1.00  0.00           N
ATOM    338  H   LEU A  23      50.570  50.150  71.150  1.00  0.00           H
ATOM    339  CA  LEU A  23      48.600  50.170  70.250  1.00  0.00           C
ATOM    340  HA  LEU A  23      47.680  50.000  70.810  1.00  0.00           H
ATOM    341  CB  LEU A  23      48.850  51.660  70.060  1.00  0.00           C
ATOM    342  HB1 LEU A  23      49.840  51.820  69.640  1.00  0.00           H
ATOM    343  HB2 LEU A  23      48.750  52.150  71.030  1.00  0.00           H
ATOM    344  CG  LEU A  23      47.930  52.400  69.090  1.00  0.00           C
ATOM    345  HG  LEU A  23      47.960  51.770  68.200  1.00  0.00           H
ATOM    346  CD1 LEU A  23      46.500  52.400  69.620  1.00  0.00           C
ATOM    347 1HD1 LEU A  23      45.910  52.980  68.910  1.00  0.00           H
ATOM    348 2HD1 LEU A  23      46.070  51.400  69.640  1.00  0.00           H
ATOM    349 3HD1 LEU A  23      46.410  52.810  70.630  1.00  0.00           H
ATOM    350  CD2 LEU A  23      48.460  53.780  68.720  1.00  0.00           C
ATOM    351 1HD2 LEU A  23      49.510  53.660  68.460  1.00  0.00           H
ATOM    352 2HD2 LEU A  23      47.920  54.300  67.930  1.00  0.00           H
ATOM    353 3HD2 LEU A  23      48.370  54.420  69.600  1.00  0.00           H
ATOM    354  C   LEU A  23      48.500  49.410  68.930  1.00  0.00           C
ATOM    355  O   LEU A  23      49.500  49.270  68.230  1.00  0.00           O
ATOM    356  N   TYR A  24      47.280  49.030  68.570  1.00  0.00           N
ATOM    357  H   TYR A  24      46.530  49.180  69.230  1.00  0.00           H
ATOM    358  CA  TYR A  24      47.000  48.370  67.310  1.00  0.00           C
ATOM    359  HA  TYR A  24      47.560  47.440  67.250  1.00  0.00           H
ATOM    360  CB  TYR A  24      45.580  47.800  67.290  1.00  0.00           C
ATOM    361  HB1 TYR A  24      45.170  47.500  68.250  1.00  0.00           H
ATOM    362  HB2 TYR A  24      45.530  46.840  66.770  1.00  0.00           H
ATOM    363  CG  TYR A  24      44.530  48.680  66.660  1.00  0.00           C
ATOM    364  CD1 TYR A  24      44.090  48.480  65.340  1.00  0.00           C
ATOM    365  HD1 TYR A  24      44.550  47.700  64.750  1.00  0.00           H
ATOM    366  CE1 TYR A  24      43.100  49.290  64.770  1.00  0.00           C
ATOM    367  HE1 TYR A  24      42.830  49.150  63.730  1.00  0.00           H
ATOM    368  CZ  TYR A  24      42.490  50.300  65.520  1.00  0.00           C
ATOM    369  OH  TYR A  24      41.500  51.010  64.900  1.00  0.00           O
ATOM    370  HH  TYR A  24      41.140  51.630  65.540  1.00  0.00           H
ATOM    371  CE2 TYR A  24      42.950  50.500  66.840  1.00  0.00           C
ATOM    372  HE2 TYR A  24      42.570  51.270  67.500  1.00  0.00           H
ATOM    373  CD2 TYR A  24      43.940  49.700  67.420  1.00  0.00           C
ATOM    374  HD2 TYR A  24      44.150  49.790  68.470  1.00  0.00           H
ATOM    375  C   TYR A  24      47.230  49.270  66.100  1.00  0.00           C
ATOM    376  O   TYR A  24      47.270  50.490  66.200  1.00  0.00           O
ATOM    377  N   ILE A  25      47.380  48.650  64.920  1.00  0.00           N
ATOM    378  H   ILE A  25      47.430  47.640  64.880  1.00  0.00           H
ATOM    379  CA  ILE A  25      47.490  49.300  63.630  1.00  0.00           C
ATOM    380  HA  ILE A  25      47.370  50.380  63.770  1.00  0.00           H
ATOM    381  CB  ILE A  25      48.850  49.040  63.010  1.00  0.00           C
ATOM    382  HB  ILE A  25      49.170  48.000  63.080  1.00  0.00           H
ATOM    383  CG2 ILE A  25      49.000  49.520  61.560  1.00  0.00           C
ATOM    384 1HG2 ILE A  25      49.970  49.330  61.110  1.00  0.00           H
ATOM    385 2HG2 ILE A  25      48.300  49.030  60.880  1.00  0.00           H
ATOM    386 3HG2 ILE A  25      48.950  50.610  61.600  1.00  0.00           H
ATOM    387  CG1 ILE A  25      49.860  49.860  63.810  1.00  0.00           C
ATOM    388 1HG1 ILE A  25      49.790  49.540  64.850  1.00  0.00           H
ATOM    389 2HG1 ILE A  25      49.550  50.900  63.780  1.00  0.00           H
ATOM    390  CD  ILE A  25      51.350  49.720  63.510  1.00  0.00           C
ATOM    391  HD1 ILE A  25      52.000  50.240  64.220  1.00  0.00           H
ATOM    392  HD2 ILE A  25      51.450  48.640  63.430  1.00  0.00           H
ATOM    393  HD3 ILE A  25      51.590  50.170  62.550  1.00  0.00           H
ATOM    394  C   ILE A  25      46.410  48.760  62.700  1.00  0.00           C
ATOM    395  O   ILE A  25      46.320  47.550  62.540  1.00  0.00           O
ATOM    396  N   PRO A  26      45.640  49.610  62.020  1.00  0.00           N
ATOM    397  CD  PRO A  26      45.380  50.980  62.420  1.00  0.00           C
ATOM    398  HD1 PRO A  26      46.120  51.620  61.940  1.00  0.00           H
ATOM    399  HD2 PRO A  26      45.400  51.200  63.490  1.00  0.00           H
ATOM    400  CG  PRO A  26      43.990  51.320  61.910  1.00  0.00           C
ATOM    401  HG1 PRO A  26      43.970  52.400  61.740  1.00  0.00           H
ATOM    402  HG2 PRO A  26      43.290  51.010  62.690  1.00  0.00           H
ATOM    403  CB  PRO A  26      43.740  50.400  60.720  1.00  0.00           C
ATOM    404  HB1 PRO A  26      44.050  50.910  59.820  1.00  0.00           H
ATOM    405  HB2 PRO A  26      42.690  50.200  60.510  1.00  0.00           H
ATOM    406  CA  PRO A  26      44.660  49.210  61.020  1.00  0.00           C
ATOM    407  HA  PRO A  26      44.030  48.460  61.500  1.00  0.00           H
ATOM    408  C   PRO A  26      45.240  48.660  59.730  1.00  0.00           C
ATOM    409  O   PRO A  26      46.350  49.060  59.390  1.00  0.00           O
ATOM    410  N   LYS A  27      44.610  47.750  58.980  1.00  0.00           N
ATOM    411  H   LYS A  27      43.700  47.390  59.220  1.00  0.00           H
ATOM    412  CA  LYS A  27      45.130  47.180  57.750  1.00  0.00           C
ATOM    413  HA  LYS A  27      46.110  46.850  58.070  1.00  0.00           H
ATOM    414  CB  LYS A  27      44.380  45.920  57.330  1.00  0.00           C
ATOM    415  HB1 LYS A  27      44.650  45.650  56.310  1.00  0.00           H
ATOM    416  HB2 LYS A  27      43.350  46.250  57.180  1.00  0.00           H
ATOM    417  CG  LYS A  27      44.360  44.700  58.260  1.00  0.00           C
ATOM    418  HG1 LYS A  27      43.650  44.040  57.770  1.00  0.00           H
ATOM    419  HG2 LYS A  27      44.050  45.000  59.260  1.00  0.00           H
ATOM    420  CD  LYS A  27      45.730  44.060  58.330  1.00  0.00           C
ATOM    421  HD1 LYS A  27      46.370  44.660  58.970  1.00  0.00           H
ATOM    422  HD2 LYS A  27      46.040  43.990  57.280  1.00  0.00           H
ATOM    423  CE  LYS A  27      45.620  42.660  58.930  1.00  0.00           C
ATOM    424  HE1 LYS A  27      46.550  42.100  58.840  1.00  0.00           H
ATOM    425  HE2 LYS A  27      44.860  42.140  58.340  1.00  0.00           H
ATOM    426  NZ  LYS A  27      45.170  42.730  60.330  1.00  0.00           N
ATOM    427  HZ1 LYS A  27      44.170  42.840  60.360  1.00  0.00           H
ATOM    428  HZ2 LYS A  27      45.310  41.840  60.790  1.00  0.00           H
ATOM    429  HZ3 LYS A  27      45.600  43.470  60.860  1.00  0.00           H
ATOM    430  C   LYS A  27      45.210  48.240  56.660  1.00  0.00           C
ATOM    431  O   LYS A  27      44.280  49.030  56.510  1.00  0.00           O
ATOM    432  N   PRO A  28      46.240  48.220  55.810  1.00  0.00           N
ATOM    433  CD  PRO A  28      47.160  47.110  55.740  1.00  0.00           C
ATOM    434  HD1 PRO A  28      46.720  46.110  55.700  1.00  0.00           H
ATOM    435  HD2 PRO A  28      47.830  47.220  56.590  1.00  0.00           H
ATOM    436  CG  PRO A  28      47.990  47.410  54.490  1.00  0.00           C
ATOM    437  HG1 PRO A  28      47.430  47.220  53.570  1.00  0.00           H
ATOM    438  HG2 PRO A  28      48.940  46.890  54.490  1.00  0.00           H
ATOM    439  CB  PRO A  28      48.070  48.940  54.560  1.00  0.00           C
ATOM    440  HB1 PRO A  28      48.270  49.240  53.530  1.00  0.00           H
ATOM    441  HB2 PRO A  28      48.880  49.300  55.200  1.00  0.00           H
ATOM    442  CA  PRO A  28      46.680  49.360  55.030  1.00  0.00           C
ATOM    443  HA  PRO A  28      46.800  50.330  55.500  1.00  0.00           H
ATOM    444  C   PRO A  28      45.680  49.700  53.930  1.00  0.00           C
ATOM    445  O   PRO A  28      45.260  48.760  53.250  1.00  0.00           O
ATOM    446  N   THR A  29      45.420  50.980  53.690  1.00  0.00           N
ATOM    447  H   THR A  29      45.910  51.710  54.190  1.00  0.00           H
ATOM    448  CA  THR A  29      44.470  51.370  52.670  1.00  0.00           C
ATOM    449  HA  THR A  29      43.980  50.480  52.260  1.00  0.00           H
ATOM    450  CB  THR A  29      43.310  52.060  53.380  1.00  0.00           C
ATOM    451  HB  THR A  29      42.580  52.350  52.620  1.00  0.00           H
ATOM    452  CG2 THR A  29      42.490  51.090  54.230  1.00  0.00           C
ATOM    453 1HG2 THR A  29      42.160  50.360  53.490  1.00  0.00           H
ATOM    454 2HG2 THR A  29      42.990  50.610  55.070  1.00  0.00           H
ATOM    455 3HG2 THR A  29      41.600  51.490  54.690  1.00  0.00           H
ATOM    456  OG1 THR A  29      43.580  53.220  54.140  1.00  0.00           O
ATOM    457  HG1 THR A  29      42.730  53.670  54.170  1.00  0.00           H
ATOM    458  C   THR A  29      45.120  52.110  51.510  1.00  0.00           C
ATOM    459  O   THR A  29      46.080  52.860  51.660  1.00  0.00           O
ATOM    460  N   ALA A  30      44.570  51.980  50.300  1.00  0.00           N
ATOM    461  H   ALA A  30      43.910  51.220  50.230  1.00  0.00           H
ATOM    462  CA  ALA A  30      45.090  52.500  49.050  1.00  0.00           C
ATOM    463  HA  ALA A  30      45.970  53.090  49.300  1.00  0.00           H
ATOM    464  CB  ALA A  30      45.420  51.270  48.210  1.00  0.00           C
ATOM    465  HB1 ALA A  30      44.670  50.500  48.360  1.00  0.00           H
ATOM    466  HB2 ALA A  30      45.450  51.550  47.150  1.00  0.00           H
ATOM    467  HB3 ALA A  30      46.400  50.850  48.430  1.00  0.00           H
ATOM    468  C   ALA A  30      44.120  53.400  48.300  1.00  0.00           C
ATOM    469  O   ALA A  30      42.910  53.200  48.280  1.00  0.00           O
ATOM    470  N   LYS A  31      44.630  54.430  47.620  1.00  0.00           N
ATOM    471  H   LYS A  31      45.640  54.490  47.680  1.00  0.00           H
ATOM    472  CA  LYS A  31      43.940  55.210  46.610  1.00  0.00           C
ATOM    473  HA  LYS A  31      43.150  54.600  46.180  1.00  0.00           H
ATOM    474  CB  LYS A  31      43.130  56.370  47.180  1.00  0.00           C
ATOM    475  HB1 LYS A  31      42.340  55.940  47.810  1.00  0.00           H
ATOM    476  HB2 LYS A  31      42.630  56.930  46.400  1.00  0.00           H
ATOM    477  CG  LYS A  31      44.040  57.300  47.970  1.00  0.00           C
ATOM    478  HG1 LYS A  31      44.910  57.540  47.360  1.00  0.00           H
ATOM    479  HG2 LYS A  31      44.360  56.810  48.890  1.00  0.00           H
ATOM    480  CD  LYS A  31      43.290  58.550  48.440  1.00  0.00           C
ATOM    481  HD1 LYS A  31      42.980  59.090  47.550  1.00  0.00           H
ATOM    482  HD2 LYS A  31      43.930  59.200  49.040  1.00  0.00           H
ATOM    483  CE  LYS A  31      42.140  58.360  49.420  1.00  0.00           C
ATOM    484  HE1 LYS A  31      42.430  57.700  50.240  1.00  0.00           H
ATOM    485  HE2 LYS A  31      41.350  57.790  48.940  1.00  0.00           H
ATOM    486  NZ  LYS A  31      41.550  59.600  49.950  1.00  0.00           N
ATOM    487  HZ1 LYS A  31      42.260  60.190  50.370  1.00  0.00           H
ATOM    488  HZ2 LYS A  31      41.200  60.240  49.250  1.00  0.00           H
ATOM    489  HZ3 LYS A  31      40.880  59.460  50.690  1.00  0.00           H
ATOM    490  C   LYS A  31      44.900  55.600  45.490  1.00  0.00           C
ATOM    491  O   LYS A  31      46.120  55.660  45.640  1.00  0.00           O
ATOM    492  N   TYR A  32      44.310  55.800  44.310  1.00  0.00           N
ATOM    493  H   TYR A  32      43.300  55.740  44.320  1.00  0.00           H
ATOM    494  CA  TYR A  32      44.940  55.910  43.020  1.00  0.00           C
ATOM    495  HA  TYR A  32      45.980  56.140  43.250  1.00  0.00           H
ATOM    496  CB  TYR A  32      44.990  54.620  42.190  1.00  0.00           C
ATOM    497  HB1 TYR A  32      45.620  54.820  41.330  1.00  0.00           H
ATOM    498  HB2 TYR A  32      43.990  54.290  41.900  1.00  0.00           H
ATOM    499  CG  TYR A  32      45.620  53.440  42.890  1.00  0.00           C
ATOM    500  CD1 TYR A  32      44.850  52.560  43.670  1.00  0.00           C
ATOM    501  HD1 TYR A  32      43.820  52.750  43.910  1.00  0.00           H
ATOM    502  CE1 TYR A  32      45.390  51.420  44.280  1.00  0.00           C
ATOM    503  HE1 TYR A  32      44.750  50.710  44.800  1.00  0.00           H
ATOM    504  CZ  TYR A  32      46.770  51.170  44.170  1.00  0.00           C
ATOM    505  OH  TYR A  32      47.290  50.090  44.810  1.00  0.00           O
ATOM    506  HH  TYR A  32      48.230  50.070  44.570  1.00  0.00           H
ATOM    507  CE2 TYR A  32      47.570  52.060  43.430  1.00  0.00           C
ATOM    508  HE2 TYR A  32      48.640  51.990  43.340  1.00  0.00           H
ATOM    509  CD2 TYR A  32      46.980  53.140  42.760  1.00  0.00           C
ATOM    510  HD2 TYR A  32      47.530  53.970  42.330  1.00  0.00           H
ATOM    511  C   TYR A  32      44.310  57.040  42.230  1.00  0.00           C
ATOM    512  O   TYR A  32      43.130  57.350  42.360  1.00  0.00           O
ATOM    513  N   THR A  33      45.100  57.680  41.370  1.00  0.00           N
ATOM    514  H   THR A  33      46.040  57.340  41.220  1.00  0.00           H
ATOM    515  CA  THR A  33      44.580  58.700  40.480  1.00  0.00           C
ATOM    516  HA  THR A  33      43.750  59.200  40.990  1.00  0.00           H
ATOM    517  CB  THR A  33      45.620  59.750  40.130  1.00  0.00           C
ATOM    518  HB  THR A  33      46.390  59.300  39.490  1.00  0.00           H
ATOM    519  CG2 THR A  33      45.100  60.990  39.400  1.00  0.00           C
ATOM    520 1HG2 THR A  33      44.290  61.500  39.930  1.00  0.00           H
ATOM    521 2HG2 THR A  33      46.010  61.570  39.280  1.00  0.00           H
ATOM    522 3HG2 THR A  33      44.660  60.730  38.430  1.00  0.00           H
ATOM    523  OG1 THR A  33      46.130  60.290  41.330  1.00  0.00           O
ATOM    524  HG1 THR A  33      46.990  60.670  41.160  1.00  0.00           H
ATOM    525  C   THR A  33      44.030  58.070  39.210  1.00  0.00           C
ATOM    526  O   THR A  33      44.700  57.180  38.690  1.00  0.00           O
ATOM    527  N   PRO A  34      42.800  58.410  38.800  1.00  0.00           N
ATOM    528  CD  PRO A  34      41.720  59.120  39.440  1.00  0.00           C
ATOM    529  HD1 PRO A  34      42.090  60.020  39.930  1.00  0.00           H
ATOM    530  HD2 PRO A  34      41.130  58.640  40.220  1.00  0.00           H
ATOM    531  CG  PRO A  34      40.880  59.710  38.300  1.00  0.00           C
ATOM    532  HG1 PRO A  34      41.430  60.550  37.860  1.00  0.00           H
ATOM    533  HG2 PRO A  34      39.900  60.020  38.650  1.00  0.00           H
ATOM    534  CB  PRO A  34      40.940  58.530  37.340  1.00  0.00           C
ATOM    535  HB1 PRO A  34      40.800  58.970  36.350  1.00  0.00           H
ATOM    536  HB2 PRO A  34      40.070  57.910  37.580  1.00  0.00           H
ATOM    537  CA  PRO A  34      42.240  57.780  37.620  1.00  0.00           C
ATOM    538  HA  PRO A  34      42.060  56.730  37.860  1.00  0.00           H
ATOM    539  C   PRO A  34      43.190  57.970  36.450  1.00  0.00           C
ATOM    540  O   PRO A  34      43.560  59.090  36.090  1.00  0.00           O
ATOM    541  N   LEU A  35      43.370  56.900  35.680  1.00  0.00           N
ATOM    542  H   LEU A  35      42.840  56.090  35.970  1.00  0.00           H
ATOM    543  CA  LEU A  35      44.350  56.810  34.610  1.00  0.00           C
ATOM    544  HA  LEU A  35      44.340  57.760  34.070  1.00  0.00           H
ATOM    545  CB  LEU A  35      45.720  56.450  35.160  1.00  0.00           C
ATOM    546  HB1 LEU A  35      45.710  55.410  35.470  1.00  0.00           H
ATOM    547  HB2 LEU A  35      45.870  57.130  36.010  1.00  0.00           H
ATOM    548  CG  LEU A  35      46.910  56.460  34.200  1.00  0.00           C
ATOM    549  HG  LEU A  35      46.740  55.720  33.410  1.00  0.00           H
ATOM    550  CD1 LEU A  35      47.250  57.810  33.590  1.00  0.00           C
ATOM    551 1HD1 LEU A  35      46.430  58.380  33.140  1.00  0.00           H
ATOM    552 2HD1 LEU A  35      47.590  58.490  34.370  1.00  0.00           H
ATOM    553 3HD1 LEU A  35      47.980  57.600  32.810  1.00  0.00           H
ATOM    554  CD2 LEU A  35      48.170  56.110  34.980  1.00  0.00           C
ATOM    555 1HD2 LEU A  35      47.870  55.200  35.500  1.00  0.00           H
ATOM    556 2HD2 LEU A  35      49.040  55.890  34.350  1.00  0.00           H
ATOM    557 3HD2 LEU A  35      48.430  56.900  35.670  1.00  0.00           H
ATOM    558  C   LEU A  35      43.900  55.790  33.580  1.00  0.00           C
ATOM    559  O   LEU A  35      43.080  54.930  33.900  1.00  0.00           O
ATOM    560  N   VAL A  36      44.390  55.840  32.330  1.00  0.00           N
ATOM    561  H   VAL A  36      45.080  56.480  31.990  1.00  0.00           H
ATOM    562  CA  VAL A  36      44.230  54.730  31.410  1.00  0.00           C
ATOM    563  HA  VAL A  36      43.980  53.870  32.030  1.00  0.00           H
ATOM    564  CB  VAL A  36      43.210  54.910  30.290  1.00  0.00           C
ATOM    565  HB  VAL A  36      43.550  54.200  29.530  1.00  0.00           H
ATOM    566  CG1 VAL A  36      41.780  54.610  30.730  1.00  0.00           C
ATOM    567 1HG1 VAL A  36      41.330  55.450  31.270  1.00  0.00           H
ATOM    568 2HG1 VAL A  36      41.170  54.350  29.870  1.00  0.00           H
ATOM    569 3HG1 VAL A  36      41.890  53.730  31.350  1.00  0.00           H
ATOM    570  CG2 VAL A  36      43.290  56.250  29.570  1.00  0.00           C
ATOM    571 1HG2 VAL A  36      44.340  56.350  29.290  1.00  0.00           H
ATOM    572 2HG2 VAL A  36      42.590  56.220  28.740  1.00  0.00           H
ATOM    573 3HG2 VAL A  36      42.910  57.100  30.150  1.00  0.00           H
ATOM    574  C   VAL A  36      45.660  54.480  30.950  1.00  0.00           C
ATOM    575  O   VAL A  36      46.460  55.370  30.670  1.00  0.00           O
ATOM    576  N   GLY A  37      45.910  53.200  30.650  1.00  0.00           N
ATOM    577  H   GLY A  37      45.090  52.630  30.510  1.00  0.00           H
ATOM    578  CA  GLY A  37      47.160  52.680  30.120  1.00  0.00           C
ATOM    579  HA1 GLY A  37      47.530  51.980  30.880  1.00  0.00           H
ATOM    580  HA2 GLY A  37      47.910  53.470  30.050  1.00  0.00           H
ATOM    581  C   GLY A  37      46.970  51.970  28.790  1.00  0.00           C
ATOM    582  O   GLY A  37      45.820  51.620  28.500  1.00  0.00           O
ATOM    583  N   THR A  38      48.000  51.810  27.970  1.00  0.00           N
ATOM    584  H   THR A  38      48.900  52.100  28.330  1.00  0.00           H
ATOM    585  CA  THR A  38      47.910  51.410  26.580  1.00  0.00           C
ATOM    586  HA  THR A  38      46.920  50.960  26.490  1.00  0.00           H
ATOM    587  CB  THR A  38      47.920  52.550  25.560  1.00  0.00           C
ATOM    588  HB  THR A  38      47.870  52.090  24.580  1.00  0.00           H
ATOM    589  CG2 THR A  38      46.740  53.470  25.860  1.00  0.00           C
ATOM    590 1HG2 THR A  38      46.730  53.850  26.880  1.00  0.00           H
ATOM    591 2HG2 THR A  38      46.790  54.270  25.130  1.00  0.00           H
ATOM    592 3HG2 THR A  38      45.840  52.900  25.630  1.00  0.00           H
ATOM    593  OG1 THR A  38      49.120  53.260  25.780  1.00  0.00           O
ATOM    594  HG1 THR A  38      49.200  53.560  26.680  1.00  0.00           H
ATOM    595  C   THR A  38      49.010  50.390  26.290  1.00  0.00           C
ATOM    596  O   THR A  38      50.060  50.350  26.920  1.00  0.00           O
ATOM    597  N   SER A  39      48.750  49.570  25.270  1.00  0.00           N
ATOM    598  H   SER A  39      47.800  49.570  24.910  1.00  0.00           H
ATOM    599  CA  SER A  39      49.690  48.550  24.850  1.00  0.00           C
ATOM    600  HA  SER A  39      49.930  48.010  25.760  1.00  0.00           H
ATOM    601  CB  SER A  39      49.060  47.580  23.850  1.00  0.00           C
ATOM    602  HB1 SER A  39      48.260  47.050  24.360  1.00  0.00           H
ATOM    603  HB2 SER A  39      49.830  46.850  23.580  1.00  0.00           H
ATOM    604  OG  SER A  39      48.620  48.150  22.640  1.00  0.00           O
ATOM    605  HG  SER A  39      48.100  47.470  22.210  1.00  0.00           H
ATOM    606  C   SER A  39      50.920  49.130  24.170  1.00  0.00           C
ATOM    607  O   SER A  39      52.010  48.570  24.290  1.00  0.00           O
ATOM    608  N   LEU A  40      50.810  50.220  23.410  1.00  0.00           N
ATOM    609  H   LEU A  40      49.900  50.640  23.280  1.00  0.00           H
ATOM    610  CA  LEU A  40      51.820  50.860  22.580  1.00  0.00           C
ATOM    611  HA  LEU A  40      52.520  50.080  22.300  1.00  0.00           H
ATOM    612  CB  LEU A  40      51.330  51.210  21.180  1.00  0.00           C
ATOM    613  HB1 LEU A  40      52.200  51.590  20.640  1.00  0.00           H
ATOM    614  HB2 LEU A  40      50.630  52.040  21.270  1.00  0.00           H
ATOM    615  CG  LEU A  40      50.720  50.180  20.220  1.00  0.00           C
ATOM    616  HG  LEU A  40      49.780  49.890  20.670  1.00  0.00           H
ATOM    617  CD1 LEU A  40      50.510  50.880  18.880  1.00  0.00           C
ATOM    618 1HD1 LEU A  40      49.870  50.200  18.320  1.00  0.00           H
ATOM    619 2HD1 LEU A  40      49.990  51.800  19.130  1.00  0.00           H
ATOM    620 3HD1 LEU A  40      51.420  50.970  18.280  1.00  0.00           H
ATOM    621  CD2 LEU A  40      51.660  49.010  19.960  1.00  0.00           C
ATOM    622 1HD2 LEU A  40      52.650  49.360  19.660  1.00  0.00           H
ATOM    623 2HD2 LEU A  40      51.730  48.450  20.900  1.00  0.00           H
ATOM    624 3HD2 LEU A  40      51.250  48.450  19.120  1.00  0.00           H
ATOM    625  C   LEU A  40      52.520  52.020  23.270  1.00  0.00           C
ATOM    626  O   LEU A  40      53.530  52.500  22.750  1.00  0.00           O
ATOM    627  N   HIS A  41      52.200  52.330  24.530  1.00  0.00           N
ATOM    628  H   HIS A  41      51.430  51.860  24.990  1.00  0.00           H
ATOM    629  CA  HIS A  41      53.050  53.250  25.260  1.00  0.00           C
ATOM    630  HA  HIS A  41      54.060  53.280  24.860  1.00  0.00           H
ATOM    631  CB  HIS A  41      52.480  54.660  25.080  1.00  0.00           C
ATOM    632  HB1 HIS A  41      51.630  54.740  25.750  1.00  0.00           H
ATOM    633  HB2 HIS A  41      52.320  54.950  24.040  1.00  0.00           H
ATOM    634  CG  HIS A  41      53.390  55.790  25.470  1.00  0.00           C
ATOM    635  ND1 HIS A  41      53.230  56.540  26.640  1.00  0.00           N
ATOM    636  CE1 HIS A  41      54.220  57.440  26.630  1.00  0.00           C
ATOM    637  HE1 HIS A  41      54.360  58.200  27.390  1.00  0.00           H
ATOM    638  NE2 HIS A  41      55.000  57.270  25.550  1.00  0.00           N
ATOM    639  HE2 HIS A  41      55.800  57.810  25.230  1.00  0.00           H
ATOM    640  CD2 HIS A  41      54.450  56.280  24.760  1.00  0.00           C
ATOM    641  HD2 HIS A  41      54.830  55.860  23.840  1.00  0.00           H
ATOM    642  C   HIS A  41      53.140  52.840  26.720  1.00  0.00           C
ATOM    643  O   HIS A  41      52.170  52.330  27.270  1.00  0.00           O
ATOM    644  N   PRO A  42      54.290  53.050  27.370  1.00  0.00           N
ATOM    645  CD  PRO A  42      55.580  53.430  26.820  1.00  0.00           C
ATOM    646  HD1 PRO A  42      55.810  54.500  26.810  1.00  0.00           H
ATOM    647  HD2 PRO A  42      55.760  53.020  25.830  1.00  0.00           H
ATOM    648  CG  PRO A  42      56.560  52.680  27.710  1.00  0.00           C
ATOM    649  HG1 PRO A  42      57.570  53.080  27.660  1.00  0.00           H
ATOM    650  HG2 PRO A  42      56.530  51.670  27.310  1.00  0.00           H
ATOM    651  CB  PRO A  42      55.900  52.760  29.090  1.00  0.00           C
ATOM    652  HB1 PRO A  42      56.220  53.690  29.570  1.00  0.00           H
ATOM    653  HB2 PRO A  42      56.220  51.920  29.710  1.00  0.00           H
ATOM    654  CA  PRO A  42      54.410  52.680  28.770  1.00  0.00           C
ATOM    655  HA  PRO A  42      54.040  51.660  28.890  1.00  0.00           H
ATOM    656  C   PRO A  42      53.510  53.370  29.780  1.00  0.00           C
ATOM    657  O   PRO A  42      53.130  54.520  29.530  1.00  0.00           O
ATOM    658  N   VAL A  43      53.200  52.780  30.930  1.00  0.00           N
ATOM    659  H   VAL A  43      53.580  51.880  31.200  1.00  0.00           H
ATOM    660  CA  VAL A  43      52.250  53.380  31.850  1.00  0.00           C
ATOM    661  HA  VAL A  43      51.880  54.370  31.590  1.00  0.00           H
ATOM    662  CB  VAL A  43      51.010  52.520  32.040  1.00  0.00           C
ATOM    663  HB  VAL A  43      51.240  51.850  32.880  1.00  0.00           H
ATOM    664  CG1 VAL A  43      49.790  53.350  32.410  1.00  0.00           C
ATOM    665 1HG1 VAL A  43      49.300  53.810  31.550  1.00  0.00           H
ATOM    666 2HG1 VAL A  43      49.010  52.710  32.840  1.00  0.00           H
ATOM    667 3HG1 VAL A  43      50.080  54.180  33.050  1.00  0.00           H
ATOM    668  CG2 VAL A  43      50.680  51.640  30.840  1.00  0.00           C
ATOM    669 1HG2 VAL A  43      49.720  51.140  30.940  1.00  0.00           H
ATOM    670 2HG2 VAL A  43      50.740  52.230  29.920  1.00  0.00           H
ATOM    671 3HG2 VAL A  43      51.510  50.930  30.810  1.00  0.00           H
ATOM    672  C   VAL A  43      52.950  53.520  33.200  1.00  0.00           C
ATOM    673  O   VAL A  43      53.960  52.900  33.510  1.00  0.00           O
ATOM    674  N   LEU A  44      52.420  54.400  34.050  1.00  0.00           N
ATOM    675  H   LEU A  44      51.720  55.010  33.640  1.00  0.00           H
ATOM    676  CA  LEU A  44      52.800  54.740  35.410  1.00  0.00           C
ATOM    677  HA  LEU A  44      53.380  53.960  35.900  1.00  0.00           H
ATOM    678  CB  LEU A  44      53.750  55.940  35.450  1.00  0.00           C
ATOM    679  HB1 LEU A  44      53.870  56.240  36.490  1.00  0.00           H
ATOM    680  HB2 LEU A  44      53.300  56.770  34.900  1.00  0.00           H
ATOM    681  CG  LEU A  44      55.150  55.620  34.930  1.00  0.00           C
ATOM    682  HG  LEU A  44      55.070  55.210  33.920  1.00  0.00           H
ATOM    683  CD1 LEU A  44      56.010  56.880  34.910  1.00  0.00           C
ATOM    684 1HD1 LEU A  44      55.490  57.480  34.160  1.00  0.00           H
ATOM    685 2HD1 LEU A  44      55.980  57.290  35.920  1.00  0.00           H
ATOM    686 3HD1 LEU A  44      57.070  56.700  34.710  1.00  0.00           H
ATOM    687  CD2 LEU A  44      55.840  54.660  35.880  1.00  0.00           C
ATOM    688 1HD2 LEU A  44      55.380  53.690  35.650  1.00  0.00           H
ATOM    689 2HD2 LEU A  44      56.930  54.710  35.890  1.00  0.00           H
ATOM    690 3HD2 LEU A  44      55.680  54.850  36.940  1.00  0.00           H
ATOM    691  C   LEU A  44      51.610  55.150  36.260  1.00  0.00           C
ATOM    692  O   LEU A  44      51.010  56.180  35.970  1.00  0.00           O
ATOM    693  N   TRP A  45      51.200  54.350  37.250  1.00  0.00           N
ATOM    694  H   TRP A  45      51.760  53.540  37.480  1.00  0.00           H
ATOM    695  CA  TRP A  45      50.140  54.800  38.130  1.00  0.00           C
ATOM    696  HA  TRP A  45      49.350  55.380  37.660  1.00  0.00           H
ATOM    697  CB  TRP A  45      49.610  53.480  38.690  1.00  0.00           C
ATOM    698  HB1 TRP A  45      49.130  53.720  39.630  1.00  0.00           H
ATOM    699  HB2 TRP A  45      50.390  52.730  38.840  1.00  0.00           H
ATOM    700  CG  TRP A  45      48.570  52.940  37.760  1.00  0.00           C
ATOM    701  CD1 TRP A  45      48.790  52.110  36.720  1.00  0.00           C
ATOM    702  HD1 TRP A  45      49.760  51.720  36.440  1.00  0.00           H
ATOM    703  NE1 TRP A  45      47.600  51.850  36.080  1.00  0.00           N
ATOM    704  HE1 TRP A  45      47.460  51.170  35.350  1.00  0.00           H
ATOM    705  CE2 TRP A  45      46.550  52.550  36.650  1.00  0.00           C
ATOM    706  CZ2 TRP A  45      45.190  52.630  36.320  1.00  0.00           C
ATOM    707  HZ2 TRP A  45      44.700  52.030  35.570  1.00  0.00           H
ATOM    708  CH2 TRP A  45      44.400  53.430  37.160  1.00  0.00           C
ATOM    709  HH2 TRP A  45      43.340  53.440  36.960  1.00  0.00           H
ATOM    710  CZ3 TRP A  45      44.930  54.140  38.240  1.00  0.00           C
ATOM    711  HZ3 TRP A  45      44.230  54.740  38.810  1.00  0.00           H
ATOM    712  CE3 TRP A  45      46.310  54.090  38.490  1.00  0.00           C
ATOM    713  HE3 TRP A  45      46.680  54.620  39.350  1.00  0.00           H
ATOM    714  CD2 TRP A  45      47.150  53.260  37.730  1.00  0.00           C
ATOM    715  C   TRP A  45      50.660  55.620  39.310  1.00  0.00           C
ATOM    716  O   TRP A  45      51.660  55.250  39.930  1.00  0.00           O
ATOM    717  N   ASN A  46      49.870  56.630  39.680  1.00  0.00           N
ATOM    718  H   ASN A  46      49.070  56.840  39.090  1.00  0.00           H
ATOM    719  CA  ASN A  46      50.050  57.580  40.760  1.00  0.00           C
ATOM    720  HA  ASN A  46      51.110  57.500  41.030  1.00  0.00           H
ATOM    721  CB  ASN A  46      49.750  58.990  40.290  1.00  0.00           C
ATOM    722  HB1 ASN A  46      48.770  59.070  39.820  1.00  0.00           H
ATOM    723  HB2 ASN A  46      50.460  59.090  39.460  1.00  0.00           H
ATOM    724  CG  ASN A  46      49.920  60.060  41.360  1.00  0.00           C
ATOM    725  OD1 ASN A  46      49.020  60.220  42.180  1.00  0.00           O
ATOM    726  ND2 ASN A  46      51.030  60.780  41.460  1.00  0.00           N
ATOM    727 1HD2 ASN A  46      51.640  60.740  40.660  1.00  0.00           H
ATOM    728 2HD2 ASN A  46      51.080  61.520  42.150  1.00  0.00           H
ATOM    729  C   ASN A  46      49.110  57.220  41.900  1.00  0.00           C
ATOM    730  O   ASN A  46      47.960  56.820  41.730  1.00  0.00           O
ATOM    731  N   CYS A  47      49.750  57.210  43.070  1.00  0.00           N
ATOM    732  H   CYS A  47      50.690  57.580  43.070  1.00  0.00           H
ATOM    733  CA  CYS A  47      49.340  56.320  44.140  1.00  0.00           C
ATOM    734  HA  CYS A  47      48.270  56.120  44.100  1.00  0.00           H
ATOM    735  CB  CYS A  47      50.320  55.160  43.960  1.00  0.00           C
ATOM    736  HB1 CYS A  47      51.320  55.570  44.130  1.00  0.00           H
ATOM    737  HB2 CYS A  47      50.290  54.730  42.960  1.00  0.00           H
ATOM    738  SG  CYS A  47      50.000  53.930  45.250  1.00  0.00           S
ATOM    739  HG  CYS A  47      51.180  53.330  45.060  1.00  0.00           H
ATOM    740  C   CYS A  47      49.580  56.970  45.490  1.00  0.00           C
ATOM    741  O   CYS A  47      50.570  57.660  45.740  1.00  0.00           O
ATOM    742  N   GLN A  48      48.660  56.680  46.420  1.00  0.00           N
ATOM    743  H   GLN A  48      47.860  56.150  46.110  1.00  0.00           H
ATOM    744  CA  GLN A  48      48.750  56.910  47.840  1.00  0.00           C
ATOM    745  HA  GLN A  48      49.750  57.200  48.170  1.00  0.00           H
ATOM    746  CB  GLN A  48      47.790  58.050  48.190  1.00  0.00           C
ATOM    747  HB1 GLN A  48      47.630  58.150  49.260  1.00  0.00           H
ATOM    748  HB2 GLN A  48      46.840  57.760  47.740  1.00  0.00           H
ATOM    749  CG  GLN A  48      48.310  59.390  47.680  1.00  0.00           C
ATOM    750  HG1 GLN A  48      48.730  59.380  46.680  1.00  0.00           H
ATOM    751  HG2 GLN A  48      49.180  59.630  48.290  1.00  0.00           H
ATOM    752  CD  GLN A  48      47.160  60.370  47.850  1.00  0.00           C
ATOM    753  OE1 GLN A  48      46.710  60.650  48.960  1.00  0.00           O
ATOM    754  NE2 GLN A  48      46.730  61.030  46.780  1.00  0.00           N
ATOM    755 1HE2 GLN A  48      47.110  60.880  45.850  1.00  0.00           H
ATOM    756 2HE2 GLN A  48      46.000  61.720  46.890  1.00  0.00           H
ATOM    757  C   GLN A  48      48.280  55.730  48.680  1.00  0.00           C
ATOM    758  O   GLN A  48      47.250  55.110  48.420  1.00  0.00           O
ATOM    759  N   LEU A  49      49.100  55.430  49.690  1.00  0.00           N
ATOM    760  H   LEU A  49      49.920  56.010  49.770  1.00  0.00           H
ATOM    761  CA  LEU A  49      48.970  54.330  50.620  1.00  0.00           C
ATOM    762  HA  LEU A  49      48.010  53.870  50.430  1.00  0.00           H
ATOM    763  CB  LEU A  49      50.060  53.300  50.350  1.00  0.00           C
ATOM    764  HB1 LEU A  49      51.000  53.610  50.820  1.00  0.00           H
ATOM    765  HB2 LEU A  49      50.270  53.320  49.280  1.00  0.00           H
ATOM    766  CG  LEU A  49      49.710  51.880  50.790  1.00  0.00           C
ATOM    767  HG  LEU A  49      48.740  51.610  50.370  1.00  0.00           H
ATOM    768  CD1 LEU A  49      50.790  50.950  50.230  1.00  0.00           C
ATOM    769 1HD1 LEU A  49      50.560  49.940  50.560  1.00  0.00           H
ATOM    770 2HD1 LEU A  49      50.750  50.840  49.140  1.00  0.00           H
ATOM    771 3HD1 LEU A  49      51.790  51.160  50.600  1.00  0.00           H
ATOM    772  CD2 LEU A  49      49.660  51.690  52.300  1.00  0.00           C
ATOM    773 1HD2 LEU A  49      49.590  50.640  52.610  1.00  0.00           H
ATOM    774 2HD2 LEU A  49      50.530  52.240  52.670  1.00  0.00           H
ATOM    775 3HD2 LEU A  49      48.760  52.120  52.750  1.00  0.00           H
ATOM    776  C   LEU A  49      49.000  54.880  52.040  1.00  0.00           C
ATOM    777  O   LEU A  49      49.980  55.490  52.450  1.00  0.00           O
ATOM    778  N   SER A  50      47.980  54.520  52.830  1.00  0.00           N
ATOM    779  H   SER A  50      47.260  54.020  52.330  1.00  0.00           H
ATOM    780  CA  SER A  50      47.770  54.920  54.210  1.00  0.00           C
ATOM    781  HA  SER A  50      48.570  55.610  54.470  1.00  0.00           H
ATOM    782  CB  SER A  50      46.540  55.770  54.530  1.00  0.00           C
ATOM    783  HB1 SER A  50      46.710  56.290  55.470  1.00  0.00           H
ATOM    784  HB2 SER A  50      45.620  55.190  54.550  1.00  0.00           H
ATOM    785  OG  SER A  50      46.410  56.760  53.530  1.00  0.00           O
ATOM    786  HG  SER A  50      46.230  56.320  52.700  1.00  0.00           H
ATOM    787  C   SER A  50      47.800  53.790  55.220  1.00  0.00           C
ATOM    788  O   SER A  50      46.970  52.880  55.180  1.00  0.00           O
ATOM    789  N   PHE A  51      48.720  53.860  56.180  1.00  0.00           N
ATOM    790  H   PHE A  51      49.310  54.680  56.250  1.00  0.00           H
ATOM    791  CA  PHE A  51      49.050  52.840  57.170  1.00  0.00           C
ATOM    792  HA  PHE A  51      48.210  52.180  57.360  1.00  0.00           H
ATOM    793  CB  PHE A  51      50.170  51.990  56.570  1.00  0.00           C
ATOM    794  HB1 PHE A  51      50.990  52.660  56.320  1.00  0.00           H
ATOM    795  HB2 PHE A  51      49.800  51.610  55.620  1.00  0.00           H
ATOM    796  CG  PHE A  51      50.650  50.860  57.440  1.00  0.00           C
ATOM    797  CD1 PHE A  51      51.990  50.810  57.820  1.00  0.00           C
ATOM    798  HD1 PHE A  51      52.600  51.650  57.520  1.00  0.00           H
ATOM    799  CE1 PHE A  51      52.410  49.720  58.590  1.00  0.00           C
ATOM    800  HE1 PHE A  51      53.430  49.620  58.920  1.00  0.00           H
ATOM    801  CZ  PHE A  51      51.540  48.660  58.870  1.00  0.00           C
ATOM    802  HZ  PHE A  51      51.800  47.780  59.440  1.00  0.00           H
ATOM    803  CE2 PHE A  51      50.220  48.700  58.410  1.00  0.00           C
ATOM    804  HE2 PHE A  51      49.480  47.930  58.590  1.00  0.00           H
ATOM    805  CD2 PHE A  51      49.730  49.850  57.780  1.00  0.00           C
ATOM    806  HD2 PHE A  51      48.710  49.890  57.410  1.00  0.00           H
ATOM    807  C   PHE A  51      49.540  53.500  58.450  1.00  0.00           C
ATOM    808  O   PHE A  51      50.420  54.360  58.370  1.00  0.00           O
ATOM    809  N   ALA A  52      49.130  53.000  59.620  1.00  0.00           N
ATOM    810  H   ALA A  52      48.490  52.220  59.670  1.00  0.00           H
ATOM    811  CA  ALA A  52      49.650  53.480  60.880  1.00  0.00           C
ATOM    812  HA  ALA A  52      49.030  53.140  61.710  1.00  0.00           H
ATOM    813  CB  ALA A  52      51.000  52.770  61.050  1.00  0.00           C
ATOM    814  HB1 ALA A  52      51.750  53.160  60.360  1.00  0.00           H
ATOM    815  HB2 ALA A  52      51.260  52.750  62.100  1.00  0.00           H
ATOM    816  HB3 ALA A  52      50.890  51.700  60.850  1.00  0.00           H
ATOM    817  C   ALA A  52      49.650  54.980  61.110  1.00  0.00           C
ATOM    818  O   ALA A  52      50.350  55.500  61.980  1.00  0.00           O
ATOM    819  N   GLY A  53      48.780  55.760  60.460  1.00  0.00           N
ATOM    820  H   GLY A  53      48.170  55.280  59.820  1.00  0.00           H
ATOM    821  CA  GLY A  53      48.610  57.180  60.730  1.00  0.00           C
ATOM    822  HA1 GLY A  53      48.910  57.470  61.730  1.00  0.00           H
ATOM    823  HA2 GLY A  53      47.560  57.430  60.540  1.00  0.00           H
ATOM    824  C   GLY A  53      49.450  58.120  59.880  1.00  0.00           C
ATOM    825  O   GLY A  53      49.650  59.260  60.270  1.00  0.00           O
ATOM    826  N   TYR A  54      50.080  57.710  58.770  1.00  0.00           N
ATOM    827  H   TYR A  54      49.990  56.720  58.610  1.00  0.00           H
ATOM    828  CA  TYR A  54      50.770  58.460  57.740  1.00  0.00           C
ATOM    829  HA  TYR A  54      50.530  59.520  57.810  1.00  0.00           H
ATOM    830  CB  TYR A  54      52.270  58.230  57.920  1.00  0.00           C
ATOM    831  HB1 TYR A  54      52.600  57.200  57.750  1.00  0.00           H
ATOM    832  HB2 TYR A  54      52.440  58.480  58.970  1.00  0.00           H
ATOM    833  CG  TYR A  54      53.050  59.170  57.040  1.00  0.00           C
ATOM    834  CD1 TYR A  54      53.080  60.530  57.390  1.00  0.00           C
ATOM    835  HD1 TYR A  54      52.480  60.940  58.200  1.00  0.00           H
ATOM    836  CE1 TYR A  54      53.760  61.470  56.610  1.00  0.00           C
ATOM    837  HE1 TYR A  54      53.750  62.540  56.750  1.00  0.00           H
ATOM    838  CZ  TYR A  54      54.410  61.010  55.450  1.00  0.00           C
ATOM    839  OH  TYR A  54      55.220  61.840  54.740  1.00  0.00           O
ATOM    840  HH  TYR A  54      55.480  61.380  53.940  1.00  0.00           H
ATOM    841  CE2 TYR A  54      54.380  59.660  55.050  1.00  0.00           C
ATOM    842  HE2 TYR A  54      54.910  59.270  54.190  1.00  0.00           H
ATOM    843  CD2 TYR A  54      53.740  58.740  55.900  1.00  0.00           C
ATOM    844  HD2 TYR A  54      53.660  57.700  55.630  1.00  0.00           H
ATOM    845  C   TYR A  54      50.250  57.970  56.400  1.00  0.00           C
ATOM    846  O   TYR A  54      49.460  57.030  56.310  1.00  0.00           O
ATOM    847  N   THR A  55      50.390  58.780  55.340  1.00  0.00           N
ATOM    848  H   THR A  55      50.750  59.690  55.580  1.00  0.00           H
ATOM    849  CA  THR A  55      50.160  58.470  53.950  1.00  0.00           C
ATOM    850  HA  THR A  55      49.920  57.410  53.830  1.00  0.00           H
ATOM    851  CB  THR A  55      49.020  59.310  53.370  1.00  0.00           C
ATOM    852  HB  THR A  55      49.320  60.350  53.430  1.00  0.00           H
ATOM    853  CG2 THR A  55      48.580  58.880  51.970  1.00  0.00           C
ATOM    854 1HG2 THR A  55      47.640  59.310  51.630  1.00  0.00           H
ATOM    855 2HG2 THR A  55      49.360  59.180  51.270  1.00  0.00           H
ATOM    856 3HG2 THR A  55      48.510  57.800  51.800  1.00  0.00           H
ATOM    857  OG1 THR A  55      47.890  59.120  54.180  1.00  0.00           O
ATOM    858  HG1 THR A  55      47.560  58.290  53.830  1.00  0.00           H
ATOM    859  C   THR A  55      51.460  58.710  53.180  1.00  0.00           C
ATOM    860  O   THR A  55      52.090  59.760  53.260  1.00  0.00           O
ATOM    861  N   GLU A  56      51.770  57.700  52.370  1.00  0.00           N
ATOM    862  H   GLU A  56      51.030  57.020  52.280  1.00  0.00           H
ATOM    863  CA  GLU A  56      52.920  57.680  51.490  1.00  0.00           C
ATOM    864  HA  GLU A  56      53.300  58.690  51.610  1.00  0.00           H
ATOM    865  CB  GLU A  56      54.030  56.700  51.870  1.00  0.00           C
ATOM    866  HB1 GLU A  56      53.700  55.680  51.690  1.00  0.00           H
ATOM    867  HB2 GLU A  56      54.260  56.880  52.920  1.00  0.00           H
ATOM    868  CG  GLU A  56      55.270  56.750  50.980  1.00  0.00           C
ATOM    869  HG1 GLU A  56      55.050  56.410  49.970  1.00  0.00           H
ATOM    870  HG2 GLU A  56      55.990  56.040  51.390  1.00  0.00           H
ATOM    871  CD  GLU A  56      55.900  58.130  51.070  1.00  0.00           C
ATOM    872  OE1 GLU A  56      55.720  58.940  50.140  1.00  0.00           O
ATOM    873  OE2 GLU A  56      56.720  58.380  51.980  1.00  0.00           O
ATOM    874  C   GLU A  56      52.540  57.500  50.030  1.00  0.00           C
ATOM    875  O   GLU A  56      51.710  56.630  49.730  1.00  0.00           O
ATOM    876  N   SER A  57      53.110  58.250  49.090  1.00  0.00           N
ATOM    877  H   SER A  57      53.990  58.630  49.400  1.00  0.00           H
ATOM    878  CA  SER A  57      52.860  58.270  47.660  1.00  0.00           C
ATOM    879  HA  SER A  57      52.010  57.600  47.520  1.00  0.00           H
ATOM    880  CB  SER A  57      52.430  59.660  47.190  1.00  0.00           C
ATOM    881  HB1 SER A  57      51.540  59.970  47.740  1.00  0.00           H
ATOM    882  HB2 SER A  57      52.270  59.620  46.110  1.00  0.00           H
ATOM    883  OG  SER A  57      53.480  60.580  47.380  1.00  0.00           O
ATOM    884  HG  SER A  57      53.220  61.290  46.780  1.00  0.00           H
ATOM    885  C   SER A  57      54.000  57.610  46.910  1.00  0.00           C
ATOM    886  O   SER A  57      55.190  57.610  47.240  1.00  0.00           O
ATOM    887  N   ALA A  58      53.680  57.140  45.700  1.00  0.00           N
ATOM    888  H   ALA A  58      52.720  57.170  45.410  1.00  0.00           H
ATOM    889  CA  ALA A  58      54.540  56.500  44.730  1.00  0.00           C
ATOM    890  HA  ALA A  58      55.500  57.010  44.830  1.00  0.00           H
ATOM    891  CB  ALA A  58      54.590  54.990  44.890  1.00  0.00           C
ATOM    892  HB1 ALA A  58      55.240  54.610  45.680  1.00  0.00           H
ATOM    893  HB2 ALA A  58      53.580  54.570  44.960  1.00  0.00           H
ATOM    894  HB3 ALA A  58      55.010  54.580  43.970  1.00  0.00           H
ATOM    895  C   ALA A  58      54.040  56.860  43.340  1.00  0.00           C
ATOM    896  O   ALA A  58      52.920  57.370  43.260  1.00  0.00           O
ATOM    897  N   VAL A  59      54.780  56.570  42.260  1.00  0.00           N
ATOM    898  H   VAL A  59      55.680  56.230  42.560  1.00  0.00           H
ATOM    899  CA  VAL A  59      54.430  56.710  40.860  1.00  0.00           C
ATOM    900  HA  VAL A  59      53.350  56.630  40.720  1.00  0.00           H
ATOM    901  CB  VAL A  59      54.740  58.110  40.330  1.00  0.00           C
ATOM    902  HB  VAL A  59      55.820  58.250  40.250  1.00  0.00           H
ATOM    903  CG1 VAL A  59      54.360  58.330  38.870  1.00  0.00           C
ATOM    904 1HG1 VAL A  59      54.730  59.340  38.670  1.00  0.00           H
ATOM    905 2HG1 VAL A  59      54.860  57.550  38.290  1.00  0.00           H
ATOM    906 3HG1 VAL A  59      53.280  58.250  38.760  1.00  0.00           H
ATOM    907  CG2 VAL A  59      54.180  59.270  41.150  1.00  0.00           C
ATOM    908 1HG2 VAL A  59      54.640  60.210  40.850  1.00  0.00           H
ATOM    909 2HG2 VAL A  59      53.090  59.270  41.100  1.00  0.00           H
ATOM    910 3HG2 VAL A  59      54.500  59.220  42.190  1.00  0.00           H
ATOM    911  C   VAL A  59      55.240  55.660  40.130  1.00  0.00           C
ATOM    912  O   VAL A  59      56.420  55.810  39.810  1.00  0.00           O
ATOM    913  N   ASN A  60      54.640  54.480  39.930  1.00  0.00           N
ATOM    914  H   ASN A  60      53.630  54.450  40.040  1.00  0.00           H
ATOM    915  CA  ASN A  60      55.310  53.280  39.480  1.00  0.00           C
ATOM    916  HA  ASN A  60      56.130  53.570  38.820  1.00  0.00           H
ATOM    917  CB  ASN A  60      55.730  52.480  40.710  1.00  0.00           C
ATOM    918  HB1 ASN A  60      54.930  51.990  41.270  1.00  0.00           H
ATOM    919  HB2 ASN A  60      56.010  53.060  41.590  1.00  0.00           H
ATOM    920  CG  ASN A  60      56.820  51.450  40.470  1.00  0.00           C
ATOM    921  OD1 ASN A  60      56.780  50.510  39.670  1.00  0.00           O
ATOM    922  ND2 ASN A  60      57.960  51.680  41.120  1.00  0.00           N
ATOM    923 1HD2 ASN A  60      58.030  52.580  41.580  1.00  0.00           H
ATOM    924 2HD2 ASN A  60      58.680  50.970  41.120  1.00  0.00           H
ATOM    925  C   ASN A  60      54.480  52.460  38.500  1.00  0.00           C
ATOM    926  O   ASN A  60      53.360  52.880  38.220  1.00  0.00           O
ATOM    927  N   SER A  61      54.910  51.320  37.940  1.00  0.00           N
ATOM    928  H   SER A  61      55.850  50.990  38.100  1.00  0.00           H
ATOM    929  CA  SER A  61      54.420  50.890  36.650  1.00  0.00           C
ATOM    930  HA  SER A  61      54.440  51.730  35.970  1.00  0.00           H
ATOM    931  CB  SER A  61      55.430  49.860  36.140  1.00  0.00           C
ATOM    932  HB1 SER A  61      55.180  49.670  35.100  1.00  0.00           H
ATOM    933  HB2 SER A  61      55.380  48.910  36.660  1.00  0.00           H
ATOM    934  OG  SER A  61      56.700  50.480  36.230  1.00  0.00           O
ATOM    935  HG  SER A  61      56.760  51.130  35.530  1.00  0.00           H
ATOM    936  C   SER A  61      53.010  50.300  36.670  1.00  0.00           C
ATOM    937  O   SER A  61      52.290  50.190  35.680  1.00  0.00           O
ATOM    938  N   THR A  62      52.600  49.690  37.790  1.00  0.00           N
ATOM    939  H   THR A  62      53.210  49.830  38.580  1.00  0.00           H
ATOM    940  CA  THR A  62      51.290  49.120  38.040  1.00  0.00           C
ATOM    941  HA  THR A  62      50.610  49.380  37.230  1.00  0.00           H
ATOM    942  CB  THR A  62      51.370  47.600  38.040  1.00  0.00           C
ATOM    943  HB  THR A  62      50.400  47.140  38.200  1.00  0.00           H
ATOM    944  CG2 THR A  62      51.900  47.000  36.740  1.00  0.00           C
ATOM    945 1HG2 THR A  62      51.110  47.200  36.020  1.00  0.00           H
ATOM    946 2HG2 THR A  62      52.770  47.550  36.390  1.00  0.00           H
ATOM    947 3HG2 THR A  62      52.030  45.930  36.930  1.00  0.00           H
ATOM    948  OG1 THR A  62      52.190  47.120  39.090  1.00  0.00           O
ATOM    949  HG1 THR A  62      52.120  46.170  39.050  1.00  0.00           H
ATOM    950  C   THR A  62      50.790  49.670  39.370  1.00  0.00           C
ATOM    951  O   THR A  62      51.590  50.120  40.190  1.00  0.00           O
ATOM    952  N   LYS A  63      49.500  49.520  39.670  1.00  0.00           N
ATOM    953  H   LYS A  63      48.930  49.220  38.890  1.00  0.00           H
ATOM    954  CA  LYS A  63      48.870  49.870  40.920  1.00  0.00           C
ATOM    955  HA  LYS A  63      49.040  50.910  41.190  1.00  0.00           H
ATOM    956  CB  LYS A  63      47.380  49.530  40.860  1.00  0.00           C
ATOM    957  HB1 LYS A  63      46.870  49.650  41.810  1.00  0.00           H
ATOM    958  HB2 LYS A  63      47.170  48.550  40.440  1.00  0.00           H
ATOM    959  CG  LYS A  63      46.720  50.460  39.840  1.00  0.00           C
ATOM    960  HG1 LYS A  63      47.020  50.320  38.800  1.00  0.00           H
ATOM    961  HG2 LYS A  63      46.920  51.490  40.150  1.00  0.00           H
ATOM    962  CD  LYS A  63      45.220  50.180  39.830  1.00  0.00           C
ATOM    963  HD1 LYS A  63      44.970  49.130  39.940  1.00  0.00           H
ATOM    964  HD2 LYS A  63      44.800  50.560  38.900  1.00  0.00           H
ATOM    965  CE  LYS A  63      44.560  50.990  40.950  1.00  0.00           C
ATOM    966  HE1 LYS A  63      44.760  52.040  40.710  1.00  0.00           H
ATOM    967  HE2 LYS A  63      44.970  50.690  41.910  1.00  0.00           H
ATOM    968  NZ  LYS A  63      43.100  50.890  41.040  1.00  0.00           N
ATOM    969  HZ1 LYS A  63      42.750  51.670  41.570  1.00  0.00           H
ATOM    970  HZ2 LYS A  63      42.680  50.890  40.120  1.00  0.00           H
ATOM    971  HZ3 LYS A  63      42.830  50.020  41.480  1.00  0.00           H
ATOM    972  C   LYS A  63      49.430  49.050  42.070  1.00  0.00           C
ATOM    973  O   LYS A  63      49.710  49.540  43.170  1.00  0.00           O
ATOM    974  N   ALA A  64      49.800  47.800  41.780  1.00  0.00           N
ATOM    975  H   ALA A  64      49.550  47.430  40.870  1.00  0.00           H
ATOM    976  CA  ALA A  64      50.450  46.950  42.750  1.00  0.00           C
ATOM    977  HA  ALA A  64      49.980  47.000  43.740  1.00  0.00           H
ATOM    978  CB  ALA A  64      50.160  45.550  42.220  1.00  0.00           C
ATOM    979  HB1 ALA A  64      49.100  45.300  42.280  1.00  0.00           H
ATOM    980  HB2 ALA A  64      50.620  45.340  41.260  1.00  0.00           H
ATOM    981  HB3 ALA A  64      50.540  44.790  42.900  1.00  0.00           H
ATOM    982  C   ALA A  64      51.930  47.250  42.930  1.00  0.00           C
ATOM    983  O   ALA A  64      52.290  47.340  44.100  1.00  0.00           O
ATOM    984  N   LEU A  65      52.820  47.590  41.990  1.00  0.00           N
ATOM    985  H   LEU A  65      52.530  47.540  41.030  1.00  0.00           H
ATOM    986  CA  LEU A  65      54.180  48.020  42.270  1.00  0.00           C
ATOM    987  HA  LEU A  65      54.750  47.370  42.920  1.00  0.00           H
ATOM    988  CB  LEU A  65      54.970  48.050  40.970  1.00  0.00           C
ATOM    989  HB1 LEU A  65      55.910  48.610  41.040  1.00  0.00           H
ATOM    990  HB2 LEU A  65      54.470  48.700  40.250  1.00  0.00           H
ATOM    991  CG  LEU A  65      55.370  46.680  40.430  1.00  0.00           C
ATOM    992  HG  LEU A  65      54.470  46.070  40.410  1.00  0.00           H
ATOM    993  CD1 LEU A  65      56.000  46.840  39.050  1.00  0.00           C
ATOM    994 1HD1 LEU A  65      56.060  45.860  38.570  1.00  0.00           H
ATOM    995 2HD1 LEU A  65      55.380  47.480  38.430  1.00  0.00           H
ATOM    996 3HD1 LEU A  65      56.980  47.300  39.050  1.00  0.00           H
ATOM    997  CD2 LEU A  65      56.360  45.990  41.370  1.00  0.00           C
ATOM    998 1HD2 LEU A  65      56.540  45.020  40.920  1.00  0.00           H
ATOM    999 2HD2 LEU A  65      57.320  46.510  41.420  1.00  0.00           H
ATOM   1000 3HD2 LEU A  65      55.920  45.810  42.350  1.00  0.00           H
ATOM   1001  C   LEU A  65      54.140  49.410  42.900  1.00  0.00           C
ATOM   1002  O   LEU A  65      55.090  49.710  43.610  1.00  0.00           O
ATOM   1003  N   ALA A  66      53.150  50.260  42.600  1.00  0.00           N
ATOM   1004  H   ALA A  66      52.500  49.980  41.890  1.00  0.00           H
ATOM   1005  CA  ALA A  66      53.040  51.540  43.270  1.00  0.00           C
ATOM   1006  HA  ALA A  66      54.010  52.040  43.260  1.00  0.00           H
ATOM   1007  CB  ALA A  66      52.150  52.400  42.370  1.00  0.00           C
ATOM   1008  HB1 ALA A  66      52.360  53.460  42.510  1.00  0.00           H
ATOM   1009  HB2 ALA A  66      52.390  52.210  41.320  1.00  0.00           H
ATOM   1010  HB3 ALA A  66      51.090  52.180  42.420  1.00  0.00           H
ATOM   1011  C   ALA A  66      52.600  51.410  44.720  1.00  0.00           C
ATOM   1012  O   ALA A  66      53.160  52.130  45.540  1.00  0.00           O
ATOM   1013  N   LYS A  67      51.790  50.400  45.050  1.00  0.00           N
ATOM   1014  H   LYS A  67      51.290  49.910  44.320  1.00  0.00           H
ATOM   1015  CA  LYS A  67      51.470  49.990  46.400  1.00  0.00           C
ATOM   1016  HA  LYS A  67      51.190  50.870  46.990  1.00  0.00           H
ATOM   1017  CB  LYS A  67      50.360  48.950  46.340  1.00  0.00           C
ATOM   1018  HB1 LYS A  67      50.840  47.970  46.300  1.00  0.00           H
ATOM   1019  HB2 LYS A  67      49.810  48.930  45.400  1.00  0.00           H
ATOM   1020  CG  LYS A  67      49.260  49.100  47.380  1.00  0.00           C
ATOM   1021  HG1 LYS A  67      48.730  50.040  47.290  1.00  0.00           H
ATOM   1022  HG2 LYS A  67      49.700  49.090  48.380  1.00  0.00           H
ATOM   1023  CD  LYS A  67      48.310  47.900  47.320  1.00  0.00           C
ATOM   1024  HD1 LYS A  67      48.610  47.130  48.020  1.00  0.00           H
ATOM   1025  HD2 LYS A  67      48.230  47.440  46.340  1.00  0.00           H
ATOM   1026  CE  LYS A  67      46.890  48.290  47.700  1.00  0.00           C
ATOM   1027  HE1 LYS A  67      46.560  49.220  47.240  1.00  0.00           H
ATOM   1028  HE2 LYS A  67      46.860  48.470  48.780  1.00  0.00           H
ATOM   1029  NZ  LYS A  67      45.920  47.200  47.500  1.00  0.00           N
ATOM   1030  HZ1 LYS A  67      45.050  47.660  47.290  1.00  0.00           H
ATOM   1031  HZ2 LYS A  67      46.250  46.540  46.810  1.00  0.00           H
ATOM   1032  HZ3 LYS A  67      45.760  46.540  48.250  1.00  0.00           H
ATOM   1033  C   LYS A  67      52.700  49.480  47.130  1.00  0.00           C
ATOM   1034  O   LYS A  67      52.970  49.910  48.250  1.00  0.00           O
ATOM   1035  N   GLN A  68      53.530  48.650  46.490  1.00  0.00           N
ATOM   1036  H   GLN A  68      53.300  48.440  45.530  1.00  0.00           H
ATOM   1037  CA  GLN A  68      54.750  48.070  47.000  1.00  0.00           C
ATOM   1038  HA  GLN A  68      54.530  47.520  47.920  1.00  0.00           H
ATOM   1039  CB  GLN A  68      55.360  46.980  46.140  1.00  0.00           C
ATOM   1040  HB1 GLN A  68      55.670  47.350  45.160  1.00  0.00           H
ATOM   1041  HB2 GLN A  68      54.760  46.100  45.910  1.00  0.00           H
ATOM   1042  CG  GLN A  68      56.690  46.410  46.630  1.00  0.00           C
ATOM   1043  HG1 GLN A  68      56.560  46.050  47.650  1.00  0.00           H
ATOM   1044  HG2 GLN A  68      57.500  47.140  46.620  1.00  0.00           H
ATOM   1045  CD  GLN A  68      57.140  45.210  45.820  1.00  0.00           C
ATOM   1046  OE1 GLN A  68      56.680  44.110  46.150  1.00  0.00           O
ATOM   1047  NE2 GLN A  68      57.710  45.350  44.620  1.00  0.00           N
ATOM   1048 1HE2 GLN A  68      58.100  46.210  44.270  1.00  0.00           H
ATOM   1049 2HE2 GLN A  68      58.070  44.500  44.210  1.00  0.00           H
ATOM   1050  C   GLN A  68      55.730  49.210  47.260  1.00  0.00           C
ATOM   1051  O   GLN A  68      56.200  49.260  48.390  1.00  0.00           O
ATOM   1052  N   ASP A  69      56.000  50.110  46.320  1.00  0.00           N
ATOM   1053  H   ASP A  69      55.810  49.820  45.370  1.00  0.00           H
ATOM   1054  CA  ASP A  69      57.000  51.160  46.440  1.00  0.00           C
ATOM   1055  HA  ASP A  69      57.920  50.730  46.820  1.00  0.00           H
ATOM   1056  CB  ASP A  69      57.070  51.770  45.040  1.00  0.00           C
ATOM   1057  HB1 ASP A  69      56.120  52.250  44.820  1.00  0.00           H
ATOM   1058  HB2 ASP A  69      57.250  51.060  44.240  1.00  0.00           H
ATOM   1059  CG  ASP A  69      58.210  52.780  45.120  1.00  0.00           C
ATOM   1060  OD1 ASP A  69      59.350  52.260  45.000  1.00  0.00           O
ATOM   1061  OD2 ASP A  69      58.060  53.990  45.390  1.00  0.00           O
ATOM   1062  C   ASP A  69      56.580  52.170  47.500  1.00  0.00           C
ATOM   1063  O   ASP A  69      57.460  52.810  48.070  1.00  0.00           O
ATOM   1064  N   ALA A  70      55.290  52.430  47.710  1.00  0.00           N
ATOM   1065  H   ALA A  70      54.660  52.100  46.990  1.00  0.00           H
ATOM   1066  CA  ALA A  70      54.800  53.240  48.810  1.00  0.00           C
ATOM   1067  HA  ALA A  70      55.410  54.140  48.880  1.00  0.00           H
ATOM   1068  CB  ALA A  70      53.320  53.500  48.540  1.00  0.00           C
ATOM   1069  HB1 ALA A  70      53.300  53.930  47.540  1.00  0.00           H
ATOM   1070  HB2 ALA A  70      52.690  52.620  48.610  1.00  0.00           H
ATOM   1071  HB3 ALA A  70      53.000  54.240  49.280  1.00  0.00           H
ATOM   1072  C   ALA A  70      54.890  52.520  50.140  1.00  0.00           C
ATOM   1073  O   ALA A  70      55.100  53.170  51.160  1.00  0.00           O
ATOM   1074  N   ALA A  71      54.820  51.190  50.120  1.00  0.00           N
ATOM   1075  H   ALA A  71      54.630  50.790  49.210  1.00  0.00           H
ATOM   1076  CA  ALA A  71      54.870  50.360  51.310  1.00  0.00           C
ATOM   1077  HA  ALA A  71      54.230  50.810  52.070  1.00  0.00           H
ATOM   1078  CB  ALA A  71      54.250  48.980  51.090  1.00  0.00           C
ATOM   1079  HB1 ALA A  71      54.510  48.330  51.930  1.00  0.00           H
ATOM   1080  HB2 ALA A  71      53.250  48.980  50.670  1.00  0.00           H
ATOM   1081  HB3 ALA A  71      54.730  48.490  50.240  1.00  0.00           H
ATOM   1082  C   ALA A  71      56.240  50.230  51.950  1.00  0.00           C
ATOM   1083  O   ALA A  71      56.390  49.930  53.130  1.00  0.00           O
ATOM   1084  N   GLN A  72      57.280  50.410  51.120  1.00  0.00           N
ATOM   1085  H   GLN A  72      56.970  50.480  50.160  1.00  0.00           H
ATOM   1086  CA  GLN A  72      58.680  50.410  51.500  1.00  0.00           C
ATOM   1087  HA  GLN A  72      58.830  49.650  52.260  1.00  0.00           H
ATOM   1088  CB  GLN A  72      59.540  50.230  50.250  1.00  0.00           C
ATOM   1089  HB1 GLN A  72      60.590  50.330  50.510  1.00  0.00           H
ATOM   1090  HB2 GLN A  72      59.360  50.990  49.490  1.00  0.00           H
ATOM   1091  CG  GLN A  72      59.490  48.820  49.670  1.00  0.00           C
ATOM   1092  HG1 GLN A  72      60.170  48.860  48.820  1.00  0.00           H
ATOM   1093  HG2 GLN A  72      58.480  48.580  49.350  1.00  0.00           H
ATOM   1094  CD  GLN A  72      60.110  47.740  50.560  1.00  0.00           C
ATOM   1095  OE1 GLN A  72      61.330  47.650  50.660  1.00  0.00           O
ATOM   1096  NE2 GLN A  72      59.250  46.970  51.240  1.00  0.00           N
ATOM   1097 1HE2 GLN A  72      58.240  46.950  51.160  1.00  0.00           H
ATOM   1098 2HE2 GLN A  72      59.670  46.360  51.920  1.00  0.00           H
ATOM   1099  C   GLN A  72      59.090  51.690  52.220  1.00  0.00           C
ATOM   1100  O   GLN A  72      60.110  51.640  52.900  1.00  0.00           O
ATOM   1101  N   ARG A  73      58.360  52.790  52.010  1.00  0.00           N
ATOM   1102  H   ARG A  73      57.530  52.710  51.430  1.00  0.00           H
ATOM   1103  CA  ARG A  73      58.680  54.110  52.510  1.00  0.00           C
ATOM   1104  HA  ARG A  73      59.650  54.000  52.990  1.00  0.00           H
ATOM   1105  CB  ARG A  73      58.900  54.980  51.270  1.00  0.00           C
ATOM   1106  HB1 ARG A  73      59.110  55.990  51.620  1.00  0.00           H
ATOM   1107  HB2 ARG A  73      58.020  55.150  50.650  1.00  0.00           H
ATOM   1108  CG  ARG A  73      60.130  54.600  50.450  1.00  0.00           C
ATOM   1109  HG1 ARG A  73      59.900  53.640  49.980  1.00  0.00           H
ATOM   1110  HG2 ARG A  73      60.990  54.690  51.110  1.00  0.00           H
ATOM   1111  CD  ARG A  73      60.290  55.550  49.270  1.00  0.00           C
ATOM   1112  HD1 ARG A  73      61.290  55.380  48.860  1.00  0.00           H
ATOM   1113  HD2 ARG A  73      60.310  56.520  49.770  1.00  0.00           H
ATOM   1114  NE  ARG A  73      59.230  55.480  48.260  1.00  0.00           N
ATOM   1115  HE  ARG A  73      59.140  54.610  47.760  1.00  0.00           H
ATOM   1116  CZ  ARG A  73      58.350  56.450  47.970  1.00  0.00           C
ATOM   1117  NH1 ARG A  73      57.690  56.270  46.820  1.00  0.00           N
ATOM   1118 1HH1 ARG A  73      57.810  55.420  46.280  1.00  0.00           H
ATOM   1119 2HH1 ARG A  73      56.920  56.880  46.600  1.00  0.00           H
ATOM   1120  NH2 ARG A  73      58.170  57.460  48.830  1.00  0.00           N
ATOM   1121 1HH2 ARG A  73      58.770  57.550  49.640  1.00  0.00           H
ATOM   1122 2HH2 ARG A  73      57.480  58.170  48.620  1.00  0.00           H
ATOM   1123  C   ARG A  73      57.810  54.720  53.590  1.00  0.00           C
ATOM   1124  O   ARG A  73      58.200  55.690  54.250  1.00  0.00           O
ATOM   1125  N   ILE A  74      56.700  54.070  53.940  1.00  0.00           N
ATOM   1126  H   ILE A  74      56.410  53.330  53.310  1.00  0.00           H
ATOM   1127  CA  ILE A  74      55.800  54.500  54.990  1.00  0.00           C
ATOM   1128  HA  ILE A  74      55.810  55.580  55.020  1.00  0.00           H
ATOM   1129  CB  ILE A  74      54.350  54.130  54.700  1.00  0.00           C
ATOM   1130  HB  ILE A  74      54.210  54.660  53.760  1.00  0.00           H
ATOM   1131  CG2 ILE A  74      53.980  52.650  54.570  1.00  0.00           C
ATOM   1132 1HG2 ILE A  74      54.100  52.220  55.570  1.00  0.00           H
ATOM   1133 2HG2 ILE A  74      52.900  52.630  54.520  1.00  0.00           H
ATOM   1134 3HG2 ILE A  74      54.480  52.250  53.690  1.00  0.00           H
ATOM   1135  CG1 ILE A  74      53.430  54.800  55.710  1.00  0.00           C
ATOM   1136 1HG1 ILE A  74      53.850  55.740  56.070  1.00  0.00           H
ATOM   1137 2HG1 ILE A  74      53.270  54.150  56.570  1.00  0.00           H
ATOM   1138  CD  ILE A  74      52.080  55.120  55.060  1.00  0.00           C
ATOM   1139  HD1 ILE A  74      52.260  55.660  54.130  1.00  0.00           H
ATOM   1140  HD2 ILE A  74      51.600  54.200  54.750  1.00  0.00           H
ATOM   1141  HD3 ILE A  74      51.480  55.750  55.720  1.00  0.00           H
ATOM   1142  C   ILE A  74      56.220  54.050  56.390  1.00  0.00           C
ATOM   1143  OC1 ILE A  74      56.610  52.880  56.610  1.00  0.00           O
ATOM   1144  OC2 ILE A  74      56.250  54.910  57.290  1.00  0.00           O
ATOM   1145  O5'   G B   1      33.390  34.790  16.020  1.00  0.00           O
ATOM   1146  H5T   G B   1      33.210  35.310  15.230  1.00  0.00           H
ATOM   1147  C5'   G B   1      34.770  34.960  16.250  1.00  0.00           C
ATOM   1148 1H5'   G B   1      35.010  34.810  17.310  1.00  0.00           H
ATOM   1149 2H5'   G B   1      35.040  35.970  15.950  1.00  0.00           H
ATOM   1150  C4'   G B   1      35.520  34.030  15.310  1.00  0.00           C
ATOM   1151  H4'   G B   1      34.920  33.130  15.400  1.00  0.00           H
ATOM   1152  O4'   G B   1      35.550  34.450  13.960  1.00  0.00           O
ATOM   1153  C1'   G B   1      36.870  34.430  13.460  1.00  0.00           C
ATOM   1154  H1'   G B   1      36.800  33.950  12.490  1.00  0.00           H
ATOM   1155  N9    G B   1      37.490  35.750  13.270  1.00  0.00           N
ATOM   1156  C8    G B   1      36.970  36.980  13.600  1.00  0.00           C
ATOM   1157  H8    G B   1      35.990  37.020  14.050  1.00  0.00           H
ATOM   1158  N7    G B   1      37.690  38.000  13.240  1.00  0.00           N
ATOM   1159  C5    G B   1      38.900  37.420  12.860  1.00  0.00           C
ATOM   1160  C6    G B   1      40.130  38.000  12.450  1.00  0.00           C
ATOM   1161  O6    G B   1      40.400  39.200  12.470  1.00  0.00           O
ATOM   1162  N1    G B   1      41.050  37.090  11.960  1.00  0.00           N
ATOM   1163  H1    G B   1      41.890  37.380  11.490  1.00  0.00           H
ATOM   1164  C2    G B   1      40.810  35.730  11.930  1.00  0.00           C
ATOM   1165  N2    G B   1      41.750  34.910  11.440  1.00  0.00           N
ATOM   1166  H21   G B   1      42.560  35.240  10.940  1.00  0.00           H
ATOM   1167  H22   G B   1      41.450  33.950  11.370  1.00  0.00           H
ATOM   1168  N3    G B   1      39.620  35.190  12.240  1.00  0.00           N
ATOM   1169  C4    G B   1      38.730  36.060  12.760  1.00  0.00           C
ATOM   1170  C3'   G B   1      36.970  33.790  15.740  1.00  0.00           C
ATOM   1171  H3'   G B   1      37.270  34.650  16.340  1.00  0.00           H
ATOM   1172  C2'   G B   1      37.730  33.620  14.430  1.00  0.00           C
ATOM   1173 1H2'   G B   1      38.720  34.070  14.400  1.00  0.00           H
ATOM   1174  O2'   G B   1      37.900  32.260  14.100  1.00  0.00           O
ATOM   1175 2HO'   G B   1      37.750  31.750  14.900  1.00  0.00           H
ATOM   1176  O3'   G B   1      37.070  32.650  16.570  1.00  0.00           O
ATOM   1177  P     G B   2      38.170  32.560  17.740  1.00  0.00           P
ATOM   1178  O1P   G B   2      37.980  31.220  18.340  1.00  0.00           O
ATOM   1179  O2P   G B   2      38.050  33.750  18.620  1.00  0.00           O
ATOM   1180  O5'   G B   2      39.570  32.530  16.940  1.00  0.00           O
ATOM   1181  C5'   G B   2      40.140  31.350  16.440  1.00  0.00           C
ATOM   1182 1H5'   G B   2      39.430  30.880  15.750  1.00  0.00           H
ATOM   1183 2H5'   G B   2      40.370  30.780  17.330  1.00  0.00           H
ATOM   1184  C4'   G B   2      41.460  31.510  15.690  1.00  0.00           C
ATOM   1185  H4'   G B   2      41.670  30.510  15.290  1.00  0.00           H
ATOM   1186  O4'   G B   2      41.470  32.380  14.590  1.00  0.00           O
ATOM   1187  C1'   G B   2      42.600  33.230  14.620  1.00  0.00           C
ATOM   1188  H1'   G B   2      43.110  33.340  13.660  1.00  0.00           H
ATOM   1189  N9    G B   2      42.310  34.640  14.950  1.00  0.00           N
ATOM   1190  C8    G B   2      41.150  35.220  15.360  1.00  0.00           C
ATOM   1191  H8    G B   2      40.280  34.610  15.600  1.00  0.00           H
ATOM   1192  N7    G B   2      41.280  36.510  15.480  1.00  0.00           N
ATOM   1193  C5    G B   2      42.580  36.810  15.090  1.00  0.00           C
ATOM   1194  C6    G B   2      43.210  38.060  14.860  1.00  0.00           C
ATOM   1195  O6    G B   2      42.760  39.190  15.030  1.00  0.00           O
ATOM   1196  N1    G B   2      44.530  37.920  14.440  1.00  0.00           N
ATOM   1197  H1    G B   2      45.060  38.750  14.200  1.00  0.00           H
ATOM   1198  C2    G B   2      45.060  36.700  14.070  1.00  0.00           C
ATOM   1199  N2    G B   2      46.290  36.730  13.560  1.00  0.00           N
ATOM   1200  H21   G B   2      46.890  37.540  13.520  1.00  0.00           H
ATOM   1201  H22   G B   2      46.720  35.890  13.200  1.00  0.00           H
ATOM   1202  N3    G B   2      44.440  35.520  14.170  1.00  0.00           N
ATOM   1203  C4    G B   2      43.210  35.660  14.730  1.00  0.00           C
ATOM   1204  C3'   G B   2      42.570  31.950  16.640  1.00  0.00           C
ATOM   1205  H3'   G B   2      42.100  32.730  17.250  1.00  0.00           H
ATOM   1206  C2'   G B   2      43.530  32.570  15.630  1.00  0.00           C
ATOM   1207 1H2'   G B   2      44.060  33.370  16.160  1.00  0.00           H
ATOM   1208  O2'   G B   2      44.420  31.650  15.030  1.00  0.00           O
ATOM   1209 2HO'   G B   2      44.360  30.920  15.650  1.00  0.00           H
ATOM   1210  O3'   G B   2      43.150  30.930  17.420  1.00  0.00           O
ATOM   1211  P     U B   3      44.010  31.210  18.750  1.00  0.00           P
ATOM   1212  O1P   U B   3      44.850  30.020  19.030  1.00  0.00           O
ATOM   1213  O2P   U B   3      43.060  31.710  19.770  1.00  0.00           O
ATOM   1214  O5'   U B   3      44.950  32.490  18.500  1.00  0.00           O
ATOM   1215  C5'   U B   3      46.250  32.360  17.980  1.00  0.00           C
ATOM   1216 1H5'   U B   3      46.160  31.980  16.960  1.00  0.00           H
ATOM   1217 2H5'   U B   3      46.960  31.820  18.620  1.00  0.00           H
ATOM   1218  C4'   U B   3      46.880  33.730  17.780  1.00  0.00           C
ATOM   1219  H4'   U B   3      47.710  33.550  17.090  1.00  0.00           H
ATOM   1220  O4'   U B   3      45.990  34.590  17.100  1.00  0.00           O
ATOM   1221  C1'   U B   3      46.320  35.930  17.360  1.00  0.00           C
ATOM   1222  H1'   U B   3      46.760  36.300  16.430  1.00  0.00           H
ATOM   1223  N1    U B   3      45.300  36.910  17.770  1.00  0.00           N
ATOM   1224  C6    U B   3      44.130  36.560  18.400  1.00  0.00           C
ATOM   1225  H6    U B   3      43.970  35.500  18.510  1.00  0.00           H
ATOM   1226  C5    U B   3      43.280  37.460  18.930  1.00  0.00           C
ATOM   1227  H5    U B   3      42.360  37.260  19.460  1.00  0.00           H
ATOM   1228  C4    U B   3      43.540  38.880  18.800  1.00  0.00           C
ATOM   1229  O4    U B   3      42.850  39.740  19.320  1.00  0.00           O
ATOM   1230  N3    U B   3      44.690  39.160  18.060  1.00  0.00           N
ATOM   1231  H3    U B   3      44.900  40.140  18.040  1.00  0.00           H
ATOM   1232  C2    U B   3      45.640  38.240  17.640  1.00  0.00           C
ATOM   1233  O2    U B   3      46.710  38.650  17.210  1.00  0.00           O
ATOM   1234  C3'   U B   3      47.430  34.490  18.980  1.00  0.00           C
ATOM   1235  H3'   U B   3      46.730  34.310  19.790  1.00  0.00           H
ATOM   1236  C2'   U B   3      47.440  35.900  18.400  1.00  0.00           C
ATOM   1237 1H2'   U B   3      47.060  36.540  19.200  1.00  0.00           H
ATOM   1238  O2'   U B   3      48.630  36.360  17.790  1.00  0.00           O
ATOM   1239 2HO'   U B   3      49.240  36.480  18.520  1.00  0.00           H
ATOM   1240  O3'   U B   3      48.710  33.940  19.210  1.00  0.00           O
ATOM   1241  P     A B   4      49.470  34.330  20.580  1.00  0.00           P
ATOM   1242  O1P   A B   4      50.740  33.560  20.660  1.00  0.00           O
ATOM   1243  O2P   A B   4      48.590  34.200  21.760  1.00  0.00           O
ATOM   1244  O5'   A B   4      49.830  35.890  20.490  1.00  0.00           O
ATOM   1245  C5'   A B   4      51.000  36.350  19.840  1.00  0.00           C
ATOM   1246 1H5'   A B   4      51.040  36.030  18.800  1.00  0.00           H
ATOM   1247 2H5'   A B   4      51.870  35.960  20.350  1.00  0.00           H
ATOM   1248  C4'   A B   4      51.110  37.870  19.930  1.00  0.00           C
ATOM   1249  H4'   A B   4      51.860  38.330  19.280  1.00  0.00           H
ATOM   1250  O4'   A B   4      49.880  38.390  19.490  1.00  0.00           O
ATOM   1251  C1'   A B   4      49.770  39.670  20.070  1.00  0.00           C
ATOM   1252  H1'   A B   4      49.980  40.430  19.330  1.00  0.00           H
ATOM   1253  N9    A B   4      48.380  39.780  20.540  1.00  0.00           N
ATOM   1254  C8    A B   4      47.520  38.870  21.100  1.00  0.00           C
ATOM   1255  H8    A B   4      47.830  37.860  21.310  1.00  0.00           H
ATOM   1256  N7    A B   4      46.280  39.280  21.210  1.00  0.00           N
ATOM   1257  C5    A B   4      46.340  40.630  20.900  1.00  0.00           C
ATOM   1258  C6    A B   4      45.450  41.720  20.930  1.00  0.00           C
ATOM   1259  N6    A B   4      44.190  41.730  21.370  1.00  0.00           N
ATOM   1260  H61   A B   4      43.630  40.880  21.370  1.00  0.00           H
ATOM   1261  H62   A B   4      43.630  42.570  21.310  1.00  0.00           H
ATOM   1262  N1    A B   4      45.950  42.960  20.800  1.00  0.00           N
ATOM   1263  C2    A B   4      47.230  43.130  20.530  1.00  0.00           C
ATOM   1264  H2    A B   4      47.740  44.090  20.480  1.00  0.00           H
ATOM   1265  N3    A B   4      48.120  42.170  20.320  1.00  0.00           N
ATOM   1266  C4    A B   4      47.630  40.930  20.530  1.00  0.00           C
ATOM   1267  C3'   A B   4      51.280  38.380  21.360  1.00  0.00           C
ATOM   1268  H3'   A B   4      50.530  37.860  21.960  1.00  0.00           H
ATOM   1269  C2'   A B   4      50.820  39.830  21.170  1.00  0.00           C
ATOM   1270 1H2'   A B   4      50.440  40.200  22.120  1.00  0.00           H
ATOM   1271  O2'   A B   4      51.780  40.710  20.620  1.00  0.00           O
ATOM   1272 2HO'   A B   4      51.720  41.560  21.040  1.00  0.00           H
ATOM   1273  O3'   A B   4      52.580  38.130  21.840  1.00  0.00           O
ATOM   1274  P     A B   5      52.770  38.040  23.440  1.00  0.00           P
ATOM   1275  O1P   A B   5      54.140  37.550  23.700  1.00  0.00           O
ATOM   1276  O2P   A B   5      51.610  37.280  23.940  1.00  0.00           O
ATOM   1277  O5'   A B   5      52.570  39.560  23.930  1.00  0.00           O
ATOM   1278  C5'   A B   5      53.440  40.610  23.570  1.00  0.00           C
ATOM   1279 1H5'   A B   5      53.520  40.570  22.480  1.00  0.00           H
ATOM   1280 2H5'   A B   5      54.390  40.460  24.080  1.00  0.00           H
ATOM   1281  C4'   A B   5      52.810  41.940  23.990  1.00  0.00           C
ATOM   1282  H4'   A B   5      53.540  42.760  24.060  1.00  0.00           H
ATOM   1283  O4'   A B   5      51.860  42.500  23.100  1.00  0.00           O
ATOM   1284  C1'   A B   5      50.850  43.200  23.790  1.00  0.00           C
ATOM   1285  H1'   A B   5      50.720  44.240  23.480  1.00  0.00           H
ATOM   1286  N9    A B   5      49.550  42.510  23.810  1.00  0.00           N
ATOM   1287  C8    A B   5      49.240  41.180  23.880  1.00  0.00           C
ATOM   1288  H8    A B   5      50.000  40.410  23.980  1.00  0.00           H
ATOM   1289  N7    A B   5      47.960  40.940  23.910  1.00  0.00           N
ATOM   1290  C5    A B   5      47.410  42.210  24.050  1.00  0.00           C
ATOM   1291  C6    A B   5      46.120  42.740  24.180  1.00  0.00           C
ATOM   1292  N6    A B   5      45.000  42.000  24.250  1.00  0.00           N
ATOM   1293  H61   A B   5      44.980  41.070  23.870  1.00  0.00           H
ATOM   1294  H62   A B   5      44.140  42.520  24.260  1.00  0.00           H
ATOM   1295  N1    A B   5      45.950  44.070  24.160  1.00  0.00           N
ATOM   1296  C2    A B   5      46.990  44.890  24.140  1.00  0.00           C
ATOM   1297  H2    A B   5      46.710  45.940  24.080  1.00  0.00           H
ATOM   1298  N3    A B   5      48.260  44.530  24.080  1.00  0.00           N
ATOM   1299  C4    A B   5      48.360  43.190  23.940  1.00  0.00           C
ATOM   1300  C3'   A B   5      52.230  42.030  25.390  1.00  0.00           C
ATOM   1301  H3'   A B   5      51.570  41.200  25.640  1.00  0.00           H
ATOM   1302  C2'   A B   5      51.340  43.260  25.230  1.00  0.00           C
ATOM   1303 1H2'   A B   5      50.590  43.120  26.000  1.00  0.00           H
ATOM   1304  O2'   A B   5      52.070  44.470  25.280  1.00  0.00           O
ATOM   1305 2HO'   A B   5      52.310  44.620  26.200  1.00  0.00           H
ATOM   1306  O3'   A B   5      53.390  42.140  26.180  1.00  0.00           O
ATOM   1307  P     G B   6      53.260  42.540  27.730  1.00  0.00           P
ATOM   1308  O1P   G B   6      54.590  42.420  28.360  1.00  0.00           O
ATOM   1309  O2P   G B   6      52.210  41.620  28.230  1.00  0.00           O
ATOM   1310  O5'   G B   6      52.620  44.020  27.810  1.00  0.00           O
ATOM   1311  C5'   G B   6      53.270  45.030  28.530  1.00  0.00           C
ATOM   1312 1H5'   G B   6      54.110  45.360  27.920  1.00  0.00           H
ATOM   1313 2H5'   G B   6      53.690  44.730  29.490  1.00  0.00           H
ATOM   1314  C4'   G B   6      52.260  46.160  28.760  1.00  0.00           C
ATOM   1315  H4'   G B   6      52.910  47.030  28.750  1.00  0.00           H
ATOM   1316  O4'   G B   6      51.350  46.380  27.700  1.00  0.00           O
ATOM   1317  C1'   G B   6      50.110  46.820  28.220  1.00  0.00           C
ATOM   1318  H1'   G B   6      49.820  47.820  27.910  1.00  0.00           H
ATOM   1319  N9    G B   6      48.940  45.970  27.940  1.00  0.00           N
ATOM   1320  C8    G B   6      48.870  44.600  27.950  1.00  0.00           C
ATOM   1321  H8    G B   6      49.720  43.950  28.140  1.00  0.00           H
ATOM   1322  N7    G B   6      47.660  44.190  27.700  1.00  0.00           N
ATOM   1323  C5    G B   6      46.880  45.330  27.620  1.00  0.00           C
ATOM   1324  C6    G B   6      45.500  45.450  27.330  1.00  0.00           C
ATOM   1325  O6    G B   6      44.620  44.610  27.160  1.00  0.00           O
ATOM   1326  N1    G B   6      45.060  46.770  27.410  1.00  0.00           N
ATOM   1327  H1    G B   6      44.080  46.990  27.320  1.00  0.00           H
ATOM   1328  C2    G B   6      45.910  47.800  27.760  1.00  0.00           C
ATOM   1329  N2    G B   6      45.360  48.910  28.270  1.00  0.00           N
ATOM   1330  H21   G B   6      44.350  49.030  28.300  1.00  0.00           H
ATOM   1331  H22   G B   6      45.950  49.720  28.360  1.00  0.00           H
ATOM   1332  N3    G B   6      47.250  47.730  27.880  1.00  0.00           N
ATOM   1333  C4    G B   6      47.660  46.450  27.800  1.00  0.00           C
ATOM   1334  C3'   G B   6      51.440  46.090  30.040  1.00  0.00           C
ATOM   1335  H3'   G B   6      51.190  45.040  30.140  1.00  0.00           H
ATOM   1336  C2'   G B   6      50.240  46.990  29.730  1.00  0.00           C
ATOM   1337 1H2'   G B   6      49.330  46.590  30.190  1.00  0.00           H
ATOM   1338  O2'   G B   6      50.450  48.370  29.930  1.00  0.00           O
ATOM   1339 2HO'   G B   6      49.570  48.720  30.080  1.00  0.00           H
ATOM   1340  O3'   G B   6      52.110  46.470  31.220  1.00  0.00           O
ATOM   1341  P     G B   7      51.460  46.150  32.660  1.00  0.00           P
ATOM   1342  O1P   G B   7      52.510  46.560  33.620  1.00  0.00           O
ATOM   1343  O2P   G B   7      50.990  44.750  32.700  1.00  0.00           O
ATOM   1344  O5'   G B   7      50.140  47.070  32.800  1.00  0.00           O
ATOM   1345  C5'   G B   7      50.240  48.430  33.140  1.00  0.00           C
ATOM   1346 1H5'   G B   7      50.920  48.960  32.460  1.00  0.00           H
ATOM   1347 2H5'   G B   7      50.640  48.530  34.140  1.00  0.00           H
ATOM   1348  C4'   G B   7      48.880  49.120  33.080  1.00  0.00           C
ATOM   1349  H4'   G B   7      49.050  50.160  33.370  1.00  0.00           H
ATOM   1350  O4'   G B   7      48.310  49.150  31.790  1.00  0.00           O
ATOM   1351  C1'   G B   7      46.920  49.120  31.970  1.00  0.00           C
ATOM   1352  H1'   G B   7      46.370  49.900  31.440  1.00  0.00           H
ATOM   1353  N9    G B   7      46.360  47.830  31.510  1.00  0.00           N
ATOM   1354  C8    G B   7      46.890  46.570  31.480  1.00  0.00           C
ATOM   1355  H8    G B   7      47.900  46.300  31.770  1.00  0.00           H
ATOM   1356  N7    G B   7      46.160  45.700  30.840  1.00  0.00           N
ATOM   1357  C5    G B   7      44.930  46.350  30.780  1.00  0.00           C
ATOM   1358  C6    G B   7      43.610  45.940  30.460  1.00  0.00           C
ATOM   1359  O6    G B   7      43.190  44.900  29.960  1.00  0.00           O
ATOM   1360  N1    G B   7      42.630  46.910  30.630  1.00  0.00           N
ATOM   1361  H1    G B   7      41.710  46.720  30.250  1.00  0.00           H
ATOM   1362  C2    G B   7      42.880  48.170  31.130  1.00  0.00           C
ATOM   1363  N2    G B   7      41.840  49.020  31.150  1.00  0.00           N
ATOM   1364  H21   G B   7      40.910  48.710  30.910  1.00  0.00           H
ATOM   1365  H22   G B   7      41.900  49.820  31.760  1.00  0.00           H
ATOM   1366  N3    G B   7      44.110  48.620  31.400  1.00  0.00           N
ATOM   1367  C4    G B   7      45.030  47.620  31.270  1.00  0.00           C
ATOM   1368  C3'   G B   7      47.800  48.550  33.990  1.00  0.00           C
ATOM   1369  H3'   G B   7      47.680  47.490  33.770  1.00  0.00           H
ATOM   1370  C2'   G B   7      46.590  49.310  33.450  1.00  0.00           C
ATOM   1371 1H2'   G B   7      45.630  48.890  33.750  1.00  0.00           H
ATOM   1372  O2'   G B   7      46.600  50.690  33.720  1.00  0.00           O
ATOM   1373 2HO'   G B   7      45.700  50.940  33.510  1.00  0.00           H
ATOM   1374  O3'   G B   7      48.100  48.730  35.360  1.00  0.00           O
ATOM   1375  P     U B   8      47.640  47.650  36.460  1.00  0.00           P
ATOM   1376  O1P   U B   8      47.980  48.160  37.810  1.00  0.00           O
ATOM   1377  O2P   U B   8      48.110  46.310  36.060  1.00  0.00           O
ATOM   1378  O5'   U B   8      46.050  47.720  36.270  1.00  0.00           O
ATOM   1379  C5'   U B   8      45.330  48.900  36.550  1.00  0.00           C
ATOM   1380 1H5'   U B   8      45.670  49.750  35.960  1.00  0.00           H
ATOM   1381 2H5'   U B   8      45.550  49.070  37.600  1.00  0.00           H
ATOM   1382  C4'   U B   8      43.820  48.790  36.360  1.00  0.00           C
ATOM   1383  H4'   U B   8      43.380  49.770  36.530  1.00  0.00           H
ATOM   1384  O4'   U B   8      43.550  48.350  35.050  1.00  0.00           O
ATOM   1385  C1'   U B   8      42.330  47.650  34.960  1.00  0.00           C
ATOM   1386  H1'   U B   8      41.590  48.210  34.390  1.00  0.00           H
ATOM   1387  N1    U B   8      42.550  46.400  34.210  1.00  0.00           N
ATOM   1388  C6    U B   8      43.780  45.810  34.270  1.00  0.00           C
ATOM   1389  H6    U B   8      44.670  46.290  34.640  1.00  0.00           H
ATOM   1390  C5    U B   8      43.920  44.540  33.830  1.00  0.00           C
ATOM   1391  H5    U B   8      44.890  44.070  33.880  1.00  0.00           H
ATOM   1392  C4    U B   8      42.880  43.880  33.070  1.00  0.00           C
ATOM   1393  O4    U B   8      43.010  42.840  32.430  1.00  0.00           O
ATOM   1394  N3    U B   8      41.650  44.520  33.050  1.00  0.00           N
ATOM   1395  H3    U B   8      40.860  44.040  32.650  1.00  0.00           H
ATOM   1396  C2    U B   8      41.460  45.770  33.630  1.00  0.00           C
ATOM   1397  O2    U B   8      40.360  46.300  33.600  1.00  0.00           O
ATOM   1398  C3'   U B   8      43.110  47.740  37.210  1.00  0.00           C
ATOM   1399  H3'   U B   8      43.730  46.850  37.260  1.00  0.00           H
ATOM   1400  C2'   U B   8      41.900  47.330  36.380  1.00  0.00           C
ATOM   1401 1H2'   U B   8      41.660  46.290  36.580  1.00  0.00           H
ATOM   1402  O2'   U B   8      40.730  48.090  36.590  1.00  0.00           O
ATOM   1403 2HO'   U B   8      40.300  47.880  37.420  1.00  0.00           H
ATOM   1404  O3'   U B   8      42.880  48.190  38.530  1.00  0.00           O
ATOM   1405  P     G B   9      42.460  47.330  39.820  1.00  0.00           P
ATOM   1406  O1P   G B   9      42.910  48.040  41.040  1.00  0.00           O
ATOM   1407  O2P   G B   9      42.820  45.910  39.620  1.00  0.00           O
ATOM   1408  O5'   G B   9      40.860  47.390  39.640  1.00  0.00           O
ATOM   1409  C5'   G B   9      40.120  48.500  40.100  1.00  0.00           C
ATOM   1410 1H5'   G B   9      40.570  49.400  39.680  1.00  0.00           H
ATOM   1411 2H5'   G B   9      40.280  48.530  41.180  1.00  0.00           H
ATOM   1412  C4'   G B   9      38.630  48.380  39.810  1.00  0.00           C
ATOM   1413  H4'   G B   9      38.130  49.350  39.770  1.00  0.00           H
ATOM   1414  O4'   G B   9      38.550  47.900  38.480  1.00  0.00           O
ATOM   1415  C1'   G B   9      37.540  46.930  38.350  1.00  0.00           C
ATOM   1416  H1'   G B   9      36.780  47.200  37.620  1.00  0.00           H
ATOM   1417  N9    G B   9      38.070  45.600  37.990  1.00  0.00           N
ATOM   1418  C8    G B   9      39.380  45.220  37.810  1.00  0.00           C
ATOM   1419  H8    G B   9      40.220  45.840  38.070  1.00  0.00           H
ATOM   1420  N7    G B   9      39.510  43.950  37.590  1.00  0.00           N
ATOM   1421  C5    G B   9      38.210  43.500  37.370  1.00  0.00           C
ATOM   1422  C6    G B   9      37.660  42.300  36.860  1.00  0.00           C
ATOM   1423  O6    G B   9      38.240  41.340  36.360  1.00  0.00           O
ATOM   1424  N1    G B   9      36.270  42.230  36.810  1.00  0.00           N
ATOM   1425  H1    G B   9      36.000  41.540  36.130  1.00  0.00           H
ATOM   1426  C2    G B   9      35.490  43.350  37.030  1.00  0.00           C
ATOM   1427  N2    G B   9      34.180  43.370  36.780  1.00  0.00           N
ATOM   1428  H21   G B   9      33.730  42.480  36.630  1.00  0.00           H
ATOM   1429  H22   G B   9      33.590  44.190  36.740  1.00  0.00           H
ATOM   1430  N3    G B   9      35.980  44.540  37.420  1.00  0.00           N
ATOM   1431  C4    G B   9      37.330  44.540  37.540  1.00  0.00           C
ATOM   1432  C3'   G B   9      37.950  47.310  40.660  1.00  0.00           C
ATOM   1433  H3'   G B   9      38.630  46.460  40.770  1.00  0.00           H
ATOM   1434  C2'   G B   9      36.860  46.820  39.710  1.00  0.00           C
ATOM   1435 1H2'   G B   9      36.510  45.800  39.880  1.00  0.00           H
ATOM   1436  O2'   G B   9      35.830  47.780  39.650  1.00  0.00           O
ATOM   1437 2HO'   G B   9      35.690  48.060  40.560  1.00  0.00           H
ATOM   1438  O3'   G B   9      37.450  47.780  41.890  1.00  0.00           O
ATOM   1439  P     G B  10      37.320  46.870  43.210  1.00  0.00           P
ATOM   1440  O1P   G B  10      36.970  47.830  44.290  1.00  0.00           O
ATOM   1441  O2P   G B  10      38.580  46.140  43.470  1.00  0.00           O
ATOM   1442  O5'   G B  10      36.220  45.770  42.820  1.00  0.00           O
ATOM   1443  C5'   G B  10      34.850  46.100  42.840  1.00  0.00           C
ATOM   1444 1H5'   G B  10      34.670  47.090  42.420  1.00  0.00           H
ATOM   1445 2H5'   G B  10      34.510  46.220  43.870  1.00  0.00           H
ATOM   1446  C4'   G B  10      34.010  45.040  42.130  1.00  0.00           C
ATOM   1447  H4'   G B  10      33.050  45.540  42.000  1.00  0.00           H
ATOM   1448  O4'   G B  10      34.490  44.820  40.820  1.00  0.00           O
ATOM   1449  C1'   G B  10      34.250  43.480  40.480  1.00  0.00           C
ATOM   1450  H1'   G B  10      33.640  43.410  39.580  1.00  0.00           H
ATOM   1451  N9    G B  10      35.440  42.610  40.370  1.00  0.00           N
ATOM   1452  C8    G B  10      36.670  42.900  40.880  1.00  0.00           C
ATOM   1453  H8    G B  10      36.890  43.840  41.360  1.00  0.00           H
ATOM   1454  N7    G B  10      37.600  42.030  40.590  1.00  0.00           N
ATOM   1455  C5    G B  10      36.900  41.040  39.910  1.00  0.00           C
ATOM   1456  C6    G B  10      37.380  39.860  39.290  1.00  0.00           C
ATOM   1457  O6    G B  10      38.500  39.380  39.110  1.00  0.00           O
ATOM   1458  N1    G B  10      36.350  39.110  38.730  1.00  0.00           N
ATOM   1459  H1    G B  10      36.640  38.240  38.290  1.00  0.00           H
ATOM   1460  C2    G B  10      35.010  39.440  38.780  1.00  0.00           C
ATOM   1461  N2    G B  10      34.140  38.490  38.430  1.00  0.00           N
ATOM   1462  H21   G B  10      34.530  37.580  38.230  1.00  0.00           H
ATOM   1463  H22   G B  10      33.150  38.570  38.600  1.00  0.00           H
ATOM   1464  N3    G B  10      34.590  40.640  39.220  1.00  0.00           N
ATOM   1465  C4    G B  10      35.570  41.360  39.820  1.00  0.00           C
ATOM   1466  C3'   G B  10      33.790  43.710  42.840  1.00  0.00           C
ATOM   1467  H3'   G B  10      34.720  43.320  43.250  1.00  0.00           H
ATOM   1468  C2'   G B  10      33.390  42.910  41.610  1.00  0.00           C
ATOM   1469 1H2'   G B  10      33.620  41.850  41.750  1.00  0.00           H
ATOM   1470  O2'   G B  10      32.040  43.040  41.220  1.00  0.00           O
ATOM   1471 2HO'   G B  10      31.740  43.950  41.330  1.00  0.00           H
ATOM   1472  O3'   G B  10      32.860  43.740  43.900  1.00  0.00           O
ATOM   1473  P     G B  11      32.870  42.620  45.060  1.00  0.00           P
ATOM   1474  O1P   G B  11      31.820  42.930  46.060  1.00  0.00           O
ATOM   1475  O2P   G B  11      34.270  42.540  45.510  1.00  0.00           O
ATOM   1476  O5'   G B  11      32.400  41.240  44.380  1.00  0.00           O
ATOM   1477  C5'   G B  11      31.130  41.010  43.830  1.00  0.00           C
ATOM   1478 1H5'   G B  11      30.720  41.840  43.250  1.00  0.00           H
ATOM   1479 2H5'   G B  11      30.400  40.900  44.640  1.00  0.00           H
ATOM   1480  C4'   G B  11      31.150  39.710  43.040  1.00  0.00           C
ATOM   1481  H4'   G B  11      30.170  39.450  42.640  1.00  0.00           H
ATOM   1482  O4'   G B  11      32.140  39.700  42.030  1.00  0.00           O
ATOM   1483  C1'   G B  11      32.780  38.460  41.830  1.00  0.00           C
ATOM   1484  H1'   G B  11      32.720  38.160  40.790  1.00  0.00           H
ATOM   1485  N9    G B  11      34.210  38.490  42.170  1.00  0.00           N
ATOM   1486  C8    G B  11      34.950  39.420  42.860  1.00  0.00           C
ATOM   1487  H8    G B  11      34.540  40.310  43.300  1.00  0.00           H
ATOM   1488  N7    G B  11      36.230  39.210  42.930  1.00  0.00           N
ATOM   1489  C5    G B  11      36.350  38.000  42.270  1.00  0.00           C
ATOM   1490  C6    G B  11      37.520  37.290  41.870  1.00  0.00           C
ATOM   1491  O6    G B  11      38.660  37.720  42.050  1.00  0.00           O
ATOM   1492  N1    G B  11      37.230  36.140  41.160  1.00  0.00           N
ATOM   1493  H1    G B  11      38.030  35.590  40.880  1.00  0.00           H
ATOM   1494  C2    G B  11      35.960  35.660  40.910  1.00  0.00           C
ATOM   1495  N2    G B  11      35.860  34.390  40.480  1.00  0.00           N
ATOM   1496  H21   G B  11      36.720  33.940  40.190  1.00  0.00           H
ATOM   1497  H22   G B  11      34.940  33.990  40.430  1.00  0.00           H
ATOM   1498  N3    G B  11      34.860  36.340  41.270  1.00  0.00           N
ATOM   1499  C4    G B  11      35.130  37.510  41.890  1.00  0.00           C
ATOM   1500  C3'   G B  11      31.580  38.460  43.810  1.00  0.00           C
ATOM   1501  H3'   G B  11      32.450  38.630  44.450  1.00  0.00           H
ATOM   1502  C2'   G B  11      32.000  37.480  42.710  1.00  0.00           C
ATOM   1503 1H2'   G B  11      32.600  36.650  43.100  1.00  0.00           H
ATOM   1504  O2'   G B  11      30.930  36.940  41.980  1.00  0.00           O
ATOM   1505 2HO'   G B  11      30.480  37.710  41.620  1.00  0.00           H
ATOM   1506  O3'   G B  11      30.520  37.970  44.600  1.00  0.00           O
ATOM   1507  P     U B  12      30.730  37.030  45.890  1.00  0.00           P
ATOM   1508  O1P   U B  12      29.420  36.720  46.510  1.00  0.00           O
ATOM   1509  O2P   U B  12      31.790  37.710  46.660  1.00  0.00           O
ATOM   1510  O5'   U B  12      31.380  35.680  45.310  1.00  0.00           O
ATOM   1511  C5'   U B  12      30.710  34.660  44.600  1.00  0.00           C
ATOM   1512 1H5'   U B  12      30.290  35.100  43.690  1.00  0.00           H
ATOM   1513 2H5'   U B  12      29.880  34.220  45.150  1.00  0.00           H
ATOM   1514  C4'   U B  12      31.670  33.520  44.270  1.00  0.00           C
ATOM   1515  H4'   U B  12      31.150  32.700  43.770  1.00  0.00           H
ATOM   1516  O4'   U B  12      32.650  34.110  43.440  1.00  0.00           O
ATOM   1517  C1'   U B  12      33.820  33.380  43.700  1.00  0.00           C
ATOM   1518  H1'   U B  12      34.120  32.830  42.810  1.00  0.00           H
ATOM   1519  N1    U B  12      34.980  34.210  44.090  1.00  0.00           N
ATOM   1520  C6    U B  12      34.810  35.350  44.830  1.00  0.00           C
ATOM   1521  H6    U B  12      33.840  35.670  45.180  1.00  0.00           H
ATOM   1522  C5    U B  12      35.910  36.010  45.250  1.00  0.00           C
ATOM   1523  H5    U B  12      35.720  36.750  46.010  1.00  0.00           H
ATOM   1524  C4    U B  12      37.260  35.580  44.980  1.00  0.00           C
ATOM   1525  O4    U B  12      38.260  36.150  45.420  1.00  0.00           O
ATOM   1526  N3    U B  12      37.340  34.340  44.350  1.00  0.00           N
ATOM   1527  H3    U B  12      38.250  34.060  44.020  1.00  0.00           H
ATOM   1528  C2    U B  12      36.230  33.690  43.820  1.00  0.00           C
ATOM   1529  O2    U B  12      36.340  32.720  43.080  1.00  0.00           O
ATOM   1530  C3'   U B  12      32.350  32.900  45.490  1.00  0.00           C
ATOM   1531  H3'   U B  12      32.710  33.660  46.180  1.00  0.00           H
ATOM   1532  C2'   U B  12      33.560  32.310  44.760  1.00  0.00           C
ATOM   1533 1H2'   U B  12      34.390  32.260  45.460  1.00  0.00           H
ATOM   1534  O2'   U B  12      33.200  31.140  44.070  1.00  0.00           O
ATOM   1535 2HO'   U B  12      33.260  30.410  44.700  1.00  0.00           H
ATOM   1536  O3'   U B  12      31.590  31.870  46.080  1.00  0.00           O
ATOM   1537  P     G B  13      31.710  31.460  47.630  1.00  0.00           P
ATOM   1538  O1P   G B  13      30.650  30.510  48.010  1.00  0.00           O
ATOM   1539  O2P   G B  13      31.880  32.680  48.450  1.00  0.00           O
ATOM   1540  O5'   G B  13      33.110  30.680  47.730  1.00  0.00           O
ATOM   1541  C5'   G B  13      33.370  29.360  47.300  1.00  0.00           C
ATOM   1542 1H5'   G B  13      32.790  29.270  46.390  1.00  0.00           H
ATOM   1543 2H5'   G B  13      33.000  28.660  48.050  1.00  0.00           H
ATOM   1544  C4'   G B  13      34.830  29.020  47.010  1.00  0.00           C
ATOM   1545  H4'   G B  13      34.910  28.050  46.520  1.00  0.00           H
ATOM   1546  O4'   G B  13      35.460  29.990  46.210  1.00  0.00           O
ATOM   1547  C1'   G B  13      36.860  29.960  46.400  1.00  0.00           C
ATOM   1548  H1'   G B  13      37.300  29.700  45.440  1.00  0.00           H
ATOM   1549  N9    G B  13      37.460  31.240  46.810  1.00  0.00           N
ATOM   1550  C8    G B  13      36.880  32.370  47.330  1.00  0.00           C
ATOM   1551  H8    G B  13      35.850  32.310  47.650  1.00  0.00           H
ATOM   1552  N7    G B  13      37.650  33.400  47.520  1.00  0.00           N
ATOM   1553  C5    G B  13      38.850  32.940  47.010  1.00  0.00           C
ATOM   1554  C6    G B  13      40.110  33.590  47.070  1.00  0.00           C
ATOM   1555  O6    G B  13      40.450  34.720  47.420  1.00  0.00           O
ATOM   1556  N1    G B  13      41.140  32.760  46.640  1.00  0.00           N
ATOM   1557  H1    G B  13      42.060  33.100  46.890  1.00  0.00           H
ATOM   1558  C2    G B  13      40.980  31.420  46.350  1.00  0.00           C
ATOM   1559  N2    G B  13      42.060  30.670  46.110  1.00  0.00           N
ATOM   1560  H21   G B  13      42.970  31.090  45.990  1.00  0.00           H
ATOM   1561  H22   G B  13      41.900  29.680  46.020  1.00  0.00           H
ATOM   1562  N3    G B  13      39.800  30.790  46.350  1.00  0.00           N
ATOM   1563  C4    G B  13      38.770  31.620  46.660  1.00  0.00           C
ATOM   1564  C3'   G B  13      35.760  28.930  48.210  1.00  0.00           C
ATOM   1565  H3'   G B  13      35.710  29.790  48.880  1.00  0.00           H
ATOM   1566  C2'   G B  13      37.090  28.880  47.450  1.00  0.00           C
ATOM   1567 1H2'   G B  13      38.000  29.130  47.990  1.00  0.00           H
ATOM   1568  O2'   G B  13      37.280  27.740  46.650  1.00  0.00           O
ATOM   1569 2HO'   G B  13      36.820  27.010  47.070  1.00  0.00           H
ATOM   1570  O3'   G B  13      35.520  27.770  48.970  1.00  0.00           O
ATOM   1571  P     G B  14      36.100  27.670  50.470  1.00  0.00           P
ATOM   1572  O1P   G B  14      35.830  26.340  51.060  1.00  0.00           O
ATOM   1573  O2P   G B  14      35.620  28.780  51.320  1.00  0.00           O
ATOM   1574  O5'   G B  14      37.700  27.840  50.300  1.00  0.00           O
ATOM   1575  C5'   G B  14      38.450  26.760  49.790  1.00  0.00           C
ATOM   1576 1H5'   G B  14      38.100  26.540  48.790  1.00  0.00           H
ATOM   1577 2H5'   G B  14      38.390  25.810  50.320  1.00  0.00           H
ATOM   1578  C4'   G B  14      39.920  27.170  49.720  1.00  0.00           C
ATOM   1579  H4'   G B  14      40.510  26.350  49.320  1.00  0.00           H
ATOM   1580  O4'   G B  14      40.200  28.190  48.780  1.00  0.00           O
ATOM   1581  C1'   G B  14      41.260  28.970  49.290  1.00  0.00           C
ATOM   1582  H1'   G B  14      42.000  29.040  48.490  1.00  0.00           H
ATOM   1583  N9    G B  14      40.730  30.290  49.690  1.00  0.00           N
ATOM   1584  C8    G B  14      39.520  30.650  50.210  1.00  0.00           C
ATOM   1585  H8    G B  14      38.650  30.030  50.370  1.00  0.00           H
ATOM   1586  N7    G B  14      39.470  31.930  50.470  1.00  0.00           N
ATOM   1587  C5    G B  14      40.770  32.370  50.240  1.00  0.00           C
ATOM   1588  C6    G B  14      41.430  33.580  50.560  1.00  0.00           C
ATOM   1589  O6    G B  14      40.940  34.650  50.910  1.00  0.00           O
ATOM   1590  N1    G B  14      42.820  33.540  50.470  1.00  0.00           N
ATOM   1591  H1    G B  14      43.410  34.220  50.920  1.00  0.00           H
ATOM   1592  C2    G B  14      43.520  32.430  50.040  1.00  0.00           C
ATOM   1593  N2    G B  14      44.830  32.430  50.310  1.00  0.00           N
ATOM   1594  H21   G B  14      45.280  33.200  50.790  1.00  0.00           H
ATOM   1595  H22   G B  14      45.350  31.600  50.100  1.00  0.00           H
ATOM   1596  N3    G B  14      42.920  31.310  49.610  1.00  0.00           N
ATOM   1597  C4    G B  14      41.580  31.360  49.780  1.00  0.00           C
ATOM   1598  C3'   G B  14      40.590  27.560  51.030  1.00  0.00           C
ATOM   1599  H3'   G B  14      39.900  28.210  51.570  1.00  0.00           H
ATOM   1600  C2'   G B  14      41.840  28.280  50.520  1.00  0.00           C
ATOM   1601 1H2'   G B  14      42.220  29.020  51.220  1.00  0.00           H
ATOM   1602  O2'   G B  14      42.850  27.420  50.050  1.00  0.00           O
ATOM   1603 2HO'   G B  14      42.650  26.500  50.240  1.00  0.00           H
ATOM   1604  O3'   G B  14      41.000  26.410  51.720  1.00  0.00           O
ATOM   1605  P     A B  15      41.000  26.480  53.330  1.00  0.00           P
ATOM   1606  O1P   A B  15      41.290  25.100  53.770  1.00  0.00           O
ATOM   1607  O2P   A B  15      39.720  27.080  53.750  1.00  0.00           O
ATOM   1608  O5'   A B  15      42.170  27.520  53.720  1.00  0.00           O
ATOM   1609  C5'   A B  15      43.540  27.280  53.510  1.00  0.00           C
ATOM   1610 1H5'   A B  15      43.810  26.870  52.540  1.00  0.00           H
ATOM   1611 2H5'   A B  15      43.880  26.510  54.200  1.00  0.00           H
ATOM   1612  C4'   A B  15      44.420  28.520  53.720  1.00  0.00           C
ATOM   1613  H4'   A B  15      45.490  28.420  53.530  1.00  0.00           H
ATOM   1614  O4'   A B  15      43.950  29.640  53.020  1.00  0.00           O
ATOM   1615  C1'   A B  15      44.290  30.820  53.710  1.00  0.00           C
ATOM   1616  H1'   A B  15      45.120  31.360  53.250  1.00  0.00           H
ATOM   1617  N9    A B  15      43.020  31.550  53.840  1.00  0.00           N
ATOM   1618  C8    A B  15      41.780  31.010  54.080  1.00  0.00           C
ATOM   1619  H8    A B  15      41.580  29.970  54.270  1.00  0.00           H
ATOM   1620  N7    A B  15      40.870  31.950  54.050  1.00  0.00           N
ATOM   1621  C5    A B  15      41.570  33.140  53.920  1.00  0.00           C
ATOM   1622  C6    A B  15      41.180  34.490  53.920  1.00  0.00           C
ATOM   1623  N6    A B  15      39.930  34.980  53.890  1.00  0.00           N
ATOM   1624  H61   A B  15      39.140  34.410  53.640  1.00  0.00           H
ATOM   1625  H62   A B  15      39.890  35.980  54.060  1.00  0.00           H
ATOM   1626  N1    A B  15      42.140  35.420  53.860  1.00  0.00           N
ATOM   1627  C2    A B  15      43.390  35.030  53.660  1.00  0.00           C
ATOM   1628  H2    A B  15      44.030  35.910  53.590  1.00  0.00           H
ATOM   1629  N3    A B  15      43.920  33.820  53.700  1.00  0.00           N
ATOM   1630  C4    A B  15      42.920  32.920  53.900  1.00  0.00           C
ATOM   1631  C3'   A B  15      44.290  28.970  55.170  1.00  0.00           C
ATOM   1632  H3'   A B  15      43.250  28.950  55.490  1.00  0.00           H
ATOM   1633  C2'   A B  15      44.780  30.420  55.100  1.00  0.00           C
ATOM   1634 1H2'   A B  15      44.310  30.990  55.910  1.00  0.00           H
ATOM   1635  O2'   A B  15      46.190  30.460  55.110  1.00  0.00           O
ATOM   1636 2HO'   A B  15      46.470  29.850  55.790  1.00  0.00           H
ATOM   1637  O3'   A B  15      45.140  28.210  56.010  1.00  0.00           O
ATOM   1638  P     A B  16      45.070  28.350  57.610  1.00  0.00           P
ATOM   1639  O1P   A B  16      46.020  27.340  58.110  1.00  0.00           O
ATOM   1640  O2P   A B  16      43.660  28.390  58.070  1.00  0.00           O
ATOM   1641  O5'   A B  16      45.820  29.750  57.850  1.00  0.00           O
ATOM   1642  C5'   A B  16      45.200  30.530  58.850  1.00  0.00           C
ATOM   1643 1H5'   A B  16      45.570  30.130  59.790  1.00  0.00           H
ATOM   1644 2H5'   A B  16      44.110  30.560  58.860  1.00  0.00           H
ATOM   1645  C4'   A B  16      45.790  31.920  58.630  1.00  0.00           C
ATOM   1646  H4'   A B  16      46.870  31.800  58.530  1.00  0.00           H
ATOM   1647  O4'   A B  16      45.260  32.600  57.510  1.00  0.00           O
ATOM   1648  C1'   A B  16      45.150  33.990  57.770  1.00  0.00           C
ATOM   1649  H1'   A B  16      45.870  34.590  57.220  1.00  0.00           H
ATOM   1650  N9    A B  16      43.760  34.380  57.440  1.00  0.00           N
ATOM   1651  C8    A B  16      42.600  33.680  57.620  1.00  0.00           C
ATOM   1652  H8    A B  16      42.580  32.620  57.870  1.00  0.00           H
ATOM   1653  N7    A B  16      41.540  34.420  57.490  1.00  0.00           N
ATOM   1654  C5    A B  16      42.010  35.680  57.130  1.00  0.00           C
ATOM   1655  C6    A B  16      41.430  36.920  56.850  1.00  0.00           C
ATOM   1656  N6    A B  16      40.130  37.160  56.640  1.00  0.00           N
ATOM   1657  H61   A B  16      39.470  36.400  56.610  1.00  0.00           H
ATOM   1658  H62   A B  16      39.940  38.140  56.460  1.00  0.00           H
ATOM   1659  N1    A B  16      42.200  38.020  56.770  1.00  0.00           N
ATOM   1660  C2    A B  16      43.510  37.840  56.830  1.00  0.00           C
ATOM   1661  H2    A B  16      44.150  38.710  56.880  1.00  0.00           H
ATOM   1662  N3    A B  16      44.210  36.730  57.030  1.00  0.00           N
ATOM   1663  C4    A B  16      43.380  35.670  57.160  1.00  0.00           C
ATOM   1664  C3'   A B  16      45.550  32.910  59.770  1.00  0.00           C
ATOM   1665  H3'   A B  16      44.540  32.630  60.070  1.00  0.00           H
ATOM   1666  C2'   A B  16      45.540  34.330  59.200  1.00  0.00           C
ATOM   1667 1H2'   A B  16      44.780  34.910  59.730  1.00  0.00           H
ATOM   1668  O2'   A B  16      46.810  34.940  59.300  1.00  0.00           O
ATOM   1669 2HO'   A B  16      46.950  35.150  60.230  1.00  0.00           H
ATOM   1670  O3'   A B  16      46.390  32.690  60.880  1.00  0.00           O
ATOM   1671  P     U B  17      46.120  33.410  62.290  1.00  0.00           P
ATOM   1672  O1P   U B  17      47.160  32.950  63.230  1.00  0.00           O
ATOM   1673  O2P   U B  17      44.710  33.120  62.660  1.00  0.00           O
ATOM   1674  O5'   U B  17      46.310  34.990  62.040  1.00  0.00           O
ATOM   1675  C5'   U B  17      45.440  35.940  62.630  1.00  0.00           C
ATOM   1676 1H5'   U B  17      45.660  35.970  63.700  1.00  0.00           H
ATOM   1677 2H5'   U B  17      44.400  35.710  62.400  1.00  0.00           H
ATOM   1678  C4'   U B  17      45.650  37.290  61.970  1.00  0.00           C
ATOM   1679  H4'   U B  17      46.710  37.430  61.710  1.00  0.00           H
ATOM   1680  O4'   U B  17      44.870  37.510  60.810  1.00  0.00           O
ATOM   1681  C1'   U B  17      44.410  38.830  60.630  1.00  0.00           C
ATOM   1682  H1'   U B  17      44.890  39.220  59.730  1.00  0.00           H
ATOM   1683  N1    U B  17      42.940  38.830  60.460  1.00  0.00           N
ATOM   1684  C6    U B  17      42.150  37.740  60.660  1.00  0.00           C
ATOM   1685  H6    U B  17      42.600  36.920  61.200  1.00  0.00           H
ATOM   1686  C5    U B  17      40.880  37.670  60.200  1.00  0.00           C
ATOM   1687  H5    U B  17      40.200  36.840  60.340  1.00  0.00           H
ATOM   1688  C4    U B  17      40.280  38.840  59.600  1.00  0.00           C
ATOM   1689  O4    U B  17      39.130  38.910  59.160  1.00  0.00           O
ATOM   1690  N3    U B  17      41.080  39.970  59.680  1.00  0.00           N
ATOM   1691  H3    U B  17      40.580  40.820  59.430  1.00  0.00           H
ATOM   1692  C2    U B  17      42.410  40.040  60.070  1.00  0.00           C
ATOM   1693  O2    U B  17      42.970  41.130  60.100  1.00  0.00           O
ATOM   1694  C3'   U B  17      45.040  38.320  62.910  1.00  0.00           C
ATOM   1695  H3'   U B  17      44.020  37.990  63.110  1.00  0.00           H
ATOM   1696  C2'   U B  17      44.850  39.480  61.930  1.00  0.00           C
ATOM   1697 1H2'   U B  17      44.130  40.210  62.300  1.00  0.00           H
ATOM   1698  O2'   U B  17      46.030  40.190  61.640  1.00  0.00           O
ATOM   1699 2HO'   U B  17      46.490  39.650  61.000  1.00  0.00           H
ATOM   1700  O3'   U B  17      45.870  38.660  64.000  1.00  0.00           O
ATOM   1701  P     C B  18      45.220  38.920  65.450  1.00  0.00           P
ATOM   1702  O1P   C B  18      46.310  39.060  66.440  1.00  0.00           O
ATOM   1703  O2P   C B  18      44.250  37.820  65.650  1.00  0.00           O
ATOM   1704  O5'   C B  18      44.480  40.340  65.310  1.00  0.00           O
ATOM   1705  C5'   C B  18      45.310  41.470  65.140  1.00  0.00           C
ATOM   1706 1H5'   C B  18      46.040  41.370  64.340  1.00  0.00           H
ATOM   1707 2H5'   C B  18      45.910  41.710  66.020  1.00  0.00           H
ATOM   1708  C4'   C B  18      44.510  42.710  64.750  1.00  0.00           C
ATOM   1709  H4'   C B  18      45.230  43.530  64.660  1.00  0.00           H
ATOM   1710  O4'   C B  18      43.840  42.610  63.520  1.00  0.00           O
ATOM   1711  C1'   C B  18      42.720  43.460  63.510  1.00  0.00           C
ATOM   1712  H1'   C B  18      42.710  44.280  62.780  1.00  0.00           H
ATOM   1713  N1    C B  18      41.490  42.750  63.110  1.00  0.00           N
ATOM   1714  C6    C B  18      41.340  41.420  63.380  1.00  0.00           C
ATOM   1715  H6    C B  18      42.090  40.860  63.920  1.00  0.00           H
ATOM   1716  C5    C B  18      40.270  40.750  62.900  1.00  0.00           C
ATOM   1717  H5    C B  18      40.180  39.710  63.170  1.00  0.00           H
ATOM   1718  C4    C B  18      39.350  41.530  62.130  1.00  0.00           C
ATOM   1719  N4    C B  18      38.320  40.940  61.510  1.00  0.00           N
ATOM   1720  H41   C B  18      38.330  39.930  61.500  1.00  0.00           H
ATOM   1721  H42   C B  18      37.660  41.470  60.950  1.00  0.00           H
ATOM   1722  N3    C B  18      39.520  42.830  61.840  1.00  0.00           N
ATOM   1723  C2    C B  18      40.590  43.480  62.350  1.00  0.00           C
ATOM   1724  O2    C B  18      40.720  44.680  62.110  1.00  0.00           O
ATOM   1725  C3'   C B  18      43.480  43.100  65.800  1.00  0.00           C
ATOM   1726  H3'   C B  18      42.920  42.170  65.930  1.00  0.00           H
ATOM   1727  C2'   C B  18      42.550  43.960  64.940  1.00  0.00           C
ATOM   1728 1H2'   C B  18      41.540  43.860  65.350  1.00  0.00           H
ATOM   1729  O2'   C B  18      43.020  45.280  64.890  1.00  0.00           O
ATOM   1730 2HO'   C B  18      43.010  45.580  65.800  1.00  0.00           H
ATOM   1731  O3'   C B  18      44.000  43.760  66.930  1.00  0.00           O
ATOM   1732  P     C B  19      43.140  44.050  68.260  1.00  0.00           P
ATOM   1733  O1P   C B  19      44.160  44.550  69.210  1.00  0.00           O
ATOM   1734  O2P   C B  19      42.330  42.870  68.620  1.00  0.00           O
ATOM   1735  O5'   C B  19      42.100  45.190  67.790  1.00  0.00           O
ATOM   1736  C5'   C B  19      42.030  46.520  68.270  1.00  0.00           C
ATOM   1737 1H5'   C B  19      43.020  46.950  68.140  1.00  0.00           H
ATOM   1738 2H5'   C B  19      41.790  46.450  69.330  1.00  0.00           H
ATOM   1739  C4'   C B  19      41.020  47.240  67.380  1.00  0.00           C
ATOM   1740  H4'   C B  19      41.310  48.280  67.240  1.00  0.00           H
ATOM   1741  O4'   C B  19      40.740  46.750  66.090  1.00  0.00           O
ATOM   1742  C1'   C B  19      39.410  47.100  65.780  1.00  0.00           C
ATOM   1743  H1'   C B  19      39.370  47.890  65.030  1.00  0.00           H
ATOM   1744  N1    C B  19      38.750  45.870  65.300  1.00  0.00           N
ATOM   1745  C6    C B  19      38.970  44.660  65.880  1.00  0.00           C
ATOM   1746  H6    C B  19      39.750  44.610  66.620  1.00  0.00           H
ATOM   1747  C5    C B  19      38.370  43.560  65.370  1.00  0.00           C
ATOM   1748  H5    C B  19      38.560  42.610  65.860  1.00  0.00           H
ATOM   1749  C4    C B  19      37.350  43.740  64.380  1.00  0.00           C
ATOM   1750  N4    C B  19      36.540  42.730  64.040  1.00  0.00           N
ATOM   1751  H41   C B  19      36.580  41.810  64.450  1.00  0.00           H
ATOM   1752  H42   C B  19      35.910  42.900  63.270  1.00  0.00           H
ATOM   1753  N3    C B  19      36.990  44.940  63.910  1.00  0.00           N
ATOM   1754  C2    C B  19      37.760  45.970  64.340  1.00  0.00           C
ATOM   1755  O2    C B  19      37.440  47.070  63.880  1.00  0.00           O
ATOM   1756  C3'   C B  19      39.680  47.340  68.110  1.00  0.00           C
ATOM   1757  H3'   C B  19      39.510  46.360  68.560  1.00  0.00           H
ATOM   1758  C2'   C B  19      38.680  47.650  67.000  1.00  0.00           C
ATOM   1759 1H2'   C B  19      37.760  47.090  67.130  1.00  0.00           H
ATOM   1760  O2'   C B  19      38.530  49.020  66.710  1.00  0.00           O
ATOM   1761 2HO'   C B  19      38.630  49.560  67.500  1.00  0.00           H
ATOM   1762  O3'   C B  19      39.750  48.250  69.190  1.00  0.00           O
ATOM   1763  P     U B  20      38.610  48.210  70.330  1.00  0.00           P
ATOM   1764  O1P   U B  20      39.030  49.200  71.350  1.00  0.00           O
ATOM   1765  O2P   U B  20      38.390  46.790  70.710  1.00  0.00           O
ATOM   1766  O5'   U B  20      37.270  48.790  69.650  1.00  0.00           O
ATOM   1767  C5'   U B  20      36.160  48.020  69.240  1.00  0.00           C
ATOM   1768 1H5'   U B  20      35.400  47.920  70.010  1.00  0.00           H
ATOM   1769 2H5'   U B  20      36.630  47.060  69.050  1.00  0.00           H
ATOM   1770  C4'   U B  20      35.460  48.530  67.980  1.00  0.00           C
ATOM   1771  H4'   U B  20      36.120  49.320  67.620  1.00  0.00           H
ATOM   1772  O4'   U B  20      35.340  47.530  66.990  1.00  0.00           O
ATOM   1773  C1'   U B  20      34.020  47.040  66.910  1.00  0.00           C
ATOM   1774  H1'   U B  20      33.540  47.440  66.020  1.00  0.00           H
ATOM   1775  N1    U B  20      33.910  45.580  67.010  1.00  0.00           N
ATOM   1776  C6    U B  20      34.880  44.800  67.600  1.00  0.00           C
ATOM   1777  H6    U B  20      35.610  45.280  68.230  1.00  0.00           H
ATOM   1778  C5    U B  20      34.890  43.460  67.520  1.00  0.00           C
ATOM   1779  H5    U B  20      35.700  42.960  68.030  1.00  0.00           H
ATOM   1780  C4    U B  20      33.880  42.750  66.770  1.00  0.00           C
ATOM   1781  O4    U B  20      33.900  41.570  66.400  1.00  0.00           O
ATOM   1782  N3    U B  20      32.910  43.580  66.220  1.00  0.00           N
ATOM   1783  H3    U B  20      32.060  43.100  65.970  1.00  0.00           H
ATOM   1784  C2    U B  20      32.840  44.950  66.400  1.00  0.00           C
ATOM   1785  O2    U B  20      31.820  45.490  65.970  1.00  0.00           O
ATOM   1786  C3'   U B  20      34.020  49.000  68.160  1.00  0.00           C
ATOM   1787  H3'   U B  20      33.760  49.410  69.140  1.00  0.00           H
ATOM   1788  C2'   U B  20      33.300  47.660  68.110  1.00  0.00           C
ATOM   1789 1H2'   U B  20      33.400  47.160  69.070  1.00  0.00           H
ATOM   1790  O2'   U B  20      31.940  47.900  67.820  1.00  0.00           O
ATOM   1791 2HO'   U B  20      31.880  48.520  67.090  1.00  0.00           H
ATOM   1792  O3'   U B  20      33.630  49.890  67.130  1.00  0.00           O
ATOM   1793  P     U B  21      33.660  51.460  67.480  1.00  0.00           P
ATOM   1794  O1P   U B  21      33.230  52.140  66.240  1.00  0.00           O
ATOM   1795  O2P   U B  21      34.940  51.710  68.180  1.00  0.00           O
ATOM   1796  O5'   U B  21      32.510  51.430  68.600  1.00  0.00           O
ATOM   1797  C5'   U B  21      31.130  51.290  68.340  1.00  0.00           C
ATOM   1798 1H5'   U B  21      30.910  50.320  67.870  1.00  0.00           H
ATOM   1799 2H5'   U B  21      30.880  52.090  67.640  1.00  0.00           H
ATOM   1800  C4'   U B  21      30.210  51.450  69.540  1.00  0.00           C
ATOM   1801  H4'   U B  21      30.540  50.750  70.310  1.00  0.00           H
ATOM   1802  O4'   U B  21      30.240  52.830  69.870  1.00  0.00           O
ATOM   1803  C1'   U B  21      28.930  53.290  69.670  1.00  0.00           C
ATOM   1804  H1'   U B  21      28.380  53.190  70.610  1.00  0.00           H
ATOM   1805  N1    U B  21      28.800  54.690  69.220  1.00  0.00           N
ATOM   1806  C6    U B  21      27.930  55.480  69.920  1.00  0.00           C
ATOM   1807  H6    U B  21      27.510  55.070  70.830  1.00  0.00           H
ATOM   1808  C5    U B  21      27.790  56.790  69.630  1.00  0.00           C
ATOM   1809  H5    U B  21      27.120  57.430  70.190  1.00  0.00           H
ATOM   1810  C4    U B  21      28.450  57.390  68.490  1.00  0.00           C
ATOM   1811  O4    U B  21      28.250  58.530  68.060  1.00  0.00           O
ATOM   1812  N3    U B  21      29.220  56.490  67.770  1.00  0.00           N
ATOM   1813  H3    U B  21      29.630  56.890  66.950  1.00  0.00           H
ATOM   1814  C2    U B  21      29.400  55.140  68.060  1.00  0.00           C
ATOM   1815  O2    U B  21      30.120  54.470  67.320  1.00  0.00           O
ATOM   1816  C3'   U B  21      28.760  51.040  69.330  1.00  0.00           C
ATOM   1817  H3'   U B  21      28.780  50.230  68.600  1.00  0.00           H
ATOM   1818  C2'   U B  21      28.260  52.330  68.700  1.00  0.00           C
ATOM   1819 1H2'   U B  21      28.630  52.430  67.670  1.00  0.00           H
ATOM   1820  O2'   U B  21      26.870  52.530  68.550  1.00  0.00           O
ATOM   1821 2HO'   U B  21      26.430  51.790  68.970  1.00  0.00           H
ATOM   1822  O3'   U B  21      27.970  50.700  70.450  1.00  0.00           O
ATOM   1823  P     C B  22      26.650  49.770  70.390  1.00  0.00           P
ATOM   1824  O1P   C B  22      25.680  50.350  69.440  1.00  0.00           O
ATOM   1825  O2P   C B  22      26.240  49.540  71.790  1.00  0.00           O
ATOM   1826  O5'   C B  22      27.220  48.390  69.790  1.00  0.00           O
ATOM   1827  C5'   C B  22      27.110  48.060  68.420  1.00  0.00           C
ATOM   1828 1H5'   C B  22      27.670  48.750  67.780  1.00  0.00           H
ATOM   1829 2H5'   C B  22      26.060  48.060  68.130  1.00  0.00           H
ATOM   1830  C4'   C B  22      27.420  46.590  68.180  1.00  0.00           C
ATOM   1831  H4'   C B  22      27.140  46.240  67.190  1.00  0.00           H
ATOM   1832  O4'   C B  22      28.780  46.310  68.410  1.00  0.00           O
ATOM   1833  C1'   C B  22      28.970  45.310  69.390  1.00  0.00           C
ATOM   1834  H1'   C B  22      29.020  44.330  68.930  1.00  0.00           H
ATOM   1835  N1    C B  22      30.240  45.570  70.090  1.00  0.00           N
ATOM   1836  C6    C B  22      30.420  46.730  70.790  1.00  0.00           C
ATOM   1837  H6    C B  22      29.640  47.480  70.760  1.00  0.00           H
ATOM   1838  C5    C B  22      31.610  46.940  71.400  1.00  0.00           C
ATOM   1839  H5    C B  22      31.780  47.910  71.850  1.00  0.00           H
ATOM   1840  C4    C B  22      32.620  45.930  71.320  1.00  0.00           C
ATOM   1841  N4    C B  22      33.830  46.070  71.880  1.00  0.00           N
ATOM   1842  H41   C B  22      33.890  46.820  72.560  1.00  0.00           H
ATOM   1843  H42   C B  22      34.500  45.350  71.680  1.00  0.00           H
ATOM   1844  N3    C B  22      32.500  44.900  70.470  1.00  0.00           N
ATOM   1845  C2    C B  22      31.330  44.780  69.790  1.00  0.00           C
ATOM   1846  O2    C B  22      31.240  43.800  69.050  1.00  0.00           O
ATOM   1847  C3'   C B  22      26.630  45.730  69.170  1.00  0.00           C
ATOM   1848  H3'   C B  22      25.800  46.320  69.540  1.00  0.00           H
ATOM   1849  C2'   C B  22      27.690  45.350  70.210  1.00  0.00           C
ATOM   1850 1H2'   C B  22      27.720  46.140  70.960  1.00  0.00           H
ATOM   1851  O2'   C B  22      27.410  44.090  70.790  1.00  0.00           O
ATOM   1852 2HO'   C B  22      26.660  43.780  70.280  1.00  0.00           H
ATOM   1853  O3'   C B  22      26.210  44.550  68.520  1.00  0.00           O
ATOM   1854  P     G B  23      24.630  44.290  68.300  1.00  0.00           P
ATOM   1855  O1P   G B  23      23.980  44.470  69.620  1.00  0.00           O
ATOM   1856  O2P   G B  23      24.560  42.950  67.670  1.00  0.00           O
ATOM   1857  O5'   G B  23      24.120  45.430  67.300  1.00  0.00           O
ATOM   1858  C5'   G B  23      24.550  45.550  65.960  1.00  0.00           C
ATOM   1859 1H5'   G B  23      24.080  44.720  65.440  1.00  0.00           H
ATOM   1860 2H5'   G B  23      25.640  45.500  65.970  1.00  0.00           H
ATOM   1861  C4'   G B  23      24.170  46.860  65.270  1.00  0.00           C
ATOM   1862  H4'   G B  23      23.080  46.960  65.320  1.00  0.00           H
ATOM   1863  O4'   G B  23      24.820  47.920  65.930  1.00  0.00           O
ATOM   1864  C1'   G B  23      25.050  49.030  65.090  1.00  0.00           C
ATOM   1865  H1'   G B  23      24.290  49.780  65.290  1.00  0.00           H
ATOM   1866  N9    G B  23      26.450  49.510  65.140  1.00  0.00           N
ATOM   1867  C8    G B  23      26.900  50.760  65.510  1.00  0.00           C
ATOM   1868  H8    G B  23      26.250  51.560  65.840  1.00  0.00           H
ATOM   1869  N7    G B  23      28.190  50.800  65.640  1.00  0.00           N
ATOM   1870  C5    G B  23      28.640  49.510  65.380  1.00  0.00           C
ATOM   1871  C6    G B  23      29.940  48.940  65.320  1.00  0.00           C
ATOM   1872  O6    G B  23      30.980  49.590  65.320  1.00  0.00           O
ATOM   1873  N1    G B  23      30.010  47.560  65.290  1.00  0.00           N
ATOM   1874  H1    G B  23      30.920  47.120  65.280  1.00  0.00           H
ATOM   1875  C2    G B  23      28.860  46.830  65.090  1.00  0.00           C
ATOM   1876  N2    G B  23      29.080  45.510  65.190  1.00  0.00           N
ATOM   1877  H21   G B  23      29.980  45.160  65.460  1.00  0.00           H
ATOM   1878  H22   G B  23      28.300  44.900  65.010  1.00  0.00           H
ATOM   1879  N3    G B  23      27.620  47.350  65.120  1.00  0.00           N
ATOM   1880  C4    G B  23      27.540  48.690  65.290  1.00  0.00           C
ATOM   1881  C3'   G B  23      24.610  47.020  63.820  1.00  0.00           C
ATOM   1882  H3'   G B  23      25.590  46.550  63.690  1.00  0.00           H
ATOM   1883  C2'   G B  23      24.720  48.530  63.690  1.00  0.00           C
ATOM   1884 1H2'   G B  23      25.500  48.850  63.010  1.00  0.00           H
ATOM   1885  O2'   G B  23      23.520  49.220  63.400  1.00  0.00           O
ATOM   1886 2HO'   G B  23      23.260  48.830  62.560  1.00  0.00           H
ATOM   1887  O3'   G B  23      23.760  46.450  62.850  1.00  0.00           O
ATOM   1888  P     G B  24      23.960  46.750  61.280  1.00  0.00           P
ATOM   1889  O1P   G B  24      23.130  47.940  60.980  1.00  0.00           O
ATOM   1890  O2P   G B  24      23.680  45.540  60.490  1.00  0.00           O
ATOM   1891  O5'   G B  24      25.510  47.120  61.090  1.00  0.00           O
ATOM   1892  C5'   G B  24      26.520  46.220  60.680  1.00  0.00           C
ATOM   1893 1H5'   G B  24      26.370  45.850  59.670  1.00  0.00           H
ATOM   1894 2H5'   G B  24      26.640  45.380  61.370  1.00  0.00           H
ATOM   1895  C4'   G B  24      27.800  47.000  60.920  1.00  0.00           C
ATOM   1896  H4'   G B  24      27.510  48.050  60.970  1.00  0.00           H
ATOM   1897  O4'   G B  24      28.520  46.770  62.110  1.00  0.00           O
ATOM   1898  C1'   G B  24      29.880  46.940  61.790  1.00  0.00           C
ATOM   1899  H1'   G B  24      30.150  47.640  62.580  1.00  0.00           H
ATOM   1900  N9    G B  24      30.560  45.650  62.030  1.00  0.00           N
ATOM   1901  C8    G B  24      30.120  44.360  62.040  1.00  0.00           C
ATOM   1902  H8    G B  24      29.190  44.040  61.580  1.00  0.00           H
ATOM   1903  N7    G B  24      31.030  43.460  62.270  1.00  0.00           N
ATOM   1904  C5    G B  24      32.160  44.250  62.470  1.00  0.00           C
ATOM   1905  C6    G B  24      33.480  43.920  62.870  1.00  0.00           C
ATOM   1906  O6    G B  24      33.920  42.780  63.020  1.00  0.00           O
ATOM   1907  N1    G B  24      34.330  45.000  63.080  1.00  0.00           N
ATOM   1908  H1    G B  24      35.310  44.820  63.260  1.00  0.00           H
ATOM   1909  C2    G B  24      33.890  46.310  63.020  1.00  0.00           C
ATOM   1910  N2    G B  24      34.790  47.240  63.380  1.00  0.00           N
ATOM   1911  H21   G B  24      35.750  46.990  63.590  1.00  0.00           H
ATOM   1912  H22   G B  24      34.260  48.060  63.630  1.00  0.00           H
ATOM   1913  N3    G B  24      32.650  46.660  62.660  1.00  0.00           N
ATOM   1914  C4    G B  24      31.900  45.580  62.320  1.00  0.00           C
ATOM   1915  C3'   G B  24      28.820  46.870  59.790  1.00  0.00           C
ATOM   1916  H3'   G B  24      29.020  45.810  59.620  1.00  0.00           H
ATOM   1917  C2'   G B  24      30.120  47.420  60.360  1.00  0.00           C
ATOM   1918 1H2'   G B  24      31.010  47.020  59.880  1.00  0.00           H
ATOM   1919  O2'   G B  24      30.220  48.830  60.410  1.00  0.00           O
ATOM   1920 2HO'   G B  24      29.700  49.100  59.640  1.00  0.00           H
ATOM   1921  O3'   G B  24      28.450  47.560  58.620  1.00  0.00           O
ATOM   1922  P     G B  25      29.130  46.980  57.280  1.00  0.00           P
ATOM   1923  O1P   G B  25      28.660  47.770  56.110  1.00  0.00           O
ATOM   1924  O2P   G B  25      29.010  45.510  57.310  1.00  0.00           O
ATOM   1925  O5'   G B  25      30.700  47.300  57.460  1.00  0.00           O
ATOM   1926  C5'   G B  25      31.130  48.610  57.180  1.00  0.00           C
ATOM   1927 1H5'   G B  25      30.400  49.290  57.640  1.00  0.00           H
ATOM   1928 2H5'   G B  25      31.150  48.760  56.100  1.00  0.00           H
ATOM   1929  C4'   G B  25      32.530  48.970  57.670  1.00  0.00           C
ATOM   1930  H4'   G B  25      32.580  50.040  57.440  1.00  0.00           H
ATOM   1931  O4'   G B  25      32.770  48.590  59.000  1.00  0.00           O
ATOM   1932  C1'   G B  25      34.070  48.060  59.190  1.00  0.00           C
ATOM   1933  H1'   G B  25      34.530  48.530  60.060  1.00  0.00           H
ATOM   1934  N9    G B  25      34.220  46.610  59.430  1.00  0.00           N
ATOM   1935  C8    G B  25      33.320  45.600  59.260  1.00  0.00           C
ATOM   1936  H8    G B  25      32.280  45.750  58.990  1.00  0.00           H
ATOM   1937  N7    G B  25      33.800  44.400  59.440  1.00  0.00           N
ATOM   1938  C5    G B  25      35.110  44.650  59.840  1.00  0.00           C
ATOM   1939  C6    G B  25      36.140  43.740  60.190  1.00  0.00           C
ATOM   1940  O6    G B  25      36.090  42.520  60.340  1.00  0.00           O
ATOM   1941  N1    G B  25      37.330  44.360  60.550  1.00  0.00           N
ATOM   1942  H1    G B  25      37.990  43.780  61.050  1.00  0.00           H
ATOM   1943  C2    G B  25      37.530  45.720  60.410  1.00  0.00           C
ATOM   1944  N2    G B  25      38.750  46.180  60.750  1.00  0.00           N
ATOM   1945  H21   G B  25      39.410  45.550  61.170  1.00  0.00           H
ATOM   1946  H22   G B  25      38.850  47.160  60.980  1.00  0.00           H
ATOM   1947  N3    G B  25      36.600  46.580  59.990  1.00  0.00           N
ATOM   1948  C4    G B  25      35.390  45.990  59.790  1.00  0.00           C
ATOM   1949  C3'   G B  25      33.700  48.360  56.900  1.00  0.00           C
ATOM   1950  H3'   G B  25      33.580  47.300  56.650  1.00  0.00           H
ATOM   1951  C2'   G B  25      34.820  48.470  57.930  1.00  0.00           C
ATOM   1952 1H2'   G B  25      35.620  47.760  57.750  1.00  0.00           H
ATOM   1953  O2'   G B  25      35.320  49.790  57.980  1.00  0.00           O
ATOM   1954 2HO'   G B  25      35.930  49.940  57.250  1.00  0.00           H
ATOM   1955  O3'   G B  25      33.960  49.100  55.730  1.00  0.00           O
ATOM   1956  P     A B  26      34.710  48.380  54.490  1.00  0.00           P
ATOM   1957  O1P   A B  26      34.820  49.370  53.400  1.00  0.00           O
ATOM   1958  O2P   A B  26      34.150  47.030  54.250  1.00  0.00           O
ATOM   1959  O5'   A B  26      36.200  48.200  55.070  1.00  0.00           O
ATOM   1960  C5'   A B  26      37.090  49.280  55.220  1.00  0.00           C
ATOM   1961 1H5'   A B  26      36.610  49.970  55.910  1.00  0.00           H
ATOM   1962 2H5'   A B  26      37.200  49.820  54.280  1.00  0.00           H
ATOM   1963  C4'   A B  26      38.480  48.820  55.660  1.00  0.00           C
ATOM   1964  H4'   A B  26      39.120  49.690  55.780  1.00  0.00           H
ATOM   1965  O4'   A B  26      38.320  48.160  56.900  1.00  0.00           O
ATOM   1966  C1'   A B  26      39.370  47.240  57.040  1.00  0.00           C
ATOM   1967  H1'   A B  26      40.030  47.540  57.860  1.00  0.00           H
ATOM   1968  N9    A B  26      38.750  45.910  57.170  1.00  0.00           N
ATOM   1969  C8    A B  26      37.470  45.520  56.850  1.00  0.00           C
ATOM   1970  H8    A B  26      36.640  46.130  56.510  1.00  0.00           H
ATOM   1971  N7    A B  26      37.210  44.250  56.980  1.00  0.00           N
ATOM   1972  C5    A B  26      38.410  43.800  57.520  1.00  0.00           C
ATOM   1973  C6    A B  26      38.880  42.520  57.870  1.00  0.00           C
ATOM   1974  N6    A B  26      38.180  41.400  57.690  1.00  0.00           N
ATOM   1975  H61   A B  26      37.210  41.550  57.450  1.00  0.00           H
ATOM   1976  H62   A B  26      38.590  40.510  57.940  1.00  0.00           H
ATOM   1977  N1    A B  26      40.100  42.310  58.380  1.00  0.00           N
ATOM   1978  C2    A B  26      40.830  43.410  58.490  1.00  0.00           C
ATOM   1979  H2    A B  26      41.830  43.150  58.810  1.00  0.00           H
ATOM   1980  N3    A B  26      40.550  44.690  58.310  1.00  0.00           N
ATOM   1981  C4    A B  26      39.330  44.790  57.710  1.00  0.00           C
ATOM   1982  C3'   A B  26      39.230  47.840  54.770  1.00  0.00           C
ATOM   1983  H3'   A B  26      38.610  47.040  54.350  1.00  0.00           H
ATOM   1984  C2'   A B  26      40.240  47.340  55.790  1.00  0.00           C
ATOM   1985 1H2'   A B  26      40.740  46.390  55.600  1.00  0.00           H
ATOM   1986  O2'   A B  26      41.250  48.290  56.090  1.00  0.00           O
ATOM   1987 2HO'   A B  26      41.530  48.700  55.260  1.00  0.00           H
ATOM   1988  O3'   A B  26      39.940  48.520  53.760  1.00  0.00           O
ATOM   1989  P     U B  27      40.030  47.950  52.250  1.00  0.00           P
ATOM   1990  O1P   U B  27      40.470  49.130  51.480  1.00  0.00           O
ATOM   1991  O2P   U B  27      38.750  47.250  51.970  1.00  0.00           O
ATOM   1992  O5'   U B  27      41.160  46.830  52.480  1.00  0.00           O
ATOM   1993  C5'   U B  27      42.420  47.190  53.020  1.00  0.00           C
ATOM   1994 1H5'   U B  27      42.280  47.740  53.950  1.00  0.00           H
ATOM   1995 2H5'   U B  27      42.960  47.840  52.340  1.00  0.00           H
ATOM   1996  C4'   U B  27      43.160  45.930  53.450  1.00  0.00           C
ATOM   1997  H4'   U B  27      44.180  46.250  53.690  1.00  0.00           H
ATOM   1998  O4'   U B  27      42.470  45.220  54.450  1.00  0.00           O
ATOM   1999  C1'   U B  27      43.070  43.950  54.610  1.00  0.00           C
ATOM   2000  H1'   U B  27      43.740  44.030  55.460  1.00  0.00           H
ATOM   2001  N1    U B  27      42.130  42.830  54.760  1.00  0.00           N
ATOM   2002  C6    U B  27      40.940  42.900  54.110  1.00  0.00           C
ATOM   2003  H6    U B  27      40.690  43.810  53.570  1.00  0.00           H
ATOM   2004  C5    U B  27      40.000  41.950  54.300  1.00  0.00           C
ATOM   2005  H5    U B  27      39.000  41.980  53.900  1.00  0.00           H
ATOM   2006  C4    U B  27      40.270  40.780  55.100  1.00  0.00           C
ATOM   2007  O4    U B  27      39.520  39.850  55.390  1.00  0.00           O
ATOM   2008  N3    U B  27      41.530  40.760  55.680  1.00  0.00           N
ATOM   2009  H3    U B  27      41.690  40.070  56.410  1.00  0.00           H
ATOM   2010  C2    U B  27      42.470  41.780  55.600  1.00  0.00           C
ATOM   2011  O2    U B  27      43.510  41.690  56.240  1.00  0.00           O
ATOM   2012  C3'   U B  27      43.470  44.840  52.440  1.00  0.00           C
ATOM   2013  H3'   U B  27      42.550  44.520  51.950  1.00  0.00           H
ATOM   2014  C2'   U B  27      43.980  43.760  53.390  1.00  0.00           C
ATOM   2015 1H2'   U B  27      43.790  42.830  52.850  1.00  0.00           H
ATOM   2016  O2'   U B  27      45.330  43.810  53.780  1.00  0.00           O
ATOM   2017 2HO'   U B  27      45.840  43.370  53.090  1.00  0.00           H
ATOM   2018  O3'   U B  27      44.510  45.300  51.600  1.00  0.00           O
ATOM   2019  P     C B  28      45.160  44.470  50.390  1.00  0.00           P
ATOM   2020  O1P   C B  28      45.960  45.430  49.600  1.00  0.00           O
ATOM   2021  O2P   C B  28      44.080  43.680  49.770  1.00  0.00           O
ATOM   2022  O5'   C B  28      46.120  43.390  51.090  1.00  0.00           O
ATOM   2023  C5'   C B  28      47.450  43.750  51.410  1.00  0.00           C
ATOM   2024 1H5'   C B  28      47.420  44.640  52.030  1.00  0.00           H
ATOM   2025 2H5'   C B  28      48.050  43.990  50.530  1.00  0.00           H
ATOM   2026  C4'   C B  28      48.180  42.620  52.130  1.00  0.00           C
ATOM   2027  H4'   C B  28      49.170  42.940  52.450  1.00  0.00           H
ATOM   2028  O4'   C B  28      47.340  42.050  53.110  1.00  0.00           O
ATOM   2029  C1'   C B  28      47.410  40.640  53.080  1.00  0.00           C
ATOM   2030  H1'   C B  28      48.010  40.340  53.930  1.00  0.00           H
ATOM   2031  N1    C B  28      46.100  39.960  53.020  1.00  0.00           N
ATOM   2032  C6    C B  28      45.230  40.240  52.010  1.00  0.00           C
ATOM   2033  H6    C B  28      45.590  40.910  51.240  1.00  0.00           H
ATOM   2034  C5    C B  28      43.990  39.710  51.980  1.00  0.00           C
ATOM   2035  H5    C B  28      43.330  40.020  51.180  1.00  0.00           H
ATOM   2036  C4    C B  28      43.610  38.850  53.050  1.00  0.00           C
ATOM   2037  N4    C B  28      42.410  38.240  53.050  1.00  0.00           N
ATOM   2038  H41   C B  28      41.630  38.590  52.520  1.00  0.00           H
ATOM   2039  H42   C B  28      42.070  37.700  53.830  1.00  0.00           H
ATOM   2040  N3    C B  28      44.480  38.500  54.010  1.00  0.00           N
ATOM   2041  C2    C B  28      45.700  39.090  54.030  1.00  0.00           C
ATOM   2042  O2    C B  28      46.450  38.810  54.960  1.00  0.00           O
ATOM   2043  C3'   C B  28      48.490  41.500  51.130  1.00  0.00           C
ATOM   2044  H3'   C B  28      47.840  41.460  50.250  1.00  0.00           H
ATOM   2045  C2'   C B  28      48.380  40.240  51.970  1.00  0.00           C
ATOM   2046 1H2'   C B  28      47.940  39.430  51.380  1.00  0.00           H
ATOM   2047  O2'   C B  28      49.580  39.780  52.560  1.00  0.00           O
ATOM   2048 2HO'   C B  28      50.290  40.010  51.960  1.00  0.00           H
ATOM   2049  O3'   C B  28      49.830  41.630  50.710  1.00  0.00           O
ATOM   2050  P     C B  29      50.290  41.330  49.190  1.00  0.00           P
ATOM   2051  O1P   C B  29      51.740  41.580  49.010  1.00  0.00           O
ATOM   2052  O2P   C B  29      49.270  41.970  48.340  1.00  0.00           O
ATOM   2053  O5'   C B  29      50.020  39.740  49.160  1.00  0.00           O
ATOM   2054  C5'   C B  29      50.970  38.890  49.760  1.00  0.00           C
ATOM   2055 1H5'   C B  29      50.930  39.160  50.810  1.00  0.00           H
ATOM   2056 2H5'   C B  29      51.970  38.950  49.320  1.00  0.00           H
ATOM   2057  C4'   C B  29      50.460  37.450  49.750  1.00  0.00           C
ATOM   2058  H4'   C B  29      51.210  36.890  50.290  1.00  0.00           H
ATOM   2059  O4'   C B  29      49.240  37.400  50.450  1.00  0.00           O
ATOM   2060  C1'   C B  29      48.470  36.360  49.890  1.00  0.00           C
ATOM   2061  H1'   C B  29      48.810  35.490  50.440  1.00  0.00           H
ATOM   2062  N1    C B  29      47.020  36.610  50.060  1.00  0.00           N
ATOM   2063  C6    C B  29      46.400  37.690  49.490  1.00  0.00           C
ATOM   2064  H6    C B  29      47.010  38.460  49.030  1.00  0.00           H
ATOM   2065  C5    C B  29      45.060  37.810  49.560  1.00  0.00           C
ATOM   2066  H5    C B  29      44.510  38.560  49.010  1.00  0.00           H
ATOM   2067  C4    C B  29      44.360  36.690  50.110  1.00  0.00           C
ATOM   2068  N4    C B  29      43.030  36.760  49.990  1.00  0.00           N
ATOM   2069  H41   C B  29      42.630  37.610  49.640  1.00  0.00           H
ATOM   2070  H42   C B  29      42.430  36.030  50.360  1.00  0.00           H
ATOM   2071  N3    C B  29      44.960  35.670  50.740  1.00  0.00           N
ATOM   2072  C2    C B  29      46.320  35.620  50.710  1.00  0.00           C
ATOM   2073  O2    C B  29      46.870  34.720  51.330  1.00  0.00           O
ATOM   2074  C3'   C B  29      50.260  37.000  48.300  1.00  0.00           C
ATOM   2075  H3'   C B  29      50.070  37.890  47.710  1.00  0.00           H
ATOM   2076  C2'   C B  29      48.960  36.220  48.450  1.00  0.00           C
ATOM   2077 1H2'   C B  29      48.260  36.580  47.700  1.00  0.00           H
ATOM   2078  O2'   C B  29      48.980  34.830  48.210  1.00  0.00           O
ATOM   2079 2HO'   C B  29      49.270  34.640  47.310  1.00  0.00           H
ATOM   2080  O3'   C B  29      51.340  36.210  47.860  1.00  0.00           O
ATOM   2081  P     C B  30      51.430  35.860  46.290  1.00  0.00           P
ATOM   2082  O1P   C B  30      52.820  35.410  46.050  1.00  0.00           O
ATOM   2083  O2P   C B  30      50.910  37.030  45.530  1.00  0.00           O
ATOM   2084  O5'   C B  30      50.450  34.650  45.870  1.00  0.00           O
ATOM   2085  C5'   C B  30      50.790  33.290  46.040  1.00  0.00           C
ATOM   2086 1H5'   C B  30      51.060  33.210  47.090  1.00  0.00           H
ATOM   2087 2H5'   C B  30      51.630  32.910  45.460  1.00  0.00           H
ATOM   2088  C4'   C B  30      49.640  32.360  45.660  1.00  0.00           C
ATOM   2089  H4'   C B  30      49.950  31.340  45.890  1.00  0.00           H
ATOM   2090  O4'   C B  30      48.470  32.700  46.370  1.00  0.00           O
ATOM   2091  C1'   C B  30      47.330  32.130  45.780  1.00  0.00           C
ATOM   2092  H1'   C B  30      47.050  31.180  46.240  1.00  0.00           H
ATOM   2093  N1    C B  30      46.280  33.160  45.950  1.00  0.00           N
ATOM   2094  C6    C B  30      46.520  34.500  45.940  1.00  0.00           C
ATOM   2095  H6    C B  30      47.490  34.910  45.680  1.00  0.00           H
ATOM   2096  C5    C B  30      45.550  35.410  46.200  1.00  0.00           C
ATOM   2097  H5    C B  30      45.890  36.440  46.270  1.00  0.00           H
ATOM   2098  C4    C B  30      44.240  34.890  46.460  1.00  0.00           C
ATOM   2099  N4    C B  30      43.240  35.760  46.640  1.00  0.00           N
ATOM   2100  H41   C B  30      43.420  36.750  46.660  1.00  0.00           H
ATOM   2101  H42   C B  30      42.310  35.380  46.750  1.00  0.00           H
ATOM   2102  N3    C B  30      43.960  33.580  46.390  1.00  0.00           N
ATOM   2103  C2    C B  30      44.970  32.730  46.080  1.00  0.00           C
ATOM   2104  O2    C B  30      44.700  31.560  45.820  1.00  0.00           O
ATOM   2105  C3'   C B  30      49.190  32.480  44.200  1.00  0.00           C
ATOM   2106  H3'   C B  30      49.240  33.540  43.990  1.00  0.00           H
ATOM   2107  C2'   C B  30      47.780  31.920  44.340  1.00  0.00           C
ATOM   2108 1H2'   C B  30      47.070  32.440  43.690  1.00  0.00           H
ATOM   2109  O2'   C B  30      47.770  30.530  44.120  1.00  0.00           O
ATOM   2110 2HO'   C B  30      47.920  30.510  43.170  1.00  0.00           H
ATOM   2111  O3'   C B  30      49.980  31.690  43.340  1.00  0.00           O
ATOM   2112  P     A B  31      49.920  31.820  41.730  1.00  0.00           P
ATOM   2113  O1P   A B  31      50.980  30.950  41.200  1.00  0.00           O
ATOM   2114  O2P   A B  31      49.780  33.270  41.450  1.00  0.00           O
ATOM   2115  O5'   A B  31      48.510  31.030  41.650  1.00  0.00           O
ATOM   2116  C5'   A B  31      47.510  31.530  40.800  1.00  0.00           C
ATOM   2117 1H5'   A B  31      47.880  31.310  39.800  1.00  0.00           H
ATOM   2118 2H5'   A B  31      47.360  32.600  40.930  1.00  0.00           H
ATOM   2119  C4'   A B  31      46.210  30.720  40.840  1.00  0.00           C
ATOM   2120  H4'   A B  31      46.440  29.650  40.750  1.00  0.00           H
ATOM   2121  O4'   A B  31      45.500  31.050  42.010  1.00  0.00           O
ATOM   2122  C1'   A B  31      44.100  31.050  41.810  1.00  0.00           C
ATOM   2123  H1'   A B  31      43.570  30.300  42.400  1.00  0.00           H
ATOM   2124  N9    A B  31      43.630  32.360  42.270  1.00  0.00           N
ATOM   2125  C8    A B  31      44.180  33.620  42.270  1.00  0.00           C
ATOM   2126  H8    A B  31      45.230  33.770  42.090  1.00  0.00           H
ATOM   2127  N7    A B  31      43.450  34.600  42.730  1.00  0.00           N
ATOM   2128  C5    A B  31      42.260  33.920  42.960  1.00  0.00           C
ATOM   2129  C6    A B  31      41.050  34.290  43.570  1.00  0.00           C
ATOM   2130  N6    A B  31      40.730  35.450  44.160  1.00  0.00           N
ATOM   2131  H61   A B  31      41.420  36.190  44.080  1.00  0.00           H
ATOM   2132  H62   A B  31      39.910  35.590  44.730  1.00  0.00           H
ATOM   2133  N1    A B  31      40.040  33.430  43.740  1.00  0.00           N
ATOM   2134  C2    A B  31      40.200  32.180  43.310  1.00  0.00           C
ATOM   2135  H2    A B  31      39.380  31.500  43.470  1.00  0.00           H
ATOM   2136  N3    A B  31      41.300  31.710  42.740  1.00  0.00           N
ATOM   2137  C4    A B  31      42.330  32.580  42.660  1.00  0.00           C
ATOM   2138  C3'   A B  31      45.310  31.140  39.690  1.00  0.00           C
ATOM   2139  H3'   A B  31      45.360  32.210  39.480  1.00  0.00           H
ATOM   2140  C2'   A B  31      43.960  30.790  40.310  1.00  0.00           C
ATOM   2141 1H2'   A B  31      43.170  31.390  39.860  1.00  0.00           H
ATOM   2142  O2'   A B  31      43.630  29.420  40.150  1.00  0.00           O
ATOM   2143 2HO'   A B  31      44.400  29.050  39.720  1.00  0.00           H
ATOM   2144  O3'   A B  31      45.540  30.340  38.560  1.00  0.00           O
ATOM   2145  P     C B  32      45.110  30.830  37.090  1.00  0.00           P
ATOM   2146  O1P   C B  32      45.560  29.890  36.040  1.00  0.00           O
ATOM   2147  O2P   C B  32      45.460  32.260  36.920  1.00  0.00           O
ATOM   2148  O5'   C B  32      43.500  30.870  37.100  1.00  0.00           O
ATOM   2149  C5'   C B  32      42.810  29.640  36.970  1.00  0.00           C
ATOM   2150 1H5'   C B  32      43.120  28.870  37.670  1.00  0.00           H
ATOM   2151 2H5'   C B  32      42.840  29.360  35.920  1.00  0.00           H
ATOM   2152  C4'   C B  32      41.350  29.880  37.340  1.00  0.00           C
ATOM   2153  H4'   C B  32      40.950  28.870  37.430  1.00  0.00           H
ATOM   2154  O4'   C B  32      41.260  30.430  38.640  1.00  0.00           O
ATOM   2155  C1'   C B  32      40.130  31.260  38.790  1.00  0.00           C
ATOM   2156  H1'   C B  32      39.480  30.980  39.610  1.00  0.00           H
ATOM   2157  N1    C B  32      40.360  32.670  39.140  1.00  0.00           N
ATOM   2158  C6    C B  32      41.510  33.290  38.730  1.00  0.00           C
ATOM   2159  H6    C B  32      42.160  32.800  38.020  1.00  0.00           H
ATOM   2160  C5    C B  32      41.790  34.540  39.130  1.00  0.00           C
ATOM   2161  H5    C B  32      42.640  35.030  38.690  1.00  0.00           H
ATOM   2162  C4    C B  32      40.770  35.210  39.890  1.00  0.00           C
ATOM   2163  N4    C B  32      40.800  36.510  40.220  1.00  0.00           N
ATOM   2164  H41   C B  32      41.460  37.080  39.720  1.00  0.00           H
ATOM   2165  H42   C B  32      39.990  36.870  40.710  1.00  0.00           H
ATOM   2166  N3    C B  32      39.630  34.660  40.300  1.00  0.00           N
ATOM   2167  C2    C B  32      39.420  33.390  39.860  1.00  0.00           C
ATOM   2168  O2    C B  32      38.290  32.960  40.060  1.00  0.00           O
ATOM   2169  C3'   C B  32      40.400  30.730  36.500  1.00  0.00           C
ATOM   2170  H3'   C B  32      41.020  31.520  36.090  1.00  0.00           H
ATOM   2171  C2'   C B  32      39.320  31.140  37.500  1.00  0.00           C
ATOM   2172 1H2'   C B  32      38.850  32.060  37.170  1.00  0.00           H
ATOM   2173  O2'   C B  32      38.420  30.070  37.660  1.00  0.00           O
ATOM   2174 2HO'   C B  32      38.310  29.630  36.810  1.00  0.00           H
ATOM   2175  O3'   C B  32      39.870  29.950  35.450  1.00  0.00           O
ATOM   2176  P     C B  33      39.280  30.640  34.110  1.00  0.00           P
ATOM   2177  O1P   C B  33      38.960  29.540  33.180  1.00  0.00           O
ATOM   2178  O2P   C B  33      40.260  31.670  33.710  1.00  0.00           O
ATOM   2179  O5'   C B  33      37.890  31.420  34.350  1.00  0.00           O
ATOM   2180  C5'   C B  33      36.760  30.730  34.830  1.00  0.00           C
ATOM   2181 1H5'   C B  33      37.100  30.200  35.720  1.00  0.00           H
ATOM   2182 2H5'   C B  33      36.590  29.980  34.060  1.00  0.00           H
ATOM   2183  C4'   C B  33      35.490  31.490  35.220  1.00  0.00           C
ATOM   2184  H4'   C B  33      34.620  30.840  35.360  1.00  0.00           H
ATOM   2185  O4'   C B  33      35.830  31.950  36.510  1.00  0.00           O
ATOM   2186  C1'   C B  33      35.290  33.240  36.700  1.00  0.00           C
ATOM   2187  H1'   C B  33      34.800  33.310  37.670  1.00  0.00           H
ATOM   2188  N1    C B  33      36.280  34.340  36.720  1.00  0.00           N
ATOM   2189  C6    C B  33      37.530  34.250  36.180  1.00  0.00           C
ATOM   2190  H6    C B  33      37.720  33.320  35.660  1.00  0.00           H
ATOM   2191  C5    C B  33      38.510  35.130  36.470  1.00  0.00           C
ATOM   2192  H5    C B  33      39.450  34.810  36.050  1.00  0.00           H
ATOM   2193  C4    C B  33      38.150  36.250  37.280  1.00  0.00           C
ATOM   2194  N4    C B  33      39.040  37.230  37.500  1.00  0.00           N
ATOM   2195  H41   C B  33      39.990  37.050  37.200  1.00  0.00           H
ATOM   2196  H42   C B  33      38.830  37.930  38.200  1.00  0.00           H
ATOM   2197  N3    C B  33      36.920  36.390  37.800  1.00  0.00           N
ATOM   2198  C2    C B  33      36.000  35.430  37.510  1.00  0.00           C
ATOM   2199  O2    C B  33      34.850  35.750  37.810  1.00  0.00           O
ATOM   2200  C3'   C B  33      35.070  32.680  34.370  1.00  0.00           C
ATOM   2201  H3'   C B  33      35.850  33.310  33.930  1.00  0.00           H
ATOM   2202  C2'   C B  33      34.390  33.470  35.480  1.00  0.00           C
ATOM   2203 1H2'   C B  33      34.340  34.540  35.310  1.00  0.00           H
ATOM   2204  O2'   C B  33      33.120  32.980  35.830  1.00  0.00           O
ATOM   2205 2HO'   C B  33      32.440  33.650  35.760  1.00  0.00           H
ATOM   2206  O3'   C B  33      34.180  32.330  33.330  1.00  0.00           O
ATOM   2207  P     U B  34      34.180  33.290  32.030  1.00  0.00           P
ATOM   2208  O1P   U B  34      33.060  32.810  31.190  1.00  0.00           O
ATOM   2209  O2P   U B  34      35.500  33.280  31.360  1.00  0.00           O
ATOM   2210  O5'   U B  34      33.760  34.730  32.600  1.00  0.00           O
ATOM   2211  C5'   U B  34      32.450  35.110  32.980  1.00  0.00           C
ATOM   2212 1H5'   U B  34      32.110  34.290  33.610  1.00  0.00           H
ATOM   2213 2H5'   U B  34      31.820  35.160  32.100  1.00  0.00           H
ATOM   2214  C4'   U B  34      32.420  36.450  33.720  1.00  0.00           C
ATOM   2215  H4'   U B  34      31.370  36.520  34.000  1.00  0.00           H
ATOM   2216  O4'   U B  34      33.380  36.610  34.740  1.00  0.00           O
ATOM   2217  C1'   U B  34      33.850  37.930  34.870  1.00  0.00           C
ATOM   2218  H1'   U B  34      33.690  38.390  35.850  1.00  0.00           H
ATOM   2219  N1    U B  34      35.310  37.910  34.640  1.00  0.00           N
ATOM   2220  C6    U B  34      35.870  36.980  33.820  1.00  0.00           C
ATOM   2221  H6    U B  34      35.210  36.350  33.240  1.00  0.00           H
ATOM   2222  C5    U B  34      37.210  36.890  33.700  1.00  0.00           C
ATOM   2223  H5    U B  34      37.790  36.210  33.090  1.00  0.00           H
ATOM   2224  C4    U B  34      38.050  37.790  34.460  1.00  0.00           C
ATOM   2225  O4    U B  34      39.280  37.840  34.400  1.00  0.00           O
ATOM   2226  N3    U B  34      37.390  38.820  35.120  1.00  0.00           N
ATOM   2227  H3    U B  34      37.990  39.470  35.590  1.00  0.00           H
ATOM   2228  C2    U B  34      36.010  38.930  35.270  1.00  0.00           C
ATOM   2229  O2    U B  34      35.440  39.910  35.740  1.00  0.00           O
ATOM   2230  C3'   U B  34      32.740  37.620  32.800  1.00  0.00           C
ATOM   2231  H3'   U B  34      33.670  37.360  32.290  1.00  0.00           H
ATOM   2232  C2'   U B  34      33.070  38.700  33.820  1.00  0.00           C
ATOM   2233 1H2'   U B  34      33.610  39.590  33.470  1.00  0.00           H
ATOM   2234  O2'   U B  34      31.860  39.190  34.340  1.00  0.00           O
ATOM   2235 2HO'   U B  34      31.180  39.040  33.680  1.00  0.00           H
ATOM   2236  O3'   U B  34      31.660  37.940  31.960  1.00  0.00           O
ATOM   2237  P     A B  35      31.820  38.850  30.640  1.00  0.00           P
ATOM   2238  O1P   A B  35      30.460  39.010  30.080  1.00  0.00           O
ATOM   2239  O2P   A B  35      32.800  38.210  29.740  1.00  0.00           O
ATOM   2240  O5'   A B  35      32.390  40.290  31.070  1.00  0.00           O
ATOM   2241  C5'   A B  35      31.480  41.240  31.580  1.00  0.00           C
ATOM   2242 1H5'   A B  35      31.000  40.820  32.470  1.00  0.00           H
ATOM   2243 2H5'   A B  35      30.800  41.520  30.790  1.00  0.00           H
ATOM   2244  C4'   A B  35      32.300  42.440  32.030  1.00  0.00           C
ATOM   2245  H4'   A B  35      31.540  43.130  32.400  1.00  0.00           H
ATOM   2246  O4'   A B  35      33.200  42.130  33.070  1.00  0.00           O
ATOM   2247  C1'   A B  35      34.250  43.060  32.980  1.00  0.00           C
ATOM   2248  H1'   A B  35      34.290  43.610  33.920  1.00  0.00           H
ATOM   2249  N9    A B  35      35.500  42.300  32.770  1.00  0.00           N
ATOM   2250  C8    A B  35      35.620  41.170  32.000  1.00  0.00           C
ATOM   2251  H8    A B  35      34.810  40.700  31.470  1.00  0.00           H
ATOM   2252  N7    A B  35      36.860  40.760  31.910  1.00  0.00           N
ATOM   2253  C5    A B  35      37.560  41.690  32.660  1.00  0.00           C
ATOM   2254  C6    A B  35      38.910  41.910  33.000  1.00  0.00           C
ATOM   2255  N6    A B  35      39.990  41.180  32.680  1.00  0.00           N
ATOM   2256  H61   A B  35      39.820  40.550  31.910  1.00  0.00           H
ATOM   2257  H62   A B  35      40.900  41.570  32.870  1.00  0.00           H
ATOM   2258  N1    A B  35      39.280  42.910  33.790  1.00  0.00           N
ATOM   2259  C2    A B  35      38.350  43.740  34.260  1.00  0.00           C
ATOM   2260  H2    A B  35      38.600  44.560  34.910  1.00  0.00           H
ATOM   2261  N3    A B  35      37.050  43.680  34.040  1.00  0.00           N
ATOM   2262  C4    A B  35      36.750  42.630  33.230  1.00  0.00           C
ATOM   2263  C3'   A B  35      33.060  43.220  30.950  1.00  0.00           C
ATOM   2264  H3'   A B  35      33.610  42.440  30.420  1.00  0.00           H
ATOM   2265  C2'   A B  35      33.980  44.040  31.840  1.00  0.00           C
ATOM   2266 1H2'   A B  35      34.930  44.150  31.310  1.00  0.00           H
ATOM   2267  O2'   A B  35      33.490  45.280  32.300  1.00  0.00           O
ATOM   2268 2HO'   A B  35      34.150  45.930  32.030  1.00  0.00           H
ATOM   2269  O3'   A B  35      32.280  43.910  30.000  1.00  0.00           O
ATOM   2270  P     C B  36      32.970  44.330  28.610  1.00  0.00           P
ATOM   2271  O1P   C B  36      31.970  44.780  27.620  1.00  0.00           O
ATOM   2272  O2P   C B  36      33.880  43.240  28.170  1.00  0.00           O
ATOM   2273  O5'   C B  36      33.820  45.630  29.010  1.00  0.00           O
ATOM   2274  C5'   C B  36      33.210  46.800  29.510  1.00  0.00           C
ATOM   2275 1H5'   C B  36      32.520  46.590  30.330  1.00  0.00           H
ATOM   2276 2H5'   C B  36      32.470  47.280  28.880  1.00  0.00           H
ATOM   2277  C4'   C B  36      34.300  47.700  30.090  1.00  0.00           C
ATOM   2278  H4'   C B  36      33.910  48.580  30.620  1.00  0.00           H
ATOM   2279  O4'   C B  36      35.230  47.100  30.960  1.00  0.00           O
ATOM   2280  C1'   C B  36      36.510  47.590  30.630  1.00  0.00           C
ATOM   2281  H1'   C B  36      36.900  48.000  31.560  1.00  0.00           H
ATOM   2282  N1    C B  36      37.470  46.490  30.390  1.00  0.00           N
ATOM   2283  C6    C B  36      37.120  45.210  30.050  1.00  0.00           C
ATOM   2284  H6    C B  36      36.090  44.990  29.810  1.00  0.00           H
ATOM   2285  C5    C B  36      38.030  44.220  30.060  1.00  0.00           C
ATOM   2286  H5    C B  36      37.700  43.210  29.890  1.00  0.00           H
ATOM   2287  C4    C B  36      39.400  44.570  30.310  1.00  0.00           C
ATOM   2288  N4    C B  36      40.390  43.670  30.460  1.00  0.00           N
ATOM   2289  H41   C B  36      40.220  42.690  30.290  1.00  0.00           H
ATOM   2290  H42   C B  36      41.370  43.880  30.570  1.00  0.00           H
ATOM   2291  N3    C B  36      39.800  45.840  30.330  1.00  0.00           N
ATOM   2292  C2    C B  36      38.820  46.780  30.380  1.00  0.00           C
ATOM   2293  O2    C B  36      39.250  47.930  30.460  1.00  0.00           O
ATOM   2294  C3'   C B  36      35.010  48.400  28.940  1.00  0.00           C
ATOM   2295  H3'   C B  36      35.070  47.780  28.040  1.00  0.00           H
ATOM   2296  C2'   C B  36      36.410  48.610  29.500  1.00  0.00           C
ATOM   2297 1H2'   C B  36      37.150  48.590  28.700  1.00  0.00           H
ATOM   2298  O2'   C B  36      36.410  49.870  30.140  1.00  0.00           O
ATOM   2299 2HO'   C B  36      36.140  50.460  29.420  1.00  0.00           H
ATOM   2300  O3'   C B  36      34.430  49.640  28.600  1.00  0.00           O
ATOM   2301  P     C B  37      34.540  50.200  27.090  1.00  0.00           P
ATOM   2302  O1P   C B  37      33.570  51.280  26.850  1.00  0.00           O
ATOM   2303  O2P   C B  37      34.460  49.010  26.210  1.00  0.00           O
ATOM   2304  O5'   C B  37      36.070  50.690  26.960  1.00  0.00           O
ATOM   2305  C5'   C B  37      36.600  51.910  27.400  1.00  0.00           C
ATOM   2306 1H5'   C B  37      36.380  52.120  28.450  1.00  0.00           H
ATOM   2307 2H5'   C B  37      36.220  52.770  26.850  1.00  0.00           H
ATOM   2308  C4'   C B  37      38.120  51.930  27.240  1.00  0.00           C
ATOM   2309  H4'   C B  37      38.510  52.910  27.550  1.00  0.00           H
ATOM   2310  O4'   C B  37      38.710  50.880  27.970  1.00  0.00           O
ATOM   2311  C1'   C B  37      40.060  50.690  27.600  1.00  0.00           C
ATOM   2312  H1'   C B  37      40.650  51.270  28.310  1.00  0.00           H
ATOM   2313  N1    C B  37      40.450  49.270  27.540  1.00  0.00           N
ATOM   2314  C6    C B  37      39.650  48.270  27.060  1.00  0.00           C
ATOM   2315  H6    C B  37      38.660  48.590  26.780  1.00  0.00           H
ATOM   2316  C5    C B  37      40.080  47.000  26.980  1.00  0.00           C
ATOM   2317  H5    C B  37      39.320  46.260  26.750  1.00  0.00           H
ATOM   2318  C4    C B  37      41.450  46.720  27.290  1.00  0.00           C
ATOM   2319  N4    C B  37      41.860  45.450  27.090  1.00  0.00           N
ATOM   2320  H41   C B  37      41.080  44.830  26.930  1.00  0.00           H
ATOM   2321  H42   C B  37      42.830  45.190  27.000  1.00  0.00           H
ATOM   2322  N3    C B  37      42.300  47.680  27.670  1.00  0.00           N
ATOM   2323  C2    C B  37      41.780  48.930  27.730  1.00  0.00           C
ATOM   2324  O2    C B  37      42.550  49.820  28.060  1.00  0.00           O
ATOM   2325  C3'   C B  37      38.790  51.700  25.890  1.00  0.00           C
ATOM   2326  H3'   C B  37      38.250  50.870  25.440  1.00  0.00           H
ATOM   2327  C2'   C B  37      40.240  51.400  26.260  1.00  0.00           C
ATOM   2328 1H2'   C B  37      40.510  50.760  25.410  1.00  0.00           H
ATOM   2329  O2'   C B  37      41.030  52.550  26.430  1.00  0.00           O
ATOM   2330 2HO'   C B  37      41.800  52.430  25.880  1.00  0.00           H
ATOM   2331  O3'   C B  37      38.530  52.850  25.110  1.00  0.00           O
ATOM   2332  P     C B  38      38.800  52.740  23.530  1.00  0.00           P
ATOM   2333  O1P   C B  38      38.440  53.970  22.800  1.00  0.00           O
ATOM   2334  O2P   C B  38      38.040  51.510  23.190  1.00  0.00           O
ATOM   2335  O5'   C B  38      40.380  52.590  23.270  1.00  0.00           O
ATOM   2336  C5'   C B  38      41.330  53.620  23.390  1.00  0.00           C
ATOM   2337 1H5'   C B  38      41.260  54.120  24.360  1.00  0.00           H
ATOM   2338 2H5'   C B  38      41.280  54.380  22.610  1.00  0.00           H
ATOM   2339  C4'   C B  38      42.680  52.930  23.250  1.00  0.00           C
ATOM   2340  H4'   C B  38      43.470  53.680  23.360  1.00  0.00           H
ATOM   2341  O4'   C B  38      42.830  51.830  24.110  1.00  0.00           O
ATOM   2342  C1'   C B  38      44.020  51.140  23.800  1.00  0.00           C
ATOM   2343  H1'   C B  38      44.850  51.460  24.430  1.00  0.00           H
ATOM   2344  N1    C B  38      43.790  49.690  23.910  1.00  0.00           N
ATOM   2345  C6    C B  38      42.560  49.110  23.830  1.00  0.00           C
ATOM   2346  H6    C B  38      41.740  49.750  23.540  1.00  0.00           H
ATOM   2347  C5    C B  38      42.410  47.780  24.030  1.00  0.00           C
ATOM   2348  H5    C B  38      41.460  47.300  23.890  1.00  0.00           H
ATOM   2349  C4    C B  38      43.600  47.030  24.320  1.00  0.00           C
ATOM   2350  N4    C B  38      43.540  45.700  24.420  1.00  0.00           N
ATOM   2351  H41   C B  38      42.620  45.300  24.270  1.00  0.00           H
ATOM   2352  H42   C B  38      44.380  45.140  24.360  1.00  0.00           H
ATOM   2353  N3    C B  38      44.810  47.580  24.480  1.00  0.00           N
ATOM   2354  C2    C B  38      44.890  48.900  24.210  1.00  0.00           C
ATOM   2355  O2    C B  38      45.990  49.450  24.290  1.00  0.00           O
ATOM   2356  C3'   C B  38      43.080  52.270  21.930  1.00  0.00           C
ATOM   2357  H3'   C B  38      42.220  51.620  21.740  1.00  0.00           H
ATOM   2358  C2'   C B  38      44.370  51.600  22.380  1.00  0.00           C
ATOM   2359 1H2'   C B  38      44.610  50.750  21.740  1.00  0.00           H
ATOM   2360  O2'   C B  38      45.540  52.380  22.530  1.00  0.00           O
ATOM   2361 2HO'   C B  38      45.500  53.050  21.840  1.00  0.00           H
ATOM   2362  O3'   C B  38      43.280  53.230  20.910  1.00  0.00           O
ATOM   2363  P     U B  39      43.190  52.780  19.370  1.00  0.00           P
ATOM   2364  O1P   U B  39      43.520  53.950  18.530  1.00  0.00           O
ATOM   2365  O2P   U B  39      41.860  52.130  19.280  1.00  0.00           O
ATOM   2366  O5'   U B  39      44.340  51.690  19.040  1.00  0.00           O
ATOM   2367  C5'   U B  39      45.660  52.100  18.780  1.00  0.00           C
ATOM   2368 1H5'   U B  39      45.850  52.900  19.500  1.00  0.00           H
ATOM   2369 2H5'   U B  39      45.800  52.530  17.790  1.00  0.00           H
ATOM   2370  C4'   U B  39      46.620  50.930  18.970  1.00  0.00           C
ATOM   2371  H4'   U B  39      47.660  51.260  18.910  1.00  0.00           H
ATOM   2372  O4'   U B  39      46.450  50.240  20.190  1.00  0.00           O
ATOM   2373  C1'   U B  39      46.630  48.850  19.970  1.00  0.00           C
ATOM   2374  H1'   U B  39      47.490  48.550  20.560  1.00  0.00           H
ATOM   2375  N1    U B  39      45.450  48.090  20.420  1.00  0.00           N
ATOM   2376  C6    U B  39      44.190  48.350  19.950  1.00  0.00           C
ATOM   2377  H6    U B  39      43.990  49.340  19.590  1.00  0.00           H
ATOM   2378  C5    U B  39      43.140  47.520  20.130  1.00  0.00           C
ATOM   2379  H5    U B  39      42.180  47.790  19.740  1.00  0.00           H
ATOM   2380  C4    U B  39      43.320  46.230  20.770  1.00  0.00           C
ATOM   2381  O4    U B  39      42.390  45.520  21.140  1.00  0.00           O
ATOM   2382  N3    U B  39      44.640  45.980  21.100  1.00  0.00           N
ATOM   2383  H3    U B  39      44.900  45.120  21.570  1.00  0.00           H
ATOM   2384  C2    U B  39      45.720  46.850  20.970  1.00  0.00           C
ATOM   2385  O2    U B  39      46.810  46.520  21.420  1.00  0.00           O
ATOM   2386  C3'   U B  39      46.370  49.910  17.870  1.00  0.00           C
ATOM   2387  H3'   U B  39      45.310  49.880  17.610  1.00  0.00           H
ATOM   2388  C2'   U B  39      46.820  48.580  18.480  1.00  0.00           C
ATOM   2389 1H2'   U B  39      46.220  47.770  18.050  1.00  0.00           H
ATOM   2390  O2'   U B  39      48.180  48.280  18.290  1.00  0.00           O
ATOM   2391 2HO'   U B  39      48.500  48.410  17.390  1.00  0.00           H
ATOM   2392  O3'   U B  39      47.160  50.390  16.800  1.00  0.00           O
ATOM   2393  P     G B  40      47.190  49.610  15.390  1.00  0.00           P
ATOM   2394  O1P   G B  40      47.710  50.550  14.360  1.00  0.00           O
ATOM   2395  O2P   G B  40      45.950  48.840  15.170  1.00  0.00           O
ATOM   2396  O5'   G B  40      48.350  48.520  15.630  1.00  0.00           O
ATOM   2397  C5'   G B  40      49.720  48.790  15.400  1.00  0.00           C
ATOM   2398 1H5'   G B  40      50.000  49.490  16.190  1.00  0.00           H
ATOM   2399 2H5'   G B  40      49.920  49.230  14.430  1.00  0.00           H
ATOM   2400  C4'   G B  40      50.590  47.540  15.470  1.00  0.00           C
ATOM   2401  H4'   G B  40      51.600  47.940  15.470  1.00  0.00           H
ATOM   2402  O4'   G B  40      50.380  46.960  16.740  1.00  0.00           O
ATOM   2403  C1'   G B  40      50.290  45.560  16.540  1.00  0.00           C
ATOM   2404  H1'   G B  40      50.870  45.040  17.290  1.00  0.00           H
ATOM   2405  N9    G B  40      48.920  45.020  16.520  1.00  0.00           N
ATOM   2406  C8    G B  40      47.670  45.540  16.680  1.00  0.00           C
ATOM   2407  H8    G B  40      47.490  46.600  16.630  1.00  0.00           H
ATOM   2408  N7    G B  40      46.740  44.700  17.060  1.00  0.00           N
ATOM   2409  C5    G B  40      47.370  43.460  17.050  1.00  0.00           C
ATOM   2410  C6    G B  40      46.870  42.150  17.260  1.00  0.00           C
ATOM   2411  O6    G B  40      45.720  41.790  17.500  1.00  0.00           O
ATOM   2412  N1    G B  40      47.850  41.170  17.140  1.00  0.00           N
ATOM   2413  H1    G B  40      47.560  40.210  17.230  1.00  0.00           H
ATOM   2414  C2    G B  40      49.180  41.450  16.880  1.00  0.00           C
ATOM   2415  N2    G B  40      50.060  40.440  16.780  1.00  0.00           N
ATOM   2416  H21   G B  40      49.840  39.500  17.080  1.00  0.00           H
ATOM   2417  H22   G B  40      51.030  40.710  16.740  1.00  0.00           H
ATOM   2418  N3    G B  40      49.610  42.690  16.670  1.00  0.00           N
ATOM   2419  C4    G B  40      48.690  43.680  16.730  1.00  0.00           C
ATOM   2420  C3'   G B  40      50.380  46.470  14.410  1.00  0.00           C
ATOM   2421  H3'   G B  40      49.340  46.280  14.140  1.00  0.00           H
ATOM   2422  C2'   G B  40      50.870  45.230  15.160  1.00  0.00           C
ATOM   2423 1H2'   G B  40      50.390  44.400  14.650  1.00  0.00           H
ATOM   2424  O2'   G B  40      52.270  45.150  15.260  1.00  0.00           O
ATOM   2425 2HO'   G B  40      52.720  45.790  14.710  1.00  0.00           H
ATOM   2426  O3'   G B  40      51.100  46.580  13.200  1.00  0.00           O
ATOM   2427  P     C B  41      50.480  46.020  11.820  1.00  0.00           P
ATOM   2428  O1P   C B  41      51.450  46.370  10.760  1.00  0.00           O
ATOM   2429  O2P   C B  41      49.080  46.470  11.730  1.00  0.00           O
ATOM   2430  O5'   C B  41      50.290  44.430  12.000  1.00  0.00           O
ATOM   2431  C5'   C B  41      51.470  43.660  11.940  1.00  0.00           C
ATOM   2432 1H5'   C B  41      52.100  43.910  12.790  1.00  0.00           H
ATOM   2433 2H5'   C B  41      52.050  43.840  11.040  1.00  0.00           H
ATOM   2434  C4'   C B  41      51.320  42.150  12.130  1.00  0.00           C
ATOM   2435  H4'   C B  41      52.240  41.590  12.010  1.00  0.00           H
ATOM   2436  O4'   C B  41      50.690  41.880  13.370  1.00  0.00           O
ATOM   2437  C1'   C B  41      49.840  40.760  13.280  1.00  0.00           C
ATOM   2438  H1'   C B  41      50.170  39.990  13.980  1.00  0.00           H
ATOM   2439  N1    C B  41      48.460  41.080  13.680  1.00  0.00           N
ATOM   2440  C6    C B  41      47.950  42.340  13.570  1.00  0.00           C
ATOM   2441  H6    C B  41      48.560  43.130  13.150  1.00  0.00           H
ATOM   2442  C5    C B  41      46.640  42.490  13.850  1.00  0.00           C
ATOM   2443  H5    C B  41      46.310  43.510  13.750  1.00  0.00           H
ATOM   2444  C4    C B  41      45.850  41.390  14.320  1.00  0.00           C
ATOM   2445  N4    C B  41      44.550  41.540  14.620  1.00  0.00           N
ATOM   2446  H41   C B  41      44.180  42.480  14.700  1.00  0.00           H
ATOM   2447  H42   C B  41      44.030  40.710  14.850  1.00  0.00           H
ATOM   2448  N3    C B  41      46.330  40.150  14.380  1.00  0.00           N
ATOM   2449  C2    C B  41      47.630  40.010  13.990  1.00  0.00           C
ATOM   2450  O2    C B  41      48.020  38.850  13.870  1.00  0.00           O
ATOM   2451  C3'   C B  41      50.400  41.570  11.070  1.00  0.00           C
ATOM   2452  H3'   C B  41      49.520  42.210  10.980  1.00  0.00           H
ATOM   2453  C2'   C B  41      49.880  40.340  11.810  1.00  0.00           C
ATOM   2454 1H2'   C B  41      48.850  40.180  11.490  1.00  0.00           H
ATOM   2455  O2'   C B  41      50.650  39.170  11.680  1.00  0.00           O
ATOM   2456 2HO'   C B  41      51.240  39.260  10.930  1.00  0.00           H
ATOM   2457  O3'   C B  41      50.970  41.380   9.790  1.00  0.00           O
ATOM   2458  P     C B  42      50.090  41.090   8.470  1.00  0.00           P
ATOM   2459  O1P   C B  42      51.070  40.720   7.420  1.00  0.00           O
ATOM   2460  O2P   C B  42      49.290  42.310   8.250  1.00  0.00           O
ATOM   2461  O5'   C B  42      49.190  39.780   8.740  1.00  0.00           O
ATOM   2462  C5'   C B  42      49.670  38.460   8.600  1.00  0.00           C
ATOM   2463 1H5'   C B  42      50.520  38.270   9.250  1.00  0.00           H
ATOM   2464 2H5'   C B  42      50.190  38.390   7.650  1.00  0.00           H
ATOM   2465  C4'   C B  42      48.630  37.350   8.550  1.00  0.00           C
ATOM   2466  H4'   C B  42      49.130  36.450   8.180  1.00  0.00           H
ATOM   2467  O4'   C B  42      47.990  37.230   9.800  1.00  0.00           O
ATOM   2468  C1'   C B  42      46.630  36.890   9.600  1.00  0.00           C
ATOM   2469  H1'   C B  42      46.350  35.910   9.980  1.00  0.00           H
ATOM   2470  N1    C B  42      45.730  37.900  10.190  1.00  0.00           N
ATOM   2471  C6    C B  42      46.150  39.200  10.240  1.00  0.00           C
ATOM   2472  H6    C B  42      47.150  39.420   9.930  1.00  0.00           H
ATOM   2473  C5    C B  42      45.300  40.110  10.750  1.00  0.00           C
ATOM   2474  H5    C B  42      45.620  41.140  10.670  1.00  0.00           H
ATOM   2475  C4    C B  42      44.020  39.700  11.260  1.00  0.00           C
ATOM   2476  N4    C B  42      43.170  40.490  11.930  1.00  0.00           N
ATOM   2477  H41   C B  42      43.410  41.470  11.970  1.00  0.00           H
ATOM   2478  H42   C B  42      42.280  40.160  12.260  1.00  0.00           H
ATOM   2479  N3    C B  42      43.700  38.400  11.250  1.00  0.00           N
ATOM   2480  C2    C B  42      44.500  37.470  10.670  1.00  0.00           C
ATOM   2481  O2    C B  42      44.010  36.360  10.470  1.00  0.00           O
ATOM   2482  C3'   C B  42      47.550  37.680   7.530  1.00  0.00           C
ATOM   2483  H3'   C B  42      47.210  38.710   7.680  1.00  0.00           H
ATOM   2484  C2'   C B  42      46.490  36.730   8.090  1.00  0.00           C
ATOM   2485 1H2'   C B  42      45.490  37.020   7.790  1.00  0.00           H
ATOM   2486  O2'   C B  42      46.700  35.410   7.660  1.00  0.00           O
ATOM   2487 2HO'   C B  42      46.810  35.480   6.710  1.00  0.00           H
ATOM   2488  O3'   C B  42      47.790  37.430   6.170  1.00  0.00           O
ATOM   2489  H3T   C B  42      46.950  37.170   5.780  1.00  0.00           H
TER
ENDMDL
