# Supplementary material for: Structural insights into the Middle East respiratory syndrome coronavirus 4a protein and its dsRNA binding mechanism
Source: Sci Rep. 2017 Sep 12;7:11362. doi: 10.1038/s41598-017-11736-6 (PMC5596018; doi:10.1038/s41598-017-11736-6)
Supplement: Supplementary file 2 — PDB files [file 41598_2017_11736_MOESM2_ESM.zip › PDBs/W45A-AS.pdb]

TITLE     Protein in water t= 200000.00000
REMARK    THIS IS A SIMULATION BOX
CRYST1   91.256   91.256   91.256  90.00  90.00  90.00 P 1           1
MODEL        1
ATOM      1  N   TYR A   3      51.470  41.610  48.200  1.00  0.00           N
ATOM      2  H1  TYR A   3      51.200  40.910  47.520  1.00  0.00           H
ATOM      3  H2  TYR A   3      51.480  41.240  49.140  1.00  0.00           H
ATOM      4  H3  TYR A   3      50.980  42.480  48.230  1.00  0.00           H
ATOM      5  CA  TYR A   3      52.870  41.870  47.810  1.00  0.00           C
ATOM      6  HA  TYR A   3      53.390  40.920  47.680  1.00  0.00           H
ATOM      7  CB  TYR A   3      52.870  42.670  46.510  1.00  0.00           C
ATOM      8  HB1 TYR A   3      52.420  43.640  46.730  1.00  0.00           H
ATOM      9  HB2 TYR A   3      52.290  42.170  45.730  1.00  0.00           H
ATOM     10  CG  TYR A   3      54.280  42.880  46.030  1.00  0.00           C
ATOM     11  CD1 TYR A   3      54.860  44.150  46.130  1.00  0.00           C
ATOM     12  HD1 TYR A   3      54.290  45.020  46.420  1.00  0.00           H
ATOM     13  CE1 TYR A   3      56.200  44.290  45.760  1.00  0.00           C
ATOM     14  HE1 TYR A   3      56.680  45.240  45.970  1.00  0.00           H
ATOM     15  CZ  TYR A   3      56.930  43.170  45.300  1.00  0.00           C
ATOM     16  OH  TYR A   3      58.250  43.380  45.030  1.00  0.00           O
ATOM     17  HH  TYR A   3      58.830  42.610  44.980  1.00  0.00           H
ATOM     18  CE2 TYR A   3      56.280  41.940  45.080  1.00  0.00           C
ATOM     19  HE2 TYR A   3      56.840  41.110  44.690  1.00  0.00           H
ATOM     20  CD2 TYR A   3      54.940  41.780  45.470  1.00  0.00           C
ATOM     21  HD2 TYR A   3      54.360  40.950  45.120  1.00  0.00           H
ATOM     22  C   TYR A   3      53.670  42.590  48.890  1.00  0.00           C
ATOM     23  O   TYR A   3      54.740  42.060  49.200  1.00  0.00           O
ATOM     24  N   VAL A   4      53.230  43.710  49.460  1.00  0.00           N
ATOM     25  H   VAL A   4      52.390  44.170  49.110  1.00  0.00           H
ATOM     26  CA  VAL A   4      54.060  44.460  50.380  1.00  0.00           C
ATOM     27  HA  VAL A   4      55.090  44.330  50.040  1.00  0.00           H
ATOM     28  CB  VAL A   4      53.930  45.980  50.340  1.00  0.00           C
ATOM     29  HB  VAL A   4      53.060  46.270  50.920  1.00  0.00           H
ATOM     30  CG1 VAL A   4      55.190  46.600  50.950  1.00  0.00           C
ATOM     31 1HG1 VAL A   4      56.070  46.190  50.460  1.00  0.00           H
ATOM     32 2HG1 VAL A   4      55.190  47.690  50.870  1.00  0.00           H
ATOM     33 3HG1 VAL A   4      55.310  46.340  51.990  1.00  0.00           H
ATOM     34  CG2 VAL A   4      53.900  46.430  48.880  1.00  0.00           C
ATOM     35 1HG2 VAL A   4      52.960  46.090  48.440  1.00  0.00           H
ATOM     36 2HG2 VAL A   4      54.000  47.500  48.690  1.00  0.00           H
ATOM     37 3HG2 VAL A   4      54.760  46.030  48.340  1.00  0.00           H
ATOM     38  C   VAL A   4      54.100  43.940  51.810  1.00  0.00           C
ATOM     39  O   VAL A   4      53.590  44.540  52.750  1.00  0.00           O
ATOM     40  N   SER A   5      54.570  42.690  51.940  1.00  0.00           N
ATOM     41  H   SER A   5      55.140  42.360  51.170  1.00  0.00           H
ATOM     42  CA  SER A   5      54.710  41.890  53.130  1.00  0.00           C
ATOM     43  HA  SER A   5      53.740  41.510  53.480  1.00  0.00           H
ATOM     44  CB  SER A   5      55.490  40.630  52.800  1.00  0.00           C
ATOM     45  HB1 SER A   5      54.910  39.800  52.380  1.00  0.00           H
ATOM     46  HB2 SER A   5      55.760  40.200  53.760  1.00  0.00           H
ATOM     47  OG  SER A   5      56.680  40.850  52.080  1.00  0.00           O
ATOM     48  HG  SER A   5      57.230  40.070  52.130  1.00  0.00           H
ATOM     49  C   SER A   5      55.530  42.580  54.220  1.00  0.00           C
ATOM     50  O   SER A   5      55.230  42.370  55.390  1.00  0.00           O
ATOM     51  N   LEU A   6      56.390  43.570  53.970  1.00  0.00           N
ATOM     52  H   LEU A   6      56.810  43.670  53.060  1.00  0.00           H
ATOM     53  CA  LEU A   6      56.920  44.520  54.930  1.00  0.00           C
ATOM     54  HA  LEU A   6      57.580  44.010  55.620  1.00  0.00           H
ATOM     55  CB  LEU A   6      57.730  45.560  54.180  1.00  0.00           C
ATOM     56  HB1 LEU A   6      57.030  46.090  53.540  1.00  0.00           H
ATOM     57  HB2 LEU A   6      58.430  44.930  53.640  1.00  0.00           H
ATOM     58  CG  LEU A   6      58.480  46.560  55.060  1.00  0.00           C
ATOM     59  HG  LEU A   6      57.810  47.360  55.420  1.00  0.00           H
ATOM     60  CD1 LEU A   6      59.310  45.950  56.180  1.00  0.00           C
ATOM     61 1HD1 LEU A   6      60.140  46.590  56.440  1.00  0.00           H
ATOM     62 2HD1 LEU A   6      58.820  45.760  57.130  1.00  0.00           H
ATOM     63 3HD1 LEU A   6      59.750  45.010  55.820  1.00  0.00           H
ATOM     64  CD2 LEU A   6      59.590  47.060  54.140  1.00  0.00           C
ATOM     65 1HD2 LEU A   6      60.010  47.970  54.570  1.00  0.00           H
ATOM     66 2HD2 LEU A   6      60.330  46.330  53.820  1.00  0.00           H
ATOM     67 3HD2 LEU A   6      59.200  47.390  53.180  1.00  0.00           H
ATOM     68  C   LEU A   6      55.890  45.170  55.830  1.00  0.00           C
ATOM     69  O   LEU A   6      55.960  45.080  57.060  1.00  0.00           O
ATOM     70  N   LEU A   7      54.880  45.810  55.260  1.00  0.00           N
ATOM     71  H   LEU A   7      54.910  45.900  54.250  1.00  0.00           H
ATOM     72  CA  LEU A   7      53.710  46.340  55.940  1.00  0.00           C
ATOM     73  HA  LEU A   7      54.130  46.880  56.800  1.00  0.00           H
ATOM     74  CB  LEU A   7      52.940  47.310  55.050  1.00  0.00           C
ATOM     75  HB1 LEU A   7      52.230  47.800  55.720  1.00  0.00           H
ATOM     76  HB2 LEU A   7      52.350  46.700  54.370  1.00  0.00           H
ATOM     77  CG  LEU A   7      53.710  48.410  54.330  1.00  0.00           C
ATOM     78  HG  LEU A   7      54.550  48.060  53.730  1.00  0.00           H
ATOM     79  CD1 LEU A   7      52.790  49.070  53.310  1.00  0.00           C
ATOM     80 1HD1 LEU A   7      52.410  48.360  52.570  1.00  0.00           H
ATOM     81 2HD1 LEU A   7      51.900  49.400  53.830  1.00  0.00           H
ATOM     82 3HD1 LEU A   7      53.360  49.900  52.890  1.00  0.00           H
ATOM     83  CD2 LEU A   7      54.160  49.450  55.360  1.00  0.00           C
ATOM     84 1HD2 LEU A   7      53.370  49.920  55.930  1.00  0.00           H
ATOM     85 2HD2 LEU A   7      54.850  48.990  56.080  1.00  0.00           H
ATOM     86 3HD2 LEU A   7      54.680  50.230  54.810  1.00  0.00           H
ATOM     87  C   LEU A   7      52.770  45.300  56.530  1.00  0.00           C
ATOM     88  O   LEU A   7      51.890  45.700  57.300  1.00  0.00           O
ATOM     89  N   ASN A   8      53.020  43.990  56.430  1.00  0.00           N
ATOM     90  H   ASN A   8      53.750  43.680  55.810  1.00  0.00           H
ATOM     91  CA  ASN A   8      52.620  43.050  57.450  1.00  0.00           C
ATOM     92  HA  ASN A   8      51.760  43.510  57.950  1.00  0.00           H
ATOM     93  CB  ASN A   8      52.170  41.760  56.760  1.00  0.00           C
ATOM     94  HB1 ASN A   8      53.010  41.190  56.390  1.00  0.00           H
ATOM     95  HB2 ASN A   8      51.420  41.970  55.990  1.00  0.00           H
ATOM     96  CG  ASN A   8      51.380  40.860  57.720  1.00  0.00           C
ATOM     97  OD1 ASN A   8      51.970  40.040  58.420  1.00  0.00           O
ATOM     98  ND2 ASN A   8      50.080  41.110  57.910  1.00  0.00           N
ATOM     99 1HD2 ASN A   8      49.650  41.830  57.350  1.00  0.00           H
ATOM    100 2HD2 ASN A   8      49.540  40.520  58.520  1.00  0.00           H
ATOM    101  C   ASN A   8      53.720  42.680  58.430  1.00  0.00           C
ATOM    102  O   ASN A   8      53.370  42.580  59.610  1.00  0.00           O
ATOM    103  N   GLN A   9      54.940  42.290  58.050  1.00  0.00           N
ATOM    104  H   GLN A   9      55.200  42.440  57.090  1.00  0.00           H
ATOM    105  CA  GLN A   9      56.090  41.800  58.790  1.00  0.00           C
ATOM    106  HA  GLN A   9      55.900  40.790  59.140  1.00  0.00           H
ATOM    107  CB  GLN A   9      57.230  41.690  57.790  1.00  0.00           C
ATOM    108  HB1 GLN A   9      58.190  41.690  58.300  1.00  0.00           H
ATOM    109  HB2 GLN A   9      57.330  42.520  57.090  1.00  0.00           H
ATOM    110  CG  GLN A   9      57.140  40.460  56.890  1.00  0.00           C
ATOM    111  HG1 GLN A   9      56.120  40.240  56.570  1.00  0.00           H
ATOM    112  HG2 GLN A   9      57.420  39.660  57.580  1.00  0.00           H
ATOM    113  CD  GLN A   9      58.120  40.520  55.740  1.00  0.00           C
ATOM    114  OE1 GLN A   9      58.920  41.450  55.600  1.00  0.00           O
ATOM    115  NE2 GLN A   9      58.030  39.550  54.830  1.00  0.00           N
ATOM    116 1HE2 GLN A   9      57.450  38.730  54.960  1.00  0.00           H
ATOM    117 2HE2 GLN A   9      58.640  39.600  54.020  1.00  0.00           H
ATOM    118  C   GLN A   9      56.490  42.710  59.930  1.00  0.00           C
ATOM    119  O   GLN A   9      56.910  42.280  61.010  1.00  0.00           O
ATOM    120  N   ILE A  10      56.150  44.000  59.780  1.00  0.00           N
ATOM    121  H   ILE A  10      55.840  44.260  58.850  1.00  0.00           H
ATOM    122  CA  ILE A  10      56.240  44.950  60.860  1.00  0.00           C
ATOM    123  HA  ILE A  10      57.280  44.850  61.200  1.00  0.00           H
ATOM    124  CB  ILE A  10      56.180  46.400  60.380  1.00  0.00           C
ATOM    125  HB  ILE A  10      56.410  47.000  61.260  1.00  0.00           H
ATOM    126  CG2 ILE A  10      57.340  46.710  59.440  1.00  0.00           C
ATOM    127 1HG2 ILE A  10      58.110  45.940  59.340  1.00  0.00           H
ATOM    128 2HG2 ILE A  10      56.920  46.910  58.450  1.00  0.00           H
ATOM    129 3HG2 ILE A  10      57.810  47.620  59.790  1.00  0.00           H
ATOM    130  CG1 ILE A  10      54.830  46.830  59.830  1.00  0.00           C
ATOM    131 1HG1 ILE A  10      54.050  46.700  60.600  1.00  0.00           H
ATOM    132 2HG1 ILE A  10      54.470  46.320  58.940  1.00  0.00           H
ATOM    133  CD  ILE A  10      54.710  48.320  59.500  1.00  0.00           C
ATOM    134  HD1 ILE A  10      54.840  49.010  60.340  1.00  0.00           H
ATOM    135  HD2 ILE A  10      55.380  48.620  58.700  1.00  0.00           H
ATOM    136  HD3 ILE A  10      53.680  48.440  59.170  1.00  0.00           H
ATOM    137  C   ILE A  10      55.270  44.680  62.000  1.00  0.00           C
ATOM    138  O   ILE A  10      55.640  44.660  63.170  1.00  0.00           O
ATOM    139  N   TRP A  11      54.020  44.320  61.720  1.00  0.00           N
ATOM    140  H   TRP A  11      53.810  44.100  60.750  1.00  0.00           H
ATOM    141  CA  TRP A  11      53.020  44.070  62.730  1.00  0.00           C
ATOM    142  HA  TRP A  11      53.110  44.910  63.410  1.00  0.00           H
ATOM    143  CB  TRP A  11      51.620  44.060  62.110  1.00  0.00           C
ATOM    144  HB1 TRP A  11      50.870  43.700  62.810  1.00  0.00           H
ATOM    145  HB2 TRP A  11      51.610  43.420  61.230  1.00  0.00           H
ATOM    146  CG  TRP A  11      51.160  45.450  61.830  1.00  0.00           C
ATOM    147  CD1 TRP A  11      51.030  45.980  60.590  1.00  0.00           C
ATOM    148  HD1 TRP A  11      51.110  45.420  59.660  1.00  0.00           H
ATOM    149  NE1 TRP A  11      50.760  47.330  60.650  1.00  0.00           N
ATOM    150  HE1 TRP A  11      50.670  47.980  59.880  1.00  0.00           H
ATOM    151  CE2 TRP A  11      50.670  47.730  61.960  1.00  0.00           C
ATOM    152  CZ2 TRP A  11      50.460  48.970  62.580  1.00  0.00           C
ATOM    153  HZ2 TRP A  11      50.300  49.890  62.040  1.00  0.00           H
ATOM    154  CH2 TRP A  11      50.540  49.060  63.980  1.00  0.00           C
ATOM    155  HH2 TRP A  11      50.410  50.020  64.460  1.00  0.00           H
ATOM    156  CZ3 TRP A  11      50.850  47.940  64.750  1.00  0.00           C
ATOM    157  HZ3 TRP A  11      50.900  48.030  65.820  1.00  0.00           H
ATOM    158  CE3 TRP A  11      50.980  46.680  64.130  1.00  0.00           C
ATOM    159  HE3 TRP A  11      51.020  45.750  64.670  1.00  0.00           H
ATOM    160  CD2 TRP A  11      51.050  46.600  62.740  1.00  0.00           C
ATOM    161  C   TRP A  11      53.260  42.820  63.560  1.00  0.00           C
ATOM    162  O   TRP A  11      53.020  42.770  64.770  1.00  0.00           O
ATOM    163  N   GLN A  12      53.890  41.770  63.010  1.00  0.00           N
ATOM    164  H   GLN A  12      53.880  41.670  62.010  1.00  0.00           H
ATOM    165  CA  GLN A  12      54.360  40.630  63.760  1.00  0.00           C
ATOM    166  HA  GLN A  12      53.580  40.200  64.390  1.00  0.00           H
ATOM    167  CB  GLN A  12      54.710  39.460  62.850  1.00  0.00           C
ATOM    168  HB1 GLN A  12      55.490  39.840  62.180  1.00  0.00           H
ATOM    169  HB2 GLN A  12      53.880  39.180  62.200  1.00  0.00           H
ATOM    170  CG  GLN A  12      55.120  38.170  63.550  1.00  0.00           C
ATOM    171  HG1 GLN A  12      56.010  38.330  64.170  1.00  0.00           H
ATOM    172  HG2 GLN A  12      55.450  37.410  62.850  1.00  0.00           H
ATOM    173  CD  GLN A  12      54.050  37.540  64.430  1.00  0.00           C
ATOM    174  OE1 GLN A  12      54.070  37.710  65.660  1.00  0.00           O
ATOM    175  NE2 GLN A  12      53.170  36.780  63.800  1.00  0.00           N
ATOM    176 1HE2 GLN A  12      53.110  36.780  62.790  1.00  0.00           H
ATOM    177 2HE2 GLN A  12      52.390  36.520  64.390  1.00  0.00           H
ATOM    178  C   GLN A  12      55.570  40.950  64.630  1.00  0.00           C
ATOM    179  O   GLN A  12      55.770  40.300  65.660  1.00  0.00           O
ATOM    180  N   LYS A  13      56.330  42.010  64.350  1.00  0.00           N
ATOM    181  H   LYS A  13      56.030  42.570  63.560  1.00  0.00           H
ATOM    182  CA  LYS A  13      57.510  42.480  65.060  1.00  0.00           C
ATOM    183  HA  LYS A  13      57.910  41.730  65.740  1.00  0.00           H
ATOM    184  CB  LYS A  13      58.600  42.590  64.000  1.00  0.00           C
ATOM    185  HB1 LYS A  13      58.370  43.430  63.350  1.00  0.00           H
ATOM    186  HB2 LYS A  13      58.660  41.650  63.450  1.00  0.00           H
ATOM    187  CG  LYS A  13      59.980  42.790  64.630  1.00  0.00           C
ATOM    188  HG1 LYS A  13      60.560  42.150  63.940  1.00  0.00           H
ATOM    189  HG2 LYS A  13      60.020  42.360  65.620  1.00  0.00           H
ATOM    190  CD  LYS A  13      60.520  44.210  64.680  1.00  0.00           C
ATOM    191  HD1 LYS A  13      59.930  44.870  65.330  1.00  0.00           H
ATOM    192  HD2 LYS A  13      60.310  44.630  63.690  1.00  0.00           H
ATOM    193  CE  LYS A  13      62.020  44.160  64.930  1.00  0.00           C
ATOM    194  HE1 LYS A  13      62.630  43.600  64.220  1.00  0.00           H
ATOM    195  HE2 LYS A  13      62.230  43.640  65.860  1.00  0.00           H
ATOM    196  NZ  LYS A  13      62.630  45.490  64.920  1.00  0.00           N
ATOM    197  HZ1 LYS A  13      62.480  46.030  64.080  1.00  0.00           H
ATOM    198  HZ2 LYS A  13      62.290  46.020  65.710  1.00  0.00           H
ATOM    199  HZ3 LYS A  13      63.600  45.540  65.150  1.00  0.00           H
ATOM    200  C   LYS A  13      57.200  43.710  65.900  1.00  0.00           C
ATOM    201  O   LYS A  13      58.050  44.170  66.660  1.00  0.00           O
ATOM    202  N   TYR A  14      55.970  44.210  65.850  1.00  0.00           N
ATOM    203  H   TYR A  14      55.410  44.000  65.030  1.00  0.00           H
ATOM    204  CA  TYR A  14      55.460  45.340  66.610  1.00  0.00           C
ATOM    205  HA  TYR A  14      56.110  46.120  66.210  1.00  0.00           H
ATOM    206  CB  TYR A  14      54.040  45.720  66.220  1.00  0.00           C
ATOM    207  HB1 TYR A  14      53.480  44.820  66.510  1.00  0.00           H
ATOM    208  HB2 TYR A  14      54.000  45.740  65.130  1.00  0.00           H
ATOM    209  CG  TYR A  14      53.500  46.980  66.840  1.00  0.00           C
ATOM    210  CD1 TYR A  14      52.950  46.940  68.130  1.00  0.00           C
ATOM    211  HD1 TYR A  14      52.850  46.030  68.700  1.00  0.00           H
ATOM    212  CE1 TYR A  14      52.540  48.120  68.780  1.00  0.00           C
ATOM    213  HE1 TYR A  14      52.000  47.940  69.700  1.00  0.00           H
ATOM    214  CZ  TYR A  14      52.660  49.360  68.130  1.00  0.00           C
ATOM    215  OH  TYR A  14      52.140  50.480  68.710  1.00  0.00           O
ATOM    216  HH  TYR A  14      51.690  50.240  69.530  1.00  0.00           H
ATOM    217  CE2 TYR A  14      53.150  49.380  66.810  1.00  0.00           C
ATOM    218  HE2 TYR A  14      53.110  50.270  66.200  1.00  0.00           H
ATOM    219  CD2 TYR A  14      53.670  48.220  66.220  1.00  0.00           C
ATOM    220  HD2 TYR A  14      54.130  48.290  65.260  1.00  0.00           H
ATOM    221  C   TYR A  14      55.560  45.260  68.130  1.00  0.00           C
ATOM    222  O   TYR A  14      55.850  46.280  68.760  1.00  0.00           O
ATOM    223  N   LEU A  15      55.490  44.090  68.780  1.00  0.00           N
ATOM    224  H   LEU A  15      55.150  43.300  68.260  1.00  0.00           H
ATOM    225  CA  LEU A  15      55.740  43.810  70.170  1.00  0.00           C
ATOM    226  HA  LEU A  15      55.270  44.510  70.850  1.00  0.00           H
ATOM    227  CB  LEU A  15      55.280  42.430  70.650  1.00  0.00           C
ATOM    228  HB1 LEU A  15      55.920  41.660  70.210  1.00  0.00           H
ATOM    229  HB2 LEU A  15      54.310  42.420  70.170  1.00  0.00           H
ATOM    230  CG  LEU A  15      54.990  42.210  72.130  1.00  0.00           C
ATOM    231  HG  LEU A  15      55.880  42.490  72.710  1.00  0.00           H
ATOM    232  CD1 LEU A  15      53.780  42.970  72.640  1.00  0.00           C
ATOM    233 1HD1 LEU A  15      53.650  42.920  73.710  1.00  0.00           H
ATOM    234 2HD1 LEU A  15      53.890  43.990  72.290  1.00  0.00           H
ATOM    235 3HD1 LEU A  15      52.880  42.560  72.150  1.00  0.00           H
ATOM    236  CD2 LEU A  15      54.790  40.740  72.480  1.00  0.00           C
ATOM    237 1HD2 LEU A  15      55.660  40.170  72.140  1.00  0.00           H
ATOM    238 2HD2 LEU A  15      54.660  40.570  73.550  1.00  0.00           H
ATOM    239 3HD2 LEU A  15      53.830  40.380  72.150  1.00  0.00           H
ATOM    240  C   LEU A  15      57.200  43.940  70.570  1.00  0.00           C
ATOM    241  O   LEU A  15      57.560  44.110  71.740  1.00  0.00           O
ATOM    242  N   ASN A  16      58.160  43.930  69.640  1.00  0.00           N
ATOM    243  H   ASN A  16      57.980  43.740  68.670  1.00  0.00           H
ATOM    244  CA  ASN A  16      59.580  44.110  69.880  1.00  0.00           C
ATOM    245  HA  ASN A  16      59.770  43.890  70.940  1.00  0.00           H
ATOM    246  CB  ASN A  16      60.290  43.090  68.990  1.00  0.00           C
ATOM    247  HB1 ASN A  16      60.040  43.270  67.940  1.00  0.00           H
ATOM    248  HB2 ASN A  16      60.070  42.100  69.400  1.00  0.00           H
ATOM    249  CG  ASN A  16      61.800  43.220  68.980  1.00  0.00           C
ATOM    250  OD1 ASN A  16      62.440  43.560  67.980  1.00  0.00           O
ATOM    251  ND2 ASN A  16      62.570  43.010  70.050  1.00  0.00           N
ATOM    252 1HD2 ASN A  16      62.290  42.460  70.860  1.00  0.00           H
ATOM    253 2HD2 ASN A  16      63.570  43.130  70.010  1.00  0.00           H
ATOM    254  C   ASN A  16      60.010  45.540  69.610  1.00  0.00           C
ATOM    255  O   ASN A  16      61.030  45.980  70.140  1.00  0.00           O
ATOM    256  N   SER A  17      59.340  46.290  68.740  1.00  0.00           N
ATOM    257  H   SER A  17      58.720  45.750  68.150  1.00  0.00           H
ATOM    258  CA  SER A  17      59.520  47.690  68.420  1.00  0.00           C
ATOM    259  HA  SER A  17      60.120  48.170  69.190  1.00  0.00           H
ATOM    260  CB  SER A  17      60.440  47.750  67.210  1.00  0.00           C
ATOM    261  HB1 SER A  17      60.750  48.790  67.120  1.00  0.00           H
ATOM    262  HB2 SER A  17      60.000  47.360  66.290  1.00  0.00           H
ATOM    263  OG  SER A  17      61.590  46.960  67.350  1.00  0.00           O
ATOM    264  HG  SER A  17      62.220  47.310  67.980  1.00  0.00           H
ATOM    265  C   SER A  17      58.230  48.490  68.330  1.00  0.00           C
ATOM    266  O   SER A  17      57.870  48.910  67.230  1.00  0.00           O
ATOM    267  N   PRO A  18      57.470  48.750  69.390  1.00  0.00           N
ATOM    268  CD  PRO A  18      57.790  48.150  70.680  1.00  0.00           C
ATOM    269  HD1 PRO A  18      58.670  48.610  71.110  1.00  0.00           H
ATOM    270  HD2 PRO A  18      57.890  47.060  70.630  1.00  0.00           H
ATOM    271  CG  PRO A  18      56.620  48.480  71.590  1.00  0.00           C
ATOM    272  HG1 PRO A  18      56.780  49.380  72.180  1.00  0.00           H
ATOM    273  HG2 PRO A  18      56.470  47.620  72.250  1.00  0.00           H
ATOM    274  CB  PRO A  18      55.430  48.780  70.680  1.00  0.00           C
ATOM    275  HB1 PRO A  18      54.780  49.540  71.130  1.00  0.00           H
ATOM    276  HB2 PRO A  18      54.810  47.910  70.450  1.00  0.00           H
ATOM    277  CA  PRO A  18      56.130  49.290  69.430  1.00  0.00           C
ATOM    278  HA  PRO A  18      55.570  48.970  68.550  1.00  0.00           H
ATOM    279  C   PRO A  18      56.140  50.830  69.460  1.00  0.00           C
ATOM    280  O   PRO A  18      56.950  51.500  70.080  1.00  0.00           O
ATOM    281  N   TYR A  19      55.200  51.480  68.780  1.00  0.00           N
ATOM    282  H   TYR A  19      54.480  50.860  68.440  1.00  0.00           H
ATOM    283  CA  TYR A  19      55.080  52.920  68.730  1.00  0.00           C
ATOM    284  HA  TYR A  19      56.040  53.340  69.040  1.00  0.00           H
ATOM    285  CB  TYR A  19      54.790  53.440  67.330  1.00  0.00           C
ATOM    286  HB1 TYR A  19      54.710  54.520  67.440  1.00  0.00           H
ATOM    287  HB2 TYR A  19      53.840  52.970  67.060  1.00  0.00           H
ATOM    288  CG  TYR A  19      55.720  53.060  66.200  1.00  0.00           C
ATOM    289  CD1 TYR A  19      57.020  53.580  66.180  1.00  0.00           C
ATOM    290  HD1 TYR A  19      57.320  54.310  66.910  1.00  0.00           H
ATOM    291  CE1 TYR A  19      58.000  53.100  65.300  1.00  0.00           C
ATOM    292  HE1 TYR A  19      59.050  53.330  65.330  1.00  0.00           H
ATOM    293  CZ  TYR A  19      57.630  52.130  64.360  1.00  0.00           C
ATOM    294  OH  TYR A  19      58.560  51.600  63.500  1.00  0.00           O
ATOM    295  HH  TYR A  19      59.340  52.150  63.570  1.00  0.00           H
ATOM    296  CE2 TYR A  19      56.330  51.610  64.390  1.00  0.00           C
ATOM    297  HE2 TYR A  19      55.990  50.770  63.810  1.00  0.00           H
ATOM    298  CD2 TYR A  19      55.360  52.060  65.310  1.00  0.00           C
ATOM    299  HD2 TYR A  19      54.350  51.670  65.280  1.00  0.00           H
ATOM    300  C   TYR A  19      54.130  53.480  69.780  1.00  0.00           C
ATOM    301  O   TYR A  19      54.350  54.620  70.180  1.00  0.00           O
ATOM    302  N   THR A  20      53.230  52.620  70.250  1.00  0.00           N
ATOM    303  H   THR A  20      53.270  51.720  69.790  1.00  0.00           H
ATOM    304  CA  THR A  20      52.440  52.850  71.450  1.00  0.00           C
ATOM    305  HA  THR A  20      52.960  53.640  71.980  1.00  0.00           H
ATOM    306  CB  THR A  20      51.000  53.250  71.150  1.00  0.00           C
ATOM    307  HB  THR A  20      50.470  52.890  72.030  1.00  0.00           H
ATOM    308  CG2 THR A  20      50.850  54.760  70.990  1.00  0.00           C
ATOM    309 1HG2 THR A  20      51.470  55.070  70.150  1.00  0.00           H
ATOM    310 2HG2 THR A  20      49.840  54.950  70.620  1.00  0.00           H
ATOM    311 3HG2 THR A  20      51.180  55.270  71.900  1.00  0.00           H
ATOM    312  OG1 THR A  20      50.430  52.570  70.060  1.00  0.00           O
ATOM    313  HG1 THR A  20      49.500  52.580  70.250  1.00  0.00           H
ATOM    314  C   THR A  20      52.360  51.640  72.370  1.00  0.00           C
ATOM    315  O   THR A  20      52.440  50.510  71.900  1.00  0.00           O
ATOM    316  N   THR A  21      52.170  51.890  73.670  1.00  0.00           N
ATOM    317  H   THR A  21      52.090  52.860  73.970  1.00  0.00           H
ATOM    318  CA  THR A  21      52.000  50.920  74.740  1.00  0.00           C
ATOM    319  HA  THR A  21      52.110  49.960  74.230  1.00  0.00           H
ATOM    320  CB  THR A  21      53.200  51.140  75.640  1.00  0.00           C
ATOM    321  HB  THR A  21      53.010  50.580  76.560  1.00  0.00           H
ATOM    322  CG2 THR A  21      54.510  50.590  75.060  1.00  0.00           C
ATOM    323 1HG2 THR A  21      55.290  50.670  75.830  1.00  0.00           H
ATOM    324 2HG2 THR A  21      54.480  49.510  74.970  1.00  0.00           H
ATOM    325 3HG2 THR A  21      54.780  51.110  74.150  1.00  0.00           H
ATOM    326  OG1 THR A  21      53.310  52.500  76.020  1.00  0.00           O
ATOM    327  HG1 THR A  21      52.450  52.880  76.210  1.00  0.00           H
ATOM    328  C   THR A  21      50.640  51.030  75.390  1.00  0.00           C
ATOM    329  O   THR A  21      50.350  51.980  76.100  1.00  0.00           O
ATOM    330  N   CYS A  22      49.720  50.080  75.190  1.00  0.00           N
ATOM    331  H   CYS A  22      50.020  49.280  74.670  1.00  0.00           H
ATOM    332  CA  CYS A  22      48.320  50.070  75.580  1.00  0.00           C
ATOM    333  HA  CYS A  22      47.930  49.200  75.060  1.00  0.00           H
ATOM    334  CB  CYS A  22      48.150  49.820  77.080  1.00  0.00           C
ATOM    335  HB1 CYS A  22      47.110  49.640  77.340  1.00  0.00           H
ATOM    336  HB2 CYS A  22      48.480  50.650  77.690  1.00  0.00           H
ATOM    337  SG  CYS A  22      48.930  48.320  77.740  1.00  0.00           S
ATOM    338  HG  CYS A  22      47.820  47.580  77.770  1.00  0.00           H
ATOM    339  C   CYS A  22      47.420  51.190  75.070  1.00  0.00           C
ATOM    340  O   CYS A  22      46.240  51.180  75.370  1.00  0.00           O
ATOM    341  N   LEU A  23      47.900  52.020  74.140  1.00  0.00           N
ATOM    342  H   LEU A  23      48.890  52.020  73.970  1.00  0.00           H
ATOM    343  CA  LEU A  23      47.040  52.760  73.230  1.00  0.00           C
ATOM    344  HA  LEU A  23      46.030  52.770  73.640  1.00  0.00           H
ATOM    345  CB  LEU A  23      47.420  54.240  73.160  1.00  0.00           C
ATOM    346  HB1 LEU A  23      46.860  54.710  72.350  1.00  0.00           H
ATOM    347  HB2 LEU A  23      48.490  54.240  72.950  1.00  0.00           H
ATOM    348  CG  LEU A  23      47.100  54.950  74.470  1.00  0.00           C
ATOM    349  HG  LEU A  23      47.410  54.300  75.280  1.00  0.00           H
ATOM    350  CD1 LEU A  23      47.890  56.250  74.570  1.00  0.00           C
ATOM    351 1HD1 LEU A  23      47.830  56.600  75.600  1.00  0.00           H
ATOM    352 2HD1 LEU A  23      48.920  55.990  74.360  1.00  0.00           H
ATOM    353 3HD1 LEU A  23      47.550  56.960  73.810  1.00  0.00           H
ATOM    354  CD2 LEU A  23      45.600  55.250  74.580  1.00  0.00           C
ATOM    355 1HD2 LEU A  23      45.030  54.450  75.030  1.00  0.00           H
ATOM    356 2HD2 LEU A  23      45.460  56.080  75.270  1.00  0.00           H
ATOM    357 3HD2 LEU A  23      45.180  55.570  73.620  1.00  0.00           H
ATOM    358  C   LEU A  23      47.100  52.220  71.800  1.00  0.00           C
ATOM    359  O   LEU A  23      48.160  51.750  71.430  1.00  0.00           O
ATOM    360  N   TYR A  24      46.090  52.430  70.940  1.00  0.00           N
ATOM    361  H   TYR A  24      45.200  52.810  71.210  1.00  0.00           H
ATOM    362  CA  TYR A  24      46.160  52.210  69.510  1.00  0.00           C
ATOM    363  HA  TYR A  24      46.710  51.280  69.340  1.00  0.00           H
ATOM    364  CB  TYR A  24      44.740  52.130  68.980  1.00  0.00           C
ATOM    365  HB1 TYR A  24      44.180  53.040  69.230  1.00  0.00           H
ATOM    366  HB2 TYR A  24      44.170  51.280  69.340  1.00  0.00           H
ATOM    367  CG  TYR A  24      44.660  51.770  67.520  1.00  0.00           C
ATOM    368  CD1 TYR A  24      44.830  50.480  67.010  1.00  0.00           C
ATOM    369  HD1 TYR A  24      45.100  49.710  67.710  1.00  0.00           H
ATOM    370  CE1 TYR A  24      44.620  50.210  65.650  1.00  0.00           C
ATOM    371  HE1 TYR A  24      44.740  49.180  65.340  1.00  0.00           H
ATOM    372  CZ  TYR A  24      44.130  51.180  64.760  1.00  0.00           C
ATOM    373  OH  TYR A  24      43.740  50.930  63.480  1.00  0.00           O
ATOM    374  HH  TYR A  24      43.590  51.770  63.030  1.00  0.00           H
ATOM    375  CE2 TYR A  24      43.860  52.450  65.320  1.00  0.00           C
ATOM    376  HE2 TYR A  24      43.500  53.260  64.690  1.00  0.00           H
ATOM    377  CD2 TYR A  24      44.200  52.760  66.640  1.00  0.00           C
ATOM    378  HD2 TYR A  24      44.140  53.770  67.010  1.00  0.00           H
ATOM    379  C   TYR A  24      47.030  53.210  68.750  1.00  0.00           C
ATOM    380  O   TYR A  24      46.950  54.370  69.140  1.00  0.00           O
ATOM    381  N   ILE A  25      47.660  52.760  67.670  1.00  0.00           N
ATOM    382  H   ILE A  25      47.690  51.760  67.460  1.00  0.00           H
ATOM    383  CA  ILE A  25      48.260  53.660  66.710  1.00  0.00           C
ATOM    384  HA  ILE A  25      47.970  54.690  66.900  1.00  0.00           H
ATOM    385  CB  ILE A  25      49.760  53.900  66.800  1.00  0.00           C
ATOM    386  HB  ILE A  25      49.890  54.350  67.780  1.00  0.00           H
ATOM    387  CG2 ILE A  25      50.540  52.590  66.740  1.00  0.00           C
ATOM    388 1HG2 ILE A  25      50.660  52.340  65.680  1.00  0.00           H
ATOM    389 2HG2 ILE A  25      51.500  52.770  67.220  1.00  0.00           H
ATOM    390 3HG2 ILE A  25      50.040  51.860  67.380  1.00  0.00           H
ATOM    391  CG1 ILE A  25      50.300  54.960  65.830  1.00  0.00           C
ATOM    392 1HG1 ILE A  25      49.680  55.870  65.830  1.00  0.00           H
ATOM    393 2HG1 ILE A  25      50.220  54.600  64.800  1.00  0.00           H
ATOM    394  CD  ILE A  25      51.730  55.240  66.270  1.00  0.00           C
ATOM    395  HD1 ILE A  25      51.850  55.110  67.350  1.00  0.00           H
ATOM    396  HD2 ILE A  25      52.440  54.530  65.840  1.00  0.00           H
ATOM    397  HD3 ILE A  25      52.000  56.200  65.830  1.00  0.00           H
ATOM    398  C   ILE A  25      47.830  53.340  65.290  1.00  0.00           C
ATOM    399  O   ILE A  25      47.940  52.210  64.820  1.00  0.00           O
ATOM    400  N   PRO A  26      47.260  54.260  64.500  1.00  0.00           N
ATOM    401  CD  PRO A  26      46.690  55.520  64.920  1.00  0.00           C
ATOM    402  HD1 PRO A  26      47.490  56.260  64.990  1.00  0.00           H
ATOM    403  HD2 PRO A  26      46.250  55.360  65.900  1.00  0.00           H
ATOM    404  CG  PRO A  26      45.710  56.000  63.850  1.00  0.00           C
ATOM    405  HG1 PRO A  26      45.570  57.070  63.680  1.00  0.00           H
ATOM    406  HG2 PRO A  26      44.750  55.610  64.150  1.00  0.00           H
ATOM    407  CB  PRO A  26      46.220  55.250  62.630  1.00  0.00           C
ATOM    408  HB1 PRO A  26      47.100  55.760  62.230  1.00  0.00           H
ATOM    409  HB2 PRO A  26      45.420  55.060  61.900  1.00  0.00           H
ATOM    410  CA  PRO A  26      46.720  53.930  63.190  1.00  0.00           C
ATOM    411  HA  PRO A  26      45.860  53.290  63.380  1.00  0.00           H
ATOM    412  C   PRO A  26      47.790  53.330  62.280  1.00  0.00           C
ATOM    413  O   PRO A  26      48.940  53.760  62.310  1.00  0.00           O
ATOM    414  N   LYS A  27      47.350  52.530  61.300  1.00  0.00           N
ATOM    415  H   LYS A  27      46.390  52.240  61.350  1.00  0.00           H
ATOM    416  CA  LYS A  27      48.250  51.770  60.460  1.00  0.00           C
ATOM    417  HA  LYS A  27      49.040  51.310  61.060  1.00  0.00           H
ATOM    418  CB  LYS A  27      47.400  50.600  59.970  1.00  0.00           C
ATOM    419  HB1 LYS A  27      47.700  50.280  58.960  1.00  0.00           H
ATOM    420  HB2 LYS A  27      46.400  50.990  59.810  1.00  0.00           H
ATOM    421  CG  LYS A  27      47.170  49.410  60.890  1.00  0.00           C
ATOM    422  HG1 LYS A  27      48.060  48.790  60.910  1.00  0.00           H
ATOM    423  HG2 LYS A  27      46.340  48.850  60.460  1.00  0.00           H
ATOM    424  CD  LYS A  27      46.830  49.670  62.360  1.00  0.00           C
ATOM    425  HD1 LYS A  27      45.970  50.330  62.490  1.00  0.00           H
ATOM    426  HD2 LYS A  27      47.740  50.070  62.800  1.00  0.00           H
ATOM    427  CE  LYS A  27      46.490  48.400  63.150  1.00  0.00           C
ATOM    428  HE1 LYS A  27      45.650  47.900  62.690  1.00  0.00           H
ATOM    429  HE2 LYS A  27      46.100  48.700  64.120  1.00  0.00           H
ATOM    430  NZ  LYS A  27      47.670  47.560  63.420  1.00  0.00           N
ATOM    431  HZ1 LYS A  27      48.500  48.000  63.800  1.00  0.00           H
ATOM    432  HZ2 LYS A  27      47.310  46.950  64.130  1.00  0.00           H
ATOM    433  HZ3 LYS A  27      47.950  46.990  62.630  1.00  0.00           H
ATOM    434  C   LYS A  27      48.850  52.550  59.300  1.00  0.00           C
ATOM    435  O   LYS A  27      48.340  53.640  59.050  1.00  0.00           O
ATOM    436  N   PRO A  28      49.870  52.020  58.600  1.00  0.00           N
ATOM    437  CD  PRO A  28      50.680  50.940  59.100  1.00  0.00           C
ATOM    438  HD1 PRO A  28      50.180  49.970  59.010  1.00  0.00           H
ATOM    439  HD2 PRO A  28      51.160  51.240  60.020  1.00  0.00           H
ATOM    440  CG  PRO A  28      51.890  50.910  58.160  1.00  0.00           C
ATOM    441  HG1 PRO A  28      52.160  49.890  57.860  1.00  0.00           H
ATOM    442  HG2 PRO A  28      52.710  51.540  58.500  1.00  0.00           H
ATOM    443  CB  PRO A  28      51.400  51.490  56.840  1.00  0.00           C
ATOM    444  HB1 PRO A  28      50.940  50.670  56.290  1.00  0.00           H
ATOM    445  HB2 PRO A  28      52.230  51.870  56.240  1.00  0.00           H
ATOM    446  CA  PRO A  28      50.430  52.540  57.370  1.00  0.00           C
ATOM    447  HA  PRO A  28      51.030  53.440  57.580  1.00  0.00           H
ATOM    448  C   PRO A  28      49.340  52.870  56.370  1.00  0.00           C
ATOM    449  O   PRO A  28      48.600  51.950  56.010  1.00  0.00           O
ATOM    450  N   THR A  29      49.170  54.130  55.970  1.00  0.00           N
ATOM    451  H   THR A  29      49.760  54.790  56.470  1.00  0.00           H
ATOM    452  CA  THR A  29      48.170  54.570  55.030  1.00  0.00           C
ATOM    453  HA  THR A  29      47.500  53.770  54.720  1.00  0.00           H
ATOM    454  CB  THR A  29      47.240  55.630  55.600  1.00  0.00           C
ATOM    455  HB  THR A  29      46.550  56.120  54.910  1.00  0.00           H
ATOM    456  CG2 THR A  29      46.290  55.170  56.700  1.00  0.00           C
ATOM    457 1HG2 THR A  29      45.980  56.060  57.240  1.00  0.00           H
ATOM    458 2HG2 THR A  29      45.470  54.580  56.290  1.00  0.00           H
ATOM    459 3HG2 THR A  29      46.870  54.480  57.320  1.00  0.00           H
ATOM    460  OG1 THR A  29      47.990  56.680  56.190  1.00  0.00           O
ATOM    461  HG1 THR A  29      47.980  57.380  55.540  1.00  0.00           H
ATOM    462  C   THR A  29      48.860  55.170  53.810  1.00  0.00           C
ATOM    463  O   THR A  29      49.950  55.740  53.870  1.00  0.00           O
ATOM    464  N   ALA A  30      48.280  55.090  52.610  1.00  0.00           N
ATOM    465  H   ALA A  30      47.400  54.590  52.600  1.00  0.00           H
ATOM    466  CA  ALA A  30      48.850  55.450  51.320  1.00  0.00           C
ATOM    467  HA  ALA A  30      49.740  56.070  51.440  1.00  0.00           H
ATOM    468  CB  ALA A  30      49.290  54.210  50.540  1.00  0.00           C
ATOM    469  HB1 ALA A  30      48.350  53.790  50.190  1.00  0.00           H
ATOM    470  HB2 ALA A  30      49.880  54.570  49.700  1.00  0.00           H
ATOM    471  HB3 ALA A  30      49.810  53.520  51.200  1.00  0.00           H
ATOM    472  C   ALA A  30      47.930  56.250  50.410  1.00  0.00           C
ATOM    473  O   ALA A  30      46.710  56.140  50.490  1.00  0.00           O
ATOM    474  N   LYS A  31      48.540  57.090  49.560  1.00  0.00           N
ATOM    475  H   LYS A  31      49.530  57.130  49.470  1.00  0.00           H
ATOM    476  CA  LYS A  31      47.870  57.940  48.590  1.00  0.00           C
ATOM    477  HA  LYS A  31      46.930  57.430  48.370  1.00  0.00           H
ATOM    478  CB  LYS A  31      47.510  59.270  49.260  1.00  0.00           C
ATOM    479  HB1 LYS A  31      46.990  59.140  50.210  1.00  0.00           H
ATOM    480  HB2 LYS A  31      46.880  59.780  48.540  1.00  0.00           H
ATOM    481  CG  LYS A  31      48.670  60.200  49.580  1.00  0.00           C
ATOM    482  HG1 LYS A  31      49.320  60.340  48.720  1.00  0.00           H
ATOM    483  HG2 LYS A  31      49.300  59.640  50.270  1.00  0.00           H
ATOM    484  CD  LYS A  31      48.290  61.480  50.310  1.00  0.00           C
ATOM    485  HD1 LYS A  31      49.090  62.110  50.700  1.00  0.00           H
ATOM    486  HD2 LYS A  31      47.680  61.300  51.200  1.00  0.00           H
ATOM    487  CE  LYS A  31      47.430  62.380  49.440  1.00  0.00           C
ATOM    488  HE1 LYS A  31      46.600  61.910  48.930  1.00  0.00           H
ATOM    489  HE2 LYS A  31      48.150  62.670  48.670  1.00  0.00           H
ATOM    490  NZ  LYS A  31      46.920  63.600  50.100  1.00  0.00           N
ATOM    491  HZ1 LYS A  31      47.640  64.060  50.630  1.00  0.00           H
ATOM    492  HZ2 LYS A  31      46.480  64.300  49.520  1.00  0.00           H
ATOM    493  HZ3 LYS A  31      46.220  63.390  50.790  1.00  0.00           H
ATOM    494  C   LYS A  31      48.720  58.070  47.340  1.00  0.00           C
ATOM    495  O   LYS A  31      49.930  57.870  47.450  1.00  0.00           O
ATOM    496  N   TYR A  32      48.120  58.300  46.180  1.00  0.00           N
ATOM    497  H   TYR A  32      47.110  58.450  46.230  1.00  0.00           H
ATOM    498  CA  TYR A  32      48.720  58.020  44.880  1.00  0.00           C
ATOM    499  HA  TYR A  32      49.810  58.080  44.950  1.00  0.00           H
ATOM    500  CB  TYR A  32      48.190  56.700  44.320  1.00  0.00           C
ATOM    501  HB1 TYR A  32      48.650  56.560  43.340  1.00  0.00           H
ATOM    502  HB2 TYR A  32      47.110  56.670  44.160  1.00  0.00           H
ATOM    503  CG  TYR A  32      48.420  55.480  45.190  1.00  0.00           C
ATOM    504  CD1 TYR A  32      49.550  54.670  44.980  1.00  0.00           C
ATOM    505  HD1 TYR A  32      50.260  55.090  44.280  1.00  0.00           H
ATOM    506  CE1 TYR A  32      49.720  53.560  45.810  1.00  0.00           C
ATOM    507  HE1 TYR A  32      50.600  52.940  45.750  1.00  0.00           H
ATOM    508  CZ  TYR A  32      48.760  53.260  46.800  1.00  0.00           C
ATOM    509  OH  TYR A  32      48.750  52.060  47.450  1.00  0.00           O
ATOM    510  HH  TYR A  32      47.930  51.850  47.900  1.00  0.00           H
ATOM    511  CE2 TYR A  32      47.560  54.020  46.890  1.00  0.00           C
ATOM    512  HE2 TYR A  32      46.840  53.590  47.570  1.00  0.00           H
ATOM    513  CD2 TYR A  32      47.410  55.150  46.090  1.00  0.00           C
ATOM    514  HD2 TYR A  32      46.550  55.820  46.160  1.00  0.00           H
ATOM    515  C   TYR A  32      48.300  59.050  43.840  1.00  0.00           C
ATOM    516  O   TYR A  32      47.280  59.720  44.020  1.00  0.00           O
ATOM    517  N   THR A  33      49.100  59.350  42.820  1.00  0.00           N
ATOM    518  H   THR A  33      50.030  58.950  42.850  1.00  0.00           H
ATOM    519  CA  THR A  33      48.780  60.010  41.570  1.00  0.00           C
ATOM    520  HA  THR A  33      47.690  60.060  41.420  1.00  0.00           H
ATOM    521  CB  THR A  33      49.150  61.490  41.500  1.00  0.00           C
ATOM    522  HB  THR A  33      48.960  61.880  40.500  1.00  0.00           H
ATOM    523  CG2 THR A  33      48.350  62.330  42.490  1.00  0.00           C
ATOM    524 1HG2 THR A  33      47.320  62.320  42.160  1.00  0.00           H
ATOM    525 2HG2 THR A  33      48.230  61.850  43.460  1.00  0.00           H
ATOM    526 3HG2 THR A  33      48.650  63.380  42.520  1.00  0.00           H
ATOM    527  OG1 THR A  33      50.500  61.880  41.680  1.00  0.00           O
ATOM    528  HG1 THR A  33      50.770  61.660  42.570  1.00  0.00           H
ATOM    529  C   THR A  33      49.520  59.330  40.430  1.00  0.00           C
ATOM    530  O   THR A  33      50.580  58.730  40.610  1.00  0.00           O
ATOM    531  N   PRO A  34      49.000  59.320  39.200  1.00  0.00           N
ATOM    532  CD  PRO A  34      47.600  59.620  38.950  1.00  0.00           C
ATOM    533  HD1 PRO A  34      47.280  60.520  39.470  1.00  0.00           H
ATOM    534  HD2 PRO A  34      47.000  58.750  39.230  1.00  0.00           H
ATOM    535  CG  PRO A  34      47.500  59.830  37.440  1.00  0.00           C
ATOM    536  HG1 PRO A  34      47.560  60.890  37.190  1.00  0.00           H
ATOM    537  HG2 PRO A  34      46.660  59.520  36.820  1.00  0.00           H
ATOM    538  CB  PRO A  34      48.640  58.940  36.970  1.00  0.00           C
ATOM    539  HB1 PRO A  34      49.050  59.160  35.980  1.00  0.00           H
ATOM    540  HB2 PRO A  34      48.200  57.940  36.870  1.00  0.00           H
ATOM    541  CA  PRO A  34      49.740  58.950  38.010  1.00  0.00           C
ATOM    542  HA  PRO A  34      50.160  57.950  38.150  1.00  0.00           H
ATOM    543  C   PRO A  34      50.860  59.910  37.640  1.00  0.00           C
ATOM    544  O   PRO A  34      50.870  60.990  38.210  1.00  0.00           O
ATOM    545  N   LEU A  35      51.780  59.420  36.810  1.00  0.00           N
ATOM    546  H   LEU A  35      51.610  58.480  36.500  1.00  0.00           H
ATOM    547  CA  LEU A  35      53.030  60.080  36.430  1.00  0.00           C
ATOM    548  HA  LEU A  35      52.690  61.120  36.430  1.00  0.00           H
ATOM    549  CB  LEU A  35      54.220  59.740  37.310  1.00  0.00           C
ATOM    550  HB1 LEU A  35      54.380  58.690  37.520  1.00  0.00           H
ATOM    551  HB2 LEU A  35      53.850  60.180  38.240  1.00  0.00           H
ATOM    552  CG  LEU A  35      55.600  60.340  37.060  1.00  0.00           C
ATOM    553  HG  LEU A  35      55.990  60.090  36.080  1.00  0.00           H
ATOM    554  CD1 LEU A  35      55.540  61.870  36.970  1.00  0.00           C
ATOM    555 1HD1 LEU A  35      55.210  62.130  35.960  1.00  0.00           H
ATOM    556 2HD1 LEU A  35      54.870  62.380  37.660  1.00  0.00           H
ATOM    557 3HD1 LEU A  35      56.510  62.360  37.040  1.00  0.00           H
ATOM    558  CD2 LEU A  35      56.610  59.870  38.100  1.00  0.00           C
ATOM    559 1HD2 LEU A  35      56.560  60.510  38.980  1.00  0.00           H
ATOM    560 2HD2 LEU A  35      56.630  58.780  38.250  1.00  0.00           H
ATOM    561 3HD2 LEU A  35      57.590  60.090  37.700  1.00  0.00           H
ATOM    562  C   LEU A  35      53.330  59.860  34.950  1.00  0.00           C
ATOM    563  O   LEU A  35      53.920  58.890  34.470  1.00  0.00           O
ATOM    564  N   VAL A  36      52.940  60.830  34.130  1.00  0.00           N
ATOM    565  H   VAL A  36      52.370  61.610  34.440  1.00  0.00           H
ATOM    566  CA  VAL A  36      53.050  60.670  32.690  1.00  0.00           C
ATOM    567  HA  VAL A  36      52.830  59.620  32.480  1.00  0.00           H
ATOM    568  CB  VAL A  36      51.930  61.320  31.880  1.00  0.00           C
ATOM    569  HB  VAL A  36      52.130  62.380  32.010  1.00  0.00           H
ATOM    570  CG1 VAL A  36      52.050  60.960  30.400  1.00  0.00           C
ATOM    571 1HG1 VAL A  36      52.910  61.320  29.830  1.00  0.00           H
ATOM    572 2HG1 VAL A  36      52.030  59.880  30.240  1.00  0.00           H
ATOM    573 3HG1 VAL A  36      51.210  61.370  29.860  1.00  0.00           H
ATOM    574  CG2 VAL A  36      50.520  60.920  32.320  1.00  0.00           C
ATOM    575 1HG2 VAL A  36      50.280  59.860  32.270  1.00  0.00           H
ATOM    576 2HG2 VAL A  36      50.300  61.240  33.340  1.00  0.00           H
ATOM    577 3HG2 VAL A  36      49.770  61.390  31.690  1.00  0.00           H
ATOM    578  C   VAL A  36      54.440  61.070  32.230  1.00  0.00           C
ATOM    579  O   VAL A  36      54.890  62.180  32.540  1.00  0.00           O
ATOM    580  N   GLY A  37      55.080  60.210  31.440  1.00  0.00           N
ATOM    581  H   GLY A  37      54.650  59.320  31.280  1.00  0.00           H
ATOM    582  CA  GLY A  37      56.340  60.420  30.750  1.00  0.00           C
ATOM    583  HA1 GLY A  37      57.010  59.560  30.700  1.00  0.00           H
ATOM    584  HA2 GLY A  37      56.970  61.190  31.180  1.00  0.00           H
ATOM    585  C   GLY A  37      56.120  60.800  29.300  1.00  0.00           C
ATOM    586  O   GLY A  37      56.180  61.960  28.890  1.00  0.00           O
ATOM    587  N   THR A  38      55.900  59.750  28.500  1.00  0.00           N
ATOM    588  H   THR A  38      55.970  58.840  28.930  1.00  0.00           H
ATOM    589  CA  THR A  38      55.790  59.800  27.060  1.00  0.00           C
ATOM    590  HA  THR A  38      55.510  60.820  26.760  1.00  0.00           H
ATOM    591  CB  THR A  38      57.150  59.420  26.470  1.00  0.00           C
ATOM    592  HB  THR A  38      56.910  59.180  25.430  1.00  0.00           H
ATOM    593  CG2 THR A  38      58.180  60.520  26.680  1.00  0.00           C
ATOM    594 1HG2 THR A  38      57.780  61.370  26.120  1.00  0.00           H
ATOM    595 2HG2 THR A  38      58.360  60.690  27.740  1.00  0.00           H
ATOM    596 3HG2 THR A  38      59.060  60.180  26.130  1.00  0.00           H
ATOM    597  OG1 THR A  38      57.770  58.240  26.940  1.00  0.00           O
ATOM    598  HG1 THR A  38      58.140  58.450  27.800  1.00  0.00           H
ATOM    599  C   THR A  38      54.630  58.940  26.600  1.00  0.00           C
ATOM    600  O   THR A  38      54.100  58.120  27.360  1.00  0.00           O
ATOM    601  N   SER A  39      54.160  59.230  25.380  1.00  0.00           N
ATOM    602  H   SER A  39      54.620  59.930  24.810  1.00  0.00           H
ATOM    603  CA  SER A  39      52.870  58.710  24.990  1.00  0.00           C
ATOM    604  HA  SER A  39      52.130  58.860  25.780  1.00  0.00           H
ATOM    605  CB  SER A  39      52.350  59.520  23.820  1.00  0.00           C
ATOM    606  HB1 SER A  39      52.100  60.500  24.220  1.00  0.00           H
ATOM    607  HB2 SER A  39      51.450  59.040  23.450  1.00  0.00           H
ATOM    608  OG  SER A  39      53.410  59.630  22.890  1.00  0.00           O
ATOM    609  HG  SER A  39      53.090  60.140  22.140  1.00  0.00           H
ATOM    610  C   SER A  39      52.840  57.240  24.570  1.00  0.00           C
ATOM    611  O   SER A  39      51.830  56.540  24.560  1.00  0.00           O
ATOM    612  N   LEU A  40      54.060  56.770  24.380  1.00  0.00           N
ATOM    613  H   LEU A  40      54.790  57.430  24.620  1.00  0.00           H
ATOM    614  CA  LEU A  40      54.370  55.410  23.950  1.00  0.00           C
ATOM    615  HA  LEU A  40      53.570  55.040  23.310  1.00  0.00           H
ATOM    616  CB  LEU A  40      55.580  55.530  23.020  1.00  0.00           C
ATOM    617  HB1 LEU A  40      55.900  54.560  22.660  1.00  0.00           H
ATOM    618  HB2 LEU A  40      56.380  55.790  23.710  1.00  0.00           H
ATOM    619  CG  LEU A  40      55.380  56.410  21.790  1.00  0.00           C
ATOM    620  HG  LEU A  40      55.140  57.430  22.090  1.00  0.00           H
ATOM    621  CD1 LEU A  40      56.760  56.660  21.190  1.00  0.00           C
ATOM    622 1HD1 LEU A  40      57.450  57.070  21.930  1.00  0.00           H
ATOM    623 2HD1 LEU A  40      57.170  55.750  20.760  1.00  0.00           H
ATOM    624 3HD1 LEU A  40      56.660  57.300  20.310  1.00  0.00           H
ATOM    625  CD2 LEU A  40      54.520  55.800  20.690  1.00  0.00           C
ATOM    626 1HD2 LEU A  40      54.970  54.960  20.160  1.00  0.00           H
ATOM    627 2HD2 LEU A  40      53.500  55.560  20.970  1.00  0.00           H
ATOM    628 3HD2 LEU A  40      54.470  56.530  19.870  1.00  0.00           H
ATOM    629  C   LEU A  40      54.630  54.380  25.040  1.00  0.00           C
ATOM    630  O   LEU A  40      54.880  53.210  24.780  1.00  0.00           O
ATOM    631  N   HIS A  41      54.630  54.850  26.290  1.00  0.00           N
ATOM    632  H   HIS A  41      54.330  55.820  26.290  1.00  0.00           H
ATOM    633  CA  HIS A  41      55.030  54.180  27.510  1.00  0.00           C
ATOM    634  HA  HIS A  41      55.200  53.120  27.290  1.00  0.00           H
ATOM    635  CB  HIS A  41      56.340  54.660  28.120  1.00  0.00           C
ATOM    636  HB1 HIS A  41      56.510  54.020  28.990  1.00  0.00           H
ATOM    637  HB2 HIS A  41      56.220  55.680  28.470  1.00  0.00           H
ATOM    638  CG  HIS A  41      57.550  54.410  27.270  1.00  0.00           C
ATOM    639  ND1 HIS A  41      58.420  53.340  27.370  1.00  0.00           N
ATOM    640  HD1 HIS A  41      58.470  52.630  28.090  1.00  0.00           H
ATOM    641  CE1 HIS A  41      59.410  53.600  26.500  1.00  0.00           C
ATOM    642  HE1 HIS A  41      60.310  53.000  26.520  1.00  0.00           H
ATOM    643  NE2 HIS A  41      59.160  54.620  25.680  1.00  0.00           N
ATOM    644  CD2 HIS A  41      57.960  55.130  26.170  1.00  0.00           C
ATOM    645  HD2 HIS A  41      57.520  56.050  25.830  1.00  0.00           H
ATOM    646  C   HIS A  41      53.930  54.180  28.560  1.00  0.00           C
ATOM    647  O   HIS A  41      53.200  55.150  28.580  1.00  0.00           O
ATOM    648  N   PRO A  42      53.760  53.130  29.380  1.00  0.00           N
ATOM    649  CD  PRO A  42      54.300  51.800  29.180  1.00  0.00           C
ATOM    650  HD1 PRO A  42      55.330  51.800  29.510  1.00  0.00           H
ATOM    651  HD2 PRO A  42      54.280  51.450  28.150  1.00  0.00           H
ATOM    652  CG  PRO A  42      53.550  50.810  30.070  1.00  0.00           C
ATOM    653  HG1 PRO A  42      54.200  50.010  30.420  1.00  0.00           H
ATOM    654  HG2 PRO A  42      52.620  50.400  29.690  1.00  0.00           H
ATOM    655  CB  PRO A  42      53.270  51.720  31.270  1.00  0.00           C
ATOM    656  HB1 PRO A  42      54.170  51.800  31.850  1.00  0.00           H
ATOM    657  HB2 PRO A  42      52.480  51.310  31.920  1.00  0.00           H
ATOM    658  CA  PRO A  42      52.960  53.040  30.580  1.00  0.00           C
ATOM    659  HA  PRO A  42      51.940  53.140  30.190  1.00  0.00           H
ATOM    660  C   PRO A  42      53.060  54.180  31.590  1.00  0.00           C
ATOM    661  O   PRO A  42      54.120  54.780  31.690  1.00  0.00           O
ATOM    662  N   VAL A  43      51.960  54.590  32.240  1.00  0.00           N
ATOM    663  H   VAL A  43      51.080  54.100  32.110  1.00  0.00           H
ATOM    664  CA  VAL A  43      52.030  55.710  33.160  1.00  0.00           C
ATOM    665  HA  VAL A  43      52.760  56.440  32.820  1.00  0.00           H
ATOM    666  CB  VAL A  43      50.790  56.590  33.160  1.00  0.00           C
ATOM    667  HB  VAL A  43      51.120  57.490  33.670  1.00  0.00           H
ATOM    668  CG1 VAL A  43      50.360  57.010  31.750  1.00  0.00           C
ATOM    669 1HG1 VAL A  43      49.930  56.120  31.280  1.00  0.00           H
ATOM    670 2HG1 VAL A  43      49.570  57.740  31.870  1.00  0.00           H
ATOM    671 3HG1 VAL A  43      51.200  57.310  31.120  1.00  0.00           H
ATOM    672  CG2 VAL A  43      49.600  55.910  33.840  1.00  0.00           C
ATOM    673 1HG2 VAL A  43      49.900  55.640  34.840  1.00  0.00           H
ATOM    674 2HG2 VAL A  43      48.880  56.730  33.850  1.00  0.00           H
ATOM    675 3HG2 VAL A  43      49.310  54.990  33.330  1.00  0.00           H
ATOM    676  C   VAL A  43      52.520  55.180  34.490  1.00  0.00           C
ATOM    677  O   VAL A  43      52.090  54.120  34.960  1.00  0.00           O
ATOM    678  N   LEU A  44      53.440  55.890  35.140  1.00  0.00           N
ATOM    679  H   LEU A  44      53.710  56.780  34.760  1.00  0.00           H
ATOM    680  CA  LEU A  44      54.180  55.470  36.310  1.00  0.00           C
ATOM    681  HA  LEU A  44      54.210  54.380  36.310  1.00  0.00           H
ATOM    682  CB  LEU A  44      55.560  56.090  36.440  1.00  0.00           C
ATOM    683  HB1 LEU A  44      55.920  56.030  37.470  1.00  0.00           H
ATOM    684  HB2 LEU A  44      55.460  57.160  36.290  1.00  0.00           H
ATOM    685  CG  LEU A  44      56.660  55.520  35.540  1.00  0.00           C
ATOM    686  HG  LEU A  44      56.500  54.440  35.530  1.00  0.00           H
ATOM    687  CD1 LEU A  44      56.420  56.140  34.160  1.00  0.00           C
ATOM    688 1HD1 LEU A  44      56.260  57.210  34.270  1.00  0.00           H
ATOM    689 2HD1 LEU A  44      57.230  55.850  33.490  1.00  0.00           H
ATOM    690 3HD1 LEU A  44      55.480  55.800  33.720  1.00  0.00           H
ATOM    691  CD2 LEU A  44      57.990  55.900  36.190  1.00  0.00           C
ATOM    692 1HD2 LEU A  44      58.060  55.360  37.130  1.00  0.00           H
ATOM    693 2HD2 LEU A  44      58.770  55.530  35.520  1.00  0.00           H
ATOM    694 3HD2 LEU A  44      58.050  56.980  36.320  1.00  0.00           H
ATOM    695  C   LEU A  44      53.430  55.780  37.600  1.00  0.00           C
ATOM    696  O   LEU A  44      52.470  56.550  37.510  1.00  0.00           O
ATOM    697  N   ALA A  45      53.800  55.120  38.710  1.00  0.00           N
ATOM    698  H   ALA A  45      54.710  54.690  38.670  1.00  0.00           H
ATOM    699  CA  ALA A  45      53.230  55.400  40.010  1.00  0.00           C
ATOM    700  HA  ALA A  45      52.160  55.620  39.890  1.00  0.00           H
ATOM    701  CB  ALA A  45      53.330  54.100  40.830  1.00  0.00           C
ATOM    702  HB1 ALA A  45      54.360  53.760  40.840  1.00  0.00           H
ATOM    703  HB2 ALA A  45      52.940  54.240  41.840  1.00  0.00           H
ATOM    704  HB3 ALA A  45      52.770  53.370  40.270  1.00  0.00           H
ATOM    705  C   ALA A  45      53.920  56.560  40.710  1.00  0.00           C
ATOM    706  O   ALA A  45      55.150  56.590  40.760  1.00  0.00           O
ATOM    707  N   ASN A  46      53.170  57.490  41.290  1.00  0.00           N
ATOM    708  H   ASN A  46      52.160  57.500  41.210  1.00  0.00           H
ATOM    709  CA  ASN A  46      53.700  58.490  42.190  1.00  0.00           C
ATOM    710  HA  ASN A  46      54.750  58.260  42.340  1.00  0.00           H
ATOM    711  CB  ASN A  46      53.740  59.820  41.440  1.00  0.00           C
ATOM    712  HB1 ASN A  46      52.750  60.170  41.140  1.00  0.00           H
ATOM    713  HB2 ASN A  46      54.260  59.670  40.500  1.00  0.00           H
ATOM    714  CG  ASN A  46      54.560  60.910  42.130  1.00  0.00           C
ATOM    715  OD1 ASN A  46      55.180  60.580  43.140  1.00  0.00           O
ATOM    716  ND2 ASN A  46      54.820  62.080  41.540  1.00  0.00           N
ATOM    717 1HD2 ASN A  46      54.210  62.280  40.760  1.00  0.00           H
ATOM    718 2HD2 ASN A  46      55.380  62.790  41.980  1.00  0.00           H
ATOM    719  C   ASN A  46      52.940  58.440  43.510  1.00  0.00           C
ATOM    720  O   ASN A  46      51.820  58.930  43.560  1.00  0.00           O
ATOM    721  N   CYS A  47      53.660  57.930  44.500  1.00  0.00           N
ATOM    722  H   CYS A  47      54.650  58.060  44.350  1.00  0.00           H
ATOM    723  CA  CYS A  47      53.220  57.410  45.780  1.00  0.00           C
ATOM    724  HA  CYS A  47      52.170  57.640  45.610  1.00  0.00           H
ATOM    725  CB  CYS A  47      53.330  55.900  45.910  1.00  0.00           C
ATOM    726  HB1 CYS A  47      54.370  55.600  46.050  1.00  0.00           H
ATOM    727  HB2 CYS A  47      52.900  55.450  45.010  1.00  0.00           H
ATOM    728  SG  CYS A  47      52.220  55.290  47.200  1.00  0.00           S
ATOM    729  HG  CYS A  47      51.070  55.710  46.640  1.00  0.00           H
ATOM    730  C   CYS A  47      53.600  58.240  46.990  1.00  0.00           C
ATOM    731  O   CYS A  47      54.560  59.020  46.930  1.00  0.00           O
ATOM    732  N   GLN A  48      52.940  58.150  48.150  1.00  0.00           N
ATOM    733  H   GLN A  48      52.000  57.780  48.050  1.00  0.00           H
ATOM    734  CA  GLN A  48      53.380  58.640  49.440  1.00  0.00           C
ATOM    735  HA  GLN A  48      54.410  58.330  49.610  1.00  0.00           H
ATOM    736  CB  GLN A  48      52.960  60.100  49.580  1.00  0.00           C
ATOM    737  HB1 GLN A  48      51.900  60.150  49.330  1.00  0.00           H
ATOM    738  HB2 GLN A  48      53.360  60.770  48.820  1.00  0.00           H
ATOM    739  CG  GLN A  48      53.290  60.610  50.990  1.00  0.00           C
ATOM    740  HG1 GLN A  48      54.340  60.560  51.240  1.00  0.00           H
ATOM    741  HG2 GLN A  48      52.720  60.010  51.690  1.00  0.00           H
ATOM    742  CD  GLN A  48      52.900  62.080  51.090  1.00  0.00           C
ATOM    743  OE1 GLN A  48      51.870  62.500  51.610  1.00  0.00           O
ATOM    744  NE2 GLN A  48      53.670  63.000  50.530  1.00  0.00           N
ATOM    745 1HE2 GLN A  48      54.550  62.760  50.110  1.00  0.00           H
ATOM    746 2HE2 GLN A  48      53.490  64.000  50.540  1.00  0.00           H
ATOM    747  C   GLN A  48      52.710  57.780  50.510  1.00  0.00           C
ATOM    748  O   GLN A  48      51.510  57.520  50.460  1.00  0.00           O
ATOM    749  N   LEU A  49      53.400  57.400  51.600  1.00  0.00           N
ATOM    750  H   LEU A  49      54.310  57.810  51.730  1.00  0.00           H
ATOM    751  CA  LEU A  49      52.910  56.540  52.650  1.00  0.00           C
ATOM    752  HA  LEU A  49      51.830  56.540  52.590  1.00  0.00           H
ATOM    753  CB  LEU A  49      53.470  55.130  52.440  1.00  0.00           C
ATOM    754  HB1 LEU A  49      54.540  55.210  52.200  1.00  0.00           H
ATOM    755  HB2 LEU A  49      52.900  54.680  51.630  1.00  0.00           H
ATOM    756  CG  LEU A  49      53.270  54.200  53.630  1.00  0.00           C
ATOM    757  HG  LEU A  49      52.420  54.590  54.190  1.00  0.00           H
ATOM    758  CD1 LEU A  49      53.050  52.760  53.200  1.00  0.00           C
ATOM    759 1HD1 LEU A  49      52.160  52.720  52.560  1.00  0.00           H
ATOM    760 2HD1 LEU A  49      53.900  52.350  52.650  1.00  0.00           H
ATOM    761 3HD1 LEU A  49      52.900  52.100  54.050  1.00  0.00           H
ATOM    762  CD2 LEU A  49      54.340  54.260  54.710  1.00  0.00           C
ATOM    763 1HD2 LEU A  49      55.250  53.740  54.420  1.00  0.00           H
ATOM    764 2HD2 LEU A  49      54.650  55.260  55.030  1.00  0.00           H
ATOM    765 3HD2 LEU A  49      54.060  53.660  55.580  1.00  0.00           H
ATOM    766  C   LEU A  49      53.210  57.150  54.010  1.00  0.00           C
ATOM    767  O   LEU A  49      54.260  57.770  54.180  1.00  0.00           O
ATOM    768  N   SER A  50      52.320  56.950  54.990  1.00  0.00           N
ATOM    769  H   SER A  50      51.440  56.520  54.770  1.00  0.00           H
ATOM    770  CA  SER A  50      52.450  57.510  56.320  1.00  0.00           C
ATOM    771  HA  SER A  50      53.430  57.970  56.490  1.00  0.00           H
ATOM    772  CB  SER A  50      51.420  58.620  56.530  1.00  0.00           C
ATOM    773  HB1 SER A  50      51.580  58.990  57.540  1.00  0.00           H
ATOM    774  HB2 SER A  50      50.460  58.110  56.430  1.00  0.00           H
ATOM    775  OG  SER A  50      51.600  59.610  55.550  1.00  0.00           O
ATOM    776  HG  SER A  50      52.380  60.120  55.760  1.00  0.00           H
ATOM    777  C   SER A  50      52.170  56.480  57.410  1.00  0.00           C
ATOM    778  O   SER A  50      51.190  55.760  57.210  1.00  0.00           O
ATOM    779  N   PHE A  51      52.960  56.540  58.480  1.00  0.00           N
ATOM    780  H   PHE A  51      53.750  57.160  58.430  1.00  0.00           H
ATOM    781  CA  PHE A  51      52.770  55.820  59.730  1.00  0.00           C
ATOM    782  HA  PHE A  51      51.700  55.770  59.950  1.00  0.00           H
ATOM    783  CB  PHE A  51      53.350  54.420  59.480  1.00  0.00           C
ATOM    784  HB1 PHE A  51      54.400  54.550  59.260  1.00  0.00           H
ATOM    785  HB2 PHE A  51      52.960  54.000  58.560  1.00  0.00           H
ATOM    786  CG  PHE A  51      53.240  53.350  60.550  1.00  0.00           C
ATOM    787  CD1 PHE A  51      52.160  53.250  61.420  1.00  0.00           C
ATOM    788  HD1 PHE A  51      51.390  54.010  61.310  1.00  0.00           H
ATOM    789  CE1 PHE A  51      52.030  52.220  62.360  1.00  0.00           C
ATOM    790  HE1 PHE A  51      51.170  52.290  63.020  1.00  0.00           H
ATOM    791  CZ  PHE A  51      52.960  51.190  62.300  1.00  0.00           C
ATOM    792  HZ  PHE A  51      52.770  50.360  62.960  1.00  0.00           H
ATOM    793  CE2 PHE A  51      54.170  51.380  61.610  1.00  0.00           C
ATOM    794  HE2 PHE A  51      54.950  50.630  61.640  1.00  0.00           H
ATOM    795  CD2 PHE A  51      54.270  52.400  60.650  1.00  0.00           C
ATOM    796  HD2 PHE A  51      55.130  52.470  60.000  1.00  0.00           H
ATOM    797  C   PHE A  51      53.490  56.430  60.920  1.00  0.00           C
ATOM    798  O   PHE A  51      54.540  57.080  60.820  1.00  0.00           O
ATOM    799  N   ALA A  52      52.850  56.390  62.090  1.00  0.00           N
ATOM    800  H   ALA A  52      51.920  56.000  62.110  1.00  0.00           H
ATOM    801  CA  ALA A  52      53.380  56.750  63.390  1.00  0.00           C
ATOM    802  HA  ALA A  52      52.490  56.980  63.970  1.00  0.00           H
ATOM    803  CB  ALA A  52      54.030  55.490  63.950  1.00  0.00           C
ATOM    804  HB1 ALA A  52      54.930  55.270  63.390  1.00  0.00           H
ATOM    805  HB2 ALA A  52      54.270  55.590  65.010  1.00  0.00           H
ATOM    806  HB3 ALA A  52      53.320  54.660  63.880  1.00  0.00           H
ATOM    807  C   ALA A  52      54.080  58.100  63.510  1.00  0.00           C
ATOM    808  O   ALA A  52      55.100  58.260  64.190  1.00  0.00           O
ATOM    809  N   GLY A  53      53.430  59.070  62.860  1.00  0.00           N
ATOM    810  H   GLY A  53      52.710  58.850  62.200  1.00  0.00           H
ATOM    811  CA  GLY A  53      53.850  60.450  62.790  1.00  0.00           C
ATOM    812  HA1 GLY A  53      53.970  60.950  63.760  1.00  0.00           H
ATOM    813  HA2 GLY A  53      53.010  61.040  62.450  1.00  0.00           H
ATOM    814  C   GLY A  53      55.060  60.780  61.910  1.00  0.00           C
ATOM    815  O   GLY A  53      55.800  61.720  62.170  1.00  0.00           O
ATOM    816  N   TYR A  54      55.240  59.920  60.900  1.00  0.00           N
ATOM    817  H   TYR A  54      54.610  59.130  60.850  1.00  0.00           H
ATOM    818  CA  TYR A  54      56.070  60.180  59.750  1.00  0.00           C
ATOM    819  HA  TYR A  54      56.090  61.280  59.750  1.00  0.00           H
ATOM    820  CB  TYR A  54      57.460  59.680  60.100  1.00  0.00           C
ATOM    821  HB1 TYR A  54      57.380  58.600  60.220  1.00  0.00           H
ATOM    822  HB2 TYR A  54      57.760  60.170  61.040  1.00  0.00           H
ATOM    823  CG  TYR A  54      58.630  60.010  59.190  1.00  0.00           C
ATOM    824  CD1 TYR A  54      59.340  61.210  59.170  1.00  0.00           C
ATOM    825  HD1 TYR A  54      59.060  61.940  59.910  1.00  0.00           H
ATOM    826  CE1 TYR A  54      60.440  61.400  58.310  1.00  0.00           C
ATOM    827  HE1 TYR A  54      60.920  62.370  58.400  1.00  0.00           H
ATOM    828  CZ  TYR A  54      60.760  60.460  57.320  1.00  0.00           C
ATOM    829  OH  TYR A  54      61.680  60.750  56.360  1.00  0.00           O
ATOM    830  HH  TYR A  54      61.860  60.010  55.780  1.00  0.00           H
ATOM    831  CE2 TYR A  54      59.970  59.290  57.260  1.00  0.00           C
ATOM    832  HE2 TYR A  54      60.050  58.520  56.500  1.00  0.00           H
ATOM    833  CD2 TYR A  54      58.970  59.070  58.210  1.00  0.00           C
ATOM    834  HD2 TYR A  54      58.490  58.110  58.260  1.00  0.00           H
ATOM    835  C   TYR A  54      55.520  59.590  58.460  1.00  0.00           C
ATOM    836  O   TYR A  54      54.710  58.680  58.350  1.00  0.00           O
ATOM    837  N   THR A  55      56.040  60.210  57.400  1.00  0.00           N
ATOM    838  H   THR A  55      56.780  60.880  57.530  1.00  0.00           H
ATOM    839  CA  THR A  55      55.570  60.030  56.030  1.00  0.00           C
ATOM    840  HA  THR A  55      55.100  59.050  55.920  1.00  0.00           H
ATOM    841  CB  THR A  55      54.650  61.210  55.760  1.00  0.00           C
ATOM    842  HB  THR A  55      55.150  62.160  55.890  1.00  0.00           H
ATOM    843  CG2 THR A  55      54.150  61.100  54.320  1.00  0.00           C
ATOM    844 1HG2 THR A  55      53.740  60.160  53.920  1.00  0.00           H
ATOM    845 2HG2 THR A  55      53.470  61.900  54.050  1.00  0.00           H
ATOM    846 3HG2 THR A  55      55.020  61.320  53.690  1.00  0.00           H
ATOM    847  OG1 THR A  55      53.520  61.200  56.620  1.00  0.00           O
ATOM    848  HG1 THR A  55      53.260  62.120  56.700  1.00  0.00           H
ATOM    849  C   THR A  55      56.830  60.070  55.190  1.00  0.00           C
ATOM    850  O   THR A  55      57.730  60.900  55.370  1.00  0.00           O
ATOM    851  N   GLU A  56      56.890  59.170  54.210  1.00  0.00           N
ATOM    852  H   GLU A  56      56.150  58.500  54.080  1.00  0.00           H
ATOM    853  CA  GLU A  56      57.810  59.260  53.090  1.00  0.00           C
ATOM    854  HA  GLU A  56      58.150  60.300  53.160  1.00  0.00           H
ATOM    855  CB  GLU A  56      59.010  58.380  53.380  1.00  0.00           C
ATOM    856  HB1 GLU A  56      58.690  57.340  53.330  1.00  0.00           H
ATOM    857  HB2 GLU A  56      59.400  58.540  54.390  1.00  0.00           H
ATOM    858  CG  GLU A  56      60.200  58.460  52.430  1.00  0.00           C
ATOM    859  HG1 GLU A  56      59.970  58.210  51.400  1.00  0.00           H
ATOM    860  HG2 GLU A  56      60.900  57.720  52.810  1.00  0.00           H
ATOM    861  CD  GLU A  56      60.790  59.840  52.640  1.00  0.00           C
ATOM    862  OE1 GLU A  56      61.780  59.890  53.410  1.00  0.00           O
ATOM    863  OE2 GLU A  56      60.230  60.870  52.180  1.00  0.00           O
ATOM    864  C   GLU A  56      57.270  59.080  51.670  1.00  0.00           C
ATOM    865  O   GLU A  56      56.380  58.250  51.510  1.00  0.00           O
ATOM    866  N   SER A  57      57.830  59.700  50.640  1.00  0.00           N
ATOM    867  H   SER A  57      58.640  60.260  50.880  1.00  0.00           H
ATOM    868  CA  SER A  57      57.180  59.820  49.340  1.00  0.00           C
ATOM    869  HA  SER A  57      56.150  59.460  49.320  1.00  0.00           H
ATOM    870  CB  SER A  57      57.180  61.250  48.810  1.00  0.00           C
ATOM    871  HB1 SER A  57      56.880  61.170  47.770  1.00  0.00           H
ATOM    872  HB2 SER A  57      58.170  61.710  48.780  1.00  0.00           H
ATOM    873  OG  SER A  57      56.230  61.940  49.590  1.00  0.00           O
ATOM    874  HG  SER A  57      56.630  62.180  50.430  1.00  0.00           H
ATOM    875  C   SER A  57      58.000  58.940  48.420  1.00  0.00           C
ATOM    876  O   SER A  57      59.230  59.000  48.420  1.00  0.00           O
ATOM    877  N   ALA A  58      57.450  58.290  47.400  1.00  0.00           N
ATOM    878  H   ALA A  58      56.440  58.280  47.280  1.00  0.00           H
ATOM    879  CA  ALA A  58      58.160  57.510  46.390  1.00  0.00           C
ATOM    880  HA  ALA A  58      59.130  57.970  46.200  1.00  0.00           H
ATOM    881  CB  ALA A  58      58.240  56.110  46.990  1.00  0.00           C
ATOM    882  HB1 ALA A  58      57.280  55.610  47.090  1.00  0.00           H
ATOM    883  HB2 ALA A  58      58.670  55.410  46.290  1.00  0.00           H
ATOM    884  HB3 ALA A  58      58.790  56.140  47.930  1.00  0.00           H
ATOM    885  C   ALA A  58      57.590  57.480  44.990  1.00  0.00           C
ATOM    886  O   ALA A  58      56.400  57.740  44.790  1.00  0.00           O
ATOM    887  N   VAL A  59      58.510  57.100  44.100  1.00  0.00           N
ATOM    888  H   VAL A  59      59.430  56.890  44.490  1.00  0.00           H
ATOM    889  CA  VAL A  59      58.300  57.020  42.670  1.00  0.00           C
ATOM    890  HA  VAL A  59      57.250  57.220  42.480  1.00  0.00           H
ATOM    891  CB  VAL A  59      59.090  58.040  41.850  1.00  0.00           C
ATOM    892  HB  VAL A  59      60.140  57.800  42.070  1.00  0.00           H
ATOM    893  CG1 VAL A  59      58.850  57.930  40.360  1.00  0.00           C
ATOM    894 1HG1 VAL A  59      59.130  56.910  40.110  1.00  0.00           H
ATOM    895 2HG1 VAL A  59      57.820  58.210  40.140  1.00  0.00           H
ATOM    896 3HG1 VAL A  59      59.570  58.610  39.890  1.00  0.00           H
ATOM    897  CG2 VAL A  59      58.750  59.450  42.340  1.00  0.00           C
ATOM    898 1HG2 VAL A  59      59.280  60.160  41.710  1.00  0.00           H
ATOM    899 2HG2 VAL A  59      57.700  59.630  42.130  1.00  0.00           H
ATOM    900 3HG2 VAL A  59      59.030  59.630  43.380  1.00  0.00           H
ATOM    901  C   VAL A  59      58.570  55.550  42.350  1.00  0.00           C
ATOM    902  O   VAL A  59      59.630  55.060  42.700  1.00  0.00           O
ATOM    903  N   ASN A  60      57.750  54.850  41.570  1.00  0.00           N
ATOM    904  H   ASN A  60      56.890  55.260  41.240  1.00  0.00           H
ATOM    905  CA  ASN A  60      58.190  53.680  40.830  1.00  0.00           C
ATOM    906  HA  ASN A  60      59.220  53.890  40.520  1.00  0.00           H
ATOM    907  CB  ASN A  60      58.020  52.500  41.780  1.00  0.00           C
ATOM    908  HB1 ASN A  60      57.080  51.980  41.680  1.00  0.00           H
ATOM    909  HB2 ASN A  60      57.960  52.840  42.810  1.00  0.00           H
ATOM    910  CG  ASN A  60      59.170  51.540  41.550  1.00  0.00           C
ATOM    911  OD1 ASN A  60      59.170  50.690  40.660  1.00  0.00           O
ATOM    912  ND2 ASN A  60      60.210  51.620  42.390  1.00  0.00           N
ATOM    913 1HD2 ASN A  60      60.200  52.340  43.110  1.00  0.00           H
ATOM    914 2HD2 ASN A  60      60.970  50.970  42.260  1.00  0.00           H
ATOM    915  C   ASN A  60      57.400  53.420  39.550  1.00  0.00           C
ATOM    916  O   ASN A  60      56.490  54.170  39.240  1.00  0.00           O
ATOM    917  N   SER A  61      57.590  52.250  38.920  1.00  0.00           N
ATOM    918  H   SER A  61      58.290  51.630  39.290  1.00  0.00           H
ATOM    919  CA  SER A  61      56.780  51.820  37.800  1.00  0.00           C
ATOM    920  HA  SER A  61      56.630  52.580  37.020  1.00  0.00           H
ATOM    921  CB  SER A  61      57.430  50.640  37.080  1.00  0.00           C
ATOM    922  HB1 SER A  61      58.240  51.110  36.520  1.00  0.00           H
ATOM    923  HB2 SER A  61      56.700  50.270  36.360  1.00  0.00           H
ATOM    924  OG  SER A  61      57.860  49.620  37.970  1.00  0.00           O
ATOM    925  HG  SER A  61      57.560  48.780  37.630  1.00  0.00           H
ATOM    926  C   SER A  61      55.320  51.580  38.170  1.00  0.00           C
ATOM    927  O   SER A  61      54.430  52.040  37.470  1.00  0.00           O
ATOM    928  N   THR A  62      55.180  50.860  39.280  1.00  0.00           N
ATOM    929  H   THR A  62      56.000  50.560  39.780  1.00  0.00           H
ATOM    930  CA  THR A  62      53.950  50.220  39.720  1.00  0.00           C
ATOM    931  HA  THR A  62      53.200  50.610  39.030  1.00  0.00           H
ATOM    932  CB  THR A  62      53.980  48.690  39.650  1.00  0.00           C
ATOM    933  HB  THR A  62      52.930  48.450  39.740  1.00  0.00           H
ATOM    934  CG2 THR A  62      54.500  48.100  38.330  1.00  0.00           C
ATOM    935 1HG2 THR A  62      54.220  47.050  38.320  1.00  0.00           H
ATOM    936 2HG2 THR A  62      53.990  48.610  37.520  1.00  0.00           H
ATOM    937 3HG2 THR A  62      55.590  48.060  38.320  1.00  0.00           H
ATOM    938  OG1 THR A  62      54.730  48.130  40.700  1.00  0.00           O
ATOM    939  HG1 THR A  62      54.780  47.170  40.600  1.00  0.00           H
ATOM    940  C   THR A  62      53.580  50.630  41.140  1.00  0.00           C
ATOM    941  O   THR A  62      54.460  51.020  41.900  1.00  0.00           O
ATOM    942  N   LYS A  63      52.290  50.770  41.440  1.00  0.00           N
ATOM    943  H   LYS A  63      51.600  50.510  40.750  1.00  0.00           H
ATOM    944  CA  LYS A  63      51.830  51.240  42.730  1.00  0.00           C
ATOM    945  HA  LYS A  63      52.210  52.250  42.850  1.00  0.00           H
ATOM    946  CB  LYS A  63      50.300  51.300  42.810  1.00  0.00           C
ATOM    947  HB1 LYS A  63      50.070  51.460  43.860  1.00  0.00           H
ATOM    948  HB2 LYS A  63      49.900  50.330  42.510  1.00  0.00           H
ATOM    949  CG  LYS A  63      49.560  52.280  41.910  1.00  0.00           C
ATOM    950  HG1 LYS A  63      49.590  51.940  40.870  1.00  0.00           H
ATOM    951  HG2 LYS A  63      50.120  53.200  42.010  1.00  0.00           H
ATOM    952  CD  LYS A  63      48.090  52.520  42.260  1.00  0.00           C
ATOM    953  HD1 LYS A  63      48.040  52.750  43.320  1.00  0.00           H
ATOM    954  HD2 LYS A  63      47.540  51.610  42.000  1.00  0.00           H
ATOM    955  CE  LYS A  63      47.630  53.770  41.510  1.00  0.00           C
ATOM    956  HE1 LYS A  63      47.490  53.420  40.490  1.00  0.00           H
ATOM    957  HE2 LYS A  63      48.500  54.430  41.540  1.00  0.00           H
ATOM    958  NZ  LYS A  63      46.490  54.530  42.040  1.00  0.00           N
ATOM    959  HZ1 LYS A  63      46.450  55.420  41.560  1.00  0.00           H
ATOM    960  HZ2 LYS A  63      45.640  54.010  41.860  1.00  0.00           H
ATOM    961  HZ3 LYS A  63      46.520  54.690  43.040  1.00  0.00           H
ATOM    962  C   LYS A  63      52.440  50.450  43.880  1.00  0.00           C
ATOM    963  O   LYS A  63      52.750  51.110  44.870  1.00  0.00           O
ATOM    964  N   ALA A  64      52.700  49.160  43.710  1.00  0.00           N
ATOM    965  H   ALA A  64      52.270  48.690  42.920  1.00  0.00           H
ATOM    966  CA  ALA A  64      53.170  48.260  44.740  1.00  0.00           C
ATOM    967  HA  ALA A  64      52.600  48.400  45.660  1.00  0.00           H
ATOM    968  CB  ALA A  64      53.070  46.840  44.220  1.00  0.00           C
ATOM    969  HB1 ALA A  64      53.550  46.280  45.030  1.00  0.00           H
ATOM    970  HB2 ALA A  64      52.040  46.480  44.180  1.00  0.00           H
ATOM    971  HB3 ALA A  64      53.680  46.710  43.330  1.00  0.00           H
ATOM    972  C   ALA A  64      54.640  48.590  45.000  1.00  0.00           C
ATOM    973  O   ALA A  64      54.970  48.640  46.180  1.00  0.00           O
ATOM    974  N   LEU A  65      55.520  48.720  44.010  1.00  0.00           N
ATOM    975  H   LEU A  65      55.240  48.560  43.050  1.00  0.00           H
ATOM    976  CA  LEU A  65      56.880  49.100  44.300  1.00  0.00           C
ATOM    977  HA  LEU A  65      57.330  48.470  45.070  1.00  0.00           H
ATOM    978  CB  LEU A  65      57.730  48.880  43.050  1.00  0.00           C
ATOM    979  HB1 LEU A  65      58.750  49.180  43.280  1.00  0.00           H
ATOM    980  HB2 LEU A  65      57.350  49.650  42.370  1.00  0.00           H
ATOM    981  CG  LEU A  65      57.750  47.500  42.430  1.00  0.00           C
ATOM    982  HG  LEU A  65      56.740  47.080  42.460  1.00  0.00           H
ATOM    983  CD1 LEU A  65      58.260  47.480  40.990  1.00  0.00           C
ATOM    984 1HD1 LEU A  65      59.270  47.860  40.840  1.00  0.00           H
ATOM    985 2HD1 LEU A  65      58.240  46.460  40.620  1.00  0.00           H
ATOM    986 3HD1 LEU A  65      57.590  48.060  40.350  1.00  0.00           H
ATOM    987  CD2 LEU A  65      58.600  46.560  43.290  1.00  0.00           C
ATOM    988 1HD2 LEU A  65      57.980  46.490  44.180  1.00  0.00           H
ATOM    989 2HD2 LEU A  65      58.570  45.560  42.870  1.00  0.00           H
ATOM    990 3HD2 LEU A  65      59.620  46.940  43.340  1.00  0.00           H
ATOM    991  C   LEU A  65      56.980  50.520  44.850  1.00  0.00           C
ATOM    992  O   LEU A  65      57.900  50.850  45.580  1.00  0.00           O
ATOM    993  N   ALA A  66      56.010  51.380  44.510  1.00  0.00           N
ATOM    994  H   ALA A  66      55.270  51.120  43.880  1.00  0.00           H
ATOM    995  CA  ALA A  66      56.000  52.710  45.070  1.00  0.00           C
ATOM    996  HA  ALA A  66      56.990  53.130  45.060  1.00  0.00           H
ATOM    997  CB  ALA A  66      55.120  53.680  44.260  1.00  0.00           C
ATOM    998  HB1 ALA A  66      55.300  54.730  44.460  1.00  0.00           H
ATOM    999  HB2 ALA A  66      55.260  53.530  43.190  1.00  0.00           H
ATOM   1000  HB3 ALA A  66      54.070  53.470  44.440  1.00  0.00           H
ATOM   1001  C   ALA A  66      55.620  52.690  46.550  1.00  0.00           C
ATOM   1002  O   ALA A  66      56.380  53.220  47.360  1.00  0.00           O
ATOM   1003  N   LYS A  67      54.540  52.060  47.020  1.00  0.00           N
ATOM   1004  H   LYS A  67      53.980  51.580  46.320  1.00  0.00           H
ATOM   1005  CA  LYS A  67      54.180  51.650  48.360  1.00  0.00           C
ATOM   1006  HA  LYS A  67      53.970  52.540  48.950  1.00  0.00           H
ATOM   1007  CB  LYS A  67      53.020  50.670  48.350  1.00  0.00           C
ATOM   1008  HB1 LYS A  67      53.350  49.680  48.010  1.00  0.00           H
ATOM   1009  HB2 LYS A  67      52.260  51.180  47.750  1.00  0.00           H
ATOM   1010  CG  LYS A  67      52.420  50.480  49.740  1.00  0.00           C
ATOM   1011  HG1 LYS A  67      52.040  51.410  50.170  1.00  0.00           H
ATOM   1012  HG2 LYS A  67      53.160  50.180  50.480  1.00  0.00           H
ATOM   1013  CD  LYS A  67      51.320  49.430  49.830  1.00  0.00           C
ATOM   1014  HD1 LYS A  67      51.080  49.320  50.880  1.00  0.00           H
ATOM   1015  HD2 LYS A  67      51.640  48.450  49.450  1.00  0.00           H
ATOM   1016  CE  LYS A  67      50.120  49.920  49.040  1.00  0.00           C
ATOM   1017  HE1 LYS A  67      50.450  50.100  48.020  1.00  0.00           H
ATOM   1018  HE2 LYS A  67      49.730  50.870  49.420  1.00  0.00           H
ATOM   1019  NZ  LYS A  67      49.010  48.960  49.090  1.00  0.00           N
ATOM   1020  HZ1 LYS A  67      48.380  49.180  48.340  1.00  0.00           H
ATOM   1021  HZ2 LYS A  67      49.410  48.030  49.150  1.00  0.00           H
ATOM   1022  HZ3 LYS A  67      48.440  49.070  49.930  1.00  0.00           H
ATOM   1023  C   LYS A  67      55.330  50.980  49.110  1.00  0.00           C
ATOM   1024  O   LYS A  67      55.500  51.280  50.290  1.00  0.00           O
ATOM   1025  N   GLN A  68      56.210  50.170  48.500  1.00  0.00           N
ATOM   1026  H   GLN A  68      55.860  49.820  47.610  1.00  0.00           H
ATOM   1027  CA  GLN A  68      57.320  49.460  49.090  1.00  0.00           C
ATOM   1028  HA  GLN A  68      56.920  49.120  50.050  1.00  0.00           H
ATOM   1029  CB  GLN A  68      57.640  48.280  48.180  1.00  0.00           C
ATOM   1030  HB1 GLN A  68      57.820  48.500  47.130  1.00  0.00           H
ATOM   1031  HB2 GLN A  68      56.710  47.710  48.150  1.00  0.00           H
ATOM   1032  CG  GLN A  68      58.810  47.400  48.640  1.00  0.00           C
ATOM   1033  HG1 GLN A  68      58.760  47.220  49.710  1.00  0.00           H
ATOM   1034  HG2 GLN A  68      59.790  47.870  48.560  1.00  0.00           H
ATOM   1035  CD  GLN A  68      58.760  46.110  47.840  1.00  0.00           C
ATOM   1036  OE1 GLN A  68      58.070  45.180  48.250  1.00  0.00           O
ATOM   1037  NE2 GLN A  68      59.410  46.010  46.680  1.00  0.00           N
ATOM   1038 1HE2 GLN A  68      59.850  46.840  46.320  1.00  0.00           H
ATOM   1039 2HE2 GLN A  68      59.320  45.070  46.320  1.00  0.00           H
ATOM   1040  C   GLN A  68      58.550  50.350  49.200  1.00  0.00           C
ATOM   1041  O   GLN A  68      59.170  50.390  50.260  1.00  0.00           O
ATOM   1042  N   ASP A  69      58.890  51.130  48.170  1.00  0.00           N
ATOM   1043  H   ASP A  69      58.420  51.040  47.290  1.00  0.00           H
ATOM   1044  CA  ASP A  69      59.970  52.090  48.340  1.00  0.00           C
ATOM   1045  HA  ASP A  69      60.900  51.520  48.430  1.00  0.00           H
ATOM   1046  CB  ASP A  69      60.130  52.770  46.990  1.00  0.00           C
ATOM   1047  HB1 ASP A  69      59.250  53.410  46.860  1.00  0.00           H
ATOM   1048  HB2 ASP A  69      60.260  52.030  46.210  1.00  0.00           H
ATOM   1049  CG  ASP A  69      61.420  53.580  47.040  1.00  0.00           C
ATOM   1050  OD1 ASP A  69      61.330  54.810  47.190  1.00  0.00           O
ATOM   1051  OD2 ASP A  69      62.480  52.960  46.790  1.00  0.00           O
ATOM   1052  C   ASP A  69      59.730  53.040  49.500  1.00  0.00           C
ATOM   1053  O   ASP A  69      60.670  53.210  50.290  1.00  0.00           O
ATOM   1054  N   ALA A  70      58.500  53.500  49.730  1.00  0.00           N
ATOM   1055  H   ALA A  70      57.790  53.390  49.020  1.00  0.00           H
ATOM   1056  CA  ALA A  70      58.170  54.190  50.950  1.00  0.00           C
ATOM   1057  HA  ALA A  70      58.860  55.020  51.100  1.00  0.00           H
ATOM   1058  CB  ALA A  70      56.810  54.870  50.730  1.00  0.00           C
ATOM   1059  HB1 ALA A  70      56.670  55.490  51.610  1.00  0.00           H
ATOM   1060  HB2 ALA A  70      56.830  55.640  49.970  1.00  0.00           H
ATOM   1061  HB3 ALA A  70      56.000  54.140  50.610  1.00  0.00           H
ATOM   1062  C   ALA A  70      58.340  53.380  52.230  1.00  0.00           C
ATOM   1063  O   ALA A  70      59.020  53.810  53.160  1.00  0.00           O
ATOM   1064  N   ALA A  71      57.870  52.130  52.260  1.00  0.00           N
ATOM   1065  H   ALA A  71      57.410  51.700  51.470  1.00  0.00           H
ATOM   1066  CA  ALA A  71      58.110  51.130  53.280  1.00  0.00           C
ATOM   1067  HA  ALA A  71      57.600  51.530  54.160  1.00  0.00           H
ATOM   1068  CB  ALA A  71      57.470  49.800  52.900  1.00  0.00           C
ATOM   1069  HB1 ALA A  71      57.620  49.150  53.760  1.00  0.00           H
ATOM   1070  HB2 ALA A  71      56.410  49.720  52.630  1.00  0.00           H
ATOM   1071  HB3 ALA A  71      58.020  49.380  52.070  1.00  0.00           H
ATOM   1072  C   ALA A  71      59.550  50.920  53.730  1.00  0.00           C
ATOM   1073  O   ALA A  71      59.820  50.750  54.920  1.00  0.00           O
ATOM   1074  N   GLN A  72      60.430  50.840  52.730  1.00  0.00           N
ATOM   1075  H   GLN A  72      60.100  50.900  51.780  1.00  0.00           H
ATOM   1076  CA  GLN A  72      61.840  50.620  52.990  1.00  0.00           C
ATOM   1077  HA  GLN A  72      61.950  49.900  53.800  1.00  0.00           H
ATOM   1078  CB  GLN A  72      62.410  50.090  51.680  1.00  0.00           C
ATOM   1079  HB1 GLN A  72      63.490  50.030  51.820  1.00  0.00           H
ATOM   1080  HB2 GLN A  72      62.280  50.860  50.920  1.00  0.00           H
ATOM   1081  CG  GLN A  72      61.880  48.710  51.280  1.00  0.00           C
ATOM   1082  HG1 GLN A  72      60.810  48.560  51.280  1.00  0.00           H
ATOM   1083  HG2 GLN A  72      62.300  47.990  51.980  1.00  0.00           H
ATOM   1084  CD  GLN A  72      62.320  48.330  49.870  1.00  0.00           C
ATOM   1085  OE1 GLN A  72      62.870  49.180  49.170  1.00  0.00           O
ATOM   1086  NE2 GLN A  72      62.120  47.090  49.410  1.00  0.00           N
ATOM   1087 1HE2 GLN A  72      61.690  46.420  50.040  1.00  0.00           H
ATOM   1088 2HE2 GLN A  72      62.420  46.800  48.490  1.00  0.00           H
ATOM   1089  C   GLN A  72      62.690  51.840  53.330  1.00  0.00           C
ATOM   1090  O   GLN A  72      63.870  51.720  53.630  1.00  0.00           O
ATOM   1091  N   ARG A  73      62.060  53.020  53.340  1.00  0.00           N
ATOM   1092  H   ARG A  73      61.060  53.030  53.200  1.00  0.00           H
ATOM   1093  CA  ARG A  73      62.630  54.300  53.750  1.00  0.00           C
ATOM   1094  HA  ARG A  73      63.680  54.270  54.020  1.00  0.00           H
ATOM   1095  CB  ARG A  73      62.570  55.220  52.540  1.00  0.00           C
ATOM   1096  HB1 ARG A  73      62.820  56.240  52.830  1.00  0.00           H
ATOM   1097  HB2 ARG A  73      61.570  55.210  52.120  1.00  0.00           H
ATOM   1098  CG  ARG A  73      63.560  54.820  51.450  1.00  0.00           C
ATOM   1099  HG1 ARG A  73      63.470  53.740  51.440  1.00  0.00           H
ATOM   1100  HG2 ARG A  73      64.520  55.260  51.700  1.00  0.00           H
ATOM   1101  CD  ARG A  73      63.250  55.410  50.070  1.00  0.00           C
ATOM   1102  HD1 ARG A  73      62.240  55.130  49.790  1.00  0.00           H
ATOM   1103  HD2 ARG A  73      64.050  55.010  49.440  1.00  0.00           H
ATOM   1104  NE  ARG A  73      63.220  56.870  50.110  1.00  0.00           N
ATOM   1105  HE  ARG A  73      63.930  57.400  50.610  1.00  0.00           H
ATOM   1106  CZ  ARG A  73      62.240  57.640  49.600  1.00  0.00           C
ATOM   1107  NH1 ARG A  73      62.110  58.930  49.880  1.00  0.00           N
ATOM   1108 1HH1 ARG A  73      62.880  59.410  50.330  1.00  0.00           H
ATOM   1109 2HH1 ARG A  73      61.390  59.470  49.400  1.00  0.00           H
ATOM   1110  NH2 ARG A  73      61.290  57.130  48.810  1.00  0.00           N
ATOM   1111 1HH2 ARG A  73      61.290  56.130  48.580  1.00  0.00           H
ATOM   1112 2HH2 ARG A  73      60.580  57.770  48.510  1.00  0.00           H
ATOM   1113  C   ARG A  73      61.970  54.970  54.950  1.00  0.00           C
ATOM   1114  O   ARG A  73      62.520  55.970  55.390  1.00  0.00           O
ATOM   1115  N   ILE A  74      60.840  54.540  55.500  1.00  0.00           N
ATOM   1116  H   ILE A  74      60.310  53.860  54.970  1.00  0.00           H
ATOM   1117  CA  ILE A  74      60.280  55.070  56.720  1.00  0.00           C
ATOM   1118  HA  ILE A  74      60.260  56.160  56.640  1.00  0.00           H
ATOM   1119  CB  ILE A  74      58.840  54.670  57.010  1.00  0.00           C
ATOM   1120  HB  ILE A  74      58.640  54.790  58.080  1.00  0.00           H
ATOM   1121  CG2 ILE A  74      57.770  55.490  56.290  1.00  0.00           C
ATOM   1122 1HG2 ILE A  74      57.970  55.500  55.220  1.00  0.00           H
ATOM   1123 2HG2 ILE A  74      56.740  55.200  56.500  1.00  0.00           H
ATOM   1124 3HG2 ILE A  74      57.920  56.520  56.630  1.00  0.00           H
ATOM   1125  CG1 ILE A  74      58.650  53.180  56.730  1.00  0.00           C
ATOM   1126 1HG1 ILE A  74      59.500  52.660  57.160  1.00  0.00           H
ATOM   1127 2HG1 ILE A  74      58.540  52.840  55.700  1.00  0.00           H
ATOM   1128  CD  ILE A  74      57.400  52.680  57.450  1.00  0.00           C
ATOM   1129  HD1 ILE A  74      57.390  53.070  58.470  1.00  0.00           H
ATOM   1130  HD2 ILE A  74      56.510  52.940  56.880  1.00  0.00           H
ATOM   1131  HD3 ILE A  74      57.440  51.600  57.580  1.00  0.00           H
ATOM   1132  C   ILE A  74      61.090  54.790  57.980  1.00  0.00           C
ATOM   1133  OC1 ILE A  74      60.990  55.630  58.880  1.00  0.00           O
ATOM   1134  OC2 ILE A  74      61.720  53.700  58.060  1.00  0.00           O
ATOM   1135  O5'   G B   1      39.500  36.640  16.640  1.00  0.00           O
ATOM   1136  H5T   G B   1      38.750  37.140  17.000  1.00  0.00           H
ATOM   1137  C5'   G B   1      40.490  36.590  17.650  1.00  0.00           C
ATOM   1138 1H5'   G B   1      40.040  36.080  18.500  1.00  0.00           H
ATOM   1139 2H5'   G B   1      40.590  37.630  17.960  1.00  0.00           H
ATOM   1140  C4'   G B   1      41.750  35.880  17.200  1.00  0.00           C
ATOM   1141  H4'   G B   1      41.420  34.860  17.040  1.00  0.00           H
ATOM   1142  O4'   G B   1      42.260  36.540  16.060  1.00  0.00           O
ATOM   1143  C1'   G B   1      43.640  36.620  16.320  1.00  0.00           C
ATOM   1144  H1'   G B   1      44.100  36.320  15.370  1.00  0.00           H
ATOM   1145  N9    G B   1      43.990  38.040  16.560  1.00  0.00           N
ATOM   1146  C8    G B   1      43.160  39.090  16.860  1.00  0.00           C
ATOM   1147  H8    G B   1      42.090  38.980  16.890  1.00  0.00           H
ATOM   1148  N7    G B   1      43.840  40.170  17.080  1.00  0.00           N
ATOM   1149  C5    G B   1      45.180  39.840  16.920  1.00  0.00           C
ATOM   1150  C6    G B   1      46.370  40.560  17.210  1.00  0.00           C
ATOM   1151  O6    G B   1      46.440  41.710  17.640  1.00  0.00           O
ATOM   1152  N1    G B   1      47.540  39.840  16.960  1.00  0.00           N
ATOM   1153  H1    G B   1      48.380  40.340  17.180  1.00  0.00           H
ATOM   1154  C2    G B   1      47.480  38.560  16.430  1.00  0.00           C
ATOM   1155  N2    G B   1      48.680  38.140  16.000  1.00  0.00           N
ATOM   1156  H21   G B   1      49.510  38.680  16.130  1.00  0.00           H
ATOM   1157  H22   G B   1      48.600  37.220  15.590  1.00  0.00           H
ATOM   1158  N3    G B   1      46.390  37.820  16.230  1.00  0.00           N
ATOM   1159  C4    G B   1      45.280  38.520  16.560  1.00  0.00           C
ATOM   1160  C3'   G B   1      42.750  35.890  18.350  1.00  0.00           C
ATOM   1161  H3'   G B   1      42.710  36.880  18.790  1.00  0.00           H
ATOM   1162  C2'   G B   1      44.020  35.730  17.500  1.00  0.00           C
ATOM   1163 1H2'   G B   1      44.860  36.150  18.040  1.00  0.00           H
ATOM   1164  O2'   G B   1      44.280  34.410  17.090  1.00  0.00           O
ATOM   1165 2HO'   G B   1      43.780  33.770  17.590  1.00  0.00           H
ATOM   1166  O3'   G B   1      42.560  34.870  19.300  1.00  0.00           O
ATOM   1167  P     G B   2      42.990  35.220  20.820  1.00  0.00           P
ATOM   1168  O1P   G B   2      42.630  34.160  21.770  1.00  0.00           O
ATOM   1169  O2P   G B   2      42.390  36.550  21.080  1.00  0.00           O
ATOM   1170  O5'   G B   2      44.600  35.340  20.730  1.00  0.00           O
ATOM   1171  C5'   G B   2      45.350  34.160  20.560  1.00  0.00           C
ATOM   1172 1H5'   G B   2      45.040  33.750  19.600  1.00  0.00           H
ATOM   1173 2H5'   G B   2      45.210  33.410  21.340  1.00  0.00           H
ATOM   1174  C4'   G B   2      46.840  34.440  20.320  1.00  0.00           C
ATOM   1175  H4'   G B   2      47.390  33.580  19.960  1.00  0.00           H
ATOM   1176  O4'   G B   2      47.000  35.390  19.290  1.00  0.00           O
ATOM   1177  C1'   G B   2      48.050  36.250  19.660  1.00  0.00           C
ATOM   1178  H1'   G B   2      48.780  36.350  18.870  1.00  0.00           H
ATOM   1179  N9    G B   2      47.600  37.640  19.890  1.00  0.00           N
ATOM   1180  C8    G B   2      46.330  38.150  20.000  1.00  0.00           C
ATOM   1181  H8    G B   2      45.440  37.550  19.910  1.00  0.00           H
ATOM   1182  N7    G B   2      46.280  39.430  20.270  1.00  0.00           N
ATOM   1183  C5    G B   2      47.630  39.790  20.230  1.00  0.00           C
ATOM   1184  C6    G B   2      48.250  41.050  20.400  1.00  0.00           C
ATOM   1185  O6    G B   2      47.680  42.110  20.620  1.00  0.00           O
ATOM   1186  N1    G B   2      49.630  40.990  20.260  1.00  0.00           N
ATOM   1187  H1    G B   2      50.050  41.890  20.080  1.00  0.00           H
ATOM   1188  C2    G B   2      50.310  39.830  19.910  1.00  0.00           C
ATOM   1189  N2    G B   2      51.650  39.960  19.940  1.00  0.00           N
ATOM   1190  H21   G B   2      52.140  40.840  20.010  1.00  0.00           H
ATOM   1191  H22   G B   2      52.260  39.180  19.740  1.00  0.00           H
ATOM   1192  N3    G B   2      49.750  38.650  19.650  1.00  0.00           N
ATOM   1193  C4    G B   2      48.430  38.720  19.950  1.00  0.00           C
ATOM   1194  C3'   G B   2      47.420  35.040  21.600  1.00  0.00           C
ATOM   1195  H3'   G B   2      46.690  35.720  22.030  1.00  0.00           H
ATOM   1196  C2'   G B   2      48.630  35.740  20.990  1.00  0.00           C
ATOM   1197 1H2'   G B   2      49.030  36.630  21.460  1.00  0.00           H
ATOM   1198  O2'   G B   2      49.740  34.890  20.760  1.00  0.00           O
ATOM   1199 2HO'   G B   2      49.570  34.080  21.260  1.00  0.00           H
ATOM   1200  O3'   G B   2      47.800  34.100  22.560  1.00  0.00           O
ATOM   1201  P     U B   3      47.820  34.350  24.150  1.00  0.00           P
ATOM   1202  O1P   U B   3      48.210  33.040  24.720  1.00  0.00           O
ATOM   1203  O2P   U B   3      46.570  35.030  24.580  1.00  0.00           O
ATOM   1204  O5'   U B   3      48.990  35.440  24.300  1.00  0.00           O
ATOM   1205  C5'   U B   3      50.340  35.150  24.030  1.00  0.00           C
ATOM   1206 1H5'   U B   3      50.490  34.810  23.010  1.00  0.00           H
ATOM   1207 2H5'   U B   3      50.660  34.380  24.730  1.00  0.00           H
ATOM   1208  C4'   U B   3      51.220  36.410  24.060  1.00  0.00           C
ATOM   1209  H4'   U B   3      52.240  36.150  23.810  1.00  0.00           H
ATOM   1210  O4'   U B   3      50.860  37.290  23.010  1.00  0.00           O
ATOM   1211  C1'   U B   3      51.130  38.600  23.480  1.00  0.00           C
ATOM   1212  H1'   U B   3      51.880  38.890  22.750  1.00  0.00           H
ATOM   1213  N1    U B   3      49.990  39.530  23.530  1.00  0.00           N
ATOM   1214  C6    U B   3      48.710  39.050  23.680  1.00  0.00           C
ATOM   1215  H6    U B   3      48.630  37.980  23.520  1.00  0.00           H
ATOM   1216  C5    U B   3      47.650  39.860  23.790  1.00  0.00           C
ATOM   1217  H5    U B   3      46.620  39.530  23.820  1.00  0.00           H
ATOM   1218  C4    U B   3      47.750  41.300  23.860  1.00  0.00           C
ATOM   1219  O4    U B   3      46.840  42.100  24.060  1.00  0.00           O
ATOM   1220  N3    U B   3      49.070  41.700  23.860  1.00  0.00           N
ATOM   1221  H3    U B   3      49.270  42.690  23.760  1.00  0.00           H
ATOM   1222  C2    U B   3      50.190  40.890  23.680  1.00  0.00           C
ATOM   1223  O2    U B   3      51.330  41.340  23.740  1.00  0.00           O
ATOM   1224  C3'   U B   3      51.320  37.160  25.390  1.00  0.00           C
ATOM   1225  H3'   U B   3      50.320  37.220  25.820  1.00  0.00           H
ATOM   1226  C2'   U B   3      51.790  38.500  24.860  1.00  0.00           C
ATOM   1227 1H2'   U B   3      51.540  39.310  25.550  1.00  0.00           H
ATOM   1228  O2'   U B   3      53.200  38.580  24.770  1.00  0.00           O
ATOM   1229 2HO'   U B   3      53.490  38.620  25.690  1.00  0.00           H
ATOM   1230  O3'   U B   3      52.310  36.550  26.190  1.00  0.00           O
ATOM   1231  P     A B   4      52.550  37.040  27.700  1.00  0.00           P
ATOM   1232  O1P   A B   4      53.510  36.100  28.320  1.00  0.00           O
ATOM   1233  O2P   A B   4      51.250  37.170  28.390  1.00  0.00           O
ATOM   1234  O5'   A B   4      53.210  38.520  27.700  1.00  0.00           O
ATOM   1235  C5'   A B   4      54.610  38.690  27.570  1.00  0.00           C
ATOM   1236 1H5'   A B   4      54.940  38.290  26.620  1.00  0.00           H
ATOM   1237 2H5'   A B   4      55.000  38.210  28.470  1.00  0.00           H
ATOM   1238  C4'   A B   4      54.810  40.190  27.780  1.00  0.00           C
ATOM   1239  H4'   A B   4      55.900  40.180  27.670  1.00  0.00           H
ATOM   1240  O4'   A B   4      54.260  40.880  26.660  1.00  0.00           O
ATOM   1241  C1'   A B   4      53.830  42.120  27.180  1.00  0.00           C
ATOM   1242  H1'   A B   4      54.350  42.970  26.720  1.00  0.00           H
ATOM   1243  N9    A B   4      52.370  42.230  27.000  1.00  0.00           N
ATOM   1244  C8    A B   4      51.410  41.300  27.290  1.00  0.00           C
ATOM   1245  H8    A B   4      51.670  40.320  27.660  1.00  0.00           H
ATOM   1246  N7    A B   4      50.210  41.750  27.060  1.00  0.00           N
ATOM   1247  C5    A B   4      50.430  43.110  26.870  1.00  0.00           C
ATOM   1248  C6    A B   4      49.590  44.210  26.650  1.00  0.00           C
ATOM   1249  N6    A B   4      48.250  44.170  26.610  1.00  0.00           N
ATOM   1250  H61   A B   4      47.720  43.320  26.740  1.00  0.00           H
ATOM   1251  H62   A B   4      47.690  44.960  26.320  1.00  0.00           H
ATOM   1252  N1    A B   4      50.010  45.470  26.530  1.00  0.00           N
ATOM   1253  C2    A B   4      51.320  45.640  26.640  1.00  0.00           C
ATOM   1254  H2    A B   4      51.630  46.670  26.740  1.00  0.00           H
ATOM   1255  N3    A B   4      52.240  44.710  26.750  1.00  0.00           N
ATOM   1256  C4    A B   4      51.750  43.460  26.870  1.00  0.00           C
ATOM   1257  C3'   A B   4      54.290  40.770  29.090  1.00  0.00           C
ATOM   1258  H3'   A B   4      53.280  40.480  29.330  1.00  0.00           H
ATOM   1259  C2'   A B   4      54.240  42.230  28.650  1.00  0.00           C
ATOM   1260 1H2'   A B   4      53.470  42.850  29.130  1.00  0.00           H
ATOM   1261  O2'   A B   4      55.510  42.830  28.660  1.00  0.00           O
ATOM   1262 2HO'   A B   4      55.430  43.700  29.070  1.00  0.00           H
ATOM   1263  O3'   A B   4      55.200  40.570  30.160  1.00  0.00           O
ATOM   1264  P     A B   5      54.800  40.750  31.710  1.00  0.00           P
ATOM   1265  O1P   A B   5      55.920  40.250  32.540  1.00  0.00           O
ATOM   1266  O2P   A B   5      53.440  40.210  31.980  1.00  0.00           O
ATOM   1267  O5'   A B   5      54.700  42.340  31.860  1.00  0.00           O
ATOM   1268  C5'   A B   5      55.820  43.210  31.840  1.00  0.00           C
ATOM   1269 1H5'   A B   5      56.360  43.100  30.900  1.00  0.00           H
ATOM   1270 2H5'   A B   5      56.520  43.030  32.650  1.00  0.00           H
ATOM   1271  C4'   A B   5      55.440  44.690  31.780  1.00  0.00           C
ATOM   1272  H4'   A B   5      56.390  45.230  31.770  1.00  0.00           H
ATOM   1273  O4'   A B   5      54.630  44.910  30.650  1.00  0.00           O
ATOM   1274  C1'   A B   5      53.770  45.960  30.960  1.00  0.00           C
ATOM   1275  H1'   A B   5      53.870  46.910  30.420  1.00  0.00           H
ATOM   1276  N9    A B   5      52.410  45.490  30.620  1.00  0.00           N
ATOM   1277  C8    A B   5      51.840  44.280  30.900  1.00  0.00           C
ATOM   1278  H8    A B   5      52.460  43.510  31.340  1.00  0.00           H
ATOM   1279  N7    A B   5      50.560  44.270  30.650  1.00  0.00           N
ATOM   1280  C5    A B   5      50.260  45.530  30.160  1.00  0.00           C
ATOM   1281  C6    A B   5      49.080  46.200  29.820  1.00  0.00           C
ATOM   1282  N6    A B   5      47.870  45.630  29.850  1.00  0.00           N
ATOM   1283  H61   A B   5      47.780  44.670  30.170  1.00  0.00           H
ATOM   1284  H62   A B   5      47.050  46.110  29.510  1.00  0.00           H
ATOM   1285  N1    A B   5      49.090  47.470  29.410  1.00  0.00           N
ATOM   1286  C2    A B   5      50.250  48.130  29.460  1.00  0.00           C
ATOM   1287  H2    A B   5      50.160  49.150  29.140  1.00  0.00           H
ATOM   1288  N3    A B   5      51.420  47.610  29.810  1.00  0.00           N
ATOM   1289  C4    A B   5      51.390  46.300  30.160  1.00  0.00           C
ATOM   1290  C3'   A B   5      54.620  45.070  33.010  1.00  0.00           C
ATOM   1291  H3'   A B   5      53.930  44.250  33.190  1.00  0.00           H
ATOM   1292  C2'   A B   5      53.880  46.290  32.450  1.00  0.00           C
ATOM   1293 1H2'   A B   5      52.890  46.400  32.860  1.00  0.00           H
ATOM   1294  O2'   A B   5      54.650  47.470  32.580  1.00  0.00           O
ATOM   1295 2HO'   A B   5      54.550  47.820  33.460  1.00  0.00           H
ATOM   1296  O3'   A B   5      55.330  45.380  34.180  1.00  0.00           O
ATOM   1297  P     G B   6      54.600  45.490  35.610  1.00  0.00           P
ATOM   1298  O1P   G B   6      55.670  45.540  36.640  1.00  0.00           O
ATOM   1299  O2P   G B   6      53.560  44.430  35.600  1.00  0.00           O
ATOM   1300  O5'   G B   6      53.920  46.930  35.450  1.00  0.00           O
ATOM   1301  C5'   G B   6      52.520  47.010  35.680  1.00  0.00           C
ATOM   1302 1H5'   G B   6      52.300  46.870  36.730  1.00  0.00           H
ATOM   1303 2H5'   G B   6      52.000  46.250  35.090  1.00  0.00           H
ATOM   1304  C4'   G B   6      51.960  48.340  35.200  1.00  0.00           C
ATOM   1305  H4'   G B   6      52.690  49.140  35.300  1.00  0.00           H
ATOM   1306  O4'   G B   6      51.620  48.380  33.820  1.00  0.00           O
ATOM   1307  C1'   G B   6      50.330  48.940  33.700  1.00  0.00           C
ATOM   1308  H1'   G B   6      50.270  49.630  32.860  1.00  0.00           H
ATOM   1309  N9    G B   6      49.330  47.890  33.400  1.00  0.00           N
ATOM   1310  C8    G B   6      49.500  46.530  33.400  1.00  0.00           C
ATOM   1311  H8    G B   6      50.370  46.000  33.760  1.00  0.00           H
ATOM   1312  N7    G B   6      48.400  45.860  33.160  1.00  0.00           N
ATOM   1313  C5    G B   6      47.450  46.860  32.980  1.00  0.00           C
ATOM   1314  C6    G B   6      46.110  46.740  32.530  1.00  0.00           C
ATOM   1315  O6    G B   6      45.460  45.710  32.380  1.00  0.00           O
ATOM   1316  N1    G B   6      45.490  47.950  32.300  1.00  0.00           N
ATOM   1317  H1    G B   6      44.530  47.950  31.980  1.00  0.00           H
ATOM   1318  C2    G B   6      46.060  49.160  32.630  1.00  0.00           C
ATOM   1319  N2    G B   6      45.370  50.300  32.590  1.00  0.00           N
ATOM   1320  H21   G B   6      44.390  50.330  32.350  1.00  0.00           H
ATOM   1321  H22   G B   6      45.870  51.150  32.810  1.00  0.00           H
ATOM   1322  N3    G B   6      47.360  49.280  32.980  1.00  0.00           N
ATOM   1323  C4    G B   6      48.000  48.100  33.140  1.00  0.00           C
ATOM   1324  C3'   G B   6      50.680  48.670  35.970  1.00  0.00           C
ATOM   1325  H3'   G B   6      50.140  47.730  36.030  1.00  0.00           H
ATOM   1326  C2'   G B   6      50.030  49.670  35.020  1.00  0.00           C
ATOM   1327 1H2'   G B   6      48.960  49.790  35.200  1.00  0.00           H
ATOM   1328  O2'   G B   6      50.650  50.930  35.070  1.00  0.00           O
ATOM   1329 2HO'   G B   6      51.030  51.060  35.940  1.00  0.00           H
ATOM   1330  O3'   G B   6      50.850  49.190  37.270  1.00  0.00           O
ATOM   1331  P     G B   7      49.870  48.820  38.490  1.00  0.00           P
ATOM   1332  O1P   G B   7      50.450  49.420  39.720  1.00  0.00           O
ATOM   1333  O2P   G B   7      49.620  47.360  38.490  1.00  0.00           O
ATOM   1334  O5'   G B   7      48.510  49.570  38.090  1.00  0.00           O
ATOM   1335  C5'   G B   7      48.340  50.940  38.390  1.00  0.00           C
ATOM   1336 1H5'   G B   7      49.170  51.580  38.120  1.00  0.00           H
ATOM   1337 2H5'   G B   7      48.130  51.110  39.450  1.00  0.00           H
ATOM   1338  C4'   G B   7      47.210  51.500  37.530  1.00  0.00           C
ATOM   1339  H4'   G B   7      47.290  52.590  37.530  1.00  0.00           H
ATOM   1340  O4'   G B   7      47.140  50.970  36.230  1.00  0.00           O
ATOM   1341  C1'   G B   7      45.780  50.660  35.960  1.00  0.00           C
ATOM   1342  H1'   G B   7      45.430  51.030  35.000  1.00  0.00           H
ATOM   1343  N9    G B   7      45.420  49.230  35.860  1.00  0.00           N
ATOM   1344  C8    G B   7      46.190  48.130  36.120  1.00  0.00           C
ATOM   1345  H8    G B   7      47.190  48.280  36.490  1.00  0.00           H
ATOM   1346  N7    G B   7      45.580  47.020  35.820  1.00  0.00           N
ATOM   1347  C5    G B   7      44.330  47.410  35.320  1.00  0.00           C
ATOM   1348  C6    G B   7      43.220  46.660  34.870  1.00  0.00           C
ATOM   1349  O6    G B   7      43.180  45.450  34.660  1.00  0.00           O
ATOM   1350  N1    G B   7      42.140  47.450  34.500  1.00  0.00           N
ATOM   1351  H1    G B   7      41.370  46.990  34.060  1.00  0.00           H
ATOM   1352  C2    G B   7      42.090  48.830  34.620  1.00  0.00           C
ATOM   1353  N2    G B   7      40.880  49.360  34.520  1.00  0.00           N
ATOM   1354  H21   G B   7      40.080  48.840  34.210  1.00  0.00           H
ATOM   1355  H22   G B   7      40.800  50.350  34.730  1.00  0.00           H
ATOM   1356  N3    G B   7      43.140  49.530  35.090  1.00  0.00           N
ATOM   1357  C4    G B   7      44.210  48.770  35.390  1.00  0.00           C
ATOM   1358  C3'   G B   7      45.890  51.310  38.270  1.00  0.00           C
ATOM   1359  H3'   G B   7      45.870  50.270  38.600  1.00  0.00           H
ATOM   1360  C2'   G B   7      44.960  51.310  37.070  1.00  0.00           C
ATOM   1361 1H2'   G B   7      44.050  50.790  37.350  1.00  0.00           H
ATOM   1362  O2'   G B   7      44.730  52.650  36.710  1.00  0.00           O
ATOM   1363 2HO'   G B   7      44.480  53.060  37.540  1.00  0.00           H
ATOM   1364  O3'   G B   7      45.570  52.190  39.340  1.00  0.00           O
ATOM   1365  P     U B   8      44.560  51.780  40.520  1.00  0.00           P
ATOM   1366  O1P   U B   8      44.310  52.870  41.490  1.00  0.00           O
ATOM   1367  O2P   U B   8      45.010  50.510  41.140  1.00  0.00           O
ATOM   1368  O5'   U B   8      43.140  51.440  39.850  1.00  0.00           O
ATOM   1369  C5'   U B   8      42.300  52.520  39.520  1.00  0.00           C
ATOM   1370 1H5'   U B   8      42.750  53.080  38.710  1.00  0.00           H
ATOM   1371 2H5'   U B   8      42.230  53.210  40.360  1.00  0.00           H
ATOM   1372  C4'   U B   8      40.880  52.060  39.190  1.00  0.00           C
ATOM   1373  H4'   U B   8      40.340  53.000  39.090  1.00  0.00           H
ATOM   1374  O4'   U B   8      40.840  51.350  37.980  1.00  0.00           O
ATOM   1375  C1'   U B   8      39.940  50.270  38.010  1.00  0.00           C
ATOM   1376  H1'   U B   8      39.220  50.420  37.210  1.00  0.00           H
ATOM   1377  N1    U B   8      40.450  48.900  37.840  1.00  0.00           N
ATOM   1378  C6    U B   8      41.770  48.600  37.970  1.00  0.00           C
ATOM   1379  H6    U B   8      42.400  49.450  38.160  1.00  0.00           H
ATOM   1380  C5    U B   8      42.230  47.330  37.970  1.00  0.00           C
ATOM   1381  H5    U B   8      43.270  47.150  38.230  1.00  0.00           H
ATOM   1382  C4    U B   8      41.370  46.200  37.770  1.00  0.00           C
ATOM   1383  O4    U B   8      41.720  45.030  37.890  1.00  0.00           O
ATOM   1384  N3    U B   8      40.030  46.540  37.560  1.00  0.00           N
ATOM   1385  H3    U B   8      39.360  45.850  37.260  1.00  0.00           H
ATOM   1386  C2    U B   8      39.570  47.840  37.660  1.00  0.00           C
ATOM   1387  O2    U B   8      38.360  48.020  37.610  1.00  0.00           O
ATOM   1388  C3'   U B   8      40.200  51.170  40.230  1.00  0.00           C
ATOM   1389  H3'   U B   8      41.000  50.530  40.580  1.00  0.00           H
ATOM   1390  C2'   U B   8      39.270  50.330  39.380  1.00  0.00           C
ATOM   1391 1H2'   U B   8      39.080  49.380  39.880  1.00  0.00           H
ATOM   1392  O2'   U B   8      38.030  50.980  39.180  1.00  0.00           O
ATOM   1393 2HO'   U B   8      37.560  50.750  39.990  1.00  0.00           H
ATOM   1394  O3'   U B   8      39.720  51.910  41.340  1.00  0.00           O
ATOM   1395  P     G B   9      39.020  51.110  42.530  1.00  0.00           P
ATOM   1396  O1P   G B   9      38.680  52.130  43.540  1.00  0.00           O
ATOM   1397  O2P   G B   9      39.890  49.940  42.810  1.00  0.00           O
ATOM   1398  O5'   G B   9      37.640  50.550  41.910  1.00  0.00           O
ATOM   1399  C5'   G B   9      37.090  49.330  42.340  1.00  0.00           C
ATOM   1400 1H5'   G B   9      36.860  49.310  43.410  1.00  0.00           H
ATOM   1401 2H5'   G B   9      37.780  48.500  42.240  1.00  0.00           H
ATOM   1402  C4'   G B   9      35.930  48.850  41.480  1.00  0.00           C
ATOM   1403  H4'   G B   9      35.200  49.670  41.500  1.00  0.00           H
ATOM   1404  O4'   G B   9      36.240  48.590  40.130  1.00  0.00           O
ATOM   1405  C1'   G B   9      35.700  47.340  39.770  1.00  0.00           C
ATOM   1406  H1'   G B   9      35.290  47.410  38.750  1.00  0.00           H
ATOM   1407  N9    G B   9      36.700  46.260  39.710  1.00  0.00           N
ATOM   1408  C8    G B   9      38.000  46.220  40.160  1.00  0.00           C
ATOM   1409  H8    G B   9      38.500  47.040  40.640  1.00  0.00           H
ATOM   1410  N7    G B   9      38.570  45.050  40.070  1.00  0.00           N
ATOM   1411  C5    G B   9      37.620  44.300  39.370  1.00  0.00           C
ATOM   1412  C6    G B   9      37.640  42.940  39.010  1.00  0.00           C
ATOM   1413  O6    G B   9      38.460  42.030  39.170  1.00  0.00           O
ATOM   1414  N1    G B   9      36.480  42.480  38.420  1.00  0.00           N
ATOM   1415  H1    G B   9      36.540  41.530  38.070  1.00  0.00           H
ATOM   1416  C2    G B   9      35.410  43.320  38.170  1.00  0.00           C
ATOM   1417  N2    G B   9      34.250  42.750  37.780  1.00  0.00           N
ATOM   1418  H21   G B   9      34.210  41.760  37.610  1.00  0.00           H
ATOM   1419  H22   G B   9      33.410  43.320  37.840  1.00  0.00           H
ATOM   1420  N3    G B   9      35.340  44.590  38.560  1.00  0.00           N
ATOM   1421  C4    G B   9      36.490  45.040  39.110  1.00  0.00           C
ATOM   1422  C3'   G B   9      35.290  47.590  42.050  1.00  0.00           C
ATOM   1423  H3'   G B   9      36.190  47.050  42.350  1.00  0.00           H
ATOM   1424  C2'   G B   9      34.610  47.050  40.790  1.00  0.00           C
ATOM   1425 1H2'   G B   9      34.420  45.980  40.840  1.00  0.00           H
ATOM   1426  O2'   G B   9      33.440  47.800  40.550  1.00  0.00           O
ATOM   1427 2HO'   G B   9      33.170  48.200  41.370  1.00  0.00           H
ATOM   1428  O3'   G B   9      34.390  47.730  43.120  1.00  0.00           O
ATOM   1429  P     G B  10      34.070  46.620  44.240  1.00  0.00           P
ATOM   1430  O1P   G B  10      32.970  47.070  45.120  1.00  0.00           O
ATOM   1431  O2P   G B  10      35.340  46.310  44.950  1.00  0.00           O
ATOM   1432  O5'   G B  10      33.660  45.380  43.320  1.00  0.00           O
ATOM   1433  C5'   G B  10      32.320  45.370  42.850  1.00  0.00           C
ATOM   1434 1H5'   G B  10      32.180  46.280  42.280  1.00  0.00           H
ATOM   1435 2H5'   G B  10      31.640  45.370  43.710  1.00  0.00           H
ATOM   1436  C4'   G B  10      32.080  44.100  42.050  1.00  0.00           C
ATOM   1437  H4'   G B  10      31.100  44.310  41.670  1.00  0.00           H
ATOM   1438  O4'   G B  10      32.890  43.920  40.910  1.00  0.00           O
ATOM   1439  C1'   G B  10      33.130  42.540  40.720  1.00  0.00           C
ATOM   1440  H1'   G B  10      32.930  42.310  39.680  1.00  0.00           H
ATOM   1441  N9    G B  10      34.490  42.170  41.160  1.00  0.00           N
ATOM   1442  C8    G B  10      35.420  42.960  41.780  1.00  0.00           C
ATOM   1443  H8    G B  10      35.300  44.020  41.930  1.00  0.00           H
ATOM   1444  N7    G B  10      36.550  42.340  41.980  1.00  0.00           N
ATOM   1445  C5    G B  10      36.260  41.010  41.740  1.00  0.00           C
ATOM   1446  C6    G B  10      37.030  39.830  41.910  1.00  0.00           C
ATOM   1447  O6    G B  10      38.180  39.730  42.340  1.00  0.00           O
ATOM   1448  N1    G B  10      36.410  38.680  41.450  1.00  0.00           N
ATOM   1449  H1    G B  10      36.990  37.850  41.410  1.00  0.00           H
ATOM   1450  C2    G B  10      35.170  38.740  40.830  1.00  0.00           C
ATOM   1451  N2    G B  10      34.880  37.580  40.240  1.00  0.00           N
ATOM   1452  H21   G B  10      35.460  36.770  40.420  1.00  0.00           H
ATOM   1453  H22   G B  10      33.950  37.510  39.860  1.00  0.00           H
ATOM   1454  N3    G B  10      34.380  39.800  40.690  1.00  0.00           N
ATOM   1455  C4    G B  10      35.020  40.900  41.150  1.00  0.00           C
ATOM   1456  C3'   G B  10      32.040  42.730  42.740  1.00  0.00           C
ATOM   1457  H3'   G B  10      32.910  42.490  43.360  1.00  0.00           H
ATOM   1458  C2'   G B  10      32.070  41.800  41.540  1.00  0.00           C
ATOM   1459 1H2'   G B  10      32.350  40.780  41.770  1.00  0.00           H
ATOM   1460  O2'   G B  10      30.890  41.820  40.760  1.00  0.00           O
ATOM   1461 2HO'   G B  10      30.480  42.640  41.060  1.00  0.00           H
ATOM   1462  O3'   G B  10      30.840  42.570  43.450  1.00  0.00           O
ATOM   1463  P     G B  11      30.770  41.650  44.780  1.00  0.00           P
ATOM   1464  O1P   G B  11      29.370  41.740  45.270  1.00  0.00           O
ATOM   1465  O2P   G B  11      31.860  42.040  45.700  1.00  0.00           O
ATOM   1466  O5'   G B  11      30.900  40.170  44.170  1.00  0.00           O
ATOM   1467  C5'   G B  11      29.880  39.570  43.400  1.00  0.00           C
ATOM   1468 1H5'   G B  11      29.680  40.100  42.470  1.00  0.00           H
ATOM   1469 2H5'   G B  11      28.960  39.580  44.000  1.00  0.00           H
ATOM   1470  C4'   G B  11      30.160  38.110  43.090  1.00  0.00           C
ATOM   1471  H4'   G B  11      29.330  37.690  42.510  1.00  0.00           H
ATOM   1472  O4'   G B  11      31.330  37.990  42.310  1.00  0.00           O
ATOM   1473  C1'   G B  11      32.010  36.880  42.830  1.00  0.00           C
ATOM   1474  H1'   G B  11      32.400  36.270  42.000  1.00  0.00           H
ATOM   1475  N9    G B  11      33.290  37.250  43.450  1.00  0.00           N
ATOM   1476  C8    G B  11      33.660  38.440  44.010  1.00  0.00           C
ATOM   1477  H8    G B  11      33.020  39.310  43.940  1.00  0.00           H
ATOM   1478  N7    G B  11      34.880  38.400  44.490  1.00  0.00           N
ATOM   1479  C5    G B  11      35.340  37.120  44.250  1.00  0.00           C
ATOM   1480  C6    G B  11      36.590  36.480  44.550  1.00  0.00           C
ATOM   1481  O6    G B  11      37.630  36.840  45.090  1.00  0.00           O
ATOM   1482  N1    G B  11      36.570  35.150  44.140  1.00  0.00           N
ATOM   1483  H1    G B  11      37.370  34.550  44.320  1.00  0.00           H
ATOM   1484  C2    G B  11      35.530  34.490  43.540  1.00  0.00           C
ATOM   1485  N2    G B  11      35.730  33.230  43.180  1.00  0.00           N
ATOM   1486  H21   G B  11      36.580  32.750  43.440  1.00  0.00           H
ATOM   1487  H22   G B  11      34.920  32.720  42.840  1.00  0.00           H
ATOM   1488  N3    G B  11      34.360  35.100  43.240  1.00  0.00           N
ATOM   1489  C4    G B  11      34.370  36.410  43.610  1.00  0.00           C
ATOM   1490  C3'   G B  11      30.330  37.220  44.320  1.00  0.00           C
ATOM   1491  H3'   G B  11      30.950  37.740  45.040  1.00  0.00           H
ATOM   1492  C2'   G B  11      31.020  36.040  43.630  1.00  0.00           C
ATOM   1493 1H2'   G B  11      31.500  35.360  44.330  1.00  0.00           H
ATOM   1494  O2'   G B  11      30.100  35.340  42.820  1.00  0.00           O
ATOM   1495 2HO'   G B  11      29.390  34.990  43.370  1.00  0.00           H
ATOM   1496  O3'   G B  11      29.040  36.950  44.830  1.00  0.00           O
ATOM   1497  P     U B  12      28.870  36.660  46.410  1.00  0.00           P
ATOM   1498  O1P   U B  12      27.530  36.050  46.610  1.00  0.00           O
ATOM   1499  O2P   U B  12      29.200  37.890  47.150  1.00  0.00           O
ATOM   1500  O5'   U B  12      29.940  35.550  46.850  1.00  0.00           O
ATOM   1501  C5'   U B  12      29.600  34.180  46.700  1.00  0.00           C
ATOM   1502 1H5'   U B  12      29.370  33.930  45.660  1.00  0.00           H
ATOM   1503 2H5'   U B  12      28.720  33.910  47.270  1.00  0.00           H
ATOM   1504  C4'   U B  12      30.760  33.300  47.130  1.00  0.00           C
ATOM   1505  H4'   U B  12      30.420  32.270  47.050  1.00  0.00           H
ATOM   1506  O4'   U B  12      31.890  33.340  46.280  1.00  0.00           O
ATOM   1507  C1'   U B  12      33.020  33.060  47.080  1.00  0.00           C
ATOM   1508  H1'   U B  12      33.480  32.190  46.620  1.00  0.00           H
ATOM   1509  N1    U B  12      33.940  34.200  47.230  1.00  0.00           N
ATOM   1510  C6    U B  12      33.530  35.490  47.040  1.00  0.00           C
ATOM   1511  H6    U B  12      32.480  35.660  46.850  1.00  0.00           H
ATOM   1512  C5    U B  12      34.380  36.510  47.250  1.00  0.00           C
ATOM   1513  H5    U B  12      33.970  37.510  47.180  1.00  0.00           H
ATOM   1514  C4    U B  12      35.740  36.260  47.640  1.00  0.00           C
ATOM   1515  O4    U B  12      36.590  37.110  47.920  1.00  0.00           O
ATOM   1516  N3    U B  12      36.170  34.940  47.590  1.00  0.00           N
ATOM   1517  H3    U B  12      37.110  34.790  47.940  1.00  0.00           H
ATOM   1518  C2    U B  12      35.280  33.890  47.410  1.00  0.00           C
ATOM   1519  O2    U B  12      35.700  32.740  47.500  1.00  0.00           O
ATOM   1520  C3'   U B  12      31.270  33.400  48.560  1.00  0.00           C
ATOM   1521  H3'   U B  12      31.400  34.480  48.730  1.00  0.00           H
ATOM   1522  C2'   U B  12      32.560  32.600  48.450  1.00  0.00           C
ATOM   1523 1H2'   U B  12      33.300  32.830  49.210  1.00  0.00           H
ATOM   1524  O2'   U B  12      32.380  31.200  48.360  1.00  0.00           O
ATOM   1525 2HO'   U B  12      31.920  30.880  49.140  1.00  0.00           H
ATOM   1526  O3'   U B  12      30.390  32.890  49.530  1.00  0.00           O
ATOM   1527  P     G B  13      30.490  33.070  51.120  1.00  0.00           P
ATOM   1528  O1P   G B  13      29.220  32.570  51.690  1.00  0.00           O
ATOM   1529  O2P   G B  13      30.850  34.520  51.230  1.00  0.00           O
ATOM   1530  O5'   G B  13      31.700  32.160  51.650  1.00  0.00           O
ATOM   1531  C5'   G B  13      32.820  32.520  52.440  1.00  0.00           C
ATOM   1532 1H5'   G B  13      32.560  32.470  53.490  1.00  0.00           H
ATOM   1533 2H5'   G B  13      33.110  33.490  52.050  1.00  0.00           H
ATOM   1534  C4'   G B  13      34.020  31.620  52.150  1.00  0.00           C
ATOM   1535  H4'   G B  13      33.650  30.600  52.010  1.00  0.00           H
ATOM   1536  O4'   G B  13      34.550  31.930  50.890  1.00  0.00           O
ATOM   1537  C1'   G B  13      35.960  32.050  51.020  1.00  0.00           C
ATOM   1538  H1'   G B  13      36.450  31.550  50.190  1.00  0.00           H
ATOM   1539  N9    G B  13      36.440  33.440  50.940  1.00  0.00           N
ATOM   1540  C8    G B  13      35.680  34.570  51.060  1.00  0.00           C
ATOM   1541  H8    G B  13      34.610  34.610  51.020  1.00  0.00           H
ATOM   1542  N7    G B  13      36.380  35.670  50.980  1.00  0.00           N
ATOM   1543  C5    G B  13      37.690  35.220  50.940  1.00  0.00           C
ATOM   1544  C6    G B  13      38.940  35.840  50.690  1.00  0.00           C
ATOM   1545  O6    G B  13      39.120  37.030  50.440  1.00  0.00           O
ATOM   1546  N1    G B  13      40.070  35.050  50.810  1.00  0.00           N
ATOM   1547  H1    G B  13      40.950  35.540  50.730  1.00  0.00           H
ATOM   1548  C2    G B  13      39.990  33.680  50.800  1.00  0.00           C
ATOM   1549  N2    G B  13      41.190  33.070  50.690  1.00  0.00           N
ATOM   1550  H21   G B  13      42.020  33.630  50.600  1.00  0.00           H
ATOM   1551  H22   G B  13      41.330  32.080  50.620  1.00  0.00           H
ATOM   1552  N3    G B  13      38.830  33.020  50.830  1.00  0.00           N
ATOM   1553  C4    G B  13      37.760  33.850  50.910  1.00  0.00           C
ATOM   1554  C3'   G B  13      35.120  31.790  53.190  1.00  0.00           C
ATOM   1555  H3'   G B  13      35.250  32.810  53.550  1.00  0.00           H
ATOM   1556  C2'   G B  13      36.290  31.330  52.330  1.00  0.00           C
ATOM   1557 1H2'   G B  13      37.260  31.630  52.730  1.00  0.00           H
ATOM   1558  O2'   G B  13      36.370  29.940  52.090  1.00  0.00           O
ATOM   1559 2HO'   G B  13      36.210  29.530  52.940  1.00  0.00           H
ATOM   1560  O3'   G B  13      35.000  30.950  54.310  1.00  0.00           O
ATOM   1561  P     G B  14      35.580  31.210  55.790  1.00  0.00           P
ATOM   1562  O1P   G B  14      35.270  30.050  56.650  1.00  0.00           O
ATOM   1563  O2P   G B  14      35.030  32.540  56.170  1.00  0.00           O
ATOM   1564  O5'   G B  14      37.180  31.340  55.630  1.00  0.00           O
ATOM   1565  C5'   G B  14      38.030  30.240  55.450  1.00  0.00           C
ATOM   1566 1H5'   G B  14      37.770  29.660  54.560  1.00  0.00           H
ATOM   1567 2H5'   G B  14      38.000  29.600  56.350  1.00  0.00           H
ATOM   1568  C4'   G B  14      39.470  30.650  55.160  1.00  0.00           C
ATOM   1569  H4'   G B  14      39.990  29.760  54.830  1.00  0.00           H
ATOM   1570  O4'   G B  14      39.630  31.570  54.090  1.00  0.00           O
ATOM   1571  C1'   G B  14      40.680  32.490  54.260  1.00  0.00           C
ATOM   1572  H1'   G B  14      41.360  32.360  53.420  1.00  0.00           H
ATOM   1573  N9    G B  14      40.180  33.880  54.230  1.00  0.00           N
ATOM   1574  C8    G B  14      38.880  34.330  54.260  1.00  0.00           C
ATOM   1575  H8    G B  14      38.050  33.670  54.430  1.00  0.00           H
ATOM   1576  N7    G B  14      38.800  35.600  53.950  1.00  0.00           N
ATOM   1577  C5    G B  14      40.130  36.000  53.800  1.00  0.00           C
ATOM   1578  C6    G B  14      40.700  37.270  53.520  1.00  0.00           C
ATOM   1579  O6    G B  14      40.130  38.350  53.400  1.00  0.00           O
ATOM   1580  N1    G B  14      42.080  37.260  53.420  1.00  0.00           N
ATOM   1581  H1    G B  14      42.600  38.100  53.270  1.00  0.00           H
ATOM   1582  C2    G B  14      42.860  36.160  53.770  1.00  0.00           C
ATOM   1583  N2    G B  14      44.190  36.360  53.700  1.00  0.00           N
ATOM   1584  H21   G B  14      44.460  37.310  53.560  1.00  0.00           H
ATOM   1585  H22   G B  14      44.870  35.650  53.920  1.00  0.00           H
ATOM   1586  N3    G B  14      42.350  34.980  54.120  1.00  0.00           N
ATOM   1587  C4    G B  14      40.990  34.960  54.010  1.00  0.00           C
ATOM   1588  C3'   G B  14      40.240  31.280  56.320  1.00  0.00           C
ATOM   1589  H3'   G B  14      39.600  31.950  56.900  1.00  0.00           H
ATOM   1590  C2'   G B  14      41.320  32.070  55.580  1.00  0.00           C
ATOM   1591 1H2'   G B  14      41.670  33.000  56.030  1.00  0.00           H
ATOM   1592  O2'   G B  14      42.440  31.260  55.310  1.00  0.00           O
ATOM   1593 2HO'   G B  14      42.640  30.770  56.100  1.00  0.00           H
ATOM   1594  O3'   G B  14      40.770  30.290  57.170  1.00  0.00           O
ATOM   1595  P     A B  15      41.180  30.580  58.700  1.00  0.00           P
ATOM   1596  O1P   A B  15      41.540  29.230  59.190  1.00  0.00           O
ATOM   1597  O2P   A B  15      40.100  31.370  59.340  1.00  0.00           O
ATOM   1598  O5'   A B  15      42.530  31.470  58.680  1.00  0.00           O
ATOM   1599  C5'   A B  15      43.750  30.910  58.270  1.00  0.00           C
ATOM   1600 1H5'   A B  15      43.730  30.350  57.330  1.00  0.00           H
ATOM   1601 2H5'   A B  15      44.140  30.130  58.930  1.00  0.00           H
ATOM   1602  C4'   A B  15      44.840  31.960  58.060  1.00  0.00           C
ATOM   1603  H4'   A B  15      45.800  31.460  57.870  1.00  0.00           H
ATOM   1604  O4'   A B  15      44.500  32.870  57.040  1.00  0.00           O
ATOM   1605  C1'   A B  15      45.060  34.120  57.340  1.00  0.00           C
ATOM   1606  H1'   A B  15      45.790  34.350  56.560  1.00  0.00           H
ATOM   1607  N9    A B  15      44.100  35.250  57.450  1.00  0.00           N
ATOM   1608  C8    A B  15      42.780  35.200  57.810  1.00  0.00           C
ATOM   1609  H8    A B  15      42.350  34.300  58.230  1.00  0.00           H
ATOM   1610  N7    A B  15      42.120  36.310  57.630  1.00  0.00           N
ATOM   1611  C5    A B  15      43.110  37.130  57.080  1.00  0.00           C
ATOM   1612  C6    A B  15      43.110  38.470  56.640  1.00  0.00           C
ATOM   1613  N6    A B  15      42.050  39.270  56.500  1.00  0.00           N
ATOM   1614  H61   A B  15      41.130  38.930  56.730  1.00  0.00           H
ATOM   1615  H62   A B  15      42.300  40.240  56.330  1.00  0.00           H
ATOM   1616  N1    A B  15      44.260  39.100  56.340  1.00  0.00           N
ATOM   1617  C2    A B  15      45.380  38.420  56.500  1.00  0.00           C
ATOM   1618  H2    A B  15      46.270  38.880  56.120  1.00  0.00           H
ATOM   1619  N3    A B  15      45.530  37.120  56.760  1.00  0.00           N
ATOM   1620  C4    A B  15      44.350  36.550  57.090  1.00  0.00           C
ATOM   1621  C3'   A B  15      45.160  32.780  59.320  1.00  0.00           C
ATOM   1622  H3'   A B  15      44.210  33.110  59.730  1.00  0.00           H
ATOM   1623  C2'   A B  15      45.860  33.940  58.630  1.00  0.00           C
ATOM   1624 1H2'   A B  15      45.720  34.840  59.230  1.00  0.00           H
ATOM   1625  O2'   A B  15      47.220  33.770  58.330  1.00  0.00           O
ATOM   1626 2HO'   A B  15      47.760  34.290  58.920  1.00  0.00           H
ATOM   1627  O3'   A B  15      46.120  32.110  60.090  1.00  0.00           O
ATOM   1628  P     A B  16      46.050  32.330  61.690  1.00  0.00           P
ATOM   1629  O1P   A B  16      46.960  31.300  62.260  1.00  0.00           O
ATOM   1630  O2P   A B  16      44.650  32.490  62.130  1.00  0.00           O
ATOM   1631  O5'   A B  16      46.770  33.770  61.680  1.00  0.00           O
ATOM   1632  C5'   A B  16      48.160  33.940  61.780  1.00  0.00           C
ATOM   1633 1H5'   A B  16      48.670  33.130  61.260  1.00  0.00           H
ATOM   1634 2H5'   A B  16      48.470  33.780  62.800  1.00  0.00           H
ATOM   1635  C4'   A B  16      48.730  35.240  61.200  1.00  0.00           C
ATOM   1636  H4'   A B  16      49.810  35.170  61.040  1.00  0.00           H
ATOM   1637  O4'   A B  16      48.100  35.750  60.050  1.00  0.00           O
ATOM   1638  C1'   A B  16      48.160  37.150  60.130  1.00  0.00           C
ATOM   1639  H1'   A B  16      48.850  37.530  59.370  1.00  0.00           H
ATOM   1640  N9    A B  16      46.840  37.830  60.010  1.00  0.00           N
ATOM   1641  C8    A B  16      45.670  37.360  60.520  1.00  0.00           C
ATOM   1642  H8    A B  16      45.600  36.440  61.100  1.00  0.00           H
ATOM   1643  N7    A B  16      44.650  38.110  60.240  1.00  0.00           N
ATOM   1644  C5    A B  16      45.270  39.180  59.620  1.00  0.00           C
ATOM   1645  C6    A B  16      44.740  40.330  59.020  1.00  0.00           C
ATOM   1646  N6    A B  16      43.500  40.830  58.970  1.00  0.00           N
ATOM   1647  H61   A B  16      42.720  40.230  59.230  1.00  0.00           H
ATOM   1648  H62   A B  16      43.320  41.650  58.420  1.00  0.00           H
ATOM   1649  N1    A B  16      45.540  41.340  58.650  1.00  0.00           N
ATOM   1650  C2    A B  16      46.860  41.130  58.630  1.00  0.00           C
ATOM   1651  H2    A B  16      47.450  41.950  58.250  1.00  0.00           H
ATOM   1652  N3    A B  16      47.470  40.020  59.010  1.00  0.00           N
ATOM   1653  C4    A B  16      46.630  39.070  59.470  1.00  0.00           C
ATOM   1654  C3'   A B  16      48.690  36.280  62.320  1.00  0.00           C
ATOM   1655  H3'   A B  16      47.720  36.320  62.820  1.00  0.00           H
ATOM   1656  C2'   A B  16      48.850  37.510  61.440  1.00  0.00           C
ATOM   1657 1H2'   A B  16      48.370  38.380  61.900  1.00  0.00           H
ATOM   1658  O2'   A B  16      50.200  37.790  61.140  1.00  0.00           O
ATOM   1659 2HO'   A B  16      50.730  37.260  61.750  1.00  0.00           H
ATOM   1660  O3'   A B  16      49.770  36.100  63.210  1.00  0.00           O
ATOM   1661  P     U B  17      49.610  36.600  64.730  1.00  0.00           P
ATOM   1662  O1P   U B  17      50.950  36.320  65.320  1.00  0.00           O
ATOM   1663  O2P   U B  17      48.400  36.100  65.420  1.00  0.00           O
ATOM   1664  O5'   U B  17      49.520  38.210  64.670  1.00  0.00           O
ATOM   1665  C5'   U B  17      50.720  38.940  64.540  1.00  0.00           C
ATOM   1666 1H5'   U B  17      51.390  38.820  63.700  1.00  0.00           H
ATOM   1667 2H5'   U B  17      51.290  38.810  65.450  1.00  0.00           H
ATOM   1668  C4'   U B  17      50.340  40.410  64.360  1.00  0.00           C
ATOM   1669  H4'   U B  17      51.210  41.070  64.340  1.00  0.00           H
ATOM   1670  O4'   U B  17      49.490  40.480  63.230  1.00  0.00           O
ATOM   1671  C1'   U B  17      48.630  41.600  63.370  1.00  0.00           C
ATOM   1672  H1'   U B  17      48.960  42.370  62.680  1.00  0.00           H
ATOM   1673  N1    U B  17      47.270  41.140  63.050  1.00  0.00           N
ATOM   1674  C6    U B  17      46.670  40.050  63.630  1.00  0.00           C
ATOM   1675  H6    U B  17      47.340  39.470  64.250  1.00  0.00           H
ATOM   1676  C5    U B  17      45.330  39.880  63.510  1.00  0.00           C
ATOM   1677  H5    U B  17      44.910  39.010  63.990  1.00  0.00           H
ATOM   1678  C4    U B  17      44.510  40.710  62.660  1.00  0.00           C
ATOM   1679  O4    U B  17      43.300  40.610  62.480  1.00  0.00           O
ATOM   1680  N3    U B  17      45.180  41.770  62.050  1.00  0.00           N
ATOM   1681  H3    U B  17      44.630  42.490  61.590  1.00  0.00           H
ATOM   1682  C2    U B  17      46.510  42.030  62.320  1.00  0.00           C
ATOM   1683  O2    U B  17      47.030  43.030  61.810  1.00  0.00           O
ATOM   1684  C3'   U B  17      49.540  40.970  65.540  1.00  0.00           C
ATOM   1685  H3'   U B  17      48.840  40.200  65.880  1.00  0.00           H
ATOM   1686  C2'   U B  17      48.710  42.030  64.830  1.00  0.00           C
ATOM   1687 1H2'   U B  17      47.750  42.070  65.360  1.00  0.00           H
ATOM   1688  O2'   U B  17      49.330  43.290  64.940  1.00  0.00           O
ATOM   1689 2HO'   U B  17      49.390  43.430  65.890  1.00  0.00           H
ATOM   1690  O3'   U B  17      50.370  41.520  66.530  1.00  0.00           O
ATOM   1691  P     C B  18      50.020  41.690  68.090  1.00  0.00           P
ATOM   1692  O1P   C B  18      51.340  41.790  68.760  1.00  0.00           O
ATOM   1693  O2P   C B  18      49.040  40.680  68.530  1.00  0.00           O
ATOM   1694  O5'   C B  18      49.340  43.150  68.100  1.00  0.00           O
ATOM   1695  C5'   C B  18      50.050  44.340  67.930  1.00  0.00           C
ATOM   1696 1H5'   C B  18      50.530  44.440  66.960  1.00  0.00           H
ATOM   1697 2H5'   C B  18      50.800  44.450  68.720  1.00  0.00           H
ATOM   1698  C4'   C B  18      49.050  45.490  68.060  1.00  0.00           C
ATOM   1699  H4'   C B  18      49.670  46.380  68.160  1.00  0.00           H
ATOM   1700  O4'   C B  18      48.330  45.470  66.840  1.00  0.00           O
ATOM   1701  C1'   C B  18      47.010  45.910  67.050  1.00  0.00           C
ATOM   1702  H1'   C B  18      46.920  46.910  66.650  1.00  0.00           H
ATOM   1703  N1    C B  18      45.960  45.020  66.490  1.00  0.00           N
ATOM   1704  C6    C B  18      45.910  43.740  66.930  1.00  0.00           C
ATOM   1705  H6    C B  18      46.640  43.260  67.580  1.00  0.00           H
ATOM   1706  C5    C B  18      44.990  42.920  66.400  1.00  0.00           C
ATOM   1707  H5    C B  18      44.980  41.850  66.580  1.00  0.00           H
ATOM   1708  C4    C B  18      44.030  43.500  65.510  1.00  0.00           C
ATOM   1709  N4    C B  18      43.070  42.730  64.980  1.00  0.00           N
ATOM   1710  H41   C B  18      42.970  41.760  65.250  1.00  0.00           H
ATOM   1711  H42   C B  18      42.290  43.130  64.480  1.00  0.00           H
ATOM   1712  N3    C B  18      44.140  44.760  65.050  1.00  0.00           N
ATOM   1713  C2    C B  18      45.160  45.540  65.480  1.00  0.00           C
ATOM   1714  O2    C B  18      45.340  46.670  65.040  1.00  0.00           O
ATOM   1715  C3'   C B  18      48.080  45.520  69.230  1.00  0.00           C
ATOM   1716  H3'   C B  18      47.820  44.510  69.570  1.00  0.00           H
ATOM   1717  C2'   C B  18      46.860  46.150  68.550  1.00  0.00           C
ATOM   1718 1H2'   C B  18      45.920  45.810  68.980  1.00  0.00           H
ATOM   1719  O2'   C B  18      46.980  47.550  68.650  1.00  0.00           O
ATOM   1720 2HO'   C B  18      46.550  47.730  69.490  1.00  0.00           H
ATOM   1721  O3'   C B  18      48.510  46.270  70.340  1.00  0.00           O
ATOM   1722  P     C B  19      47.700  46.260  71.730  1.00  0.00           P
ATOM   1723  O1P   C B  19      48.480  46.930  72.790  1.00  0.00           O
ATOM   1724  O2P   C B  19      47.240  44.890  72.000  1.00  0.00           O
ATOM   1725  O5'   C B  19      46.360  47.090  71.400  1.00  0.00           O
ATOM   1726  C5'   C B  19      46.180  48.420  71.830  1.00  0.00           C
ATOM   1727 1H5'   C B  19      47.000  49.040  71.490  1.00  0.00           H
ATOM   1728 2H5'   C B  19      46.180  48.400  72.930  1.00  0.00           H
ATOM   1729  C4'   C B  19      44.810  48.910  71.380  1.00  0.00           C
ATOM   1730  H4'   C B  19      44.690  49.970  71.630  1.00  0.00           H
ATOM   1731  O4'   C B  19      44.560  48.740  70.000  1.00  0.00           O
ATOM   1732  C1'   C B  19      43.210  48.470  69.730  1.00  0.00           C
ATOM   1733  H1'   C B  19      42.780  49.110  68.970  1.00  0.00           H
ATOM   1734  N1    C B  19      42.870  47.110  69.240  1.00  0.00           N
ATOM   1735  C6    C B  19      43.450  45.980  69.710  1.00  0.00           C
ATOM   1736  H6    C B  19      44.280  46.000  70.410  1.00  0.00           H
ATOM   1737  C5    C B  19      43.090  44.790  69.180  1.00  0.00           C
ATOM   1738  H5    C B  19      43.620  43.860  69.360  1.00  0.00           H
ATOM   1739  C4    C B  19      41.980  44.770  68.270  1.00  0.00           C
ATOM   1740  N4    C B  19      41.480  43.650  67.730  1.00  0.00           N
ATOM   1741  H41   C B  19      41.830  42.780  68.080  1.00  0.00           H
ATOM   1742  H42   C B  19      40.570  43.700  67.290  1.00  0.00           H
ATOM   1743  N3    C B  19      41.250  45.860  68.010  1.00  0.00           N
ATOM   1744  C2    C B  19      41.750  47.050  68.420  1.00  0.00           C
ATOM   1745  O2    C B  19      41.110  48.060  68.130  1.00  0.00           O
ATOM   1746  C3'   C B  19      43.560  48.350  72.080  1.00  0.00           C
ATOM   1747  H3'   C B  19      43.760  47.300  72.220  1.00  0.00           H
ATOM   1748  C2'   C B  19      42.460  48.670  71.050  1.00  0.00           C
ATOM   1749 1H2'   C B  19      41.590  48.030  71.160  1.00  0.00           H
ATOM   1750  O2'   C B  19      42.040  50.000  71.020  1.00  0.00           O
ATOM   1751 2HO'   C B  19      42.530  50.520  71.660  1.00  0.00           H
ATOM   1752  O3'   C B  19      43.300  48.960  73.330  1.00  0.00           O
ATOM   1753  P     U B  20      42.190  48.330  74.310  1.00  0.00           P
ATOM   1754  O1P   U B  20      42.230  49.290  75.430  1.00  0.00           O
ATOM   1755  O2P   U B  20      42.420  46.890  74.540  1.00  0.00           O
ATOM   1756  O5'   U B  20      40.790  48.460  73.530  1.00  0.00           O
ATOM   1757  C5'   U B  20      40.010  49.630  73.630  1.00  0.00           C
ATOM   1758 1H5'   U B  20      40.470  50.410  73.030  1.00  0.00           H
ATOM   1759 2H5'   U B  20      39.940  49.970  74.660  1.00  0.00           H
ATOM   1760  C4'   U B  20      38.650  49.420  72.960  1.00  0.00           C
ATOM   1761  H4'   U B  20      38.260  50.400  72.730  1.00  0.00           H
ATOM   1762  O4'   U B  20      38.830  48.650  71.790  1.00  0.00           O
ATOM   1763  C1'   U B  20      38.050  47.480  71.840  1.00  0.00           C
ATOM   1764  H1'   U B  20      37.180  47.730  71.220  1.00  0.00           H
ATOM   1765  N1    U B  20      38.670  46.230  71.360  1.00  0.00           N
ATOM   1766  C6    U B  20      39.930  45.840  71.740  1.00  0.00           C
ATOM   1767  H6    U B  20      40.530  46.480  72.360  1.00  0.00           H
ATOM   1768  C5    U B  20      40.400  44.610  71.420  1.00  0.00           C
ATOM   1769  H5    U B  20      41.380  44.290  71.730  1.00  0.00           H
ATOM   1770  C4    U B  20      39.600  43.660  70.680  1.00  0.00           C
ATOM   1771  O4    U B  20      39.910  42.490  70.430  1.00  0.00           O
ATOM   1772  N3    U B  20      38.380  44.190  70.270  1.00  0.00           N
ATOM   1773  H3    U B  20      37.830  43.600  69.680  1.00  0.00           H
ATOM   1774  C2    U B  20      37.910  45.480  70.480  1.00  0.00           C
ATOM   1775  O2    U B  20      36.890  45.830  69.890  1.00  0.00           O
ATOM   1776  C3'   U B  20      37.660  48.710  73.880  1.00  0.00           C
ATOM   1777  H3'   U B  20      38.140  48.700  74.850  1.00  0.00           H
ATOM   1778  C2'   U B  20      37.610  47.300  73.280  1.00  0.00           C
ATOM   1779 1H2'   U B  20      38.230  46.550  73.780  1.00  0.00           H
ATOM   1780  O2'   U B  20      36.280  46.890  73.160  1.00  0.00           O
ATOM   1781 2HO'   U B  20      35.690  47.520  73.560  1.00  0.00           H
ATOM   1782  O3'   U B  20      36.370  49.280  73.920  1.00  0.00           O
ATOM   1783  P     U B  21      35.990  50.690  74.610  1.00  0.00           P
ATOM   1784  O1P   U B  21      37.080  51.680  74.390  1.00  0.00           O
ATOM   1785  O2P   U B  21      35.630  50.360  76.010  1.00  0.00           O
ATOM   1786  O5'   U B  21      34.700  51.250  73.840  1.00  0.00           O
ATOM   1787  C5'   U B  21      33.450  50.610  73.970  1.00  0.00           C
ATOM   1788 1H5'   U B  21      33.480  49.540  74.190  1.00  0.00           H
ATOM   1789 2H5'   U B  21      32.950  50.600  72.990  1.00  0.00           H
ATOM   1790  C4'   U B  21      32.600  51.530  74.830  1.00  0.00           C
ATOM   1791  H4'   U B  21      33.210  51.860  75.670  1.00  0.00           H
ATOM   1792  O4'   U B  21      32.330  52.700  74.090  1.00  0.00           O
ATOM   1793  C1'   U B  21      31.220  53.450  74.590  1.00  0.00           C
ATOM   1794  H1'   U B  21      31.560  54.320  75.150  1.00  0.00           H
ATOM   1795  N1    U B  21      30.460  54.090  73.500  1.00  0.00           N
ATOM   1796  C6    U B  21      30.370  55.450  73.430  1.00  0.00           C
ATOM   1797  H6    U B  21      30.790  56.120  74.180  1.00  0.00           H
ATOM   1798  C5    U B  21      29.680  56.040  72.440  1.00  0.00           C
ATOM   1799  H5    U B  21      29.530  57.110  72.470  1.00  0.00           H
ATOM   1800  C4    U B  21      28.940  55.240  71.490  1.00  0.00           C
ATOM   1801  O4    U B  21      28.290  55.760  70.590  1.00  0.00           O
ATOM   1802  N3    U B  21      29.120  53.860  71.560  1.00  0.00           N
ATOM   1803  H3    U B  21      28.470  53.280  71.050  1.00  0.00           H
ATOM   1804  C2    U B  21      29.780  53.260  72.630  1.00  0.00           C
ATOM   1805  O2    U B  21      29.570  52.060  72.700  1.00  0.00           O
ATOM   1806  C3'   U B  21      31.200  51.130  75.290  1.00  0.00           C
ATOM   1807  H3'   U B  21      30.630  50.770  74.430  1.00  0.00           H
ATOM   1808  C2'   U B  21      30.540  52.480  75.550  1.00  0.00           C
ATOM   1809 1H2'   U B  21      29.480  52.400  75.300  1.00  0.00           H
ATOM   1810  O2'   U B  21      30.820  52.880  76.870  1.00  0.00           O
ATOM   1811 2HO'   U B  21      31.310  52.170  77.290  1.00  0.00           H
ATOM   1812  O3'   U B  21      31.300  50.240  76.390  1.00  0.00           O
ATOM   1813  P     C B  22      30.110  49.160  76.550  1.00  0.00           P
ATOM   1814  O1P   C B  22      28.870  49.630  75.890  1.00  0.00           O
ATOM   1815  O2P   C B  22      30.150  48.940  78.010  1.00  0.00           O
ATOM   1816  O5'   C B  22      30.660  47.850  75.800  1.00  0.00           O
ATOM   1817  C5'   C B  22      30.820  47.820  74.400  1.00  0.00           C
ATOM   1818 1H5'   C B  22      31.340  48.670  73.940  1.00  0.00           H
ATOM   1819 2H5'   C B  22      29.800  47.770  74.020  1.00  0.00           H
ATOM   1820  C4'   C B  22      31.640  46.630  73.910  1.00  0.00           C
ATOM   1821  H4'   C B  22      31.330  46.660  72.870  1.00  0.00           H
ATOM   1822  O4'   C B  22      32.990  46.860  74.280  1.00  0.00           O
ATOM   1823  C1'   C B  22      33.420  45.580  74.670  1.00  0.00           C
ATOM   1824  H1'   C B  22      33.450  45.000  73.740  1.00  0.00           H
ATOM   1825  N1    C B  22      34.670  45.660  75.440  1.00  0.00           N
ATOM   1826  C6    C B  22      35.180  46.830  75.940  1.00  0.00           C
ATOM   1827  H6    C B  22      34.560  47.680  75.730  1.00  0.00           H
ATOM   1828  C5    C B  22      36.370  46.900  76.570  1.00  0.00           C
ATOM   1829  H5    C B  22      36.630  47.900  76.870  1.00  0.00           H
ATOM   1830  C4    C B  22      37.080  45.660  76.650  1.00  0.00           C
ATOM   1831  N4    C B  22      38.240  45.640  77.310  1.00  0.00           N
ATOM   1832  H41   C B  22      38.670  46.490  77.650  1.00  0.00           H
ATOM   1833  H42   C B  22      38.910  44.880  77.280  1.00  0.00           H
ATOM   1834  N3    C B  22      36.650  44.490  76.160  1.00  0.00           N
ATOM   1835  C2    C B  22      35.490  44.550  75.450  1.00  0.00           C
ATOM   1836  O2    C B  22      35.300  43.510  74.800  1.00  0.00           O
ATOM   1837  C3'   C B  22      31.070  45.440  74.670  1.00  0.00           C
ATOM   1838  H3'   C B  22      30.170  45.710  75.220  1.00  0.00           H
ATOM   1839  C2'   C B  22      32.260  45.170  75.580  1.00  0.00           C
ATOM   1840 1H2'   C B  22      32.150  45.810  76.460  1.00  0.00           H
ATOM   1841  O2'   C B  22      32.250  43.810  75.980  1.00  0.00           O
ATOM   1842 2HO'   C B  22      31.570  43.640  76.630  1.00  0.00           H
ATOM   1843  O3'   C B  22      30.870  44.420  73.710  1.00  0.00           O
ATOM   1844  P     G B  23      29.450  44.120  73.010  1.00  0.00           P
ATOM   1845  O1P   G B  23      28.560  43.670  74.100  1.00  0.00           O
ATOM   1846  O2P   G B  23      29.850  43.210  71.930  1.00  0.00           O
ATOM   1847  O5'   G B  23      28.910  45.520  72.400  1.00  0.00           O
ATOM   1848  C5'   G B  23      29.370  45.920  71.130  1.00  0.00           C
ATOM   1849 1H5'   G B  23      28.830  45.360  70.370  1.00  0.00           H
ATOM   1850 2H5'   G B  23      30.450  45.870  70.940  1.00  0.00           H
ATOM   1851  C4'   G B  23      28.990  47.370  70.800  1.00  0.00           C
ATOM   1852  H4'   G B  23      27.980  47.540  71.160  1.00  0.00           H
ATOM   1853  O4'   G B  23      29.910  48.220  71.440  1.00  0.00           O
ATOM   1854  C1'   G B  23      30.010  49.460  70.770  1.00  0.00           C
ATOM   1855  H1'   G B  23      29.620  50.360  71.240  1.00  0.00           H
ATOM   1856  N9    G B  23      31.410  49.830  70.540  1.00  0.00           N
ATOM   1857  C8    G B  23      31.910  51.070  70.220  1.00  0.00           C
ATOM   1858  H8    G B  23      31.300  51.950  70.120  1.00  0.00           H
ATOM   1859  N7    G B  23      33.210  51.150  70.100  1.00  0.00           N
ATOM   1860  C5    G B  23      33.590  49.820  70.210  1.00  0.00           C
ATOM   1861  C6    G B  23      34.830  49.160  70.050  1.00  0.00           C
ATOM   1862  O6    G B  23      35.910  49.760  69.930  1.00  0.00           O
ATOM   1863  N1    G B  23      34.860  47.770  70.160  1.00  0.00           N
ATOM   1864  H1    G B  23      35.600  47.190  69.790  1.00  0.00           H
ATOM   1865  C2    G B  23      33.730  47.040  70.440  1.00  0.00           C
ATOM   1866  N2    G B  23      33.860  45.720  70.630  1.00  0.00           N
ATOM   1867  H21   G B  23      34.760  45.290  70.460  1.00  0.00           H
ATOM   1868  H22   G B  23      32.970  45.240  70.660  1.00  0.00           H
ATOM   1869  N3    G B  23      32.580  47.680  70.670  1.00  0.00           N
ATOM   1870  C4    G B  23      32.520  49.020  70.540  1.00  0.00           C
ATOM   1871  C3'   G B  23      29.230  47.750  69.350  1.00  0.00           C
ATOM   1872  H3'   G B  23      30.140  47.260  69.020  1.00  0.00           H
ATOM   1873  C2'   G B  23      29.330  49.280  69.410  1.00  0.00           C
ATOM   1874 1H2'   G B  23      29.930  49.610  68.580  1.00  0.00           H
ATOM   1875  O2'   G B  23      28.100  49.950  69.500  1.00  0.00           O
ATOM   1876 2HO'   G B  23      27.560  49.520  68.820  1.00  0.00           H
ATOM   1877  O3'   G B  23      28.060  47.300  68.670  1.00  0.00           O
ATOM   1878  P     G B  24      28.060  47.150  67.070  1.00  0.00           P
ATOM   1879  O1P   G B  24      28.620  48.360  66.420  1.00  0.00           O
ATOM   1880  O2P   G B  24      26.740  46.630  66.690  1.00  0.00           O
ATOM   1881  O5'   G B  24      29.170  46.050  66.700  1.00  0.00           O
ATOM   1882  C5'   G B  24      30.040  46.180  65.610  1.00  0.00           C
ATOM   1883 1H5'   G B  24      29.520  46.470  64.700  1.00  0.00           H
ATOM   1884 2H5'   G B  24      30.440  45.180  65.420  1.00  0.00           H
ATOM   1885  C4'   G B  24      31.280  47.040  65.850  1.00  0.00           C
ATOM   1886  H4'   G B  24      31.000  47.960  66.360  1.00  0.00           H
ATOM   1887  O4'   G B  24      32.180  46.200  66.550  1.00  0.00           O
ATOM   1888  C1'   G B  24      33.430  46.840  66.390  1.00  0.00           C
ATOM   1889  H1'   G B  24      33.570  47.580  67.180  1.00  0.00           H
ATOM   1890  N9    G B  24      34.470  45.780  66.420  1.00  0.00           N
ATOM   1891  C8    G B  24      34.400  44.420  66.530  1.00  0.00           C
ATOM   1892  H8    G B  24      33.510  43.820  66.530  1.00  0.00           H
ATOM   1893  N7    G B  24      35.570  43.870  66.720  1.00  0.00           N
ATOM   1894  C5    G B  24      36.460  44.940  66.750  1.00  0.00           C
ATOM   1895  C6    G B  24      37.870  44.940  66.880  1.00  0.00           C
ATOM   1896  O6    G B  24      38.640  44.010  67.100  1.00  0.00           O
ATOM   1897  N1    G B  24      38.350  46.240  66.960  1.00  0.00           N
ATOM   1898  H1    G B  24      39.300  46.370  67.270  1.00  0.00           H
ATOM   1899  C2    G B  24      37.620  47.400  66.870  1.00  0.00           C
ATOM   1900  N2    G B  24      38.230  48.610  66.960  1.00  0.00           N
ATOM   1901  H21   G B  24      39.210  48.680  67.130  1.00  0.00           H
ATOM   1902  H22   G B  24      37.630  49.410  66.900  1.00  0.00           H
ATOM   1903  N3    G B  24      36.300  47.370  66.680  1.00  0.00           N
ATOM   1904  C4    G B  24      35.780  46.130  66.610  1.00  0.00           C
ATOM   1905  C3'   G B  24      32.000  47.400  64.560  1.00  0.00           C
ATOM   1906  H3'   G B  24      31.820  46.510  63.950  1.00  0.00           H
ATOM   1907  C2'   G B  24      33.430  47.600  65.060  1.00  0.00           C
ATOM   1908 1H2'   G B  24      34.150  47.120  64.390  1.00  0.00           H
ATOM   1909  O2'   G B  24      33.820  48.930  65.320  1.00  0.00           O
ATOM   1910 2HO'   G B  24      33.960  49.460  64.540  1.00  0.00           H
ATOM   1911  O3'   G B  24      31.480  48.570  63.990  1.00  0.00           O
ATOM   1912  P     G B  25      31.890  49.000  62.500  1.00  0.00           P
ATOM   1913  O1P   G B  25      30.980  50.070  62.030  1.00  0.00           O
ATOM   1914  O2P   G B  25      31.910  47.740  61.720  1.00  0.00           O
ATOM   1915  O5'   G B  25      33.390  49.530  62.730  1.00  0.00           O
ATOM   1916  C5'   G B  25      34.410  49.070  61.870  1.00  0.00           C
ATOM   1917 1H5'   G B  25      34.160  49.450  60.890  1.00  0.00           H
ATOM   1918 2H5'   G B  25      34.420  47.980  61.940  1.00  0.00           H
ATOM   1919  C4'   G B  25      35.790  49.540  62.300  1.00  0.00           C
ATOM   1920  H4'   G B  25      35.690  50.620  62.340  1.00  0.00           H
ATOM   1921  O4'   G B  25      36.190  49.080  63.580  1.00  0.00           O
ATOM   1922  C1'   G B  25      37.590  48.880  63.610  1.00  0.00           C
ATOM   1923  H1'   G B  25      38.140  49.360  64.430  1.00  0.00           H
ATOM   1924  N9    G B  25      37.970  47.460  63.650  1.00  0.00           N
ATOM   1925  C8    G B  25      37.190  46.390  63.290  1.00  0.00           C
ATOM   1926  H8    G B  25      36.200  46.520  62.870  1.00  0.00           H
ATOM   1927  N7    G B  25      37.840  45.270  63.460  1.00  0.00           N
ATOM   1928  C5    G B  25      39.100  45.640  63.920  1.00  0.00           C
ATOM   1929  C6    G B  25      40.290  44.860  63.990  1.00  0.00           C
ATOM   1930  O6    G B  25      40.520  43.660  63.860  1.00  0.00           O
ATOM   1931  N1    G B  25      41.430  45.600  64.310  1.00  0.00           N
ATOM   1932  H1    G B  25      42.290  45.110  64.480  1.00  0.00           H
ATOM   1933  C2    G B  25      41.410  46.970  64.450  1.00  0.00           C
ATOM   1934  N2    G B  25      42.560  47.560  64.820  1.00  0.00           N
ATOM   1935  H21   G B  25      43.400  47.010  64.930  1.00  0.00           H
ATOM   1936  H22   G B  25      42.490  48.540  65.000  1.00  0.00           H
ATOM   1937  N3    G B  25      40.320  47.730  64.270  1.00  0.00           N
ATOM   1938  C4    G B  25      39.220  47.000  63.990  1.00  0.00           C
ATOM   1939  C3'   G B  25      36.930  49.180  61.350  1.00  0.00           C
ATOM   1940  H3'   G B  25      36.820  48.130  61.070  1.00  0.00           H
ATOM   1941  C2'   G B  25      38.120  49.410  62.290  1.00  0.00           C
ATOM   1942 1H2'   G B  25      39.010  48.860  61.980  1.00  0.00           H
ATOM   1943  O2'   G B  25      38.370  50.800  62.460  1.00  0.00           O
ATOM   1944 2HO'   G B  25      39.300  50.870  62.670  1.00  0.00           H
ATOM   1945  O3'   G B  25      36.820  49.970  60.190  1.00  0.00           O
ATOM   1946  P     A B  26      37.300  49.310  58.800  1.00  0.00           P
ATOM   1947  O1P   A B  26      36.890  50.170  57.660  1.00  0.00           O
ATOM   1948  O2P   A B  26      36.920  47.890  58.740  1.00  0.00           O
ATOM   1949  O5'   A B  26      38.900  49.460  58.840  1.00  0.00           O
ATOM   1950  C5'   A B  26      39.500  50.700  59.130  1.00  0.00           C
ATOM   1951 1H5'   A B  26      39.040  51.010  60.070  1.00  0.00           H
ATOM   1952 2H5'   A B  26      39.270  51.490  58.420  1.00  0.00           H
ATOM   1953  C4'   A B  26      40.970  50.590  59.520  1.00  0.00           C
ATOM   1954  H4'   A B  26      41.350  51.610  59.640  1.00  0.00           H
ATOM   1955  O4'   A B  26      41.140  49.860  60.710  1.00  0.00           O
ATOM   1956  C1'   A B  26      42.180  48.920  60.540  1.00  0.00           C
ATOM   1957  H1'   A B  26      42.850  49.080  61.390  1.00  0.00           H
ATOM   1958  N9    A B  26      41.700  47.530  60.620  1.00  0.00           N
ATOM   1959  C8    A B  26      40.470  47.030  60.250  1.00  0.00           C
ATOM   1960  H8    A B  26      39.630  47.620  59.950  1.00  0.00           H
ATOM   1961  N7    A B  26      40.430  45.730  60.230  1.00  0.00           N
ATOM   1962  C5    A B  26      41.730  45.340  60.520  1.00  0.00           C
ATOM   1963  C6    A B  26      42.460  44.150  60.690  1.00  0.00           C
ATOM   1964  N6    A B  26      41.960  42.920  60.470  1.00  0.00           N
ATOM   1965  H61   A B  26      41.170  43.000  59.850  1.00  0.00           H
ATOM   1966  H62   A B  26      42.640  42.170  60.410  1.00  0.00           H
ATOM   1967  N1    A B  26      43.760  44.030  60.990  1.00  0.00           N
ATOM   1968  C2    A B  26      44.340  45.210  61.180  1.00  0.00           C
ATOM   1969  H2    A B  26      45.420  45.120  61.310  1.00  0.00           H
ATOM   1970  N3    A B  26      43.790  46.420  61.210  1.00  0.00           N
ATOM   1971  C4    A B  26      42.480  46.430  60.890  1.00  0.00           C
ATOM   1972  C3'   A B  26      41.830  49.970  58.420  1.00  0.00           C
ATOM   1973  H3'   A B  26      41.270  49.200  57.900  1.00  0.00           H
ATOM   1974  C2'   A B  26      42.920  49.310  59.260  1.00  0.00           C
ATOM   1975 1H2'   A B  26      43.360  48.420  58.810  1.00  0.00           H
ATOM   1976  O2'   A B  26      43.920  50.240  59.570  1.00  0.00           O
ATOM   1977 2HO'   A B  26      43.850  50.840  58.820  1.00  0.00           H
ATOM   1978  O3'   A B  26      42.260  50.930  57.490  1.00  0.00           O
ATOM   1979  P     U B  27      42.320  50.510  55.930  1.00  0.00           P
ATOM   1980  O1P   U B  27      42.460  51.730  55.120  1.00  0.00           O
ATOM   1981  O2P   U B  27      41.210  49.560  55.630  1.00  0.00           O
ATOM   1982  O5'   U B  27      43.720  49.760  55.790  1.00  0.00           O
ATOM   1983  C5'   U B  27      44.980  50.400  55.880  1.00  0.00           C
ATOM   1984 1H5'   U B  27      44.940  51.050  56.750  1.00  0.00           H
ATOM   1985 2H5'   U B  27      45.090  50.960  54.950  1.00  0.00           H
ATOM   1986  C4'   U B  27      46.070  49.360  56.090  1.00  0.00           C
ATOM   1987  H4'   U B  27      47.070  49.790  56.210  1.00  0.00           H
ATOM   1988  O4'   U B  27      45.700  48.540  57.180  1.00  0.00           O
ATOM   1989  C1'   U B  27      46.010  47.170  56.970  1.00  0.00           C
ATOM   1990  H1'   U B  27      46.790  46.930  57.690  1.00  0.00           H
ATOM   1991  N1    U B  27      44.980  46.180  57.300  1.00  0.00           N
ATOM   1992  C6    U B  27      43.680  46.370  56.930  1.00  0.00           C
ATOM   1993  H6    U B  27      43.430  47.340  56.510  1.00  0.00           H
ATOM   1994  C5    U B  27      42.730  45.420  57.060  1.00  0.00           C
ATOM   1995  H5    U B  27      41.690  45.670  56.860  1.00  0.00           H
ATOM   1996  C4    U B  27      43.070  44.090  57.520  1.00  0.00           C
ATOM   1997  O4    U B  27      42.350  43.100  57.620  1.00  0.00           O
ATOM   1998  N3    U B  27      44.390  43.970  57.910  1.00  0.00           N
ATOM   1999  H3    U B  27      44.670  43.020  58.140  1.00  0.00           H
ATOM   2000  C2    U B  27      45.350  44.950  57.830  1.00  0.00           C
ATOM   2001  O2    U B  27      46.540  44.660  58.000  1.00  0.00           O
ATOM   2002  C3'   U B  27      46.190  48.490  54.850  1.00  0.00           C
ATOM   2003  H3'   U B  27      45.240  48.510  54.310  1.00  0.00           H
ATOM   2004  C2'   U B  27      46.520  47.160  55.530  1.00  0.00           C
ATOM   2005 1H2'   U B  27      46.040  46.340  55.000  1.00  0.00           H
ATOM   2006  O2'   U B  27      47.910  47.020  55.710  1.00  0.00           O
ATOM   2007 2HO'   U B  27      48.280  47.690  55.130  1.00  0.00           H
ATOM   2008  O3'   U B  27      47.240  48.910  54.010  1.00  0.00           O
ATOM   2009  P     C B  28      47.200  48.400  52.490  1.00  0.00           P
ATOM   2010  O1P   C B  28      48.040  49.300  51.670  1.00  0.00           O
ATOM   2011  O2P   C B  28      45.800  48.150  52.110  1.00  0.00           O
ATOM   2012  O5'   C B  28      48.000  47.000  52.620  1.00  0.00           O
ATOM   2013  C5'   C B  28      49.390  46.980  52.900  1.00  0.00           C
ATOM   2014 1H5'   C B  28      49.680  47.790  53.560  1.00  0.00           H
ATOM   2015 2H5'   C B  28      49.980  47.210  52.020  1.00  0.00           H
ATOM   2016  C4'   C B  28      49.970  45.610  53.240  1.00  0.00           C
ATOM   2017  H4'   C B  28      51.050  45.770  53.230  1.00  0.00           H
ATOM   2018  O4'   C B  28      49.690  45.140  54.540  1.00  0.00           O
ATOM   2019  C1'   C B  28      49.450  43.750  54.480  1.00  0.00           C
ATOM   2020  H1'   C B  28      50.100  43.270  55.200  1.00  0.00           H
ATOM   2021  N1    C B  28      48.060  43.290  54.670  1.00  0.00           N
ATOM   2022  C6    C B  28      46.980  44.070  54.350  1.00  0.00           C
ATOM   2023  H6    C B  28      47.230  45.030  53.910  1.00  0.00           H
ATOM   2024  C5    C B  28      45.700  43.740  54.610  1.00  0.00           C
ATOM   2025  H5    C B  28      44.980  44.470  54.260  1.00  0.00           H
ATOM   2026  C4    C B  28      45.490  42.440  55.190  1.00  0.00           C
ATOM   2027  N4    C B  28      44.300  41.840  55.230  1.00  0.00           N
ATOM   2028  H41   C B  28      43.460  42.320  54.940  1.00  0.00           H
ATOM   2029  H42   C B  28      44.320  40.840  55.380  1.00  0.00           H
ATOM   2030  N3    C B  28      46.520  41.610  55.410  1.00  0.00           N
ATOM   2031  C2    C B  28      47.790  42.020  55.130  1.00  0.00           C
ATOM   2032  O2    C B  28      48.680  41.190  55.320  1.00  0.00           O
ATOM   2033  C3'   C B  28      49.650  44.530  52.220  1.00  0.00           C
ATOM   2034  H3'   C B  28      48.590  44.560  51.970  1.00  0.00           H
ATOM   2035  C2'   C B  28      49.940  43.330  53.100  1.00  0.00           C
ATOM   2036 1H2'   C B  28      49.400  42.460  52.690  1.00  0.00           H
ATOM   2037  O2'   C B  28      51.300  42.980  53.290  1.00  0.00           O
ATOM   2038 2HO'   C B  28      51.820  43.650  52.860  1.00  0.00           H
ATOM   2039  O3'   C B  28      50.400  44.490  51.020  1.00  0.00           O
ATOM   2040  P     C B  29      49.770  44.970  49.620  1.00  0.00           P
ATOM   2041  O1P   C B  29      50.530  44.150  48.640  1.00  0.00           O
ATOM   2042  O2P   C B  29      50.020  46.420  49.590  1.00  0.00           O
ATOM   2043  O5'   C B  29      48.200  44.650  49.510  1.00  0.00           O
ATOM   2044  C5'   C B  29      47.740  43.350  49.210  1.00  0.00           C
ATOM   2045 1H5'   C B  29      48.130  43.090  48.230  1.00  0.00           H
ATOM   2046 2H5'   C B  29      46.650  43.410  49.180  1.00  0.00           H
ATOM   2047  C4'   C B  29      48.000  42.270  50.250  1.00  0.00           C
ATOM   2048  H4'   C B  29      49.060  42.230  50.510  1.00  0.00           H
ATOM   2049  O4'   C B  29      47.180  42.380  51.390  1.00  0.00           O
ATOM   2050  C1'   C B  29      46.730  41.110  51.830  1.00  0.00           C
ATOM   2051  H1'   C B  29      47.120  40.880  52.820  1.00  0.00           H
ATOM   2052  N1    C B  29      45.260  41.060  51.910  1.00  0.00           N
ATOM   2053  C6    C B  29      44.470  42.080  51.480  1.00  0.00           C
ATOM   2054  H6    C B  29      44.880  43.020  51.110  1.00  0.00           H
ATOM   2055  C5    C B  29      43.120  41.990  51.400  1.00  0.00           C
ATOM   2056  H5    C B  29      42.400  42.710  51.070  1.00  0.00           H
ATOM   2057  C4    C B  29      42.560  40.710  51.740  1.00  0.00           C
ATOM   2058  N4    C B  29      41.240  40.580  51.670  1.00  0.00           N
ATOM   2059  H41   C B  29      40.680  41.340  51.310  1.00  0.00           H
ATOM   2060  H42   C B  29      40.850  39.750  52.070  1.00  0.00           H
ATOM   2061  N3    C B  29      43.340  39.700  52.170  1.00  0.00           N
ATOM   2062  C2    C B  29      44.680  39.860  52.270  1.00  0.00           C
ATOM   2063  O2    C B  29      45.380  38.950  52.710  1.00  0.00           O
ATOM   2064  C3'   C B  29      47.740  40.920  49.600  1.00  0.00           C
ATOM   2065  H3'   C B  29      46.910  40.930  48.900  1.00  0.00           H
ATOM   2066  C2'   C B  29      47.350  40.130  50.850  1.00  0.00           C
ATOM   2067 1H2'   C B  29      46.640  39.330  50.630  1.00  0.00           H
ATOM   2068  O2'   C B  29      48.550  39.590  51.380  1.00  0.00           O
ATOM   2069 2HO'   C B  29      49.200  40.090  50.910  1.00  0.00           H
ATOM   2070  O3'   C B  29      48.870  40.410  48.930  1.00  0.00           O
ATOM   2071  P     C B  30      48.880  39.140  47.930  1.00  0.00           P
ATOM   2072  O1P   C B  30      50.330  38.990  47.670  1.00  0.00           O
ATOM   2073  O2P   C B  30      48.010  39.410  46.770  1.00  0.00           O
ATOM   2074  O5'   C B  30      48.270  37.850  48.680  1.00  0.00           O
ATOM   2075  C5'   C B  30      49.130  36.930  49.330  1.00  0.00           C
ATOM   2076 1H5'   C B  30      49.610  37.480  50.120  1.00  0.00           H
ATOM   2077 2H5'   C B  30      49.940  36.610  48.680  1.00  0.00           H
ATOM   2078  C4'   C B  30      48.370  35.670  49.750  1.00  0.00           C
ATOM   2079  H4'   C B  30      49.040  34.880  50.080  1.00  0.00           H
ATOM   2080  O4'   C B  30      47.430  36.020  50.730  1.00  0.00           O
ATOM   2081  C1'   C B  30      46.250  35.270  50.560  1.00  0.00           C
ATOM   2082  H1'   C B  30      46.060  34.800  51.520  1.00  0.00           H
ATOM   2083  N1    C B  30      45.090  36.150  50.330  1.00  0.00           N
ATOM   2084  C6    C B  30      45.160  37.340  49.650  1.00  0.00           C
ATOM   2085  H6    C B  30      46.100  37.730  49.290  1.00  0.00           H
ATOM   2086  C5    C B  30      44.060  38.070  49.420  1.00  0.00           C
ATOM   2087  H5    C B  30      44.090  39.010  48.870  1.00  0.00           H
ATOM   2088  C4    C B  30      42.790  37.540  49.810  1.00  0.00           C
ATOM   2089  N4    C B  30      41.600  38.130  49.550  1.00  0.00           N
ATOM   2090  H41   C B  30      41.730  39.080  49.260  1.00  0.00           H
ATOM   2091  H42   C B  30      40.860  37.730  50.090  1.00  0.00           H
ATOM   2092  N3    C B  30      42.620  36.360  50.400  1.00  0.00           N
ATOM   2093  C2    C B  30      43.800  35.730  50.610  1.00  0.00           C
ATOM   2094  O2    C B  30      43.660  34.580  51.020  1.00  0.00           O
ATOM   2095  C3'   C B  30      47.600  35.070  48.580  1.00  0.00           C
ATOM   2096  H3'   C B  30      47.190  35.860  47.950  1.00  0.00           H
ATOM   2097  C2'   C B  30      46.470  34.380  49.340  1.00  0.00           C
ATOM   2098 1H2'   C B  30      45.530  34.310  48.790  1.00  0.00           H
ATOM   2099  O2'   C B  30      46.800  33.120  49.880  1.00  0.00           O
ATOM   2100 2HO'   C B  30      46.000  32.610  50.020  1.00  0.00           H
ATOM   2101  O3'   C B  30      48.260  34.180  47.700  1.00  0.00           O
ATOM   2102  P     A B  31      47.680  33.820  46.230  1.00  0.00           P
ATOM   2103  O1P   A B  31      48.800  33.130  45.550  1.00  0.00           O
ATOM   2104  O2P   A B  31      47.090  35.000  45.550  1.00  0.00           O
ATOM   2105  O5'   A B  31      46.460  32.800  46.490  1.00  0.00           O
ATOM   2106  C5'   A B  31      46.690  31.490  46.930  1.00  0.00           C
ATOM   2107 1H5'   A B  31      47.060  31.430  47.960  1.00  0.00           H
ATOM   2108 2H5'   A B  31      47.360  31.010  46.210  1.00  0.00           H
ATOM   2109  C4'   A B  31      45.310  30.820  46.850  1.00  0.00           C
ATOM   2110  H4'   A B  31      45.560  29.770  47.040  1.00  0.00           H
ATOM   2111  O4'   A B  31      44.310  31.160  47.770  1.00  0.00           O
ATOM   2112  C1'   A B  31      43.100  31.340  47.070  1.00  0.00           C
ATOM   2113  H1'   A B  31      42.420  30.750  47.670  1.00  0.00           H
ATOM   2114  N9    A B  31      42.510  32.680  46.890  1.00  0.00           N
ATOM   2115  C8    A B  31      43.160  33.840  46.550  1.00  0.00           C
ATOM   2116  H8    A B  31      44.200  33.860  46.290  1.00  0.00           H
ATOM   2117  N7    A B  31      42.420  34.910  46.590  1.00  0.00           N
ATOM   2118  C5    A B  31      41.190  34.420  47.020  1.00  0.00           C
ATOM   2119  C6    A B  31      39.910  34.960  47.250  1.00  0.00           C
ATOM   2120  N6    A B  31      39.630  36.270  47.180  1.00  0.00           N
ATOM   2121  H61   A B  31      40.410  36.860  46.960  1.00  0.00           H
ATOM   2122  H62   A B  31      38.650  36.500  47.270  1.00  0.00           H
ATOM   2123  N1    A B  31      38.880  34.190  47.620  1.00  0.00           N
ATOM   2124  C2    A B  31      39.020  32.880  47.620  1.00  0.00           C
ATOM   2125  H2    A B  31      38.170  32.240  47.800  1.00  0.00           H
ATOM   2126  N3    A B  31      40.190  32.250  47.500  1.00  0.00           N
ATOM   2127  C4    A B  31      41.230  33.080  47.240  1.00  0.00           C
ATOM   2128  C3'   A B  31      44.690  30.860  45.460  1.00  0.00           C
ATOM   2129  H3'   A B  31      44.840  31.790  44.920  1.00  0.00           H
ATOM   2130  C2'   A B  31      43.200  30.600  45.740  1.00  0.00           C
ATOM   2131 1H2'   A B  31      42.610  31.010  44.920  1.00  0.00           H
ATOM   2132  O2'   A B  31      42.870  29.260  46.000  1.00  0.00           O
ATOM   2133 2HO'   A B  31      41.960  29.090  45.730  1.00  0.00           H
ATOM   2134  O3'   A B  31      45.220  29.830  44.650  1.00  0.00           O
ATOM   2135  P     C B  32      45.120  29.930  43.050  1.00  0.00           P
ATOM   2136  O1P   C B  32      45.980  28.880  42.470  1.00  0.00           O
ATOM   2137  O2P   C B  32      45.220  31.320  42.550  1.00  0.00           O
ATOM   2138  O5'   C B  32      43.590  29.580  42.680  1.00  0.00           O
ATOM   2139  C5'   C B  32      43.050  28.280  42.750  1.00  0.00           C
ATOM   2140 1H5'   C B  32      43.370  27.920  43.730  1.00  0.00           H
ATOM   2141 2H5'   C B  32      43.380  27.610  41.950  1.00  0.00           H
ATOM   2142  C4'   C B  32      41.550  28.460  42.830  1.00  0.00           C
ATOM   2143  H4'   C B  32      41.210  27.430  42.990  1.00  0.00           H
ATOM   2144  O4'   C B  32      41.000  29.210  43.900  1.00  0.00           O
ATOM   2145  C1'   C B  32      39.860  29.860  43.390  1.00  0.00           C
ATOM   2146  H1'   C B  32      39.060  29.510  44.050  1.00  0.00           H
ATOM   2147  N1    C B  32      39.930  31.300  43.640  1.00  0.00           N
ATOM   2148  C6    C B  32      41.030  31.980  43.200  1.00  0.00           C
ATOM   2149  H6    C B  32      41.900  31.420  42.880  1.00  0.00           H
ATOM   2150  C5    C B  32      41.070  33.320  43.270  1.00  0.00           C
ATOM   2151  H5    C B  32      41.930  33.780  42.820  1.00  0.00           H
ATOM   2152  C4    C B  32      39.940  34.060  43.770  1.00  0.00           C
ATOM   2153  N4    C B  32      39.850  35.390  43.880  1.00  0.00           N
ATOM   2154  H41   C B  32      40.650  35.890  43.540  1.00  0.00           H
ATOM   2155  H42   C B  32      38.970  35.700  44.260  1.00  0.00           H
ATOM   2156  N3    C B  32      38.940  33.360  44.300  1.00  0.00           N
ATOM   2157  C2    C B  32      38.960  31.990  44.340  1.00  0.00           C
ATOM   2158  O2    C B  32      38.020  31.450  44.910  1.00  0.00           O
ATOM   2159  C3'   C B  32      40.920  28.970  41.540  1.00  0.00           C
ATOM   2160  H3'   C B  32      41.580  29.770  41.190  1.00  0.00           H
ATOM   2161  C2'   C B  32      39.510  29.410  41.960  1.00  0.00           C
ATOM   2162 1H2'   C B  32      39.320  30.340  41.440  1.00  0.00           H
ATOM   2163  O2'   C B  32      38.460  28.490  41.970  1.00  0.00           O
ATOM   2164 2HO'   C B  32      37.730  28.880  41.480  1.00  0.00           H
ATOM   2165  O3'   C B  32      40.960  27.940  40.570  1.00  0.00           O
ATOM   2166  P     C B  33      40.690  28.230  39.020  1.00  0.00           P
ATOM   2167  O1P   C B  33      40.390  26.960  38.330  1.00  0.00           O
ATOM   2168  O2P   C B  33      41.850  28.990  38.500  1.00  0.00           O
ATOM   2169  O5'   C B  33      39.350  29.130  38.940  1.00  0.00           O
ATOM   2170  C5'   C B  33      39.250  30.250  38.090  1.00  0.00           C
ATOM   2171 1H5'   C B  33      39.130  29.750  37.120  1.00  0.00           H
ATOM   2172 2H5'   C B  33      40.120  30.890  38.080  1.00  0.00           H
ATOM   2173  C4'   C B  33      38.060  31.110  38.490  1.00  0.00           C
ATOM   2174  H4'   C B  33      37.170  30.490  38.600  1.00  0.00           H
ATOM   2175  O4'   C B  33      38.300  31.900  39.630  1.00  0.00           O
ATOM   2176  C1'   C B  33      37.600  33.120  39.640  1.00  0.00           C
ATOM   2177  H1'   C B  33      36.750  33.020  40.330  1.00  0.00           H
ATOM   2178  N1    C B  33      38.440  34.280  40.020  1.00  0.00           N
ATOM   2179  C6    C B  33      39.730  34.400  39.610  1.00  0.00           C
ATOM   2180  H6    C B  33      40.290  33.590  39.180  1.00  0.00           H
ATOM   2181  C5    C B  33      40.420  35.540  39.840  1.00  0.00           C
ATOM   2182  H5    C B  33      41.480  35.580  39.610  1.00  0.00           H
ATOM   2183  C4    C B  33      39.740  36.570  40.570  1.00  0.00           C
ATOM   2184  N4    C B  33      40.290  37.730  40.960  1.00  0.00           N
ATOM   2185  H41   C B  33      41.260  37.970  40.810  1.00  0.00           H
ATOM   2186  H42   C B  33      39.610  38.270  41.470  1.00  0.00           H
ATOM   2187  N3    C B  33      38.430  36.530  40.850  1.00  0.00           N
ATOM   2188  C2    C B  33      37.790  35.370  40.560  1.00  0.00           C
ATOM   2189  O2    C B  33      36.580  35.390  40.750  1.00  0.00           O
ATOM   2190  C3'   C B  33      37.900  32.260  37.490  1.00  0.00           C
ATOM   2191  H3'   C B  33      38.870  32.730  37.380  1.00  0.00           H
ATOM   2192  C2'   C B  33      37.030  33.270  38.230  1.00  0.00           C
ATOM   2193 1H2'   C B  33      37.280  34.250  37.810  1.00  0.00           H
ATOM   2194  O2'   C B  33      35.670  32.930  38.210  1.00  0.00           O
ATOM   2195 2HO'   C B  33      35.600  32.070  37.800  1.00  0.00           H
ATOM   2196  O3'   C B  33      37.350  31.890  36.240  1.00  0.00           O
ATOM   2197  P     U B  34      37.800  32.720  34.940  1.00  0.00           P
ATOM   2198  O1P   U B  34      37.190  32.050  33.780  1.00  0.00           O
ATOM   2199  O2P   U B  34      39.270  32.950  34.880  1.00  0.00           O
ATOM   2200  O5'   U B  34      37.080  34.130  35.200  1.00  0.00           O
ATOM   2201  C5'   U B  34      35.690  34.140  34.960  1.00  0.00           C
ATOM   2202 1H5'   U B  34      35.190  33.330  35.490  1.00  0.00           H
ATOM   2203 2H5'   U B  34      35.530  34.020  33.880  1.00  0.00           H
ATOM   2204  C4'   U B  34      35.110  35.490  35.360  1.00  0.00           C
ATOM   2205  H4'   U B  34      34.010  35.460  35.380  1.00  0.00           H
ATOM   2206  O4'   U B  34      35.700  35.950  36.550  1.00  0.00           O
ATOM   2207  C1'   U B  34      35.830  37.370  36.510  1.00  0.00           C
ATOM   2208  H1'   U B  34      35.100  37.750  37.220  1.00  0.00           H
ATOM   2209  N1    U B  34      37.170  37.770  36.970  1.00  0.00           N
ATOM   2210  C6    U B  34      38.310  37.010  36.930  1.00  0.00           C
ATOM   2211  H6    U B  34      38.260  35.990  36.540  1.00  0.00           H
ATOM   2212  C5    U B  34      39.520  37.530  37.160  1.00  0.00           C
ATOM   2213  H5    U B  34      40.410  36.920  37.060  1.00  0.00           H
ATOM   2214  C4    U B  34      39.690  38.920  37.510  1.00  0.00           C
ATOM   2215  O4    U B  34      40.800  39.430  37.650  1.00  0.00           O
ATOM   2216  N3    U B  34      38.500  39.590  37.770  1.00  0.00           N
ATOM   2217  H3    U B  34      38.570  40.550  38.080  1.00  0.00           H
ATOM   2218  C2    U B  34      37.280  39.090  37.350  1.00  0.00           C
ATOM   2219  O2    U B  34      36.340  39.890  37.240  1.00  0.00           O
ATOM   2220  C3'   U B  34      35.560  36.510  34.310  1.00  0.00           C
ATOM   2221  H3'   U B  34      36.610  36.250  34.170  1.00  0.00           H
ATOM   2222  C2'   U B  34      35.430  37.800  35.100  1.00  0.00           C
ATOM   2223 1H2'   U B  34      36.150  38.550  34.760  1.00  0.00           H
ATOM   2224  O2'   U B  34      34.120  38.330  35.090  1.00  0.00           O
ATOM   2225 2HO'   U B  34      33.880  38.600  34.200  1.00  0.00           H
ATOM   2226  O3'   U B  34      34.880  36.570  33.090  1.00  0.00           O
ATOM   2227  P     A B  35      35.500  37.320  31.810  1.00  0.00           P
ATOM   2228  O1P   A B  35      34.690  36.700  30.740  1.00  0.00           O
ATOM   2229  O2P   A B  35      36.970  37.150  31.860  1.00  0.00           O
ATOM   2230  O5'   A B  35      35.080  38.860  31.980  1.00  0.00           O
ATOM   2231  C5'   A B  35      33.730  39.260  31.940  1.00  0.00           C
ATOM   2232 1H5'   A B  35      33.130  38.580  32.540  1.00  0.00           H
ATOM   2233 2H5'   A B  35      33.390  39.230  30.910  1.00  0.00           H
ATOM   2234  C4'   A B  35      33.440  40.640  32.500  1.00  0.00           C
ATOM   2235  H4'   A B  35      32.370  40.850  32.440  1.00  0.00           H
ATOM   2236  O4'   A B  35      33.910  40.790  33.830  1.00  0.00           O
ATOM   2237  C1'   A B  35      34.510  42.070  33.900  1.00  0.00           C
ATOM   2238  H1'   A B  35      34.110  42.490  34.830  1.00  0.00           H
ATOM   2239  N9    A B  35      35.950  41.930  34.200  1.00  0.00           N
ATOM   2240  C8    A B  35      36.810  40.880  34.020  1.00  0.00           C
ATOM   2241  H8    A B  35      36.510  39.940  33.590  1.00  0.00           H
ATOM   2242  N7    A B  35      38.000  41.160  34.480  1.00  0.00           N
ATOM   2243  C5    A B  35      37.940  42.470  34.960  1.00  0.00           C
ATOM   2244  C6    A B  35      38.810  43.360  35.600  1.00  0.00           C
ATOM   2245  N6    A B  35      40.100  43.080  35.850  1.00  0.00           N
ATOM   2246  H61   A B  35      40.440  42.180  35.540  1.00  0.00           H
ATOM   2247  H62   A B  35      40.660  43.750  36.370  1.00  0.00           H
ATOM   2248  N1    A B  35      38.430  44.580  35.990  1.00  0.00           N
ATOM   2249  C2    A B  35      37.210  44.960  35.610  1.00  0.00           C
ATOM   2250  H2    A B  35      36.950  45.980  35.820  1.00  0.00           H
ATOM   2251  N3    A B  35      36.270  44.220  35.040  1.00  0.00           N
ATOM   2252  C4    A B  35      36.670  42.940  34.780  1.00  0.00           C
ATOM   2253  C3'   A B  35      34.140  41.690  31.650  1.00  0.00           C
ATOM   2254  H3'   A B  35      35.210  41.450  31.560  1.00  0.00           H
ATOM   2255  C2'   A B  35      34.190  42.850  32.640  1.00  0.00           C
ATOM   2256 1H2'   A B  35      35.020  43.490  32.340  1.00  0.00           H
ATOM   2257  O2'   A B  35      32.990  43.580  32.800  1.00  0.00           O
ATOM   2258 2HO'   A B  35      32.800  43.830  31.890  1.00  0.00           H
ATOM   2259  O3'   A B  35      33.370  42.030  30.520  1.00  0.00           O
ATOM   2260  P     C B  36      34.060  42.900  29.360  1.00  0.00           P
ATOM   2261  O1P   C B  36      32.980  43.250  28.410  1.00  0.00           O
ATOM   2262  O2P   C B  36      35.190  42.110  28.800  1.00  0.00           O
ATOM   2263  O5'   C B  36      34.710  44.250  29.940  1.00  0.00           O
ATOM   2264  C5'   C B  36      34.200  45.570  29.880  1.00  0.00           C
ATOM   2265 1H5'   C B  36      33.240  45.600  30.380  1.00  0.00           H
ATOM   2266 2H5'   C B  36      34.040  45.860  28.830  1.00  0.00           H
ATOM   2267  C4'   C B  36      35.240  46.530  30.450  1.00  0.00           C
ATOM   2268  H4'   C B  36      34.710  47.470  30.580  1.00  0.00           H
ATOM   2269  O4'   C B  36      35.790  46.110  31.680  1.00  0.00           O
ATOM   2270  C1'   C B  36      36.960  46.850  31.940  1.00  0.00           C
ATOM   2271  H1'   C B  36      36.770  47.610  32.690  1.00  0.00           H
ATOM   2272  N1    C B  36      38.050  45.940  32.370  1.00  0.00           N
ATOM   2273  C6    C B  36      38.150  44.720  31.780  1.00  0.00           C
ATOM   2274  H6    C B  36      37.370  44.410  31.110  1.00  0.00           H
ATOM   2275  C5    C B  36      39.270  44.000  31.980  1.00  0.00           C
ATOM   2276  H5    C B  36      39.380  43.080  31.420  1.00  0.00           H
ATOM   2277  C4    C B  36      40.290  44.580  32.810  1.00  0.00           C
ATOM   2278  N4    C B  36      41.440  43.930  33.010  1.00  0.00           N
ATOM   2279  H41   C B  36      41.590  43.040  32.520  1.00  0.00           H
ATOM   2280  H42   C B  36      42.180  44.400  33.500  1.00  0.00           H
ATOM   2281  N3    C B  36      40.210  45.780  33.390  1.00  0.00           N
ATOM   2282  C2    C B  36      39.070  46.470  33.150  1.00  0.00           C
ATOM   2283  O2    C B  36      38.990  47.570  33.690  1.00  0.00           O
ATOM   2284  C3'   C B  36      36.420  46.890  29.560  1.00  0.00           C
ATOM   2285  H3'   C B  36      36.810  45.940  29.170  1.00  0.00           H
ATOM   2286  C2'   C B  36      37.250  47.580  30.630  1.00  0.00           C
ATOM   2287 1H2'   C B  36      38.250  47.390  30.250  1.00  0.00           H
ATOM   2288  O2'   C B  36      37.020  48.960  30.790  1.00  0.00           O
ATOM   2289 2HO'   C B  36      37.820  49.440  30.590  1.00  0.00           H
ATOM   2290  O3'   C B  36      35.950  47.680  28.490  1.00  0.00           O
ATOM   2291  P     C B  37      36.890  47.960  27.210  1.00  0.00           P
ATOM   2292  O1P   C B  37      36.030  48.420  26.100  1.00  0.00           O
ATOM   2293  O2P   C B  37      37.730  46.760  26.970  1.00  0.00           O
ATOM   2294  O5'   C B  37      37.920  49.100  27.680  1.00  0.00           O
ATOM   2295  C5'   C B  37      37.430  50.390  27.950  1.00  0.00           C
ATOM   2296 1H5'   C B  37      36.710  50.360  28.780  1.00  0.00           H
ATOM   2297 2H5'   C B  37      37.010  50.880  27.070  1.00  0.00           H
ATOM   2298  C4'   C B  37      38.570  51.170  28.580  1.00  0.00           C
ATOM   2299  H4'   C B  37      38.300  52.200  28.820  1.00  0.00           H
ATOM   2300  O4'   C B  37      39.000  50.500  29.760  1.00  0.00           O
ATOM   2301  C1'   C B  37      40.390  50.650  29.890  1.00  0.00           C
ATOM   2302  H1'   C B  37      40.630  51.360  30.680  1.00  0.00           H
ATOM   2303  N1    C B  37      41.090  49.380  30.160  1.00  0.00           N
ATOM   2304  C6    C B  37      40.700  48.240  29.520  1.00  0.00           C
ATOM   2305  H6    C B  37      39.890  48.320  28.810  1.00  0.00           H
ATOM   2306  C5    C B  37      41.200  47.050  29.920  1.00  0.00           C
ATOM   2307  H5    C B  37      40.910  46.100  29.500  1.00  0.00           H
ATOM   2308  C4    C B  37      42.330  47.070  30.800  1.00  0.00           C
ATOM   2309  N4    C B  37      42.980  45.950  31.160  1.00  0.00           N
ATOM   2310  H41   C B  37      42.690  45.050  30.790  1.00  0.00           H
ATOM   2311  H42   C B  37      43.810  46.010  31.740  1.00  0.00           H
ATOM   2312  N3    C B  37      42.800  48.180  31.380  1.00  0.00           N
ATOM   2313  C2    C B  37      42.140  49.330  31.070  1.00  0.00           C
ATOM   2314  O2    C B  37      42.530  50.390  31.530  1.00  0.00           O
ATOM   2315  C3'   C B  37      39.780  51.230  27.650  1.00  0.00           C
ATOM   2316  H3'   C B  37      39.800  50.310  27.060  1.00  0.00           H
ATOM   2317  C2'   C B  37      40.930  51.330  28.630  1.00  0.00           C
ATOM   2318 1H2'   C B  37      41.740  50.730  28.230  1.00  0.00           H
ATOM   2319  O2'   C B  37      41.340  52.670  28.860  1.00  0.00           O
ATOM   2320 2HO'   C B  37      41.910  53.010  28.180  1.00  0.00           H
ATOM   2321  O3'   C B  37      39.780  52.340  26.770  1.00  0.00           O
ATOM   2322  P     C B  38      40.790  52.400  25.520  1.00  0.00           P
ATOM   2323  O1P   C B  38      40.240  53.250  24.440  1.00  0.00           O
ATOM   2324  O2P   C B  38      41.150  51.020  25.120  1.00  0.00           O
ATOM   2325  O5'   C B  38      42.050  53.080  26.270  1.00  0.00           O
ATOM   2326  C5'   C B  38      42.220  54.470  26.380  1.00  0.00           C
ATOM   2327 1H5'   C B  38      41.400  54.840  27.020  1.00  0.00           H
ATOM   2328 2H5'   C B  38      42.090  54.930  25.400  1.00  0.00           H
ATOM   2329  C4'   C B  38      43.550  54.770  27.050  1.00  0.00           C
ATOM   2330  H4'   C B  38      43.630  55.840  27.280  1.00  0.00           H
ATOM   2331  O4'   C B  38      43.720  53.970  28.190  1.00  0.00           O
ATOM   2332  C1'   C B  38      45.090  53.690  28.360  1.00  0.00           C
ATOM   2333  H1'   C B  38      45.570  54.200  29.190  1.00  0.00           H
ATOM   2334  N1    C B  38      45.330  52.250  28.520  1.00  0.00           N
ATOM   2335  C6    C B  38      44.480  51.330  27.950  1.00  0.00           C
ATOM   2336  H6    C B  38      43.620  51.700  27.420  1.00  0.00           H
ATOM   2337  C5    C B  38      44.820  50.030  27.990  1.00  0.00           C
ATOM   2338  H5    C B  38      44.200  49.310  27.490  1.00  0.00           H
ATOM   2339  C4    C B  38      46.000  49.730  28.760  1.00  0.00           C
ATOM   2340  N4    C B  38      46.480  48.470  28.690  1.00  0.00           N
ATOM   2341  H41   C B  38      45.910  47.680  28.390  1.00  0.00           H
ATOM   2342  H42   C B  38      47.390  48.330  29.080  1.00  0.00           H
ATOM   2343  N3    C B  38      46.870  50.580  29.290  1.00  0.00           N
ATOM   2344  C2    C B  38      46.530  51.890  29.110  1.00  0.00           C
ATOM   2345  O2    C B  38      47.270  52.720  29.640  1.00  0.00           O
ATOM   2346  C3'   C B  38      44.730  54.430  26.150  1.00  0.00           C
ATOM   2347  H3'   C B  38      44.470  53.460  25.730  1.00  0.00           H
ATOM   2348  C2'   C B  38      45.860  54.250  27.160  1.00  0.00           C
ATOM   2349 1H2'   C B  38      46.610  53.580  26.720  1.00  0.00           H
ATOM   2350  O2'   C B  38      46.390  55.520  27.450  1.00  0.00           O
ATOM   2351 2HO'   C B  38      46.480  55.960  26.600  1.00  0.00           H
ATOM   2352  O3'   C B  38      45.170  55.360  25.180  1.00  0.00           O
ATOM   2353  P     U B  39      45.700  54.830  23.740  1.00  0.00           P
ATOM   2354  O1P   U B  39      46.060  56.040  22.970  1.00  0.00           O
ATOM   2355  O2P   U B  39      44.640  53.930  23.260  1.00  0.00           O
ATOM   2356  O5'   U B  39      47.070  54.040  24.030  1.00  0.00           O
ATOM   2357  C5'   U B  39      48.250  54.710  24.440  1.00  0.00           C
ATOM   2358 1H5'   U B  39      48.010  55.370  25.270  1.00  0.00           H
ATOM   2359 2H5'   U B  39      48.550  55.250  23.530  1.00  0.00           H
ATOM   2360  C4'   U B  39      49.330  53.750  24.900  1.00  0.00           C
ATOM   2361  H4'   U B  39      50.190  54.370  25.180  1.00  0.00           H
ATOM   2362  O4'   U B  39      49.000  52.810  25.900  1.00  0.00           O
ATOM   2363  C1'   U B  39      49.720  51.610  25.700  1.00  0.00           C
ATOM   2364  H1'   U B  39      50.370  51.550  26.580  1.00  0.00           H
ATOM   2365  N1    U B  39      48.850  50.430  25.750  1.00  0.00           N
ATOM   2366  C6    U B  39      47.520  50.500  25.460  1.00  0.00           C
ATOM   2367  H6    U B  39      47.120  51.460  25.190  1.00  0.00           H
ATOM   2368  C5    U B  39      46.760  49.380  25.290  1.00  0.00           C
ATOM   2369  H5    U B  39      45.720  49.400  25.000  1.00  0.00           H
ATOM   2370  C4    U B  39      47.380  48.090  25.450  1.00  0.00           C
ATOM   2371  O4    U B  39      46.780  47.020  25.320  1.00  0.00           O
ATOM   2372  N3    U B  39      48.710  48.080  25.830  1.00  0.00           N
ATOM   2373  H3    U B  39      49.110  47.190  26.080  1.00  0.00           H
ATOM   2374  C2    U B  39      49.470  49.230  26.030  1.00  0.00           C
ATOM   2375  O2    U B  39      50.630  49.160  26.420  1.00  0.00           O
ATOM   2376  C3'   U B  39      49.750  52.910  23.700  1.00  0.00           C
ATOM   2377  H3'   U B  39      48.910  52.420  23.210  1.00  0.00           H
ATOM   2378  C2'   U B  39      50.510  51.790  24.410  1.00  0.00           C
ATOM   2379 1H2'   U B  39      50.460  50.930  23.740  1.00  0.00           H
ATOM   2380  O2'   U B  39      51.850  52.080  24.710  1.00  0.00           O
ATOM   2381 2HO'   U B  39      52.240  52.550  23.980  1.00  0.00           H
ATOM   2382  O3'   U B  39      50.510  53.590  22.730  1.00  0.00           O
ATOM   2383  P     G B  40      50.720  53.000  21.240  1.00  0.00           P
ATOM   2384  O1P   G B  40      51.240  54.050  20.340  1.00  0.00           O
ATOM   2385  O2P   G B  40      49.470  52.370  20.790  1.00  0.00           O
ATOM   2386  O5'   G B  40      51.790  51.820  21.460  1.00  0.00           O
ATOM   2387  C5'   G B  40      53.170  52.130  21.510  1.00  0.00           C
ATOM   2388 1H5'   G B  40      53.410  52.890  22.260  1.00  0.00           H
ATOM   2389 2H5'   G B  40      53.560  52.330  20.510  1.00  0.00           H
ATOM   2390  C4'   G B  40      54.030  50.950  21.910  1.00  0.00           C
ATOM   2391  H4'   G B  40      54.990  51.370  22.230  1.00  0.00           H
ATOM   2392  O4'   G B  40      53.540  50.280  23.070  1.00  0.00           O
ATOM   2393  C1'   G B  40      53.940  48.930  22.990  1.00  0.00           C
ATOM   2394  H1'   G B  40      54.460  48.590  23.880  1.00  0.00           H
ATOM   2395  N9    G B  40      52.770  48.060  22.780  1.00  0.00           N
ATOM   2396  C8    G B  40      51.490  48.420  22.440  1.00  0.00           C
ATOM   2397  H8    G B  40      51.310  49.360  21.940  1.00  0.00           H
ATOM   2398  N7    G B  40      50.660  47.430  22.600  1.00  0.00           N
ATOM   2399  C5    G B  40      51.440  46.370  23.050  1.00  0.00           C
ATOM   2400  C6    G B  40      51.080  45.030  23.300  1.00  0.00           C
ATOM   2401  O6    G B  40      49.960  44.580  23.520  1.00  0.00           O
ATOM   2402  N1    G B  40      52.190  44.200  23.340  1.00  0.00           N
ATOM   2403  H1    G B  40      51.960  43.220  23.440  1.00  0.00           H
ATOM   2404  C2    G B  40      53.500  44.650  23.380  1.00  0.00           C
ATOM   2405  N2    G B  40      54.390  43.680  23.650  1.00  0.00           N
ATOM   2406  H21   G B  40      54.180  42.700  23.530  1.00  0.00           H
ATOM   2407  H22   G B  40      55.300  44.110  23.720  1.00  0.00           H
ATOM   2408  N3    G B  40      53.840  45.940  23.350  1.00  0.00           N
ATOM   2409  C4    G B  40      52.770  46.710  23.040  1.00  0.00           C
ATOM   2410  C3'   G B  40      54.230  49.870  20.870  1.00  0.00           C
ATOM   2411  H3'   G B  40      53.240  49.630  20.460  1.00  0.00           H
ATOM   2412  C2'   G B  40      54.840  48.790  21.750  1.00  0.00           C
ATOM   2413 1H2'   G B  40      54.800  47.800  21.300  1.00  0.00           H
ATOM   2414  O2'   G B  40      56.170  49.150  22.040  1.00  0.00           O
ATOM   2415 2HO'   G B  40      56.510  49.590  21.250  1.00  0.00           H
ATOM   2416  O3'   G B  40      55.110  50.280  19.840  1.00  0.00           O
ATOM   2417  P     C B  41      54.880  49.680  18.370  1.00  0.00           P
ATOM   2418  O1P   C B  41      56.030  50.130  17.550  1.00  0.00           O
ATOM   2419  O2P   C B  41      53.490  49.950  17.940  1.00  0.00           O
ATOM   2420  O5'   C B  41      55.030  48.100  18.660  1.00  0.00           O
ATOM   2421  C5'   C B  41      56.290  47.560  18.970  1.00  0.00           C
ATOM   2422 1H5'   C B  41      56.720  47.950  19.900  1.00  0.00           H
ATOM   2423 2H5'   C B  41      56.840  47.830  18.070  1.00  0.00           H
ATOM   2424  C4'   C B  41      56.250  46.050  19.200  1.00  0.00           C
ATOM   2425  H4'   C B  41      57.230  45.640  19.450  1.00  0.00           H
ATOM   2426  O4'   C B  41      55.340  45.760  20.220  1.00  0.00           O
ATOM   2427  C1'   C B  41      54.690  44.560  19.880  1.00  0.00           C
ATOM   2428  H1'   C B  41      54.990  43.760  20.540  1.00  0.00           H
ATOM   2429  N1    C B  41      53.220  44.710  19.810  1.00  0.00           N
ATOM   2430  C6    C B  41      52.590  45.910  19.700  1.00  0.00           C
ATOM   2431  H6    C B  41      53.210  46.770  19.460  1.00  0.00           H
ATOM   2432  C5    C B  41      51.250  45.980  19.830  1.00  0.00           C
ATOM   2433  H5    C B  41      50.730  46.920  19.770  1.00  0.00           H
ATOM   2434  C4    C B  41      50.520  44.760  20.100  1.00  0.00           C
ATOM   2435  N4    C B  41      49.210  44.790  20.400  1.00  0.00           N
ATOM   2436  H41   C B  41      48.620  45.590  20.290  1.00  0.00           H
ATOM   2437  H42   C B  41      48.760  43.900  20.540  1.00  0.00           H
ATOM   2438  N3    C B  41      51.120  43.600  20.370  1.00  0.00           N
ATOM   2439  C2    C B  41      52.450  43.600  20.100  1.00  0.00           C
ATOM   2440  O2    C B  41      52.930  42.470  20.220  1.00  0.00           O
ATOM   2441  C3'   C B  41      55.740  45.360  17.940  1.00  0.00           C
ATOM   2442  H3'   C B  41      54.890  45.890  17.500  1.00  0.00           H
ATOM   2443  C2'   C B  41      55.330  44.040  18.590  1.00  0.00           C
ATOM   2444 1H2'   C B  41      54.560  43.580  17.950  1.00  0.00           H
ATOM   2445  O2'   C B  41      56.340  43.140  18.970  1.00  0.00           O
ATOM   2446 2HO'   C B  41      55.970  42.400  19.460  1.00  0.00           H
ATOM   2447  O3'   C B  41      56.810  45.370  17.030  1.00  0.00           O
ATOM   2448  P     C B  42      56.580  45.010  15.480  1.00  0.00           P
ATOM   2449  O1P   C B  42      57.900  44.930  14.820  1.00  0.00           O
ATOM   2450  O2P   C B  42      55.590  45.950  14.880  1.00  0.00           O
ATOM   2451  O5'   C B  42      55.790  43.630  15.250  1.00  0.00           O
ATOM   2452  C5'   C B  42      56.530  42.420  15.380  1.00  0.00           C
ATOM   2453 1H5'   C B  42      57.130  42.450  16.280  1.00  0.00           H
ATOM   2454 2H5'   C B  42      57.150  42.390  14.480  1.00  0.00           H
ATOM   2455  C4'   C B  42      55.620  41.210  15.240  1.00  0.00           C
ATOM   2456  H4'   C B  42      56.250  40.350  15.390  1.00  0.00           H
ATOM   2457  O4'   C B  42      54.540  41.350  16.130  1.00  0.00           O
ATOM   2458  C1'   C B  42      53.350  40.830  15.580  1.00  0.00           C
ATOM   2459  H1'   C B  42      53.320  39.750  15.730  1.00  0.00           H
ATOM   2460  N1    C B  42      52.150  41.490  16.140  1.00  0.00           N
ATOM   2461  C6    C B  42      52.220  42.830  16.360  1.00  0.00           C
ATOM   2462  H6    C B  42      53.150  43.330  16.140  1.00  0.00           H
ATOM   2463  C5    C B  42      51.160  43.540  16.830  1.00  0.00           C
ATOM   2464  H5    C B  42      51.240  44.550  17.200  1.00  0.00           H
ATOM   2465  C4    C B  42      50.020  42.760  17.190  1.00  0.00           C
ATOM   2466  N4    C B  42      48.890  43.390  17.570  1.00  0.00           N
ATOM   2467  H41   C B  42      48.890  44.400  17.660  1.00  0.00           H
ATOM   2468  H42   C B  42      48.100  42.780  17.670  1.00  0.00           H
ATOM   2469  N3    C B  42      49.970  41.430  17.040  1.00  0.00           N
ATOM   2470  C2    C B  42      51.050  40.760  16.570  1.00  0.00           C
ATOM   2471  O2    C B  42      51.080  39.530  16.550  1.00  0.00           O
ATOM   2472  C3'   C B  42      55.040  41.110  13.830  1.00  0.00           C
ATOM   2473  H3'   C B  42      55.270  42.030  13.280  1.00  0.00           H
ATOM   2474  C2'   C B  42      53.540  41.090  14.090  1.00  0.00           C
ATOM   2475 1H2'   C B  42      53.210  42.080  13.750  1.00  0.00           H
ATOM   2476  O2'   C B  42      53.020  39.980  13.390  1.00  0.00           O
ATOM   2477 2HO'   C B  42      52.060  40.090  13.360  1.00  0.00           H
ATOM   2478  O3'   C B  42      55.510  39.920  13.240  1.00  0.00           O
ATOM   2479  H3T   C B  42      54.740  39.350  13.350  1.00  0.00           H
TER
ENDMDL
