# Supplementary material for: Structural insights into the Middle East respiratory syndrome coronavirus 4a protein and its dsRNA binding mechanism
Source: Sci Rep. 2017 Sep 12;7:11362. doi: 10.1038/s41598-017-11736-6 (PMC5596018; doi:10.1038/s41598-017-11736-6)
Supplement: Supplementary file 2 — PDB files [file 41598_2017_11736_MOESM2_ESM.zip › PDBs/W45A-BS.pdb]

TITLE     Protein in water t=   0.00000
REMARK    THIS IS A SIMULATION BOX
CRYST1   91.194   91.194   91.194  90.00  90.00  90.00 P 1           1
MODEL        1
ATOM      1  N   TYR A   3      53.940  42.350  47.590  1.00  0.00           N
ATOM      2  H1  TYR A   3      53.300  41.860  48.200  1.00  0.00           H
ATOM      3  H2  TYR A   3      53.830  41.920  46.680  1.00  0.00           H
ATOM      4  H3  TYR A   3      54.840  42.160  47.990  1.00  0.00           H
ATOM      5  CA  TYR A   3      53.790  43.810  47.530  1.00  0.00           C
ATOM      6  HA  TYR A   3      54.640  44.190  46.950  1.00  0.00           H
ATOM      7  CB  TYR A   3      52.600  44.260  46.690  1.00  0.00           C
ATOM      8  HB1 TYR A   3      52.640  45.340  46.580  1.00  0.00           H
ATOM      9  HB2 TYR A   3      51.740  43.960  47.290  1.00  0.00           H
ATOM     10  CG  TYR A   3      52.510  43.610  45.330  1.00  0.00           C
ATOM     11  CD1 TYR A   3      53.270  44.020  44.230  1.00  0.00           C
ATOM     12  HD1 TYR A   3      53.880  44.890  44.380  1.00  0.00           H
ATOM     13  CE1 TYR A   3      53.170  43.440  42.960  1.00  0.00           C
ATOM     14  HE1 TYR A   3      53.890  43.740  42.210  1.00  0.00           H
ATOM     15  CZ  TYR A   3      52.180  42.450  42.750  1.00  0.00           C
ATOM     16  OH  TYR A   3      51.960  41.980  41.490  1.00  0.00           O
ATOM     17  HH  TYR A   3      51.280  41.310  41.400  1.00  0.00           H
ATOM     18  CE2 TYR A   3      51.310  42.150  43.820  1.00  0.00           C
ATOM     19  HE2 TYR A   3      50.500  41.460  43.620  1.00  0.00           H
ATOM     20  CD2 TYR A   3      51.540  42.610  45.120  1.00  0.00           C
ATOM     21  HD2 TYR A   3      50.800  42.500  45.890  1.00  0.00           H
ATOM     22  C   TYR A   3      53.910  44.480  48.890  1.00  0.00           C
ATOM     23  O   TYR A   3      54.920  45.150  49.060  1.00  0.00           O
ATOM     24  N   VAL A   4      52.940  44.310  49.790  1.00  0.00           N
ATOM     25  H   VAL A   4      52.190  43.650  49.640  1.00  0.00           H
ATOM     26  CA  VAL A   4      52.860  45.070  51.020  1.00  0.00           C
ATOM     27  HA  VAL A   4      53.860  45.490  51.180  1.00  0.00           H
ATOM     28  CB  VAL A   4      51.840  46.200  50.930  1.00  0.00           C
ATOM     29  HB  VAL A   4      52.090  46.750  51.830  1.00  0.00           H
ATOM     30  CG1 VAL A   4      52.270  47.100  49.770  1.00  0.00           C
ATOM     31 1HG1 VAL A   4      51.580  47.930  49.920  1.00  0.00           H
ATOM     32 2HG1 VAL A   4      53.270  47.520  49.900  1.00  0.00           H
ATOM     33 3HG1 VAL A   4      52.260  46.520  48.850  1.00  0.00           H
ATOM     34  CG2 VAL A   4      50.390  45.710  50.910  1.00  0.00           C
ATOM     35 1HG2 VAL A   4      50.280  44.870  50.230  1.00  0.00           H
ATOM     36 2HG2 VAL A   4      50.160  45.360  51.920  1.00  0.00           H
ATOM     37 3HG2 VAL A   4      49.770  46.460  50.420  1.00  0.00           H
ATOM     38  C   VAL A   4      52.600  44.260  52.290  1.00  0.00           C
ATOM     39  O   VAL A   4      52.290  44.820  53.340  1.00  0.00           O
ATOM     40  N   SER A   5      52.720  42.940  52.150  1.00  0.00           N
ATOM     41  H   SER A   5      53.060  42.620  51.260  1.00  0.00           H
ATOM     42  CA  SER A   5      52.520  41.980  53.220  1.00  0.00           C
ATOM     43  HA  SER A   5      51.470  41.930  53.500  1.00  0.00           H
ATOM     44  CB  SER A   5      53.010  40.570  52.930  1.00  0.00           C
ATOM     45  HB1 SER A   5      52.190  39.850  52.880  1.00  0.00           H
ATOM     46  HB2 SER A   5      53.610  40.220  53.780  1.00  0.00           H
ATOM     47  OG  SER A   5      53.870  40.450  51.820  1.00  0.00           O
ATOM     48  HG  SER A   5      53.450  40.670  50.980  1.00  0.00           H
ATOM     49  C   SER A   5      53.230  42.450  54.490  1.00  0.00           C
ATOM     50  O   SER A   5      52.700  42.280  55.590  1.00  0.00           O
ATOM     51  N   LEU A   6      54.350  43.160  54.360  1.00  0.00           N
ATOM     52  H   LEU A   6      54.600  43.350  53.400  1.00  0.00           H
ATOM     53  CA  LEU A   6      55.050  43.890  55.400  1.00  0.00           C
ATOM     54  HA  LEU A   6      55.670  43.190  55.970  1.00  0.00           H
ATOM     55  CB  LEU A   6      55.810  44.980  54.650  1.00  0.00           C
ATOM     56  HB1 LEU A   6      55.050  45.450  54.020  1.00  0.00           H
ATOM     57  HB2 LEU A   6      56.580  44.570  54.010  1.00  0.00           H
ATOM     58  CG  LEU A   6      56.570  45.960  55.540  1.00  0.00           C
ATOM     59  HG  LEU A   6      55.880  46.520  56.180  1.00  0.00           H
ATOM     60  CD1 LEU A   6      57.680  45.340  56.380  1.00  0.00           C
ATOM     61 1HD1 LEU A   6      57.350  44.370  56.770  1.00  0.00           H
ATOM     62 2HD1 LEU A   6      58.570  45.190  55.760  1.00  0.00           H
ATOM     63 3HD1 LEU A   6      57.780  45.970  57.260  1.00  0.00           H
ATOM     64  CD2 LEU A   6      57.230  46.960  54.600  1.00  0.00           C
ATOM     65 1HD2 LEU A   6      56.450  47.600  54.190  1.00  0.00           H
ATOM     66 2HD2 LEU A   6      57.980  47.620  55.040  1.00  0.00           H
ATOM     67 3HD2 LEU A   6      57.730  46.410  53.790  1.00  0.00           H
ATOM     68  C   LEU A   6      54.130  44.550  56.410  1.00  0.00           C
ATOM     69  O   LEU A   6      54.250  44.300  57.610  1.00  0.00           O
ATOM     70  N   LEU A   7      53.130  45.290  55.920  1.00  0.00           N
ATOM     71  H   LEU A   7      52.910  45.190  54.950  1.00  0.00           H
ATOM     72  CA  LEU A   7      52.230  46.160  56.650  1.00  0.00           C
ATOM     73  HA  LEU A   7      52.730  46.610  57.510  1.00  0.00           H
ATOM     74  CB  LEU A   7      51.720  47.220  55.680  1.00  0.00           C
ATOM     75  HB1 LEU A   7      51.060  47.930  56.180  1.00  0.00           H
ATOM     76  HB2 LEU A   7      51.140  46.690  54.920  1.00  0.00           H
ATOM     77  CG  LEU A   7      52.840  48.020  55.030  1.00  0.00           C
ATOM     78  HG  LEU A   7      53.530  47.390  54.470  1.00  0.00           H
ATOM     79  CD1 LEU A   7      52.250  49.090  54.120  1.00  0.00           C
ATOM     80 1HD1 LEU A   7      53.020  49.540  53.490  1.00  0.00           H
ATOM     81 2HD1 LEU A   7      51.620  48.580  53.400  1.00  0.00           H
ATOM     82 3HD1 LEU A   7      51.720  49.930  54.560  1.00  0.00           H
ATOM     83  CD2 LEU A   7      53.810  48.660  56.020  1.00  0.00           C
ATOM     84 1HD2 LEU A   7      53.260  49.430  56.540  1.00  0.00           H
ATOM     85 2HD2 LEU A   7      54.210  47.960  56.760  1.00  0.00           H
ATOM     86 3HD2 LEU A   7      54.630  49.180  55.530  1.00  0.00           H
ATOM     87  C   LEU A   7      51.040  45.450  57.280  1.00  0.00           C
ATOM     88  O   LEU A   7      50.240  46.040  58.010  1.00  0.00           O
ATOM     89  N   ASN A   8      50.930  44.130  57.080  1.00  0.00           N
ATOM     90  H   ASN A   8      51.740  43.620  56.770  1.00  0.00           H
ATOM     91  CA  ASN A   8      49.860  43.330  57.630  1.00  0.00           C
ATOM     92  HA  ASN A   8      49.550  43.860  58.530  1.00  0.00           H
ATOM     93  CB  ASN A   8      48.720  43.370  56.610  1.00  0.00           C
ATOM     94  HB1 ASN A   8      48.980  42.940  55.650  1.00  0.00           H
ATOM     95  HB2 ASN A   8      48.350  44.390  56.670  1.00  0.00           H
ATOM     96  CG  ASN A   8      47.500  42.610  57.110  1.00  0.00           C
ATOM     97  OD1 ASN A   8      47.400  42.270  58.290  1.00  0.00           O
ATOM     98  ND2 ASN A   8      46.550  42.430  56.190  1.00  0.00           N
ATOM     99 1HD2 ASN A   8      46.630  42.670  55.210  1.00  0.00           H
ATOM    100 2HD2 ASN A   8      45.670  42.010  56.460  1.00  0.00           H
ATOM    101  C   ASN A   8      50.280  41.930  58.050  1.00  0.00           C
ATOM    102  O   ASN A   8      50.240  41.690  59.250  1.00  0.00           O
ATOM    103  N   GLN A   9      50.740  41.020  57.180  1.00  0.00           N
ATOM    104  H   GLN A   9      51.000  41.360  56.270  1.00  0.00           H
ATOM    105  CA  GLN A   9      51.220  39.690  57.510  1.00  0.00           C
ATOM    106  HA  GLN A   9      50.420  39.110  57.980  1.00  0.00           H
ATOM    107  CB  GLN A   9      51.670  38.880  56.310  1.00  0.00           C
ATOM    108  HB1 GLN A   9      51.970  37.890  56.660  1.00  0.00           H
ATOM    109  HB2 GLN A   9      52.510  39.380  55.820  1.00  0.00           H
ATOM    110  CG  GLN A   9      50.530  38.780  55.300  1.00  0.00           C
ATOM    111  HG1 GLN A   9      50.490  39.710  54.740  1.00  0.00           H
ATOM    112  HG2 GLN A   9      49.600  38.670  55.860  1.00  0.00           H
ATOM    113  CD  GLN A   9      50.610  37.700  54.230  1.00  0.00           C
ATOM    114  OE1 GLN A   9      51.580  37.630  53.480  1.00  0.00           O
ATOM    115  NE2 GLN A   9      49.750  36.690  54.100  1.00  0.00           N
ATOM    116 1HE2 GLN A   9      48.950  36.620  54.710  1.00  0.00           H
ATOM    117 2HE2 GLN A   9      49.960  36.030  53.380  1.00  0.00           H
ATOM    118  C   GLN A   9      52.390  39.710  58.480  1.00  0.00           C
ATOM    119  O   GLN A   9      52.400  38.900  59.410  1.00  0.00           O
ATOM    120  N   ILE A  10      53.340  40.640  58.300  1.00  0.00           N
ATOM    121  H   ILE A  10      53.270  41.300  57.540  1.00  0.00           H
ATOM    122  CA  ILE A  10      54.470  40.880  59.170  1.00  0.00           C
ATOM    123  HA  ILE A  10      54.740  39.910  59.580  1.00  0.00           H
ATOM    124  CB  ILE A  10      55.730  41.310  58.420  1.00  0.00           C
ATOM    125  HB  ILE A  10      55.680  42.380  58.230  1.00  0.00           H
ATOM    126  CG2 ILE A  10      56.900  41.070  59.370  1.00  0.00           C
ATOM    127 1HG2 ILE A  10      57.820  41.540  59.010  1.00  0.00           H
ATOM    128 2HG2 ILE A  10      56.710  41.550  60.330  1.00  0.00           H
ATOM    129 3HG2 ILE A  10      57.120  40.020  59.530  1.00  0.00           H
ATOM    130  CG1 ILE A  10      55.960  40.580  57.100  1.00  0.00           C
ATOM    131 1HG1 ILE A  10      55.150  40.870  56.430  1.00  0.00           H
ATOM    132 2HG1 ILE A  10      55.850  39.500  57.180  1.00  0.00           H
ATOM    133  CD  ILE A  10      57.190  40.880  56.260  1.00  0.00           C
ATOM    134  HD1 ILE A  10      57.090  40.530  55.230  1.00  0.00           H
ATOM    135  HD2 ILE A  10      57.310  41.960  56.140  1.00  0.00           H
ATOM    136  HD3 ILE A  10      58.100  40.410  56.640  1.00  0.00           H
ATOM    137  C   ILE A  10      54.000  41.710  60.360  1.00  0.00           C
ATOM    138  O   ILE A  10      53.930  41.230  61.490  1.00  0.00           O
ATOM    139  N   TRP A  11      53.520  42.930  60.150  1.00  0.00           N
ATOM    140  H   TRP A  11      53.560  43.180  59.170  1.00  0.00           H
ATOM    141  CA  TRP A  11      53.360  43.980  61.140  1.00  0.00           C
ATOM    142  HA  TRP A  11      54.300  44.080  61.680  1.00  0.00           H
ATOM    143  CB  TRP A  11      53.060  45.280  60.390  1.00  0.00           C
ATOM    144  HB1 TRP A  11      52.230  45.700  60.960  1.00  0.00           H
ATOM    145  HB2 TRP A  11      52.700  45.140  59.370  1.00  0.00           H
ATOM    146  CG  TRP A  11      54.160  46.290  60.390  1.00  0.00           C
ATOM    147  CD1 TRP A  11      54.920  46.740  59.370  1.00  0.00           C
ATOM    148  HD1 TRP A  11      54.760  46.460  58.340  1.00  0.00           H
ATOM    149  NE1 TRP A  11      55.640  47.840  59.800  1.00  0.00           N
ATOM    150  HE1 TRP A  11      56.300  48.330  59.220  1.00  0.00           H
ATOM    151  CE2 TRP A  11      55.410  48.100  61.130  1.00  0.00           C
ATOM    152  CZ2 TRP A  11      56.020  49.000  62.010  1.00  0.00           C
ATOM    153  HZ2 TRP A  11      56.810  49.660  61.680  1.00  0.00           H
ATOM    154  CH2 TRP A  11      55.560  48.970  63.330  1.00  0.00           C
ATOM    155  HH2 TRP A  11      55.820  49.730  64.040  1.00  0.00           H
ATOM    156  CZ3 TRP A  11      54.480  48.160  63.730  1.00  0.00           C
ATOM    157  HZ3 TRP A  11      54.110  48.260  64.740  1.00  0.00           H
ATOM    158  CE3 TRP A  11      53.920  47.230  62.850  1.00  0.00           C
ATOM    159  HE3 TRP A  11      53.170  46.540  63.180  1.00  0.00           H
ATOM    160  CD2 TRP A  11      54.390  47.190  61.520  1.00  0.00           C
ATOM    161  C   TRP A  11      52.360  43.640  62.240  1.00  0.00           C
ATOM    162  O   TRP A  11      52.570  44.100  63.360  1.00  0.00           O
ATOM    163  N   GLN A  12      51.480  42.650  62.050  1.00  0.00           N
ATOM    164  H   GLN A  12      51.400  42.290  61.110  1.00  0.00           H
ATOM    165  CA  GLN A  12      50.650  42.000  63.050  1.00  0.00           C
ATOM    166  HA  GLN A  12      50.090  42.850  63.440  1.00  0.00           H
ATOM    167  CB  GLN A  12      49.670  41.000  62.450  1.00  0.00           C
ATOM    168  HB1 GLN A  12      49.210  41.490  61.590  1.00  0.00           H
ATOM    169  HB2 GLN A  12      48.900  40.850  63.200  1.00  0.00           H
ATOM    170  CG  GLN A  12      50.310  39.700  61.970  1.00  0.00           C
ATOM    171  HG1 GLN A  12      50.640  39.140  62.840  1.00  0.00           H
ATOM    172  HG2 GLN A  12      51.110  39.930  61.260  1.00  0.00           H
ATOM    173  CD  GLN A  12      49.390  38.840  61.130  1.00  0.00           C
ATOM    174  OE1 GLN A  12      49.210  37.710  61.570  1.00  0.00           O
ATOM    175  NE2 GLN A  12      48.750  39.330  60.060  1.00  0.00           N
ATOM    176 1HE2 GLN A  12      49.110  40.210  59.710  1.00  0.00           H
ATOM    177 2HE2 GLN A  12      48.080  38.840  59.480  1.00  0.00           H
ATOM    178  C   GLN A  12      51.360  41.330  64.220  1.00  0.00           C
ATOM    179  O   GLN A  12      50.790  41.280  65.310  1.00  0.00           O
ATOM    180  N   LYS A  13      52.660  41.080  64.050  1.00  0.00           N
ATOM    181  H   LYS A  13      53.120  41.220  63.160  1.00  0.00           H
ATOM    182  CA  LYS A  13      53.430  40.380  65.060  1.00  0.00           C
ATOM    183  HA  LYS A  13      52.860  39.690  65.680  1.00  0.00           H
ATOM    184  CB  LYS A  13      54.490  39.570  64.340  1.00  0.00           C
ATOM    185  HB1 LYS A  13      55.210  39.240  65.100  1.00  0.00           H
ATOM    186  HB2 LYS A  13      55.000  40.330  63.760  1.00  0.00           H
ATOM    187  CG  LYS A  13      53.940  38.450  63.470  1.00  0.00           C
ATOM    188  HG1 LYS A  13      53.190  38.820  62.770  1.00  0.00           H
ATOM    189  HG2 LYS A  13      53.410  37.700  64.060  1.00  0.00           H
ATOM    190  CD  LYS A  13      55.060  37.730  62.740  1.00  0.00           C
ATOM    191  HD1 LYS A  13      55.930  37.550  63.380  1.00  0.00           H
ATOM    192  HD2 LYS A  13      55.350  38.440  61.970  1.00  0.00           H
ATOM    193  CE  LYS A  13      54.580  36.370  62.240  1.00  0.00           C
ATOM    194  HE1 LYS A  13      54.050  35.860  63.050  1.00  0.00           H
ATOM    195  HE2 LYS A  13      55.450  35.750  62.030  1.00  0.00           H
ATOM    196  NZ  LYS A  13      53.690  36.450  61.060  1.00  0.00           N
ATOM    197  HZ1 LYS A  13      53.130  35.640  60.830  1.00  0.00           H
ATOM    198  HZ2 LYS A  13      53.110  37.260  61.210  1.00  0.00           H
ATOM    199  HZ3 LYS A  13      54.210  36.470  60.200  1.00  0.00           H
ATOM    200  C   LYS A  13      54.010  41.350  66.080  1.00  0.00           C
ATOM    201  O   LYS A  13      54.630  41.020  67.090  1.00  0.00           O
ATOM    202  N   TYR A  14      53.860  42.670  65.880  1.00  0.00           N
ATOM    203  H   TYR A  14      53.360  42.940  65.050  1.00  0.00           H
ATOM    204  CA  TYR A  14      54.520  43.720  66.620  1.00  0.00           C
ATOM    205  HA  TYR A  14      55.130  43.320  67.430  1.00  0.00           H
ATOM    206  CB  TYR A  14      55.480  44.490  65.710  1.00  0.00           C
ATOM    207  HB1 TYR A  14      56.000  45.280  66.240  1.00  0.00           H
ATOM    208  HB2 TYR A  14      54.830  44.950  64.960  1.00  0.00           H
ATOM    209  CG  TYR A  14      56.610  43.650  65.160  1.00  0.00           C
ATOM    210  CD1 TYR A  14      57.360  42.760  65.930  1.00  0.00           C
ATOM    211  HD1 TYR A  14      57.090  42.640  66.970  1.00  0.00           H
ATOM    212  CE1 TYR A  14      58.350  41.890  65.440  1.00  0.00           C
ATOM    213  HE1 TYR A  14      58.950  41.270  66.100  1.00  0.00           H
ATOM    214  CZ  TYR A  14      58.640  41.950  64.070  1.00  0.00           C
ATOM    215  OH  TYR A  14      59.500  41.060  63.490  1.00  0.00           O
ATOM    216  HH  TYR A  14      59.650  41.450  62.620  1.00  0.00           H
ATOM    217  CE2 TYR A  14      57.940  42.870  63.260  1.00  0.00           C
ATOM    218  HE2 TYR A  14      58.160  42.870  62.200  1.00  0.00           H
ATOM    219  CD2 TYR A  14      56.960  43.700  63.800  1.00  0.00           C
ATOM    220  HD2 TYR A  14      56.410  44.400  63.180  1.00  0.00           H
ATOM    221  C   TYR A  14      53.610  44.770  67.250  1.00  0.00           C
ATOM    222  O   TYR A  14      54.080  45.870  67.500  1.00  0.00           O
ATOM    223  N   LEU A  15      52.310  44.520  67.370  1.00  0.00           N
ATOM    224  H   LEU A  15      52.000  43.620  67.030  1.00  0.00           H
ATOM    225  CA  LEU A  15      51.290  45.490  67.720  1.00  0.00           C
ATOM    226  HA  LEU A  15      51.600  46.460  67.320  1.00  0.00           H
ATOM    227  CB  LEU A  15      49.980  45.050  67.070  1.00  0.00           C
ATOM    228  HB1 LEU A  15      49.300  45.790  67.500  1.00  0.00           H
ATOM    229  HB2 LEU A  15      49.760  44.080  67.510  1.00  0.00           H
ATOM    230  CG  LEU A  15      49.900  45.020  65.550  1.00  0.00           C
ATOM    231  HG  LEU A  15      50.590  44.280  65.160  1.00  0.00           H
ATOM    232  CD1 LEU A  15      48.560  44.570  64.990  1.00  0.00           C
ATOM    233 1HD1 LEU A  15      47.870  45.410  65.010  1.00  0.00           H
ATOM    234 2HD1 LEU A  15      48.750  44.280  63.950  1.00  0.00           H
ATOM    235 3HD1 LEU A  15      48.190  43.720  65.570  1.00  0.00           H
ATOM    236  CD2 LEU A  15      50.320  46.330  64.880  1.00  0.00           C
ATOM    237 1HD2 LEU A  15      51.400  46.350  64.980  1.00  0.00           H
ATOM    238 2HD2 LEU A  15      50.180  46.350  63.800  1.00  0.00           H
ATOM    239 3HD2 LEU A  15      50.030  47.220  65.430  1.00  0.00           H
ATOM    240  C   LEU A  15      51.160  45.600  69.230  1.00  0.00           C
ATOM    241  O   LEU A  15      50.550  46.530  69.760  1.00  0.00           O
ATOM    242  N   ASN A  16      51.750  44.660  69.970  1.00  0.00           N
ATOM    243  H   ASN A  16      52.330  43.950  69.550  1.00  0.00           H
ATOM    244  CA  ASN A  16      51.740  44.550  71.410  1.00  0.00           C
ATOM    245  HA  ASN A  16      51.160  45.330  71.900  1.00  0.00           H
ATOM    246  CB  ASN A  16      51.060  43.260  71.850  1.00  0.00           C
ATOM    247  HB1 ASN A  16      51.280  43.020  72.890  1.00  0.00           H
ATOM    248  HB2 ASN A  16      51.520  42.500  71.220  1.00  0.00           H
ATOM    249  CG  ASN A  16      49.590  43.250  71.450  1.00  0.00           C
ATOM    250  OD1 ASN A  16      48.720  43.880  72.050  1.00  0.00           O
ATOM    251  ND2 ASN A  16      49.170  42.560  70.390  1.00  0.00           N
ATOM    252 1HD2 ASN A  16      49.790  42.020  69.800  1.00  0.00           H
ATOM    253 2HD2 ASN A  16      48.180  42.460  70.190  1.00  0.00           H
ATOM    254  C   ASN A  16      53.160  44.750  71.930  1.00  0.00           C
ATOM    255  O   ASN A  16      53.510  44.090  72.900  1.00  0.00           O
ATOM    256  N   SER A  17      53.910  45.620  71.240  1.00  0.00           N
ATOM    257  H   SER A  17      53.550  46.050  70.400  1.00  0.00           H
ATOM    258  CA  SER A  17      55.340  45.760  71.410  1.00  0.00           C
ATOM    259  HA  SER A  17      55.690  44.950  72.050  1.00  0.00           H
ATOM    260  CB  SER A  17      55.950  45.630  70.010  1.00  0.00           C
ATOM    261  HB1 SER A  17      55.520  44.790  69.470  1.00  0.00           H
ATOM    262  HB2 SER A  17      57.010  45.460  70.210  1.00  0.00           H
ATOM    263  OG  SER A  17      55.790  46.830  69.280  1.00  0.00           O
ATOM    264  HG  SER A  17      54.980  46.810  68.770  1.00  0.00           H
ATOM    265  C   SER A  17      55.770  47.020  72.140  1.00  0.00           C
ATOM    266  O   SER A  17      54.990  47.970  72.150  1.00  0.00           O
ATOM    267  N   PRO A  18      57.000  47.150  72.640  1.00  0.00           N
ATOM    268  CD  PRO A  18      57.860  46.090  73.130  1.00  0.00           C
ATOM    269  HD1 PRO A  18      58.640  45.740  72.450  1.00  0.00           H
ATOM    270  HD2 PRO A  18      57.260  45.250  73.490  1.00  0.00           H
ATOM    271  CG  PRO A  18      58.540  46.580  74.400  1.00  0.00           C
ATOM    272  HG1 PRO A  18      59.480  46.030  74.370  1.00  0.00           H
ATOM    273  HG2 PRO A  18      57.920  46.530  75.300  1.00  0.00           H
ATOM    274  CB  PRO A  18      58.720  48.060  74.090  1.00  0.00           C
ATOM    275  HB1 PRO A  18      59.670  48.240  73.590  1.00  0.00           H
ATOM    276  HB2 PRO A  18      58.740  48.630  75.020  1.00  0.00           H
ATOM    277  CA  PRO A  18      57.480  48.370  73.250  1.00  0.00           C
ATOM    278  HA  PRO A  18      56.730  48.680  73.980  1.00  0.00           H
ATOM    279  C   PRO A  18      57.540  49.490  72.220  1.00  0.00           C
ATOM    280  O   PRO A  18      57.260  50.660  72.490  1.00  0.00           O
ATOM    281  N   TYR A  19      57.820  49.110  70.970  1.00  0.00           N
ATOM    282  H   TYR A  19      57.900  48.110  70.860  1.00  0.00           H
ATOM    283  CA  TYR A  19      57.910  50.050  69.870  1.00  0.00           C
ATOM    284  HA  TYR A  19      58.740  50.720  70.060  1.00  0.00           H
ATOM    285  CB  TYR A  19      58.380  49.280  68.630  1.00  0.00           C
ATOM    286  HB1 TYR A  19      57.640  48.600  68.200  1.00  0.00           H
ATOM    287  HB2 TYR A  19      59.230  48.650  68.880  1.00  0.00           H
ATOM    288  CG  TYR A  19      58.740  50.150  67.460  1.00  0.00           C
ATOM    289  CD1 TYR A  19      60.090  50.480  67.230  1.00  0.00           C
ATOM    290  HD1 TYR A  19      60.880  50.130  67.880  1.00  0.00           H
ATOM    291  CE1 TYR A  19      60.410  51.350  66.190  1.00  0.00           C
ATOM    292  HE1 TYR A  19      61.430  51.670  66.020  1.00  0.00           H
ATOM    293  CZ  TYR A  19      59.390  51.810  65.330  1.00  0.00           C
ATOM    294  OH  TYR A  19      59.750  52.590  64.280  1.00  0.00           O
ATOM    295  HH  TYR A  19      58.990  52.740  63.710  1.00  0.00           H
ATOM    296  CE2 TYR A  19      58.060  51.420  65.560  1.00  0.00           C
ATOM    297  HE2 TYR A  19      57.300  51.910  64.970  1.00  0.00           H
ATOM    298  CD2 TYR A  19      57.710  50.560  66.610  1.00  0.00           C
ATOM    299  HD2 TYR A  19      56.690  50.330  66.850  1.00  0.00           H
ATOM    300  C   TYR A  19      56.590  50.760  69.580  1.00  0.00           C
ATOM    301  O   TYR A  19      56.510  51.980  69.520  1.00  0.00           O
ATOM    302  N   THR A  20      55.460  50.050  69.640  1.00  0.00           N
ATOM    303  H   THR A  20      55.510  49.110  70.000  1.00  0.00           H
ATOM    304  CA  THR A  20      54.160  50.630  69.380  1.00  0.00           C
ATOM    305  HA  THR A  20      54.200  51.390  68.610  1.00  0.00           H
ATOM    306  CB  THR A  20      53.170  49.600  68.820  1.00  0.00           C
ATOM    307  HB  THR A  20      52.220  50.130  68.810  1.00  0.00           H
ATOM    308  CG2 THR A  20      53.560  49.120  67.420  1.00  0.00           C
ATOM    309 1HG2 THR A  20      52.730  48.530  67.040  1.00  0.00           H
ATOM    310 2HG2 THR A  20      53.710  49.980  66.770  1.00  0.00           H
ATOM    311 3HG2 THR A  20      54.450  48.490  67.520  1.00  0.00           H
ATOM    312  OG1 THR A  20      53.020  48.460  69.630  1.00  0.00           O
ATOM    313  HG1 THR A  20      52.090  48.250  69.740  1.00  0.00           H
ATOM    314  C   THR A  20      53.580  51.150  70.690  1.00  0.00           C
ATOM    315  O   THR A  20      52.450  51.650  70.650  1.00  0.00           O
ATOM    316  N   THR A  21      54.230  51.050  71.850  1.00  0.00           N
ATOM    317  H   THR A  21      55.170  50.700  71.760  1.00  0.00           H
ATOM    318  CA  THR A  21      53.590  51.290  73.120  1.00  0.00           C
ATOM    319  HA  THR A  21      54.250  50.820  73.850  1.00  0.00           H
ATOM    320  CB  THR A  21      53.490  52.790  73.420  1.00  0.00           C
ATOM    321  HB  THR A  21      52.670  53.260  72.890  1.00  0.00           H
ATOM    322  CG2 THR A  21      53.390  53.130  74.900  1.00  0.00           C
ATOM    323 1HG2 THR A  21      53.500  54.220  74.880  1.00  0.00           H
ATOM    324 2HG2 THR A  21      52.450  52.860  75.380  1.00  0.00           H
ATOM    325 3HG2 THR A  21      54.230  52.630  75.390  1.00  0.00           H
ATOM    326  OG1 THR A  21      54.670  53.470  73.070  1.00  0.00           O
ATOM    327  HG1 THR A  21      54.490  53.890  72.220  1.00  0.00           H
ATOM    328  C   THR A  21      52.250  50.580  73.260  1.00  0.00           C
ATOM    329  O   THR A  21      51.260  51.090  73.780  1.00  0.00           O
ATOM    330  N   CYS A  22      52.260  49.330  72.780  1.00  0.00           N
ATOM    331  H   CYS A  22      53.080  49.030  72.280  1.00  0.00           H
ATOM    332  CA  CYS A  22      51.180  48.370  72.850  1.00  0.00           C
ATOM    333  HA  CYS A  22      51.500  47.560  72.190  1.00  0.00           H
ATOM    334  CB  CYS A  22      50.930  47.790  74.240  1.00  0.00           C
ATOM    335  HB1 CYS A  22      50.210  46.980  74.120  1.00  0.00           H
ATOM    336  HB2 CYS A  22      50.480  48.500  74.930  1.00  0.00           H
ATOM    337  SG  CYS A  22      52.450  47.090  74.940  1.00  0.00           S
ATOM    338  HG  CYS A  22      53.080  48.270  74.990  1.00  0.00           H
ATOM    339  C   CYS A  22      49.890  48.790  72.150  1.00  0.00           C
ATOM    340  O   CYS A  22      48.810  48.280  72.440  1.00  0.00           O
ATOM    341  N   LEU A  23      49.900  49.800  71.280  1.00  0.00           N
ATOM    342  H   LEU A  23      50.800  50.220  71.100  1.00  0.00           H
ATOM    343  CA  LEU A  23      48.670  50.270  70.680  1.00  0.00           C
ATOM    344  HA  LEU A  23      47.780  50.050  71.270  1.00  0.00           H
ATOM    345  CB  LEU A  23      48.700  51.790  70.600  1.00  0.00           C
ATOM    346  HB1 LEU A  23      49.630  52.040  70.090  1.00  0.00           H
ATOM    347  HB2 LEU A  23      48.680  52.270  71.580  1.00  0.00           H
ATOM    348  CG  LEU A  23      47.650  52.500  69.740  1.00  0.00           C
ATOM    349  HG  LEU A  23      47.790  52.180  68.710  1.00  0.00           H
ATOM    350  CD1 LEU A  23      46.270  52.170  70.290  1.00  0.00           C
ATOM    351 1HD1 LEU A  23      45.530  52.730  69.700  1.00  0.00           H
ATOM    352 2HD1 LEU A  23      46.140  51.090  70.190  1.00  0.00           H
ATOM    353 3HD1 LEU A  23      46.180  52.420  71.340  1.00  0.00           H
ATOM    354  CD2 LEU A  23      47.820  54.020  69.670  1.00  0.00           C
ATOM    355 1HD2 LEU A  23      47.580  54.460  70.640  1.00  0.00           H
ATOM    356 2HD2 LEU A  23      48.790  54.350  69.310  1.00  0.00           H
ATOM    357 3HD2 LEU A  23      47.110  54.390  68.940  1.00  0.00           H
ATOM    358  C   LEU A  23      48.630  49.600  69.320  1.00  0.00           C
ATOM    359  O   LEU A  23      49.670  49.330  68.720  1.00  0.00           O
ATOM    360  N   TYR A  24      47.460  49.190  68.820  1.00  0.00           N
ATOM    361  H   TYR A  24      46.640  49.550  69.270  1.00  0.00           H
ATOM    362  CA  TYR A  24      47.270  48.600  67.510  1.00  0.00           C
ATOM    363  HA  TYR A  24      48.010  47.800  67.530  1.00  0.00           H
ATOM    364  CB  TYR A  24      45.900  47.990  67.250  1.00  0.00           C
ATOM    365  HB1 TYR A  24      45.560  47.510  68.160  1.00  0.00           H
ATOM    366  HB2 TYR A  24      45.970  47.180  66.510  1.00  0.00           H
ATOM    367  CG  TYR A  24      44.830  48.990  66.870  1.00  0.00           C
ATOM    368  CD1 TYR A  24      44.310  49.140  65.580  1.00  0.00           C
ATOM    369  HD1 TYR A  24      44.640  48.420  64.840  1.00  0.00           H
ATOM    370  CE1 TYR A  24      43.240  50.000  65.320  1.00  0.00           C
ATOM    371  HE1 TYR A  24      42.840  50.050  64.320  1.00  0.00           H
ATOM    372  CZ  TYR A  24      42.730  50.790  66.370  1.00  0.00           C
ATOM    373  OH  TYR A  24      41.680  51.610  66.100  1.00  0.00           O
ATOM    374  HH  TYR A  24      41.340  52.040  66.890  1.00  0.00           H
ATOM    375  CE2 TYR A  24      43.310  50.690  67.660  1.00  0.00           C
ATOM    376  HE2 TYR A  24      42.820  51.180  68.490  1.00  0.00           H
ATOM    377  CD2 TYR A  24      44.370  49.810  67.900  1.00  0.00           C
ATOM    378  HD2 TYR A  24      44.740  49.540  68.880  1.00  0.00           H
ATOM    379  C   TYR A  24      47.680  49.510  66.360  1.00  0.00           C
ATOM    380  O   TYR A  24      47.670  50.730  66.520  1.00  0.00           O
ATOM    381  N   ILE A  25      47.820  48.940  65.170  1.00  0.00           N
ATOM    382  H   ILE A  25      47.730  47.930  65.150  1.00  0.00           H
ATOM    383  CA  ILE A  25      47.880  49.590  63.870  1.00  0.00           C
ATOM    384  HA  ILE A  25      47.660  50.650  64.000  1.00  0.00           H
ATOM    385  CB  ILE A  25      49.300  49.630  63.320  1.00  0.00           C
ATOM    386  HB  ILE A  25      49.550  48.580  63.150  1.00  0.00           H
ATOM    387  CG2 ILE A  25      49.310  50.260  61.930  1.00  0.00           C
ATOM    388 1HG2 ILE A  25      49.060  51.310  62.070  1.00  0.00           H
ATOM    389 2HG2 ILE A  25      50.260  50.130  61.410  1.00  0.00           H
ATOM    390 3HG2 ILE A  25      48.520  49.780  61.350  1.00  0.00           H
ATOM    391  CG1 ILE A  25      50.350  50.310  64.190  1.00  0.00           C
ATOM    392 1HG1 ILE A  25      50.220  50.130  65.260  1.00  0.00           H
ATOM    393 2HG1 ILE A  25      50.260  51.390  64.140  1.00  0.00           H
ATOM    394  CD  ILE A  25      51.760  49.860  63.790  1.00  0.00           C
ATOM    395  HD1 ILE A  25      51.950  49.990  62.730  1.00  0.00           H
ATOM    396  HD2 ILE A  25      52.510  50.420  64.350  1.00  0.00           H
ATOM    397  HD3 ILE A  25      51.970  48.820  64.020  1.00  0.00           H
ATOM    398  C   ILE A  25      46.820  48.990  62.960  1.00  0.00           C
ATOM    399  O   ILE A  25      46.710  47.780  62.810  1.00  0.00           O
ATOM    400  N   PRO A  26      45.890  49.780  62.410  1.00  0.00           N
ATOM    401  CD  PRO A  26      45.640  51.200  62.600  1.00  0.00           C
ATOM    402  HD1 PRO A  26      46.410  51.720  62.030  1.00  0.00           H
ATOM    403  HD2 PRO A  26      45.570  51.520  63.640  1.00  0.00           H
ATOM    404  CG  PRO A  26      44.260  51.530  62.040  1.00  0.00           C
ATOM    405  HG1 PRO A  26      44.280  52.450  61.460  1.00  0.00           H
ATOM    406  HG2 PRO A  26      43.560  51.730  62.840  1.00  0.00           H
ATOM    407  CB  PRO A  26      43.900  50.330  61.160  1.00  0.00           C
ATOM    408  HB1 PRO A  26      43.810  50.620  60.110  1.00  0.00           H
ATOM    409  HB2 PRO A  26      42.930  49.960  61.510  1.00  0.00           H
ATOM    410  CA  PRO A  26      44.990  49.300  61.380  1.00  0.00           C
ATOM    411  HA  PRO A  26      44.490  48.420  61.800  1.00  0.00           H
ATOM    412  C   PRO A  26      45.700  48.990  60.070  1.00  0.00           C
ATOM    413  O   PRO A  26      46.800  49.410  59.730  1.00  0.00           O
ATOM    414  N   LYS A  27      45.020  48.230  59.210  1.00  0.00           N
ATOM    415  H   LYS A  27      44.050  48.140  59.490  1.00  0.00           H
ATOM    416  CA  LYS A  27      45.500  47.600  58.000  1.00  0.00           C
ATOM    417  HA  LYS A  27      46.480  47.160  58.190  1.00  0.00           H
ATOM    418  CB  LYS A  27      44.400  46.670  57.480  1.00  0.00           C
ATOM    419  HB1 LYS A  27      44.800  46.250  56.560  1.00  0.00           H
ATOM    420  HB2 LYS A  27      43.490  47.260  57.340  1.00  0.00           H
ATOM    421  CG  LYS A  27      44.110  45.550  58.470  1.00  0.00           C
ATOM    422  HG1 LYS A  27      43.530  44.810  57.920  1.00  0.00           H
ATOM    423  HG2 LYS A  27      43.430  45.890  59.260  1.00  0.00           H
ATOM    424  CD  LYS A  27      45.320  44.900  59.140  1.00  0.00           C
ATOM    425  HD1 LYS A  27      45.800  45.650  59.770  1.00  0.00           H
ATOM    426  HD2 LYS A  27      46.010  44.590  58.350  1.00  0.00           H
ATOM    427  CE  LYS A  27      44.850  43.650  59.870  1.00  0.00           C
ATOM    428  HE1 LYS A  27      44.330  42.990  59.170  1.00  0.00           H
ATOM    429  HE2 LYS A  27      44.180  44.020  60.640  1.00  0.00           H
ATOM    430  NZ  LYS A  27      45.920  42.890  60.550  1.00  0.00           N
ATOM    431  HZ1 LYS A  27      45.660  42.030  61.010  1.00  0.00           H
ATOM    432  HZ2 LYS A  27      46.560  42.600  59.810  1.00  0.00           H
ATOM    433  HZ3 LYS A  27      46.350  43.450  61.270  1.00  0.00           H
ATOM    434  C   LYS A  27      45.830  48.660  56.950  1.00  0.00           C
ATOM    435  O   LYS A  27      45.240  49.730  56.980  1.00  0.00           O
ATOM    436  N   PRO A  28      46.830  48.560  56.070  1.00  0.00           N
ATOM    437  CD  PRO A  28      47.710  47.430  55.870  1.00  0.00           C
ATOM    438  HD1 PRO A  28      47.190  46.470  55.890  1.00  0.00           H
ATOM    439  HD2 PRO A  28      48.610  47.450  56.490  1.00  0.00           H
ATOM    440  CG  PRO A  28      48.210  47.500  54.430  1.00  0.00           C
ATOM    441  HG1 PRO A  28      47.380  47.090  53.840  1.00  0.00           H
ATOM    442  HG2 PRO A  28      49.170  47.050  54.170  1.00  0.00           H
ATOM    443  CB  PRO A  28      48.310  49.010  54.280  1.00  0.00           C
ATOM    444  HB1 PRO A  28      48.320  49.450  53.280  1.00  0.00           H
ATOM    445  HB2 PRO A  28      49.190  49.320  54.840  1.00  0.00           H
ATOM    446  CA  PRO A  28      47.080  49.520  55.020  1.00  0.00           C
ATOM    447  HA  PRO A  28      47.330  50.430  55.560  1.00  0.00           H
ATOM    448  C   PRO A  28      45.890  49.750  54.100  1.00  0.00           C
ATOM    449  O   PRO A  28      45.270  48.810  53.610  1.00  0.00           O
ATOM    450  N   THR A  29      45.610  51.020  53.780  1.00  0.00           N
ATOM    451  H   THR A  29      46.200  51.750  54.160  1.00  0.00           H
ATOM    452  CA  THR A  29      44.650  51.500  52.810  1.00  0.00           C
ATOM    453  HA  THR A  29      44.400  50.590  52.250  1.00  0.00           H
ATOM    454  CB  THR A  29      43.450  52.210  53.420  1.00  0.00           C
ATOM    455  HB  THR A  29      42.690  52.540  52.710  1.00  0.00           H
ATOM    456  CG2 THR A  29      42.720  51.260  54.370  1.00  0.00           C
ATOM    457 1HG2 THR A  29      42.430  50.380  53.790  1.00  0.00           H
ATOM    458 2HG2 THR A  29      43.390  50.890  55.150  1.00  0.00           H
ATOM    459 3HG2 THR A  29      41.830  51.710  54.820  1.00  0.00           H
ATOM    460  OG1 THR A  29      43.870  53.370  54.090  1.00  0.00           O
ATOM    461  HG1 THR A  29      43.240  54.050  53.870  1.00  0.00           H
ATOM    462  C   THR A  29      45.230  52.350  51.680  1.00  0.00           C
ATOM    463  O   THR A  29      46.230  53.050  51.820  1.00  0.00           O
ATOM    464  N   ALA A  30      44.560  52.340  50.520  1.00  0.00           N
ATOM    465  H   ALA A  30      43.780  51.720  50.330  1.00  0.00           H
ATOM    466  CA  ALA A  30      45.160  52.760  49.270  1.00  0.00           C
ATOM    467  HA  ALA A  30      46.050  53.360  49.500  1.00  0.00           H
ATOM    468  CB  ALA A  30      45.490  51.550  48.410  1.00  0.00           C
ATOM    469  HB1 ALA A  30      46.310  51.100  48.970  1.00  0.00           H
ATOM    470  HB2 ALA A  30      44.570  50.970  48.370  1.00  0.00           H
ATOM    471  HB3 ALA A  30      45.860  51.880  47.440  1.00  0.00           H
ATOM    472  C   ALA A  30      44.240  53.710  48.520  1.00  0.00           C
ATOM    473  O   ALA A  30      43.040  53.500  48.620  1.00  0.00           O
ATOM    474  N   LYS A  31      44.800  54.590  47.680  1.00  0.00           N
ATOM    475  H   LYS A  31      45.800  54.700  47.790  1.00  0.00           H
ATOM    476  CA  LYS A  31      44.100  55.320  46.650  1.00  0.00           C
ATOM    477  HA  LYS A  31      43.420  54.630  46.140  1.00  0.00           H
ATOM    478  CB  LYS A  31      43.360  56.570  47.130  1.00  0.00           C
ATOM    479  HB1 LYS A  31      42.540  56.320  47.800  1.00  0.00           H
ATOM    480  HB2 LYS A  31      42.910  57.020  46.250  1.00  0.00           H
ATOM    481  CG  LYS A  31      44.160  57.690  47.790  1.00  0.00           C
ATOM    482  HG1 LYS A  31      44.990  57.980  47.140  1.00  0.00           H
ATOM    483  HG2 LYS A  31      44.570  57.330  48.730  1.00  0.00           H
ATOM    484  CD  LYS A  31      43.310  58.920  48.110  1.00  0.00           C
ATOM    485  HD1 LYS A  31      42.900  59.280  47.170  1.00  0.00           H
ATOM    486  HD2 LYS A  31      43.970  59.680  48.520  1.00  0.00           H
ATOM    487  CE  LYS A  31      42.220  58.620  49.140  1.00  0.00           C
ATOM    488  HE1 LYS A  31      42.600  58.010  49.960  1.00  0.00           H
ATOM    489  HE2 LYS A  31      41.410  58.030  48.710  1.00  0.00           H
ATOM    490  NZ  LYS A  31      41.760  59.800  49.880  1.00  0.00           N
ATOM    491  HZ1 LYS A  31      42.510  60.410  50.190  1.00  0.00           H
ATOM    492  HZ2 LYS A  31      41.150  60.350  49.290  1.00  0.00           H
ATOM    493  HZ3 LYS A  31      41.280  59.500  50.720  1.00  0.00           H
ATOM    494  C   LYS A  31      45.060  55.620  45.520  1.00  0.00           C
ATOM    495  O   LYS A  31      46.270  55.640  45.750  1.00  0.00           O
ATOM    496  N   TYR A  32      44.480  55.810  44.330  1.00  0.00           N
ATOM    497  H   TYR A  32      43.560  55.410  44.180  1.00  0.00           H
ATOM    498  CA  TYR A  32      45.210  55.950  43.090  1.00  0.00           C
ATOM    499  HA  TYR A  32      46.210  56.280  43.350  1.00  0.00           H
ATOM    500  CB  TYR A  32      45.220  54.640  42.320  1.00  0.00           C
ATOM    501  HB1 TYR A  32      45.960  54.790  41.530  1.00  0.00           H
ATOM    502  HB2 TYR A  32      44.210  54.590  41.920  1.00  0.00           H
ATOM    503  CG  TYR A  32      45.540  53.440  43.180  1.00  0.00           C
ATOM    504  CD1 TYR A  32      46.840  53.070  43.570  1.00  0.00           C
ATOM    505  HD1 TYR A  32      47.650  53.640  43.150  1.00  0.00           H
ATOM    506  CE1 TYR A  32      47.110  51.980  44.400  1.00  0.00           C
ATOM    507  HE1 TYR A  32      48.120  51.820  44.750  1.00  0.00           H
ATOM    508  CZ  TYR A  32      46.050  51.120  44.770  1.00  0.00           C
ATOM    509  OH  TYR A  32      46.290  49.980  45.470  1.00  0.00           O
ATOM    510  HH  TYR A  32      45.590  49.430  45.830  1.00  0.00           H
ATOM    511  CE2 TYR A  32      44.740  51.510  44.410  1.00  0.00           C
ATOM    512  HE2 TYR A  32      43.940  50.790  44.490  1.00  0.00           H
ATOM    513  CD2 TYR A  32      44.480  52.650  43.640  1.00  0.00           C
ATOM    514  HD2 TYR A  32      43.430  52.830  43.460  1.00  0.00           H
ATOM    515  C   TYR A  32      44.560  57.040  42.250  1.00  0.00           C
ATOM    516  O   TYR A  32      43.370  57.310  42.420  1.00  0.00           O
ATOM    517  N   THR A  33      45.360  57.710  41.420  1.00  0.00           N
ATOM    518  H   THR A  33      46.330  57.450  41.280  1.00  0.00           H
ATOM    519  CA  THR A  33      44.880  58.790  40.580  1.00  0.00           C
ATOM    520  HA  THR A  33      44.180  59.310  41.240  1.00  0.00           H
ATOM    521  CB  THR A  33      46.050  59.730  40.310  1.00  0.00           C
ATOM    522  HB  THR A  33      46.770  59.270  39.640  1.00  0.00           H
ATOM    523  CG2 THR A  33      45.610  61.080  39.730  1.00  0.00           C
ATOM    524 1HG2 THR A  33      46.440  61.660  39.350  1.00  0.00           H
ATOM    525 2HG2 THR A  33      44.880  60.920  38.940  1.00  0.00           H
ATOM    526 3HG2 THR A  33      45.070  61.720  40.430  1.00  0.00           H
ATOM    527  OG1 THR A  33      46.630  59.950  41.570  1.00  0.00           O
ATOM    528  HG1 THR A  33      47.230  60.700  41.470  1.00  0.00           H
ATOM    529  C   THR A  33      44.300  58.200  39.310  1.00  0.00           C
ATOM    530  O   THR A  33      44.940  57.290  38.790  1.00  0.00           O
ATOM    531  N   PRO A  34      43.090  58.480  38.810  1.00  0.00           N
ATOM    532  CD  PRO A  34      42.030  59.240  39.420  1.00  0.00           C
ATOM    533  HD1 PRO A  34      42.160  60.290  39.160  1.00  0.00           H
ATOM    534  HD2 PRO A  34      41.960  59.070  40.500  1.00  0.00           H
ATOM    535  CG  PRO A  34      40.730  58.610  38.930  1.00  0.00           C
ATOM    536  HG1 PRO A  34      39.920  59.350  38.980  1.00  0.00           H
ATOM    537  HG2 PRO A  34      40.610  57.630  39.400  1.00  0.00           H
ATOM    538  CB  PRO A  34      41.160  58.400  37.490  1.00  0.00           C
ATOM    539  HB1 PRO A  34      41.160  59.300  36.870  1.00  0.00           H
ATOM    540  HB2 PRO A  34      40.510  57.670  37.010  1.00  0.00           H
ATOM    541  CA  PRO A  34      42.600  57.890  37.580  1.00  0.00           C
ATOM    542  HA  PRO A  34      42.510  56.830  37.770  1.00  0.00           H
ATOM    543  C   PRO A  34      43.450  58.220  36.360  1.00  0.00           C
ATOM    544  O   PRO A  34      43.710  59.390  36.080  1.00  0.00           O
ATOM    545  N   LEU A  35      43.720  57.170  35.590  1.00  0.00           N
ATOM    546  H   LEU A  35      43.310  56.270  35.780  1.00  0.00           H
ATOM    547  CA  LEU A  35      44.660  57.100  34.490  1.00  0.00           C
ATOM    548  HA  LEU A  35      44.560  58.010  33.900  1.00  0.00           H
ATOM    549  CB  LEU A  35      46.080  56.850  34.980  1.00  0.00           C
ATOM    550  HB1 LEU A  35      46.390  55.800  35.010  1.00  0.00           H
ATOM    551  HB2 LEU A  35      46.050  57.090  36.050  1.00  0.00           H
ATOM    552  CG  LEU A  35      47.270  57.610  34.410  1.00  0.00           C
ATOM    553  HG  LEU A  35      48.220  57.360  34.890  1.00  0.00           H
ATOM    554  CD1 LEU A  35      47.390  57.210  32.940  1.00  0.00           C
ATOM    555 1HD1 LEU A  35      48.330  57.650  32.620  1.00  0.00           H
ATOM    556 2HD1 LEU A  35      47.460  56.130  32.830  1.00  0.00           H
ATOM    557 3HD1 LEU A  35      46.640  57.670  32.300  1.00  0.00           H
ATOM    558  CD2 LEU A  35      47.160  59.100  34.690  1.00  0.00           C
ATOM    559 1HD2 LEU A  35      46.440  59.410  33.920  1.00  0.00           H
ATOM    560 2HD2 LEU A  35      46.850  59.410  35.690  1.00  0.00           H
ATOM    561 3HD2 LEU A  35      48.140  59.530  34.520  1.00  0.00           H
ATOM    562  C   LEU A  35      44.310  56.010  33.490  1.00  0.00           C
ATOM    563  O   LEU A  35      44.010  54.890  33.910  1.00  0.00           O
ATOM    564  N   VAL A  36      44.380  56.260  32.180  1.00  0.00           N
ATOM    565  H   VAL A  36      44.480  57.230  31.920  1.00  0.00           H
ATOM    566  CA  VAL A  36      44.390  55.240  31.150  1.00  0.00           C
ATOM    567  HA  VAL A  36      44.090  54.280  31.580  1.00  0.00           H
ATOM    568  CB  VAL A  36      43.330  55.550  30.090  1.00  0.00           C
ATOM    569  HB  VAL A  36      43.420  54.630  29.520  1.00  0.00           H
ATOM    570  CG1 VAL A  36      41.860  55.550  30.490  1.00  0.00           C
ATOM    571 1HG1 VAL A  36      41.540  54.510  30.610  1.00  0.00           H
ATOM    572 2HG1 VAL A  36      41.710  56.190  31.360  1.00  0.00           H
ATOM    573 3HG1 VAL A  36      41.200  55.940  29.720  1.00  0.00           H
ATOM    574  CG2 VAL A  36      43.450  56.930  29.460  1.00  0.00           C
ATOM    575 1HG2 VAL A  36      44.490  57.140  29.230  1.00  0.00           H
ATOM    576 2HG2 VAL A  36      42.990  57.020  28.470  1.00  0.00           H
ATOM    577 3HG2 VAL A  36      42.950  57.660  30.090  1.00  0.00           H
ATOM    578  C   VAL A  36      45.760  54.910  30.590  1.00  0.00           C
ATOM    579  O   VAL A  36      46.470  55.790  30.100  1.00  0.00           O
ATOM    580  N   GLY A  37      46.240  53.680  30.800  1.00  0.00           N
ATOM    581  H   GLY A  37      45.610  53.030  31.240  1.00  0.00           H
ATOM    582  CA  GLY A  37      47.490  53.110  30.330  1.00  0.00           C
ATOM    583  HA1 GLY A  37      47.680  52.320  31.050  1.00  0.00           H
ATOM    584  HA2 GLY A  37      48.280  53.860  30.360  1.00  0.00           H
ATOM    585  C   GLY A  37      47.350  52.640  28.890  1.00  0.00           C
ATOM    586  O   GLY A  37      46.220  52.490  28.410  1.00  0.00           O
ATOM    587  N   THR A  38      48.380  52.360  28.090  1.00  0.00           N
ATOM    588  H   THR A  38      49.300  52.310  28.520  1.00  0.00           H
ATOM    589  CA  THR A  38      48.280  51.900  26.720  1.00  0.00           C
ATOM    590  HA  THR A  38      47.360  51.310  26.620  1.00  0.00           H
ATOM    591  CB  THR A  38      48.170  53.080  25.760  1.00  0.00           C
ATOM    592  HB  THR A  38      48.070  52.820  24.710  1.00  0.00           H
ATOM    593  CG2 THR A  38      47.060  54.110  25.970  1.00  0.00           C
ATOM    594 1HG2 THR A  38      46.090  53.720  25.670  1.00  0.00           H
ATOM    595 2HG2 THR A  38      46.900  54.240  27.040  1.00  0.00           H
ATOM    596 3HG2 THR A  38      47.370  55.020  25.450  1.00  0.00           H
ATOM    597  OG1 THR A  38      49.400  53.750  25.870  1.00  0.00           O
ATOM    598  HG1 THR A  38      49.510  54.210  25.040  1.00  0.00           H
ATOM    599  C   THR A  38      49.390  50.950  26.290  1.00  0.00           C
ATOM    600  O   THR A  38      50.490  51.040  26.820  1.00  0.00           O
ATOM    601  N   SER A  39      49.050  50.080  25.330  1.00  0.00           N
ATOM    602  H   SER A  39      48.070  49.970  25.110  1.00  0.00           H
ATOM    603  CA  SER A  39      49.990  49.060  24.920  1.00  0.00           C
ATOM    604  HA  SER A  39      50.390  48.540  25.790  1.00  0.00           H
ATOM    605  CB  SER A  39      49.240  48.030  24.090  1.00  0.00           C
ATOM    606  HB1 SER A  39      48.330  47.690  24.610  1.00  0.00           H
ATOM    607  HB2 SER A  39      49.870  47.150  23.960  1.00  0.00           H
ATOM    608  OG  SER A  39      48.790  48.740  22.960  1.00  0.00           O
ATOM    609  HG  SER A  39      47.880  48.970  23.180  1.00  0.00           H
ATOM    610  C   SER A  39      51.230  49.400  24.110  1.00  0.00           C
ATOM    611  O   SER A  39      52.150  48.590  24.040  1.00  0.00           O
ATOM    612  N   LEU A  40      51.260  50.560  23.430  1.00  0.00           N
ATOM    613  H   LEU A  40      50.440  51.140  23.460  1.00  0.00           H
ATOM    614  CA  LEU A  40      52.370  51.020  22.620  1.00  0.00           C
ATOM    615  HA  LEU A  40      53.100  50.220  22.500  1.00  0.00           H
ATOM    616  CB  LEU A  40      51.930  51.550  21.260  1.00  0.00           C
ATOM    617  HB1 LEU A  40      52.790  51.960  20.740  1.00  0.00           H
ATOM    618  HB2 LEU A  40      51.360  52.460  21.450  1.00  0.00           H
ATOM    619  CG  LEU A  40      51.040  50.680  20.380  1.00  0.00           C
ATOM    620  HG  LEU A  40      50.070  50.520  20.840  1.00  0.00           H
ATOM    621  CD1 LEU A  40      50.810  51.390  19.050  1.00  0.00           C
ATOM    622 1HD1 LEU A  40      50.350  50.680  18.360  1.00  0.00           H
ATOM    623 2HD1 LEU A  40      49.980  52.050  19.260  1.00  0.00           H
ATOM    624 3HD1 LEU A  40      51.700  51.860  18.620  1.00  0.00           H
ATOM    625  CD2 LEU A  40      51.640  49.300  20.110  1.00  0.00           C
ATOM    626 1HD2 LEU A  40      51.200  48.860  19.220  1.00  0.00           H
ATOM    627 2HD2 LEU A  40      52.710  49.430  19.910  1.00  0.00           H
ATOM    628 3HD2 LEU A  40      51.580  48.720  21.030  1.00  0.00           H
ATOM    629  C   LEU A  40      53.200  52.070  23.340  1.00  0.00           C
ATOM    630  O   LEU A  40      54.080  52.650  22.700  1.00  0.00           O
ATOM    631  N   HIS A  41      52.910  52.420  24.600  1.00  0.00           N
ATOM    632  H   HIS A  41      52.170  51.910  25.070  1.00  0.00           H
ATOM    633  CA  HIS A  41      53.760  53.300  25.370  1.00  0.00           C
ATOM    634  HA  HIS A  41      54.760  53.250  24.940  1.00  0.00           H
ATOM    635  CB  HIS A  41      53.190  54.710  25.170  1.00  0.00           C
ATOM    636  HB1 HIS A  41      52.160  54.740  25.520  1.00  0.00           H
ATOM    637  HB2 HIS A  41      53.220  54.770  24.080  1.00  0.00           H
ATOM    638  CG  HIS A  41      53.910  55.870  25.800  1.00  0.00           C
ATOM    639  ND1 HIS A  41      54.270  56.130  27.110  1.00  0.00           N
ATOM    640  HD1 HIS A  41      54.030  55.580  27.920  1.00  0.00           H
ATOM    641  CE1 HIS A  41      55.030  57.230  27.120  1.00  0.00           C
ATOM    642  HE1 HIS A  41      55.260  57.880  27.950  1.00  0.00           H
ATOM    643  NE2 HIS A  41      55.240  57.700  25.890  1.00  0.00           N
ATOM    644  CD2 HIS A  41      54.530  56.840  25.050  1.00  0.00           C
ATOM    645  HD2 HIS A  41      54.500  56.840  23.970  1.00  0.00           H
ATOM    646  C   HIS A  41      53.830  53.000  26.860  1.00  0.00           C
ATOM    647  O   HIS A  41      52.770  52.850  27.460  1.00  0.00           O
ATOM    648  N   PRO A  42      55.020  52.800  27.430  1.00  0.00           N
ATOM    649  CD  PRO A  42      56.290  53.160  26.840  1.00  0.00           C
ATOM    650  HD1 PRO A  42      56.280  54.080  26.260  1.00  0.00           H
ATOM    651  HD2 PRO A  42      56.570  52.290  26.230  1.00  0.00           H
ATOM    652  CG  PRO A  42      57.180  53.500  28.040  1.00  0.00           C
ATOM    653  HG1 PRO A  42      56.970  54.540  28.270  1.00  0.00           H
ATOM    654  HG2 PRO A  42      58.220  53.320  27.750  1.00  0.00           H
ATOM    655  CB  PRO A  42      56.600  52.630  29.150  1.00  0.00           C
ATOM    656  HB1 PRO A  42      56.760  52.990  30.160  1.00  0.00           H
ATOM    657  HB2 PRO A  42      57.060  51.650  29.050  1.00  0.00           H
ATOM    658  CA  PRO A  42      55.110  52.470  28.840  1.00  0.00           C
ATOM    659  HA  PRO A  42      54.780  51.460  29.060  1.00  0.00           H
ATOM    660  C   PRO A  42      54.350  53.420  29.760  1.00  0.00           C
ATOM    661  O   PRO A  42      54.390  54.610  29.490  1.00  0.00           O
ATOM    662  N   VAL A  43      53.640  52.900  30.760  1.00  0.00           N
ATOM    663  H   VAL A  43      53.780  51.920  30.940  1.00  0.00           H
ATOM    664  CA  VAL A  43      52.740  53.640  31.630  1.00  0.00           C
ATOM    665  HA  VAL A  43      52.540  54.650  31.270  1.00  0.00           H
ATOM    666  CB  VAL A  43      51.480  52.800  31.780  1.00  0.00           C
ATOM    667  HB  VAL A  43      51.720  51.920  32.380  1.00  0.00           H
ATOM    668  CG1 VAL A  43      50.330  53.560  32.460  1.00  0.00           C
ATOM    669 1HG1 VAL A  43      49.440  52.930  32.530  1.00  0.00           H
ATOM    670 2HG1 VAL A  43      50.600  53.730  33.500  1.00  0.00           H
ATOM    671 3HG1 VAL A  43      50.110  54.500  31.950  1.00  0.00           H
ATOM    672  CG2 VAL A  43      50.830  52.140  30.570  1.00  0.00           C
ATOM    673 1HG2 VAL A  43      50.030  51.450  30.860  1.00  0.00           H
ATOM    674 2HG2 VAL A  43      50.360  52.900  29.950  1.00  0.00           H
ATOM    675 3HG2 VAL A  43      51.530  51.700  29.860  1.00  0.00           H
ATOM    676  C   VAL A  43      53.330  53.860  33.010  1.00  0.00           C
ATOM    677  O   VAL A  43      54.290  53.270  33.490  1.00  0.00           O
ATOM    678  N   LEU A  44      52.820  54.870  33.730  1.00  0.00           N
ATOM    679  H   LEU A  44      52.230  55.570  33.320  1.00  0.00           H
ATOM    680  CA  LEU A  44      53.100  55.100  35.130  1.00  0.00           C
ATOM    681  HA  LEU A  44      53.570  54.240  35.600  1.00  0.00           H
ATOM    682  CB  LEU A  44      54.020  56.300  35.360  1.00  0.00           C
ATOM    683  HB1 LEU A  44      53.810  56.740  36.330  1.00  0.00           H
ATOM    684  HB2 LEU A  44      53.730  56.970  34.560  1.00  0.00           H
ATOM    685  CG  LEU A  44      55.520  56.090  35.230  1.00  0.00           C
ATOM    686  HG  LEU A  44      55.680  55.750  34.210  1.00  0.00           H
ATOM    687  CD1 LEU A  44      56.060  57.500  35.460  1.00  0.00           C
ATOM    688 1HD1 LEU A  44      56.020  57.840  36.500  1.00  0.00           H
ATOM    689 2HD1 LEU A  44      57.130  57.540  35.280  1.00  0.00           H
ATOM    690 3HD1 LEU A  44      55.580  58.240  34.820  1.00  0.00           H
ATOM    691  CD2 LEU A  44      56.040  55.060  36.230  1.00  0.00           C
ATOM    692 1HD2 LEU A  44      57.130  55.050  36.180  1.00  0.00           H
ATOM    693 2HD2 LEU A  44      55.800  55.360  37.250  1.00  0.00           H
ATOM    694 3HD2 LEU A  44      55.550  54.110  36.030  1.00  0.00           H
ATOM    695  C   LEU A  44      51.790  55.330  35.870  1.00  0.00           C
ATOM    696  O   LEU A  44      51.000  56.230  35.590  1.00  0.00           O
ATOM    697  N   ALA A  45      51.400  54.500  36.840  1.00  0.00           N
ATOM    698  H   ALA A  45      52.070  53.800  37.120  1.00  0.00           H
ATOM    699  CA  ALA A  45      50.250  54.630  37.710  1.00  0.00           C
ATOM    700  HA  ALA A  45      49.470  55.230  37.240  1.00  0.00           H
ATOM    701  CB  ALA A  45      49.660  53.240  37.970  1.00  0.00           C
ATOM    702  HB1 ALA A  45      49.030  52.860  37.170  1.00  0.00           H
ATOM    703  HB2 ALA A  45      50.360  52.480  38.300  1.00  0.00           H
ATOM    704  HB3 ALA A  45      48.880  53.270  38.740  1.00  0.00           H
ATOM    705  C   ALA A  45      50.730  55.200  39.030  1.00  0.00           C
ATOM    706  O   ALA A  45      51.830  54.920  39.530  1.00  0.00           O
ATOM    707  N   ASN A  46      49.890  56.120  39.500  1.00  0.00           N
ATOM    708  H   ASN A  46      49.070  56.300  38.940  1.00  0.00           H
ATOM    709  CA  ASN A  46      50.130  57.020  40.610  1.00  0.00           C
ATOM    710  HA  ASN A  46      51.170  56.970  40.930  1.00  0.00           H
ATOM    711  CB  ASN A  46      49.760  58.400  40.080  1.00  0.00           C
ATOM    712  HB1 ASN A  46      49.570  58.950  41.000  1.00  0.00           H
ATOM    713  HB2 ASN A  46      48.770  58.370  39.620  1.00  0.00           H
ATOM    714  CG  ASN A  46      50.770  59.110  39.200  1.00  0.00           C
ATOM    715  OD1 ASN A  46      51.540  59.940  39.670  1.00  0.00           O
ATOM    716  ND2 ASN A  46      50.800  58.900  37.880  1.00  0.00           N
ATOM    717 1HD2 ASN A  46      50.100  58.310  37.440  1.00  0.00           H
ATOM    718 2HD2 ASN A  46      51.620  59.100  37.320  1.00  0.00           H
ATOM    719  C   ASN A  46      49.340  56.600  41.850  1.00  0.00           C
ATOM    720  O   ASN A  46      48.230  56.090  41.720  1.00  0.00           O
ATOM    721  N   CYS A  47      49.880  56.800  43.050  1.00  0.00           N
ATOM    722  H   CYS A  47      50.730  57.330  43.150  1.00  0.00           H
ATOM    723  CA  CYS A  47      49.470  56.030  44.210  1.00  0.00           C
ATOM    724  HA  CYS A  47      48.440  55.670  44.190  1.00  0.00           H
ATOM    725  CB  CYS A  47      50.390  54.810  44.230  1.00  0.00           C
ATOM    726  HB1 CYS A  47      51.430  55.140  44.120  1.00  0.00           H
ATOM    727  HB2 CYS A  47      50.080  54.270  43.330  1.00  0.00           H
ATOM    728  SG  CYS A  47      50.280  53.710  45.670  1.00  0.00           S
ATOM    729  HG  CYS A  47      48.950  53.710  45.840  1.00  0.00           H
ATOM    730  C   CYS A  47      49.700  56.820  45.490  1.00  0.00           C
ATOM    731  O   CYS A  47      50.710  57.520  45.560  1.00  0.00           O
ATOM    732  N   GLN A  48      48.830  56.680  46.490  1.00  0.00           N
ATOM    733  H   GLN A  48      47.960  56.280  46.160  1.00  0.00           H
ATOM    734  CA  GLN A  48      49.090  56.950  47.890  1.00  0.00           C
ATOM    735  HA  GLN A  48      50.130  57.210  48.080  1.00  0.00           H
ATOM    736  CB  GLN A  48      48.140  58.070  48.300  1.00  0.00           C
ATOM    737  HB1 GLN A  48      48.070  58.070  49.390  1.00  0.00           H
ATOM    738  HB2 GLN A  48      47.120  57.900  47.950  1.00  0.00           H
ATOM    739  CG  GLN A  48      48.560  59.460  47.830  1.00  0.00           C
ATOM    740  HG1 GLN A  48      49.070  59.440  46.870  1.00  0.00           H
ATOM    741  HG2 GLN A  48      49.350  59.780  48.500  1.00  0.00           H
ATOM    742  CD  GLN A  48      47.420  60.470  47.870  1.00  0.00           C
ATOM    743  OE1 GLN A  48      47.170  61.050  48.930  1.00  0.00           O
ATOM    744  NE2 GLN A  48      46.700  60.720  46.770  1.00  0.00           N
ATOM    745 1HE2 GLN A  48      46.850  60.290  45.870  1.00  0.00           H
ATOM    746 2HE2 GLN A  48      45.920  61.350  46.860  1.00  0.00           H
ATOM    747  C   GLN A  48      48.780  55.640  48.600  1.00  0.00           C
ATOM    748  O   GLN A  48      48.000  54.750  48.270  1.00  0.00           O
ATOM    749  N   LEU A  49      49.390  55.500  49.780  1.00  0.00           N
ATOM    750  H   LEU A  49      50.130  56.140  50.040  1.00  0.00           H
ATOM    751  CA  LEU A  49      49.150  54.460  50.760  1.00  0.00           C
ATOM    752  HA  LEU A  49      48.220  53.920  50.580  1.00  0.00           H
ATOM    753  CB  LEU A  49      50.220  53.380  50.590  1.00  0.00           C
ATOM    754  HB1 LEU A  49      51.200  53.690  50.960  1.00  0.00           H
ATOM    755  HB2 LEU A  49      50.500  53.220  49.550  1.00  0.00           H
ATOM    756  CG  LEU A  49      49.900  52.010  51.170  1.00  0.00           C
ATOM    757  HG  LEU A  49      49.010  51.540  50.760  1.00  0.00           H
ATOM    758  CD1 LEU A  49      51.070  51.110  50.810  1.00  0.00           C
ATOM    759 1HD1 LEU A  49      51.190  50.980  49.730  1.00  0.00           H
ATOM    760 2HD1 LEU A  49      51.950  51.540  51.290  1.00  0.00           H
ATOM    761 3HD1 LEU A  49      50.960  50.100  51.210  1.00  0.00           H
ATOM    762  CD2 LEU A  49      49.960  52.080  52.700  1.00  0.00           C
ATOM    763 1HD2 LEU A  49      50.830  52.650  53.020  1.00  0.00           H
ATOM    764 2HD2 LEU A  49      49.090  52.580  53.110  1.00  0.00           H
ATOM    765 3HD2 LEU A  49      49.970  51.130  53.230  1.00  0.00           H
ATOM    766  C   LEU A  49      49.080  55.080  52.140  1.00  0.00           C
ATOM    767  O   LEU A  49      50.020  55.740  52.580  1.00  0.00           O
ATOM    768  N   SER A  50      47.960  54.890  52.850  1.00  0.00           N
ATOM    769  H   SER A  50      47.220  54.330  52.450  1.00  0.00           H
ATOM    770  CA  SER A  50      47.750  55.200  54.260  1.00  0.00           C
ATOM    771  HA  SER A  50      48.460  55.940  54.620  1.00  0.00           H
ATOM    772  CB  SER A  50      46.420  55.920  54.440  1.00  0.00           C
ATOM    773  HB1 SER A  50      46.340  56.300  55.460  1.00  0.00           H
ATOM    774  HB2 SER A  50      45.660  55.140  54.400  1.00  0.00           H
ATOM    775  OG  SER A  50      46.190  56.920  53.480  1.00  0.00           O
ATOM    776  HG  SER A  50      46.810  57.630  53.660  1.00  0.00           H
ATOM    777  C   SER A  50      47.970  54.060  55.240  1.00  0.00           C
ATOM    778  O   SER A  50      47.260  53.060  55.200  1.00  0.00           O
ATOM    779  N   PHE A  51      48.960  54.130  56.140  1.00  0.00           N
ATOM    780  H   PHE A  51      49.470  55.000  56.160  1.00  0.00           H
ATOM    781  CA  PHE A  51      49.270  53.200  57.210  1.00  0.00           C
ATOM    782  HA  PHE A  51      48.320  52.760  57.490  1.00  0.00           H
ATOM    783  CB  PHE A  51      50.240  52.130  56.700  1.00  0.00           C
ATOM    784  HB1 PHE A  51      51.060  52.700  56.260  1.00  0.00           H
ATOM    785  HB2 PHE A  51      49.800  51.530  55.910  1.00  0.00           H
ATOM    786  CG  PHE A  51      50.810  51.130  57.680  1.00  0.00           C
ATOM    787  CD1 PHE A  51      52.140  51.270  58.120  1.00  0.00           C
ATOM    788  HD1 PHE A  51      52.740  52.100  57.780  1.00  0.00           H
ATOM    789  CE1 PHE A  51      52.670  50.340  59.010  1.00  0.00           C
ATOM    790  HE1 PHE A  51      53.670  50.460  59.400  1.00  0.00           H
ATOM    791  CZ  PHE A  51      51.910  49.220  59.370  1.00  0.00           C
ATOM    792  HZ  PHE A  51      52.260  48.550  60.140  1.00  0.00           H
ATOM    793  CE2 PHE A  51      50.630  49.000  58.860  1.00  0.00           C
ATOM    794  HE2 PHE A  51      50.020  48.230  59.310  1.00  0.00           H
ATOM    795  CD2 PHE A  51      50.080  50.000  58.030  1.00  0.00           C
ATOM    796  HD2 PHE A  51      49.030  49.940  57.790  1.00  0.00           H
ATOM    797  C   PHE A  51      49.850  53.990  58.380  1.00  0.00           C
ATOM    798  O   PHE A  51      50.590  54.960  58.250  1.00  0.00           O
ATOM    799  N   ALA A  52      49.590  53.550  59.610  1.00  0.00           N
ATOM    800  H   ALA A  52      48.870  52.840  59.680  1.00  0.00           H
ATOM    801  CA  ALA A  52      50.170  53.920  60.890  1.00  0.00           C
ATOM    802  HA  ALA A  52      49.480  53.440  61.580  1.00  0.00           H
ATOM    803  CB  ALA A  52      51.560  53.310  61.050  1.00  0.00           C
ATOM    804  HB1 ALA A  52      52.020  53.810  61.900  1.00  0.00           H
ATOM    805  HB2 ALA A  52      51.310  52.270  61.230  1.00  0.00           H
ATOM    806  HB3 ALA A  52      52.160  53.380  60.140  1.00  0.00           H
ATOM    807  C   ALA A  52      49.980  55.400  61.190  1.00  0.00           C
ATOM    808  O   ALA A  52      50.810  56.020  61.840  1.00  0.00           O
ATOM    809  N   GLY A  53      48.880  56.020  60.730  1.00  0.00           N
ATOM    810  H   GLY A  53      48.280  55.400  60.210  1.00  0.00           H
ATOM    811  CA  GLY A  53      48.640  57.440  60.840  1.00  0.00           C
ATOM    812  HA1 GLY A  53      48.610  57.820  61.860  1.00  0.00           H
ATOM    813  HA2 GLY A  53      47.620  57.640  60.510  1.00  0.00           H
ATOM    814  C   GLY A  53      49.410  58.400  59.940  1.00  0.00           C
ATOM    815  O   GLY A  53      49.400  59.600  60.210  1.00  0.00           O
ATOM    816  N   TYR A  54      50.090  57.920  58.900  1.00  0.00           N
ATOM    817  H   TYR A  54      50.020  56.940  58.680  1.00  0.00           H
ATOM    818  CA  TYR A  54      50.720  58.690  57.840  1.00  0.00           C
ATOM    819  HA  TYR A  54      50.540  59.740  58.030  1.00  0.00           H
ATOM    820  CB  TYR A  54      52.230  58.540  57.960  1.00  0.00           C
ATOM    821  HB1 TYR A  54      52.480  57.510  57.720  1.00  0.00           H
ATOM    822  HB2 TYR A  54      52.480  58.790  58.990  1.00  0.00           H
ATOM    823  CG  TYR A  54      53.050  59.410  57.040  1.00  0.00           C
ATOM    824  CD1 TYR A  54      53.200  60.750  57.420  1.00  0.00           C
ATOM    825  HD1 TYR A  54      52.710  61.120  58.300  1.00  0.00           H
ATOM    826  CE1 TYR A  54      53.900  61.660  56.630  1.00  0.00           C
ATOM    827  HE1 TYR A  54      53.820  62.710  56.890  1.00  0.00           H
ATOM    828  CZ  TYR A  54      54.550  61.250  55.450  1.00  0.00           C
ATOM    829  OH  TYR A  54      55.170  62.090  54.570  1.00  0.00           O
ATOM    830  HH  TYR A  54      55.580  61.580  53.860  1.00  0.00           H
ATOM    831  CE2 TYR A  54      54.470  59.890  55.090  1.00  0.00           C
ATOM    832  HE2 TYR A  54      54.970  59.510  54.210  1.00  0.00           H
ATOM    833  CD2 TYR A  54      53.670  59.020  55.840  1.00  0.00           C
ATOM    834  HD2 TYR A  54      53.690  57.970  55.600  1.00  0.00           H
ATOM    835  C   TYR A  54      50.240  58.220  56.470  1.00  0.00           C
ATOM    836  O   TYR A  54      49.730  57.130  56.250  1.00  0.00           O
ATOM    837  N   THR A  55      50.340  59.080  55.450  1.00  0.00           N
ATOM    838  H   THR A  55      50.760  59.990  55.590  1.00  0.00           H
ATOM    839  CA  THR A  55      50.110  58.750  54.060  1.00  0.00           C
ATOM    840  HA  THR A  55      49.850  57.700  53.950  1.00  0.00           H
ATOM    841  CB  THR A  55      48.930  59.510  53.440  1.00  0.00           C
ATOM    842  HB  THR A  55      49.170  60.570  53.550  1.00  0.00           H
ATOM    843  CG2 THR A  55      48.650  59.150  51.980  1.00  0.00           C
ATOM    844 1HG2 THR A  55      49.310  59.740  51.350  1.00  0.00           H
ATOM    845 2HG2 THR A  55      48.860  58.100  51.800  1.00  0.00           H
ATOM    846 3HG2 THR A  55      47.630  59.360  51.660  1.00  0.00           H
ATOM    847  OG1 THR A  55      47.740  59.120  54.090  1.00  0.00           O
ATOM    848  HG1 THR A  55      47.670  59.600  54.920  1.00  0.00           H
ATOM    849  C   THR A  55      51.320  59.010  53.170  1.00  0.00           C
ATOM    850  O   THR A  55      51.830  60.120  53.150  1.00  0.00           O
ATOM    851  N   GLU A  56      51.840  57.950  52.530  1.00  0.00           N
ATOM    852  H   GLU A  56      51.160  57.220  52.390  1.00  0.00           H
ATOM    853  CA  GLU A  56      52.970  58.030  51.630  1.00  0.00           C
ATOM    854  HA  GLU A  56      53.360  59.040  51.730  1.00  0.00           H
ATOM    855  CB  GLU A  56      53.990  56.990  52.110  1.00  0.00           C
ATOM    856  HB1 GLU A  56      53.500  56.040  51.900  1.00  0.00           H
ATOM    857  HB2 GLU A  56      54.250  57.200  53.150  1.00  0.00           H
ATOM    858  CG  GLU A  56      55.330  57.000  51.380  1.00  0.00           C
ATOM    859  HG1 GLU A  56      55.240  56.620  50.360  1.00  0.00           H
ATOM    860  HG2 GLU A  56      56.030  56.330  51.880  1.00  0.00           H
ATOM    861  CD  GLU A  56      55.990  58.370  51.380  1.00  0.00           C
ATOM    862  OE1 GLU A  56      55.780  59.150  50.430  1.00  0.00           O
ATOM    863  OE2 GLU A  56      56.620  58.700  52.400  1.00  0.00           O
ATOM    864  C   GLU A  56      52.510  57.840  50.190  1.00  0.00           C
ATOM    865  O   GLU A  56      51.650  57.010  49.910  1.00  0.00           O
ATOM    866  N   SER A  57      53.090  58.600  49.270  1.00  0.00           N
ATOM    867  H   SER A  57      53.930  59.070  49.580  1.00  0.00           H
ATOM    868  CA  SER A  57      52.820  58.510  47.840  1.00  0.00           C
ATOM    869  HA  SER A  57      51.960  57.850  47.810  1.00  0.00           H
ATOM    870  CB  SER A  57      52.520  59.850  47.180  1.00  0.00           C
ATOM    871  HB1 SER A  57      51.720  60.450  47.630  1.00  0.00           H
ATOM    872  HB2 SER A  57      52.120  59.620  46.190  1.00  0.00           H
ATOM    873  OG  SER A  57      53.680  60.640  47.090  1.00  0.00           O
ATOM    874  HG  SER A  57      53.590  61.410  46.540  1.00  0.00           H
ATOM    875  C   SER A  57      53.890  57.710  47.110  1.00  0.00           C
ATOM    876  O   SER A  57      55.050  57.550  47.510  1.00  0.00           O
ATOM    877  N   ALA A  58      53.520  57.340  45.890  1.00  0.00           N
ATOM    878  H   ALA A  58      52.560  57.430  45.590  1.00  0.00           H
ATOM    879  CA  ALA A  58      54.430  56.620  45.020  1.00  0.00           C
ATOM    880  HA  ALA A  58      55.440  57.010  45.120  1.00  0.00           H
ATOM    881  CB  ALA A  58      54.370  55.180  45.530  1.00  0.00           C
ATOM    882  HB1 ALA A  58      53.350  54.820  45.400  1.00  0.00           H
ATOM    883  HB2 ALA A  58      54.830  54.530  44.790  1.00  0.00           H
ATOM    884  HB3 ALA A  58      54.680  55.100  46.580  1.00  0.00           H
ATOM    885  C   ALA A  58      53.980  56.710  43.570  1.00  0.00           C
ATOM    886  O   ALA A  58      52.880  57.140  43.240  1.00  0.00           O
ATOM    887  N   VAL A  59      54.830  56.210  42.680  1.00  0.00           N
ATOM    888  H   VAL A  59      55.680  55.800  43.040  1.00  0.00           H
ATOM    889  CA  VAL A  59      54.470  55.990  41.290  1.00  0.00           C
ATOM    890  HA  VAL A  59      53.410  55.730  41.310  1.00  0.00           H
ATOM    891  CB  VAL A  59      54.710  57.240  40.450  1.00  0.00           C
ATOM    892  HB  VAL A  59      55.770  57.410  40.310  1.00  0.00           H
ATOM    893  CG1 VAL A  59      54.060  57.230  39.060  1.00  0.00           C
ATOM    894 1HG1 VAL A  59      53.000  57.510  39.050  1.00  0.00           H
ATOM    895 2HG1 VAL A  59      54.510  57.970  38.400  1.00  0.00           H
ATOM    896 3HG1 VAL A  59      54.150  56.240  38.610  1.00  0.00           H
ATOM    897  CG2 VAL A  59      54.220  58.560  41.030  1.00  0.00           C
ATOM    898 1HG2 VAL A  59      54.370  59.330  40.270  1.00  0.00           H
ATOM    899 2HG2 VAL A  59      53.140  58.550  41.210  1.00  0.00           H
ATOM    900 3HG2 VAL A  59      54.920  58.860  41.810  1.00  0.00           H
ATOM    901  C   VAL A  59      55.290  54.820  40.750  1.00  0.00           C
ATOM    902  O   VAL A  59      56.450  54.710  41.110  1.00  0.00           O
ATOM    903  N   ASN A  60      54.700  53.960  39.910  1.00  0.00           N
ATOM    904  H   ASN A  60      53.710  54.010  39.750  1.00  0.00           H
ATOM    905  CA  ASN A  60      55.330  52.870  39.190  1.00  0.00           C
ATOM    906  HA  ASN A  60      56.290  53.250  38.830  1.00  0.00           H
ATOM    907  CB  ASN A  60      55.700  51.750  40.150  1.00  0.00           C
ATOM    908  HB1 ASN A  60      54.750  51.220  40.170  1.00  0.00           H
ATOM    909  HB2 ASN A  60      55.980  52.140  41.130  1.00  0.00           H
ATOM    910  CG  ASN A  60      56.770  50.730  39.770  1.00  0.00           C
ATOM    911  OD1 ASN A  60      56.440  49.830  39.000  1.00  0.00           O
ATOM    912  ND2 ASN A  60      57.950  50.810  40.390  1.00  0.00           N
ATOM    913 1HD2 ASN A  60      58.220  51.580  40.980  1.00  0.00           H
ATOM    914 2HD2 ASN A  60      58.630  50.070  40.270  1.00  0.00           H
ATOM    915  C   ASN A  60      54.530  52.410  37.980  1.00  0.00           C
ATOM    916  O   ASN A  60      53.430  52.920  37.800  1.00  0.00           O
ATOM    917  N   SER A  61      54.930  51.370  37.250  1.00  0.00           N
ATOM    918  H   SER A  61      55.770  50.860  37.480  1.00  0.00           H
ATOM    919  CA  SER A  61      54.180  51.030  36.060  1.00  0.00           C
ATOM    920  HA  SER A  61      54.170  51.940  35.470  1.00  0.00           H
ATOM    921  CB  SER A  61      54.980  49.960  35.310  1.00  0.00           C
ATOM    922  HB1 SER A  61      54.950  49.030  35.880  1.00  0.00           H
ATOM    923  HB2 SER A  61      56.000  50.320  35.260  1.00  0.00           H
ATOM    924  OG  SER A  61      54.550  49.570  34.030  1.00  0.00           O
ATOM    925  HG  SER A  61      54.010  48.770  34.040  1.00  0.00           H
ATOM    926  C   SER A  61      52.750  50.550  36.280  1.00  0.00           C
ATOM    927  O   SER A  61      51.890  50.750  35.430  1.00  0.00           O
ATOM    928  N   THR A  62      52.600  49.820  37.390  1.00  0.00           N
ATOM    929  H   THR A  62      53.400  49.620  37.980  1.00  0.00           H
ATOM    930  CA  THR A  62      51.330  49.320  37.870  1.00  0.00           C
ATOM    931  HA  THR A  62      50.540  49.900  37.380  1.00  0.00           H
ATOM    932  CB  THR A  62      51.110  47.860  37.510  1.00  0.00           C
ATOM    933  HB  THR A  62      50.760  47.830  36.470  1.00  0.00           H
ATOM    934  CG2 THR A  62      52.390  47.040  37.630  1.00  0.00           C
ATOM    935 1HG2 THR A  62      52.950  47.350  38.510  1.00  0.00           H
ATOM    936 2HG2 THR A  62      52.220  45.960  37.660  1.00  0.00           H
ATOM    937 3HG2 THR A  62      53.090  47.160  36.810  1.00  0.00           H
ATOM    938  OG1 THR A  62      50.140  47.250  38.340  1.00  0.00           O
ATOM    939  HG1 THR A  62      49.290  47.420  37.930  1.00  0.00           H
ATOM    940  C   THR A  62      51.180  49.560  39.370  1.00  0.00           C
ATOM    941  O   THR A  62      52.140  49.510  40.130  1.00  0.00           O
ATOM    942  N   LYS A  63      49.950  49.810  39.810  1.00  0.00           N
ATOM    943  H   LYS A  63      49.180  49.900  39.160  1.00  0.00           H
ATOM    944  CA  LYS A  63      49.630  50.300  41.140  1.00  0.00           C
ATOM    945  HA  LYS A  63      50.110  51.280  41.110  1.00  0.00           H
ATOM    946  CB  LYS A  63      48.130  50.550  41.220  1.00  0.00           C
ATOM    947  HB1 LYS A  63      47.790  50.930  40.260  1.00  0.00           H
ATOM    948  HB2 LYS A  63      47.850  51.410  41.820  1.00  0.00           H
ATOM    949  CG  LYS A  63      47.220  49.390  41.640  1.00  0.00           C
ATOM    950  HG1 LYS A  63      46.230  49.840  41.580  1.00  0.00           H
ATOM    951  HG2 LYS A  63      47.450  49.180  42.680  1.00  0.00           H
ATOM    952  CD  LYS A  63      47.040  48.160  40.760  1.00  0.00           C
ATOM    953  HD1 LYS A  63      48.020  47.820  40.420  1.00  0.00           H
ATOM    954  HD2 LYS A  63      46.410  48.440  39.920  1.00  0.00           H
ATOM    955  CE  LYS A  63      46.390  47.080  41.630  1.00  0.00           C
ATOM    956  HE1 LYS A  63      45.780  47.480  42.440  1.00  0.00           H
ATOM    957  HE2 LYS A  63      47.030  46.480  42.270  1.00  0.00           H
ATOM    958  NZ  LYS A  63      45.470  46.240  40.840  1.00  0.00           N
ATOM    959  HZ1 LYS A  63      44.840  46.780  40.280  1.00  0.00           H
ATOM    960  HZ2 LYS A  63      46.030  45.600  40.280  1.00  0.00           H
ATOM    961  HZ3 LYS A  63      44.870  45.700  41.450  1.00  0.00           H
ATOM    962  C   LYS A  63      50.110  49.430  42.300  1.00  0.00           C
ATOM    963  O   LYS A  63      50.500  49.980  43.330  1.00  0.00           O
ATOM    964  N   ALA A  64      50.280  48.120  42.110  1.00  0.00           N
ATOM    965  H   ALA A  64      50.040  47.770  41.190  1.00  0.00           H
ATOM    966  CA  ALA A  64      50.710  47.270  43.200  1.00  0.00           C
ATOM    967  HA  ALA A  64      50.100  47.540  44.060  1.00  0.00           H
ATOM    968  CB  ALA A  64      50.310  45.850  42.810  1.00  0.00           C
ATOM    969  HB1 ALA A  64      50.680  45.130  43.540  1.00  0.00           H
ATOM    970  HB2 ALA A  64      49.230  45.730  42.790  1.00  0.00           H
ATOM    971  HB3 ALA A  64      50.590  45.730  41.760  1.00  0.00           H
ATOM    972  C   ALA A  64      52.200  47.350  43.480  1.00  0.00           C
ATOM    973  O   ALA A  64      52.660  47.140  44.600  1.00  0.00           O
ATOM    974  N   LEU A  65      52.980  47.720  42.460  1.00  0.00           N
ATOM    975  H   LEU A  65      52.570  47.820  41.540  1.00  0.00           H
ATOM    976  CA  LEU A  65      54.380  48.070  42.610  1.00  0.00           C
ATOM    977  HA  LEU A  65      54.870  47.370  43.290  1.00  0.00           H
ATOM    978  CB  LEU A  65      55.000  47.860  41.240  1.00  0.00           C
ATOM    979  HB1 LEU A  65      56.020  48.240  41.320  1.00  0.00           H
ATOM    980  HB2 LEU A  65      54.570  48.600  40.560  1.00  0.00           H
ATOM    981  CG  LEU A  65      55.140  46.480  40.620  1.00  0.00           C
ATOM    982  HG  LEU A  65      54.140  46.090  40.430  1.00  0.00           H
ATOM    983  CD1 LEU A  65      55.890  46.440  39.280  1.00  0.00           C
ATOM    984 1HD1 LEU A  65      55.520  47.120  38.510  1.00  0.00           H
ATOM    985 2HD1 LEU A  65      56.950  46.680  39.410  1.00  0.00           H
ATOM    986 3HD1 LEU A  65      55.850  45.460  38.820  1.00  0.00           H
ATOM    987  CD2 LEU A  65      55.840  45.540  41.600  1.00  0.00           C
ATOM    988 1HD2 LEU A  65      56.910  45.750  41.670  1.00  0.00           H
ATOM    989 2HD2 LEU A  65      55.320  45.420  42.550  1.00  0.00           H
ATOM    990 3HD2 LEU A  65      55.750  44.580  41.080  1.00  0.00           H
ATOM    991  C   LEU A  65      54.640  49.460  43.170  1.00  0.00           C
ATOM    992  O   LEU A  65      55.650  49.760  43.790  1.00  0.00           O
ATOM    993  N   ALA A  66      53.640  50.330  43.000  1.00  0.00           N
ATOM    994  H   ALA A  66      52.780  50.120  42.520  1.00  0.00           H
ATOM    995  CA  ALA A  66      53.650  51.650  43.590  1.00  0.00           C
ATOM    996  HA  ALA A  66      54.590  52.190  43.490  1.00  0.00           H
ATOM    997  CB  ALA A  66      52.740  52.560  42.770  1.00  0.00           C
ATOM    998  HB1 ALA A  66      51.700  52.260  42.880  1.00  0.00           H
ATOM    999  HB2 ALA A  66      52.770  53.580  43.140  1.00  0.00           H
ATOM   1000  HB3 ALA A  66      53.070  52.520  41.730  1.00  0.00           H
ATOM   1001  C   ALA A  66      53.250  51.560  45.060  1.00  0.00           C
ATOM   1002  O   ALA A  66      53.790  52.210  45.950  1.00  0.00           O
ATOM   1003  N   LYS A  67      52.310  50.640  45.270  1.00  0.00           N
ATOM   1004  H   LYS A  67      51.660  50.340  44.550  1.00  0.00           H
ATOM   1005  CA  LYS A  67      51.920  50.330  46.630  1.00  0.00           C
ATOM   1006  HA  LYS A  67      51.550  51.220  47.140  1.00  0.00           H
ATOM   1007  CB  LYS A  67      50.690  49.460  46.430  1.00  0.00           C
ATOM   1008  HB1 LYS A  67      51.090  48.510  46.080  1.00  0.00           H
ATOM   1009  HB2 LYS A  67      50.080  49.900  45.640  1.00  0.00           H
ATOM   1010  CG  LYS A  67      49.790  49.110  47.610  1.00  0.00           C
ATOM   1011  HG1 LYS A  67      49.270  50.030  47.880  1.00  0.00           H
ATOM   1012  HG2 LYS A  67      50.340  48.740  48.480  1.00  0.00           H
ATOM   1013  CD  LYS A  67      48.730  48.100  47.190  1.00  0.00           C
ATOM   1014  HD1 LYS A  67      49.070  47.070  47.100  1.00  0.00           H
ATOM   1015  HD2 LYS A  67      48.350  48.410  46.210  1.00  0.00           H
ATOM   1016  CE  LYS A  67      47.530  48.140  48.130  1.00  0.00           C
ATOM   1017  HE1 LYS A  67      47.190  49.170  48.210  1.00  0.00           H
ATOM   1018  HE2 LYS A  67      47.920  47.850  49.110  1.00  0.00           H
ATOM   1019  NZ  LYS A  67      46.410  47.330  47.640  1.00  0.00           N
ATOM   1020  HZ1 LYS A  67      45.520  47.710  47.940  1.00  0.00           H
ATOM   1021  HZ2 LYS A  67      46.320  47.200  46.640  1.00  0.00           H
ATOM   1022  HZ3 LYS A  67      46.330  46.470  48.170  1.00  0.00           H
ATOM   1023  C   LYS A  67      53.020  49.770  47.520  1.00  0.00           C
ATOM   1024  O   LYS A  67      53.340  50.210  48.620  1.00  0.00           O
ATOM   1025  N   GLN A  68      53.720  48.790  46.940  1.00  0.00           N
ATOM   1026  H   GLN A  68      53.360  48.440  46.060  1.00  0.00           H
ATOM   1027  CA  GLN A  68      55.060  48.370  47.320  1.00  0.00           C
ATOM   1028  HA  GLN A  68      55.100  47.840  48.270  1.00  0.00           H
ATOM   1029  CB  GLN A  68      55.560  47.410  46.240  1.00  0.00           C
ATOM   1030  HB1 GLN A  68      55.880  48.020  45.400  1.00  0.00           H
ATOM   1031  HB2 GLN A  68      54.750  46.760  45.910  1.00  0.00           H
ATOM   1032  CG  GLN A  68      56.720  46.520  46.690  1.00  0.00           C
ATOM   1033  HG1 GLN A  68      56.540  46.120  47.680  1.00  0.00           H
ATOM   1034  HG2 GLN A  68      57.580  47.180  46.720  1.00  0.00           H
ATOM   1035  CD  GLN A  68      56.990  45.350  45.750  1.00  0.00           C
ATOM   1036  OE1 GLN A  68      56.440  44.260  45.930  1.00  0.00           O
ATOM   1037  NE2 GLN A  68      57.790  45.540  44.700  1.00  0.00           N
ATOM   1038 1HE2 GLN A  68      58.120  46.490  44.550  1.00  0.00           H
ATOM   1039 2HE2 GLN A  68      58.020  44.690  44.210  1.00  0.00           H
ATOM   1040  C   GLN A  68      56.030  49.530  47.490  1.00  0.00           C
ATOM   1041  O   GLN A  68      56.610  49.630  48.560  1.00  0.00           O
ATOM   1042  N   ASP A  69      56.230  50.430  46.520  1.00  0.00           N
ATOM   1043  H   ASP A  69      55.800  50.260  45.630  1.00  0.00           H
ATOM   1044  CA  ASP A  69      57.130  51.560  46.620  1.00  0.00           C
ATOM   1045  HA  ASP A  69      58.060  51.060  46.910  1.00  0.00           H
ATOM   1046  CB  ASP A  69      57.520  52.160  45.270  1.00  0.00           C
ATOM   1047  HB1 ASP A  69      56.680  52.750  44.910  1.00  0.00           H
ATOM   1048  HB2 ASP A  69      57.810  51.380  44.570  1.00  0.00           H
ATOM   1049  CG  ASP A  69      58.700  53.120  45.320  1.00  0.00           C
ATOM   1050  OD1 ASP A  69      59.840  52.620  45.160  1.00  0.00           O
ATOM   1051  OD2 ASP A  69      58.560  54.360  45.410  1.00  0.00           O
ATOM   1052  C   ASP A  69      56.770  52.580  47.690  1.00  0.00           C
ATOM   1053  O   ASP A  69      57.660  53.280  48.170  1.00  0.00           O
ATOM   1054  N   ALA A  70      55.520  52.660  48.170  1.00  0.00           N
ATOM   1055  H   ALA A  70      54.790  52.190  47.660  1.00  0.00           H
ATOM   1056  CA  ALA A  70      55.190  53.380  49.390  1.00  0.00           C
ATOM   1057  HA  ALA A  70      55.790  54.290  49.440  1.00  0.00           H
ATOM   1058  CB  ALA A  70      53.740  53.800  49.210  1.00  0.00           C
ATOM   1059  HB1 ALA A  70      53.800  54.750  48.690  1.00  0.00           H
ATOM   1060  HB2 ALA A  70      53.120  53.110  48.640  1.00  0.00           H
ATOM   1061  HB3 ALA A  70      53.340  54.000  50.210  1.00  0.00           H
ATOM   1062  C   ALA A  70      55.480  52.550  50.630  1.00  0.00           C
ATOM   1063  O   ALA A  70      56.020  53.090  51.590  1.00  0.00           O
ATOM   1064  N   ALA A  71      55.190  51.250  50.690  1.00  0.00           N
ATOM   1065  H   ALA A  71      54.740  50.820  49.890  1.00  0.00           H
ATOM   1066  CA  ALA A  71      55.470  50.390  51.820  1.00  0.00           C
ATOM   1067  HA  ALA A  71      54.960  50.690  52.740  1.00  0.00           H
ATOM   1068  CB  ALA A  71      55.010  48.980  51.470  1.00  0.00           C
ATOM   1069  HB1 ALA A  71      55.060  48.330  52.350  1.00  0.00           H
ATOM   1070  HB2 ALA A  71      53.970  48.990  51.130  1.00  0.00           H
ATOM   1071  HB3 ALA A  71      55.750  48.610  50.760  1.00  0.00           H
ATOM   1072  C   ALA A  71      56.950  50.420  52.170  1.00  0.00           C
ATOM   1073  O   ALA A  71      57.310  50.340  53.340  1.00  0.00           O
ATOM   1074  N   GLN A  72      57.810  50.570  51.150  1.00  0.00           N
ATOM   1075  H   GLN A  72      57.430  50.670  50.220  1.00  0.00           H
ATOM   1076  CA  GLN A  72      59.240  50.750  51.280  1.00  0.00           C
ATOM   1077  HA  GLN A  72      59.430  50.000  52.050  1.00  0.00           H
ATOM   1078  CB  GLN A  72      59.920  50.440  49.950  1.00  0.00           C
ATOM   1079  HB1 GLN A  72      60.980  50.620  50.120  1.00  0.00           H
ATOM   1080  HB2 GLN A  72      59.660  51.150  49.170  1.00  0.00           H
ATOM   1081  CG  GLN A  72      59.750  49.030  49.390  1.00  0.00           C
ATOM   1082  HG1 GLN A  72      60.080  49.120  48.360  1.00  0.00           H
ATOM   1083  HG2 GLN A  72      58.690  48.750  49.420  1.00  0.00           H
ATOM   1084  CD  GLN A  72      60.420  47.900  50.160  1.00  0.00           C
ATOM   1085  OE1 GLN A  72      61.630  47.870  50.370  1.00  0.00           O
ATOM   1086  NE2 GLN A  72      59.650  47.000  50.770  1.00  0.00           N
ATOM   1087 1HE2 GLN A  72      58.700  46.750  50.500  1.00  0.00           H
ATOM   1088 2HE2 GLN A  72      60.090  46.340  51.400  1.00  0.00           H
ATOM   1089  C   GLN A  72      59.660  52.060  51.920  1.00  0.00           C
ATOM   1090  O   GLN A  72      60.810  52.160  52.340  1.00  0.00           O
ATOM   1091  N   ARG A  73      58.840  53.120  51.890  1.00  0.00           N
ATOM   1092  H   ARG A  73      57.860  53.080  51.650  1.00  0.00           H
ATOM   1093  CA  ARG A  73      59.290  54.410  52.360  1.00  0.00           C
ATOM   1094  HA  ARG A  73      60.330  54.250  52.640  1.00  0.00           H
ATOM   1095  CB  ARG A  73      59.310  55.480  51.270  1.00  0.00           C
ATOM   1096  HB1 ARG A  73      59.410  56.470  51.710  1.00  0.00           H
ATOM   1097  HB2 ARG A  73      58.370  55.520  50.730  1.00  0.00           H
ATOM   1098  CG  ARG A  73      60.480  55.350  50.300  1.00  0.00           C
ATOM   1099  HG1 ARG A  73      60.470  54.320  49.940  1.00  0.00           H
ATOM   1100  HG2 ARG A  73      61.420  55.520  50.840  1.00  0.00           H
ATOM   1101  CD  ARG A  73      60.370  56.410  49.210  1.00  0.00           C
ATOM   1102  HD1 ARG A  73      61.300  56.410  48.630  1.00  0.00           H
ATOM   1103  HD2 ARG A  73      60.210  57.350  49.730  1.00  0.00           H
ATOM   1104  NE  ARG A  73      59.330  55.970  48.280  1.00  0.00           N
ATOM   1105  HE  ARG A  73      59.630  55.210  47.680  1.00  0.00           H
ATOM   1106  CZ  ARG A  73      58.140  56.540  48.040  1.00  0.00           C
ATOM   1107  NH1 ARG A  73      57.310  56.120  47.070  1.00  0.00           N
ATOM   1108 1HH1 ARG A  73      57.550  55.310  46.520  1.00  0.00           H
ATOM   1109 2HH1 ARG A  73      56.430  56.610  47.040  1.00  0.00           H
ATOM   1110  NH2 ARG A  73      57.750  57.660  48.650  1.00  0.00           N
ATOM   1111 1HH2 ARG A  73      58.390  58.020  49.350  1.00  0.00           H
ATOM   1112 2HH2 ARG A  73      56.790  57.980  48.640  1.00  0.00           H
ATOM   1113  C   ARG A  73      58.730  54.910  53.690  1.00  0.00           C
ATOM   1114  O   ARG A  73      59.160  55.930  54.230  1.00  0.00           O
ATOM   1115  N   ILE A  74      57.640  54.250  54.080  1.00  0.00           N
ATOM   1116  H   ILE A  74      57.420  53.320  53.740  1.00  0.00           H
ATOM   1117  CA  ILE A  74      56.630  54.660  55.040  1.00  0.00           C
ATOM   1118  HA  ILE A  74      56.630  55.750  55.130  1.00  0.00           H
ATOM   1119  CB  ILE A  74      55.230  54.260  54.580  1.00  0.00           C
ATOM   1120  HB  ILE A  74      55.110  54.470  53.520  1.00  0.00           H
ATOM   1121  CG2 ILE A  74      55.010  52.770  54.860  1.00  0.00           C
ATOM   1122 1HG2 ILE A  74      55.820  52.270  54.340  1.00  0.00           H
ATOM   1123 2HG2 ILE A  74      54.980  52.410  55.890  1.00  0.00           H
ATOM   1124 3HG2 ILE A  74      54.160  52.370  54.320  1.00  0.00           H
ATOM   1125  CG1 ILE A  74      54.160  55.080  55.300  1.00  0.00           C
ATOM   1126 1HG1 ILE A  74      54.400  56.130  55.160  1.00  0.00           H
ATOM   1127 2HG1 ILE A  74      54.110  54.860  56.370  1.00  0.00           H
ATOM   1128  CD  ILE A  74      52.710  54.810  54.900  1.00  0.00           C
ATOM   1129  HD1 ILE A  74      52.610  53.750  54.680  1.00  0.00           H
ATOM   1130  HD2 ILE A  74      52.090  55.130  55.730  1.00  0.00           H
ATOM   1131  HD3 ILE A  74      52.550  55.400  54.000  1.00  0.00           H
ATOM   1132  C   ILE A  74      56.930  54.250  56.470  1.00  0.00           C
ATOM   1133  OC1 ILE A  74      57.370  53.120  56.790  1.00  0.00           O
ATOM   1134  OC2 ILE A  74      56.800  55.190  57.280  1.00  0.00           O
ATOM   1135  O5'   G B   1      33.660  35.040  16.120  1.00  0.00           O
ATOM   1136  H5T   G B   1      33.190  35.770  16.520  1.00  0.00           H
ATOM   1137  C5'   G B   1      35.030  34.960  16.430  1.00  0.00           C
ATOM   1138 1H5'   G B   1      35.220  34.620  17.460  1.00  0.00           H
ATOM   1139 2H5'   G B   1      35.430  35.970  16.390  1.00  0.00           H
ATOM   1140  C4'   G B   1      35.820  34.120  15.440  1.00  0.00           C
ATOM   1141  H4'   G B   1      35.400  33.110  15.430  1.00  0.00           H
ATOM   1142  O4'   G B   1      35.790  34.550  14.090  1.00  0.00           O
ATOM   1143  C1'   G B   1      37.090  34.510  13.560  1.00  0.00           C
ATOM   1144  H1'   G B   1      37.140  34.080  12.560  1.00  0.00           H
ATOM   1145  N9    G B   1      37.710  35.830  13.390  1.00  0.00           N
ATOM   1146  C8    G B   1      37.160  37.000  13.870  1.00  0.00           C
ATOM   1147  H8    G B   1      36.210  36.990  14.380  1.00  0.00           H
ATOM   1148  N7    G B   1      37.820  38.070  13.520  1.00  0.00           N
ATOM   1149  C5    G B   1      39.010  37.520  13.050  1.00  0.00           C
ATOM   1150  C6    G B   1      40.210  38.200  12.710  1.00  0.00           C
ATOM   1151  O6    G B   1      40.420  39.400  12.630  1.00  0.00           O
ATOM   1152  N1    G B   1      41.200  37.320  12.280  1.00  0.00           N
ATOM   1153  H1    G B   1      42.060  37.650  11.860  1.00  0.00           H
ATOM   1154  C2    G B   1      41.050  35.960  12.150  1.00  0.00           C
ATOM   1155  N2    G B   1      42.120  35.310  11.670  1.00  0.00           N
ATOM   1156  H21   G B   1      42.930  35.890  11.560  1.00  0.00           H
ATOM   1157  H22   G B   1      42.070  34.300  11.600  1.00  0.00           H
ATOM   1158  N3    G B   1      39.910  35.330  12.460  1.00  0.00           N
ATOM   1159  C4    G B   1      38.910  36.180  12.810  1.00  0.00           C
ATOM   1160  C3'   G B   1      37.260  33.910  15.880  1.00  0.00           C
ATOM   1161  H3'   G B   1      37.610  34.870  16.260  1.00  0.00           H
ATOM   1162  C2'   G B   1      37.930  33.670  14.530  1.00  0.00           C
ATOM   1163 1H2'   G B   1      38.970  33.960  14.400  1.00  0.00           H
ATOM   1164  O2'   G B   1      37.790  32.320  14.140  1.00  0.00           O
ATOM   1165 2HO'   G B   1      38.280  31.740  14.730  1.00  0.00           H
ATOM   1166  O3'   G B   1      37.450  32.930  16.880  1.00  0.00           O
ATOM   1167  P     G B   2      38.560  32.920  18.050  1.00  0.00           P
ATOM   1168  O1P   G B   2      38.370  31.730  18.900  1.00  0.00           O
ATOM   1169  O2P   G B   2      38.600  34.230  18.740  1.00  0.00           O
ATOM   1170  O5'   G B   2      39.990  32.710  17.350  1.00  0.00           O
ATOM   1171  C5'   G B   2      40.280  31.510  16.670  1.00  0.00           C
ATOM   1172 1H5'   G B   2      39.510  31.280  15.940  1.00  0.00           H
ATOM   1173 2H5'   G B   2      40.270  30.730  17.430  1.00  0.00           H
ATOM   1174  C4'   G B   2      41.610  31.670  15.940  1.00  0.00           C
ATOM   1175  H4'   G B   2      41.930  30.770  15.410  1.00  0.00           H
ATOM   1176  O4'   G B   2      41.550  32.650  14.930  1.00  0.00           O
ATOM   1177  C1'   G B   2      42.760  33.360  14.790  1.00  0.00           C
ATOM   1178  H1'   G B   2      43.230  33.250  13.810  1.00  0.00           H
ATOM   1179  N9    G B   2      42.520  34.780  15.130  1.00  0.00           N
ATOM   1180  C8    G B   2      41.410  35.410  15.640  1.00  0.00           C
ATOM   1181  H8    G B   2      40.460  34.950  15.870  1.00  0.00           H
ATOM   1182  N7    G B   2      41.600  36.690  15.770  1.00  0.00           N
ATOM   1183  C5    G B   2      42.850  36.940  15.220  1.00  0.00           C
ATOM   1184  C6    G B   2      43.590  38.150  15.160  1.00  0.00           C
ATOM   1185  O6    G B   2      43.260  39.290  15.500  1.00  0.00           O
ATOM   1186  N1    G B   2      44.800  37.950  14.510  1.00  0.00           N
ATOM   1187  H1    G B   2      45.300  38.810  14.320  1.00  0.00           H
ATOM   1188  C2    G B   2      45.270  36.740  14.060  1.00  0.00           C
ATOM   1189  N2    G B   2      46.530  36.680  13.610  1.00  0.00           N
ATOM   1190  H21   G B   2      47.000  37.580  13.620  1.00  0.00           H
ATOM   1191  H22   G B   2      47.110  35.860  13.490  1.00  0.00           H
ATOM   1192  N3    G B   2      44.630  35.570  14.250  1.00  0.00           N
ATOM   1193  C4    G B   2      43.410  35.760  14.800  1.00  0.00           C
ATOM   1194  C3'   G B   2      42.730  32.160  16.850  1.00  0.00           C
ATOM   1195  H3'   G B   2      42.330  32.950  17.490  1.00  0.00           H
ATOM   1196  C2'   G B   2      43.690  32.680  15.790  1.00  0.00           C
ATOM   1197 1H2'   G B   2      44.370  33.400  16.260  1.00  0.00           H
ATOM   1198  O2'   G B   2      44.330  31.550  15.230  1.00  0.00           O
ATOM   1199 2HO'   G B   2      44.430  30.930  15.950  1.00  0.00           H
ATOM   1200  O3'   G B   2      43.360  31.170  17.630  1.00  0.00           O
ATOM   1201  P     U B   3      44.060  31.480  19.040  1.00  0.00           P
ATOM   1202  O1P   U B   3      44.860  30.280  19.400  1.00  0.00           O
ATOM   1203  O2P   U B   3      43.150  32.100  20.030  1.00  0.00           O
ATOM   1204  O5'   U B   3      45.190  32.590  18.730  1.00  0.00           O
ATOM   1205  C5'   U B   3      46.340  32.360  17.960  1.00  0.00           C
ATOM   1206 1H5'   U B   3      46.010  31.910  17.020  1.00  0.00           H
ATOM   1207 2H5'   U B   3      47.030  31.620  18.370  1.00  0.00           H
ATOM   1208  C4'   U B   3      47.120  33.630  17.630  1.00  0.00           C
ATOM   1209  H4'   U B   3      48.080  33.340  17.210  1.00  0.00           H
ATOM   1210  O4'   U B   3      46.340  34.600  16.960  1.00  0.00           O
ATOM   1211  C1'   U B   3      46.750  35.930  17.220  1.00  0.00           C
ATOM   1212  H1'   U B   3      47.190  36.450  16.360  1.00  0.00           H
ATOM   1213  N1    U B   3      45.680  36.780  17.770  1.00  0.00           N
ATOM   1214  C6    U B   3      44.570  36.290  18.380  1.00  0.00           C
ATOM   1215  H6    U B   3      44.340  35.230  18.420  1.00  0.00           H
ATOM   1216  C5    U B   3      43.710  37.190  18.900  1.00  0.00           C
ATOM   1217  H5    U B   3      42.790  36.830  19.340  1.00  0.00           H
ATOM   1218  C4    U B   3      43.900  38.620  18.860  1.00  0.00           C
ATOM   1219  O4    U B   3      43.230  39.400  19.530  1.00  0.00           O
ATOM   1220  N3    U B   3      44.940  39.020  18.040  1.00  0.00           N
ATOM   1221  H3    U B   3      45.290  39.960  17.960  1.00  0.00           H
ATOM   1222  C2    U B   3      45.910  38.130  17.600  1.00  0.00           C
ATOM   1223  O2    U B   3      46.950  38.610  17.130  1.00  0.00           O
ATOM   1224  C3'   U B   3      47.500  34.480  18.840  1.00  0.00           C
ATOM   1225  H3'   U B   3      46.620  34.620  19.460  1.00  0.00           H
ATOM   1226  C2'   U B   3      47.870  35.840  18.250  1.00  0.00           C
ATOM   1227 1H2'   U B   3      47.840  36.680  18.950  1.00  0.00           H
ATOM   1228  O2'   U B   3      49.080  35.910  17.530  1.00  0.00           O
ATOM   1229 2HO'   U B   3      49.650  35.210  17.870  1.00  0.00           H
ATOM   1230  O3'   U B   3      48.630  34.020  19.540  1.00  0.00           O
ATOM   1231  P     A B   4      49.080  34.520  21.010  1.00  0.00           P
ATOM   1232  O1P   A B   4      50.170  33.650  21.510  1.00  0.00           O
ATOM   1233  O2P   A B   4      47.860  34.440  21.850  1.00  0.00           O
ATOM   1234  O5'   A B   4      49.580  36.050  21.010  1.00  0.00           O
ATOM   1235  C5'   A B   4      50.850  36.470  20.590  1.00  0.00           C
ATOM   1236 1H5'   A B   4      50.970  36.150  19.550  1.00  0.00           H
ATOM   1237 2H5'   A B   4      51.620  35.910  21.130  1.00  0.00           H
ATOM   1238  C4'   A B   4      51.050  37.980  20.630  1.00  0.00           C
ATOM   1239  H4'   A B   4      52.000  38.250  20.170  1.00  0.00           H
ATOM   1240  O4'   A B   4      50.040  38.700  19.970  1.00  0.00           O
ATOM   1241  C1'   A B   4      49.890  39.920  20.670  1.00  0.00           C
ATOM   1242  H1'   A B   4      50.190  40.720  19.990  1.00  0.00           H
ATOM   1243  N9    A B   4      48.450  39.990  20.950  1.00  0.00           N
ATOM   1244  C8    A B   4      47.520  39.010  21.210  1.00  0.00           C
ATOM   1245  H8    A B   4      47.800  37.980  21.370  1.00  0.00           H
ATOM   1246  N7    A B   4      46.320  39.460  21.470  1.00  0.00           N
ATOM   1247  C5    A B   4      46.470  40.830  21.300  1.00  0.00           C
ATOM   1248  C6    A B   4      45.550  41.890  21.360  1.00  0.00           C
ATOM   1249  N6    A B   4      44.230  41.800  21.560  1.00  0.00           N
ATOM   1250  H61   A B   4      43.780  40.890  21.580  1.00  0.00           H
ATOM   1251  H62   A B   4      43.670  42.620  21.410  1.00  0.00           H
ATOM   1252  N1    A B   4      45.980  43.130  21.080  1.00  0.00           N
ATOM   1253  C2    A B   4      47.240  43.330  20.730  1.00  0.00           C
ATOM   1254  H2    A B   4      47.530  44.350  20.520  1.00  0.00           H
ATOM   1255  N3    A B   4      48.190  42.410  20.640  1.00  0.00           N
ATOM   1256  C4    A B   4      47.760  41.180  21.000  1.00  0.00           C
ATOM   1257  C3'   A B   4      51.210  38.470  22.070  1.00  0.00           C
ATOM   1258  H3'   A B   4      50.490  38.000  22.740  1.00  0.00           H
ATOM   1259  C2'   A B   4      50.860  39.940  21.850  1.00  0.00           C
ATOM   1260 1H2'   A B   4      50.330  40.390  22.680  1.00  0.00           H
ATOM   1261  O2'   A B   4      51.910  40.770  21.380  1.00  0.00           O
ATOM   1262 2HO'   A B   4      51.550  41.660  21.320  1.00  0.00           H
ATOM   1263  O3'   A B   4      52.510  38.250  22.550  1.00  0.00           O
ATOM   1264  P     A B   5      52.960  38.410  24.090  1.00  0.00           P
ATOM   1265  O1P   A B   5      54.400  38.120  24.260  1.00  0.00           O
ATOM   1266  O2P   A B   5      52.060  37.610  24.940  1.00  0.00           O
ATOM   1267  O5'   A B   5      52.690  39.960  24.420  1.00  0.00           O
ATOM   1268  C5'   A B   5      53.600  40.980  24.080  1.00  0.00           C
ATOM   1269 1H5'   A B   5      53.920  40.970  23.040  1.00  0.00           H
ATOM   1270 2H5'   A B   5      54.550  40.790  24.580  1.00  0.00           H
ATOM   1271  C4'   A B   5      53.050  42.350  24.460  1.00  0.00           C
ATOM   1272  H4'   A B   5      53.840  43.100  24.370  1.00  0.00           H
ATOM   1273  O4'   A B   5      51.960  42.650  23.610  1.00  0.00           O
ATOM   1274  C1'   A B   5      51.030  43.360  24.390  1.00  0.00           C
ATOM   1275  H1'   A B   5      50.820  44.350  23.980  1.00  0.00           H
ATOM   1276  N9    A B   5      49.710  42.740  24.620  1.00  0.00           N
ATOM   1277  C8    A B   5      49.360  41.500  25.080  1.00  0.00           C
ATOM   1278  H8    A B   5      50.120  40.730  25.140  1.00  0.00           H
ATOM   1279  N7    A B   5      48.080  41.250  25.090  1.00  0.00           N
ATOM   1280  C5    A B   5      47.580  42.490  24.710  1.00  0.00           C
ATOM   1281  C6    A B   5      46.270  43.000  24.690  1.00  0.00           C
ATOM   1282  N6    A B   5      45.150  42.310  24.960  1.00  0.00           N
ATOM   1283  H61   A B   5      45.250  41.420  25.440  1.00  0.00           H
ATOM   1284  H62   A B   5      44.280  42.830  24.960  1.00  0.00           H
ATOM   1285  N1    A B   5      46.000  44.270  24.370  1.00  0.00           N
ATOM   1286  C2    A B   5      47.020  45.070  24.110  1.00  0.00           C
ATOM   1287  H2    A B   5      46.870  46.130  23.960  1.00  0.00           H
ATOM   1288  N3    A B   5      48.300  44.720  24.120  1.00  0.00           N
ATOM   1289  C4    A B   5      48.530  43.400  24.360  1.00  0.00           C
ATOM   1290  C3'   A B   5      52.580  42.480  25.910  1.00  0.00           C
ATOM   1291  H3'   A B   5      51.990  41.590  26.140  1.00  0.00           H
ATOM   1292  C2'   A B   5      51.610  43.650  25.770  1.00  0.00           C
ATOM   1293 1H2'   A B   5      50.810  43.590  26.500  1.00  0.00           H
ATOM   1294  O2'   A B   5      52.110  44.970  25.830  1.00  0.00           O
ATOM   1295 2HO'   A B   5      52.320  45.130  26.750  1.00  0.00           H
ATOM   1296  O3'   A B   5      53.600  42.750  26.840  1.00  0.00           O
ATOM   1297  P     G B   6      53.370  42.800  28.430  1.00  0.00           P
ATOM   1298  O1P   G B   6      54.690  42.760  29.100  1.00  0.00           O
ATOM   1299  O2P   G B   6      52.320  41.870  28.910  1.00  0.00           O
ATOM   1300  O5'   G B   6      52.780  44.270  28.740  1.00  0.00           O
ATOM   1301  C5'   G B   6      53.560  45.450  28.750  1.00  0.00           C
ATOM   1302 1H5'   G B   6      54.030  45.690  27.800  1.00  0.00           H
ATOM   1303 2H5'   G B   6      54.310  45.470  29.540  1.00  0.00           H
ATOM   1304  C4'   G B   6      52.570  46.600  28.920  1.00  0.00           C
ATOM   1305  H4'   G B   6      53.230  47.460  28.810  1.00  0.00           H
ATOM   1306  O4'   G B   6      51.680  46.780  27.850  1.00  0.00           O
ATOM   1307  C1'   G B   6      50.520  47.430  28.320  1.00  0.00           C
ATOM   1308  H1'   G B   6      50.480  48.440  27.900  1.00  0.00           H
ATOM   1309  N9    G B   6      49.320  46.630  28.020  1.00  0.00           N
ATOM   1310  C8    G B   6      49.280  45.260  27.940  1.00  0.00           C
ATOM   1311  H8    G B   6      50.080  44.580  28.190  1.00  0.00           H
ATOM   1312  N7    G B   6      48.080  44.790  27.740  1.00  0.00           N
ATOM   1313  C5    G B   6      47.310  45.940  27.590  1.00  0.00           C
ATOM   1314  C6    G B   6      45.900  46.020  27.400  1.00  0.00           C
ATOM   1315  O6    G B   6      45.070  45.210  27.020  1.00  0.00           O
ATOM   1316  N1    G B   6      45.450  47.330  27.440  1.00  0.00           N
ATOM   1317  H1    G B   6      44.440  47.430  27.370  1.00  0.00           H
ATOM   1318  C2    G B   6      46.270  48.420  27.620  1.00  0.00           C
ATOM   1319  N2    G B   6      45.680  49.620  27.610  1.00  0.00           N
ATOM   1320  H21   G B   6      44.690  49.750  27.460  1.00  0.00           H
ATOM   1321  H22   G B   6      46.180  50.410  28.000  1.00  0.00           H
ATOM   1322  N3    G B   6      47.590  48.360  27.850  1.00  0.00           N
ATOM   1323  C4    G B   6      48.040  47.080  27.820  1.00  0.00           C
ATOM   1324  C3'   G B   6      51.720  46.590  30.190  1.00  0.00           C
ATOM   1325  H3'   G B   6      51.260  45.620  30.390  1.00  0.00           H
ATOM   1326  C2'   G B   6      50.610  47.580  29.840  1.00  0.00           C
ATOM   1327 1H2'   G B   6      49.710  47.350  30.400  1.00  0.00           H
ATOM   1328  O2'   G B   6      50.950  48.910  30.170  1.00  0.00           O
ATOM   1329 2HO'   G B   6      50.280  49.190  30.790  1.00  0.00           H
ATOM   1330  O3'   G B   6      52.420  47.050  31.320  1.00  0.00           O
ATOM   1331  P     G B   7      52.060  46.700  32.850  1.00  0.00           P
ATOM   1332  O1P   G B   7      53.060  47.390  33.700  1.00  0.00           O
ATOM   1333  O2P   G B   7      51.900  45.240  32.970  1.00  0.00           O
ATOM   1334  O5'   G B   7      50.650  47.470  33.030  1.00  0.00           O
ATOM   1335  C5'   G B   7      50.740  48.830  33.390  1.00  0.00           C
ATOM   1336 1H5'   G B   7      51.410  49.340  32.700  1.00  0.00           H
ATOM   1337 2H5'   G B   7      51.180  48.850  34.380  1.00  0.00           H
ATOM   1338  C4'   G B   7      49.380  49.520  33.330  1.00  0.00           C
ATOM   1339  H4'   G B   7      49.560  50.550  33.660  1.00  0.00           H
ATOM   1340  O4'   G B   7      48.860  49.460  32.020  1.00  0.00           O
ATOM   1341  C1'   G B   7      47.450  49.380  32.050  1.00  0.00           C
ATOM   1342  H1'   G B   7      47.010  50.120  31.390  1.00  0.00           H
ATOM   1343  N9    G B   7      46.870  48.090  31.620  1.00  0.00           N
ATOM   1344  C8    G B   7      47.380  46.820  31.620  1.00  0.00           C
ATOM   1345  H8    G B   7      48.350  46.580  32.050  1.00  0.00           H
ATOM   1346  N7    G B   7      46.620  45.920  31.060  1.00  0.00           N
ATOM   1347  C5    G B   7      45.450  46.610  30.750  1.00  0.00           C
ATOM   1348  C6    G B   7      44.190  46.180  30.260  1.00  0.00           C
ATOM   1349  O6    G B   7      43.750  45.070  29.980  1.00  0.00           O
ATOM   1350  N1    G B   7      43.200  47.150  30.280  1.00  0.00           N
ATOM   1351  H1    G B   7      42.240  46.920  30.080  1.00  0.00           H
ATOM   1352  C2    G B   7      43.420  48.410  30.800  1.00  0.00           C
ATOM   1353  N2    G B   7      42.350  49.180  31.000  1.00  0.00           N
ATOM   1354  H21   G B   7      41.410  48.900  30.760  1.00  0.00           H
ATOM   1355  H22   G B   7      42.470  50.020  31.560  1.00  0.00           H
ATOM   1356  N3    G B   7      44.620  48.860  31.200  1.00  0.00           N
ATOM   1357  C4    G B   7      45.590  47.910  31.160  1.00  0.00           C
ATOM   1358  C3'   G B   7      48.270  49.100  34.280  1.00  0.00           C
ATOM   1359  H3'   G B   7      48.320  48.020  34.380  1.00  0.00           H
ATOM   1360  C2'   G B   7      47.040  49.570  33.510  1.00  0.00           C
ATOM   1361 1H2'   G B   7      46.120  49.050  33.780  1.00  0.00           H
ATOM   1362  O2'   G B   7      46.840  50.940  33.780  1.00  0.00           O
ATOM   1363 2HO'   G B   7      47.110  51.050  34.690  1.00  0.00           H
ATOM   1364  O3'   G B   7      48.320  49.670  35.570  1.00  0.00           O
ATOM   1365  P     U B   8      47.500  48.990  36.770  1.00  0.00           P
ATOM   1366  O1P   U B   8      47.770  49.790  37.990  1.00  0.00           O
ATOM   1367  O2P   U B   8      47.800  47.540  36.830  1.00  0.00           O
ATOM   1368  O5'   U B   8      45.930  49.070  36.420  1.00  0.00           O
ATOM   1369  C5'   U B   8      45.060  50.160  36.620  1.00  0.00           C
ATOM   1370 1H5'   U B   8      45.330  51.060  36.060  1.00  0.00           H
ATOM   1371 2H5'   U B   8      45.030  50.440  37.670  1.00  0.00           H
ATOM   1372  C4'   U B   8      43.670  49.740  36.170  1.00  0.00           C
ATOM   1373  H4'   U B   8      42.930  50.540  36.080  1.00  0.00           H
ATOM   1374  O4'   U B   8      43.650  49.000  34.960  1.00  0.00           O
ATOM   1375  C1'   U B   8      42.490  48.200  34.950  1.00  0.00           C
ATOM   1376  H1'   U B   8      41.730  48.670  34.330  1.00  0.00           H
ATOM   1377  N1    U B   8      42.760  46.890  34.310  1.00  0.00           N
ATOM   1378  C6    U B   8      43.970  46.260  34.420  1.00  0.00           C
ATOM   1379  H6    U B   8      44.750  46.740  34.980  1.00  0.00           H
ATOM   1380  C5    U B   8      44.190  45.070  33.820  1.00  0.00           C
ATOM   1381  H5    U B   8      45.170  44.620  33.730  1.00  0.00           H
ATOM   1382  C4    U B   8      43.120  44.350  33.180  1.00  0.00           C
ATOM   1383  O4    U B   8      43.120  43.240  32.630  1.00  0.00           O
ATOM   1384  N3    U B   8      41.920  45.030  33.120  1.00  0.00           N
ATOM   1385  H3    U B   8      41.370  44.780  32.310  1.00  0.00           H
ATOM   1386  C2    U B   8      41.710  46.310  33.620  1.00  0.00           C
ATOM   1387  O2    U B   8      40.660  46.900  33.370  1.00  0.00           O
ATOM   1388  C3'   U B   8      43.040  48.790  37.180  1.00  0.00           C
ATOM   1389  H3'   U B   8      43.860  48.120  37.460  1.00  0.00           H
ATOM   1390  C2'   U B   8      41.940  48.110  36.370  1.00  0.00           C
ATOM   1391 1H2'   U B   8      41.800  47.070  36.660  1.00  0.00           H
ATOM   1392  O2'   U B   8      40.690  48.720  36.570  1.00  0.00           O
ATOM   1393 2HO'   U B   8      40.370  48.730  37.470  1.00  0.00           H
ATOM   1394  O3'   U B   8      42.480  49.460  38.290  1.00  0.00           O
ATOM   1395  P     G B   9      42.570  48.850  39.780  1.00  0.00           P
ATOM   1396  O1P   G B   9      42.820  49.910  40.780  1.00  0.00           O
ATOM   1397  O2P   G B   9      43.400  47.620  39.870  1.00  0.00           O
ATOM   1398  O5'   G B   9      41.060  48.330  39.960  1.00  0.00           O
ATOM   1399  C5'   G B   9      40.090  49.210  40.490  1.00  0.00           C
ATOM   1400 1H5'   G B   9      40.210  50.240  40.150  1.00  0.00           H
ATOM   1401 2H5'   G B   9      40.210  49.260  41.580  1.00  0.00           H
ATOM   1402  C4'   G B   9      38.660  48.870  40.100  1.00  0.00           C
ATOM   1403  H4'   G B   9      38.070  49.790  40.180  1.00  0.00           H
ATOM   1404  O4'   G B   9      38.610  48.410  38.770  1.00  0.00           O
ATOM   1405  C1'   G B   9      37.730  47.310  38.670  1.00  0.00           C
ATOM   1406  H1'   G B   9      36.980  47.710  37.990  1.00  0.00           H
ATOM   1407  N9    G B   9      38.370  46.080  38.190  1.00  0.00           N
ATOM   1408  C8    G B   9      39.670  45.670  38.080  1.00  0.00           C
ATOM   1409  H8    G B   9      40.510  46.260  38.420  1.00  0.00           H
ATOM   1410  N7    G B   9      39.740  44.430  37.660  1.00  0.00           N
ATOM   1411  C5    G B   9      38.430  43.980  37.540  1.00  0.00           C
ATOM   1412  C6    G B   9      37.920  42.780  36.980  1.00  0.00           C
ATOM   1413  O6    G B   9      38.540  41.800  36.580  1.00  0.00           O
ATOM   1414  N1    G B   9      36.550  42.810  36.730  1.00  0.00           N
ATOM   1415  H1    G B   9      36.100  42.010  36.310  1.00  0.00           H
ATOM   1416  C2    G B   9      35.740  43.800  37.260  1.00  0.00           C
ATOM   1417  N2    G B   9      34.420  43.610  37.280  1.00  0.00           N
ATOM   1418  H21   G B   9      34.050  42.730  36.950  1.00  0.00           H
ATOM   1419  H22   G B   9      33.870  44.300  37.770  1.00  0.00           H
ATOM   1420  N3    G B   9      36.230  44.890  37.880  1.00  0.00           N
ATOM   1421  C4    G B   9      37.570  45.000  37.880  1.00  0.00           C
ATOM   1422  C3'   G B   9      38.060  47.770  40.980  1.00  0.00           C
ATOM   1423  H3'   G B   9      38.800  47.100  41.420  1.00  0.00           H
ATOM   1424  C2'   G B   9      37.070  47.110  40.030  1.00  0.00           C
ATOM   1425 1H2'   G B   9      36.890  46.060  40.250  1.00  0.00           H
ATOM   1426  O2'   G B   9      35.820  47.760  40.010  1.00  0.00           O
ATOM   1427 2HO'   G B   9      35.350  47.530  40.810  1.00  0.00           H
ATOM   1428  O3'   G B   9      37.400  48.340  42.090  1.00  0.00           O
ATOM   1429  P     G B  10      37.170  47.450  43.410  1.00  0.00           P
ATOM   1430  O1P   G B  10      36.460  48.250  44.440  1.00  0.00           O
ATOM   1431  O2P   G B  10      38.470  46.810  43.720  1.00  0.00           O
ATOM   1432  O5'   G B  10      36.150  46.300  42.940  1.00  0.00           O
ATOM   1433  C5'   G B  10      34.780  46.560  42.760  1.00  0.00           C
ATOM   1434 1H5'   G B  10      34.590  47.420  42.110  1.00  0.00           H
ATOM   1435 2H5'   G B  10      34.230  46.970  43.610  1.00  0.00           H
ATOM   1436  C4'   G B  10      34.050  45.360  42.170  1.00  0.00           C
ATOM   1437  H4'   G B  10      33.000  45.600  42.030  1.00  0.00           H
ATOM   1438  O4'   G B  10      34.580  45.030  40.910  1.00  0.00           O
ATOM   1439  C1'   G B  10      34.480  43.650  40.630  1.00  0.00           C
ATOM   1440  H1'   G B  10      33.930  43.370  39.730  1.00  0.00           H
ATOM   1441  N9    G B  10      35.790  42.990  40.470  1.00  0.00           N
ATOM   1442  C8    G B  10      37.000  43.210  41.060  1.00  0.00           C
ATOM   1443  H8    G B  10      37.190  43.990  41.790  1.00  0.00           H
ATOM   1444  N7    G B  10      37.930  42.320  40.830  1.00  0.00           N
ATOM   1445  C5    G B  10      37.260  41.340  40.110  1.00  0.00           C
ATOM   1446  C6    G B  10      37.780  40.150  39.520  1.00  0.00           C
ATOM   1447  O6    G B  10      38.880  39.610  39.550  1.00  0.00           O
ATOM   1448  N1    G B  10      36.760  39.420  38.920  1.00  0.00           N
ATOM   1449  H1    G B  10      36.890  38.440  38.720  1.00  0.00           H
ATOM   1450  C2    G B  10      35.440  39.830  38.880  1.00  0.00           C
ATOM   1451  N2    G B  10      34.540  38.880  38.580  1.00  0.00           N
ATOM   1452  H21   G B  10      34.810  37.930  38.410  1.00  0.00           H
ATOM   1453  H22   G B  10      33.580  39.110  38.340  1.00  0.00           H
ATOM   1454  N3    G B  10      35.020  41.040  39.270  1.00  0.00           N
ATOM   1455  C4    G B  10      35.990  41.780  39.840  1.00  0.00           C
ATOM   1456  C3'   G B  10      33.990  44.080  43.000  1.00  0.00           C
ATOM   1457  H3'   G B  10      34.970  44.010  43.470  1.00  0.00           H
ATOM   1458  C2'   G B  10      33.700  43.130  41.840  1.00  0.00           C
ATOM   1459 1H2'   G B  10      34.040  42.150  42.180  1.00  0.00           H
ATOM   1460  O2'   G B  10      32.370  43.010  41.410  1.00  0.00           O
ATOM   1461 2HO'   G B  10      31.730  42.910  42.120  1.00  0.00           H
ATOM   1462  O3'   G B  10      32.860  43.990  43.850  1.00  0.00           O
ATOM   1463  P     G B  11      32.870  43.060  45.160  1.00  0.00           P
ATOM   1464  O1P   G B  11      31.760  43.570  46.000  1.00  0.00           O
ATOM   1465  O2P   G B  11      34.240  43.050  45.720  1.00  0.00           O
ATOM   1466  O5'   G B  11      32.570  41.580  44.620  1.00  0.00           O
ATOM   1467  C5'   G B  11      31.270  41.150  44.280  1.00  0.00           C
ATOM   1468 1H5'   G B  11      30.660  41.930  43.840  1.00  0.00           H
ATOM   1469 2H5'   G B  11      30.800  40.860  45.220  1.00  0.00           H
ATOM   1470  C4'   G B  11      31.380  39.960  43.330  1.00  0.00           C
ATOM   1471  H4'   G B  11      30.440  39.730  42.840  1.00  0.00           H
ATOM   1472  O4'   G B  11      32.430  40.070  42.390  1.00  0.00           O
ATOM   1473  C1'   G B  11      33.010  38.820  42.100  1.00  0.00           C
ATOM   1474  H1'   G B  11      32.900  38.430  41.090  1.00  0.00           H
ATOM   1475  N9    G B  11      34.460  38.920  42.350  1.00  0.00           N
ATOM   1476  C8    G B  11      35.140  39.800  43.150  1.00  0.00           C
ATOM   1477  H8    G B  11      34.740  40.680  43.630  1.00  0.00           H
ATOM   1478  N7    G B  11      36.410  39.500  43.210  1.00  0.00           N
ATOM   1479  C5    G B  11      36.570  38.340  42.460  1.00  0.00           C
ATOM   1480  C6    G B  11      37.670  37.510  42.130  1.00  0.00           C
ATOM   1481  O6    G B  11      38.860  37.680  42.390  1.00  0.00           O
ATOM   1482  N1    G B  11      37.370  36.360  41.410  1.00  0.00           N
ATOM   1483  H1    G B  11      38.120  35.740  41.140  1.00  0.00           H
ATOM   1484  C2    G B  11      36.110  36.100  40.910  1.00  0.00           C
ATOM   1485  N2    G B  11      35.960  34.870  40.400  1.00  0.00           N
ATOM   1486  H21   G B  11      36.800  34.310  40.350  1.00  0.00           H
ATOM   1487  H22   G B  11      35.030  34.480  40.370  1.00  0.00           H
ATOM   1488  N3    G B  11      35.050  36.850  41.230  1.00  0.00           N
ATOM   1489  C4    G B  11      35.350  37.940  41.970  1.00  0.00           C
ATOM   1490  C3'   G B  11      31.750  38.690  44.100  1.00  0.00           C
ATOM   1491  H3'   G B  11      32.560  38.840  44.810  1.00  0.00           H
ATOM   1492  C2'   G B  11      32.330  37.800  43.010  1.00  0.00           C
ATOM   1493 1H2'   G B  11      33.000  37.040  43.410  1.00  0.00           H
ATOM   1494  O2'   G B  11      31.290  37.350  42.170  1.00  0.00           O
ATOM   1495 2HO'   G B  11      30.610  37.220  42.830  1.00  0.00           H
ATOM   1496  O3'   G B  11      30.630  38.090  44.720  1.00  0.00           O
ATOM   1497  P     U B  12      30.830  37.280  46.090  1.00  0.00           P
ATOM   1498  O1P   U B  12      29.450  37.000  46.560  1.00  0.00           O
ATOM   1499  O2P   U B  12      31.700  38.090  46.970  1.00  0.00           O
ATOM   1500  O5'   U B  12      31.540  35.900  45.650  1.00  0.00           O
ATOM   1501  C5'   U B  12      30.940  35.040  44.710  1.00  0.00           C
ATOM   1502 1H5'   U B  12      30.710  35.590  43.800  1.00  0.00           H
ATOM   1503 2H5'   U B  12      30.030  34.570  45.080  1.00  0.00           H
ATOM   1504  C4'   U B  12      31.940  33.910  44.440  1.00  0.00           C
ATOM   1505  H4'   U B  12      31.380  33.050  44.080  1.00  0.00           H
ATOM   1506  O4'   U B  12      32.950  34.240  43.520  1.00  0.00           O
ATOM   1507  C1'   U B  12      34.140  33.570  43.860  1.00  0.00           C
ATOM   1508  H1'   U B  12      34.470  32.960  43.020  1.00  0.00           H
ATOM   1509  N1    U B  12      35.290  34.420  44.220  1.00  0.00           N
ATOM   1510  C6    U B  12      35.000  35.600  44.840  1.00  0.00           C
ATOM   1511  H6    U B  12      33.960  35.890  44.940  1.00  0.00           H
ATOM   1512  C5    U B  12      36.000  36.420  45.250  1.00  0.00           C
ATOM   1513  H5    U B  12      35.810  37.380  45.700  1.00  0.00           H
ATOM   1514  C4    U B  12      37.370  36.000  45.080  1.00  0.00           C
ATOM   1515  O4    U B  12      38.390  36.640  45.290  1.00  0.00           O
ATOM   1516  N3    U B  12      37.590  34.690  44.660  1.00  0.00           N
ATOM   1517  H3    U B  12      38.540  34.560  44.350  1.00  0.00           H
ATOM   1518  C2    U B  12      36.560  33.860  44.240  1.00  0.00           C
ATOM   1519  O2    U B  12      36.750  32.740  43.790  1.00  0.00           O
ATOM   1520  C3'   U B  12      32.700  33.350  45.640  1.00  0.00           C
ATOM   1521  H3'   U B  12      33.060  34.120  46.320  1.00  0.00           H
ATOM   1522  C2'   U B  12      33.890  32.620  45.030  1.00  0.00           C
ATOM   1523 1H2'   U B  12      34.630  32.510  45.820  1.00  0.00           H
ATOM   1524  O2'   U B  12      33.510  31.380  44.470  1.00  0.00           O
ATOM   1525 2HO'   U B  12      34.260  30.800  44.620  1.00  0.00           H
ATOM   1526  O3'   U B  12      31.920  32.460  46.420  1.00  0.00           O
ATOM   1527  P     G B  13      32.410  32.140  47.920  1.00  0.00           P
ATOM   1528  O1P   G B  13      31.410  31.260  48.570  1.00  0.00           O
ATOM   1529  O2P   G B  13      32.780  33.400  48.590  1.00  0.00           O
ATOM   1530  O5'   G B  13      33.760  31.290  47.700  1.00  0.00           O
ATOM   1531  C5'   G B  13      33.650  29.880  47.660  1.00  0.00           C
ATOM   1532 1H5'   G B  13      32.900  29.560  46.940  1.00  0.00           H
ATOM   1533 2H5'   G B  13      33.430  29.380  48.600  1.00  0.00           H
ATOM   1534  C4'   G B  13      34.990  29.310  47.210  1.00  0.00           C
ATOM   1535  H4'   G B  13      34.890  28.330  46.750  1.00  0.00           H
ATOM   1536  O4'   G B  13      35.660  30.240  46.370  1.00  0.00           O
ATOM   1537  C1'   G B  13      37.060  30.070  46.390  1.00  0.00           C
ATOM   1538  H1'   G B  13      37.540  29.850  45.430  1.00  0.00           H
ATOM   1539  N9    G B  13      37.590  31.350  46.910  1.00  0.00           N
ATOM   1540  C8    G B  13      36.970  32.500  47.300  1.00  0.00           C
ATOM   1541  H8    G B  13      35.900  32.630  47.420  1.00  0.00           H
ATOM   1542  N7    G B  13      37.750  33.540  47.420  1.00  0.00           N
ATOM   1543  C5    G B  13      39.020  33.040  47.140  1.00  0.00           C
ATOM   1544  C6    G B  13      40.290  33.640  47.320  1.00  0.00           C
ATOM   1545  O6    G B  13      40.650  34.770  47.670  1.00  0.00           O
ATOM   1546  N1    G B  13      41.320  32.780  46.970  1.00  0.00           N
ATOM   1547  H1    G B  13      42.280  33.070  46.890  1.00  0.00           H
ATOM   1548  C2    G B  13      41.150  31.410  46.820  1.00  0.00           C
ATOM   1549  N2    G B  13      42.260  30.730  46.560  1.00  0.00           N
ATOM   1550  H21   G B  13      43.200  31.070  46.730  1.00  0.00           H
ATOM   1551  H22   G B  13      42.180  29.780  46.210  1.00  0.00           H
ATOM   1552  N3    G B  13      39.940  30.850  46.670  1.00  0.00           N
ATOM   1553  C4    G B  13      38.920  31.700  46.920  1.00  0.00           C
ATOM   1554  C3'   G B  13      36.070  29.040  48.250  1.00  0.00           C
ATOM   1555  H3'   G B  13      36.190  29.920  48.880  1.00  0.00           H
ATOM   1556  C2'   G B  13      37.340  28.960  47.390  1.00  0.00           C
ATOM   1557 1H2'   G B  13      38.260  29.090  47.960  1.00  0.00           H
ATOM   1558  O2'   G B  13      37.290  27.790  46.610  1.00  0.00           O
ATOM   1559 2HO'   G B  13      37.040  27.090  47.220  1.00  0.00           H
ATOM   1560  O3'   G B  13      35.820  27.910  49.050  1.00  0.00           O
ATOM   1561  P     G B  14      36.100  27.850  50.630  1.00  0.00           P
ATOM   1562  O1P   G B  14      35.570  26.520  51.020  1.00  0.00           O
ATOM   1563  O2P   G B  14      35.520  29.080  51.210  1.00  0.00           O
ATOM   1564  O5'   G B  14      37.690  27.880  50.880  1.00  0.00           O
ATOM   1565  C5'   G B  14      38.510  26.800  50.450  1.00  0.00           C
ATOM   1566 1H5'   G B  14      38.010  26.430  49.560  1.00  0.00           H
ATOM   1567 2H5'   G B  14      38.580  26.000  51.190  1.00  0.00           H
ATOM   1568  C4'   G B  14      39.970  27.150  50.230  1.00  0.00           C
ATOM   1569  H4'   G B  14      40.540  26.310  49.820  1.00  0.00           H
ATOM   1570  O4'   G B  14      40.010  28.290  49.400  1.00  0.00           O
ATOM   1571  C1'   G B  14      41.140  29.090  49.710  1.00  0.00           C
ATOM   1572  H1'   G B  14      41.810  28.990  48.860  1.00  0.00           H
ATOM   1573  N9    G B  14      40.810  30.470  50.110  1.00  0.00           N
ATOM   1574  C8    G B  14      39.590  31.020  50.400  1.00  0.00           C
ATOM   1575  H8    G B  14      38.710  30.410  50.520  1.00  0.00           H
ATOM   1576  N7    G B  14      39.600  32.300  50.640  1.00  0.00           N
ATOM   1577  C5    G B  14      40.950  32.610  50.490  1.00  0.00           C
ATOM   1578  C6    G B  14      41.610  33.850  50.680  1.00  0.00           C
ATOM   1579  O6    G B  14      41.170  34.980  50.900  1.00  0.00           O
ATOM   1580  N1    G B  14      43.000  33.760  50.640  1.00  0.00           N
ATOM   1581  H1    G B  14      43.480  34.630  50.770  1.00  0.00           H
ATOM   1582  C2    G B  14      43.680  32.590  50.340  1.00  0.00           C
ATOM   1583  N2    G B  14      45.010  32.600  50.210  1.00  0.00           N
ATOM   1584  H21   G B  14      45.540  33.410  50.510  1.00  0.00           H
ATOM   1585  H22   G B  14      45.450  31.720  50.000  1.00  0.00           H
ATOM   1586  N3    G B  14      43.060  31.420  50.140  1.00  0.00           N
ATOM   1587  C4    G B  14      41.710  31.500  50.250  1.00  0.00           C
ATOM   1588  C3'   G B  14      40.690  27.580  51.510  1.00  0.00           C
ATOM   1589  H3'   G B  14      40.050  28.230  52.100  1.00  0.00           H
ATOM   1590  C2'   G B  14      41.790  28.460  50.940  1.00  0.00           C
ATOM   1591 1H2'   G B  14      42.110  29.120  51.740  1.00  0.00           H
ATOM   1592  O2'   G B  14      42.830  27.600  50.520  1.00  0.00           O
ATOM   1593 2HO'   G B  14      42.740  26.740  50.940  1.00  0.00           H
ATOM   1594  O3'   G B  14      41.180  26.470  52.230  1.00  0.00           O
ATOM   1595  P     A B  15      41.510  26.510  53.800  1.00  0.00           P
ATOM   1596  O1P   A B  15      42.080  25.170  54.050  1.00  0.00           O
ATOM   1597  O2P   A B  15      40.290  26.940  54.510  1.00  0.00           O
ATOM   1598  O5'   A B  15      42.570  27.700  54.030  1.00  0.00           O
ATOM   1599  C5'   A B  15      43.940  27.470  53.780  1.00  0.00           C
ATOM   1600 1H5'   A B  15      44.190  27.140  52.770  1.00  0.00           H
ATOM   1601 2H5'   A B  15      44.310  26.680  54.440  1.00  0.00           H
ATOM   1602  C4'   A B  15      44.750  28.740  54.040  1.00  0.00           C
ATOM   1603  H4'   A B  15      45.760  28.470  53.720  1.00  0.00           H
ATOM   1604  O4'   A B  15      44.310  29.780  53.190  1.00  0.00           O
ATOM   1605  C1'   A B  15      44.520  31.050  53.760  1.00  0.00           C
ATOM   1606  H1'   A B  15      45.320  31.560  53.220  1.00  0.00           H
ATOM   1607  N9    A B  15      43.280  31.850  53.770  1.00  0.00           N
ATOM   1608  C8    A B  15      41.970  31.460  53.930  1.00  0.00           C
ATOM   1609  H8    A B  15      41.670  30.420  53.940  1.00  0.00           H
ATOM   1610  N7    A B  15      41.060  32.390  53.980  1.00  0.00           N
ATOM   1611  C5    A B  15      41.880  33.520  54.040  1.00  0.00           C
ATOM   1612  C6    A B  15      41.540  34.880  54.090  1.00  0.00           C
ATOM   1613  N6    A B  15      40.350  35.460  54.280  1.00  0.00           N
ATOM   1614  H61   A B  15      39.670  34.780  54.610  1.00  0.00           H
ATOM   1615  H62   A B  15      40.320  36.460  54.400  1.00  0.00           H
ATOM   1616  N1    A B  15      42.540  35.770  54.030  1.00  0.00           N
ATOM   1617  C2    A B  15      43.790  35.330  54.050  1.00  0.00           C
ATOM   1618  H2    A B  15      44.540  36.120  54.050  1.00  0.00           H
ATOM   1619  N3    A B  15      44.240  34.090  53.950  1.00  0.00           N
ATOM   1620  C4    A B  15      43.210  33.210  53.960  1.00  0.00           C
ATOM   1621  C3'   A B  15      44.590  29.330  55.440  1.00  0.00           C
ATOM   1622  H3'   A B  15      43.560  29.280  55.800  1.00  0.00           H
ATOM   1623  C2'   A B  15      44.920  30.800  55.210  1.00  0.00           C
ATOM   1624 1H2'   A B  15      44.440  31.480  55.920  1.00  0.00           H
ATOM   1625  O2'   A B  15      46.290  31.090  55.330  1.00  0.00           O
ATOM   1626 2HO'   A B  15      46.460  30.880  56.250  1.00  0.00           H
ATOM   1627  O3'   A B  15      45.470  28.560  56.230  1.00  0.00           O
ATOM   1628  P     A B  16      45.440  28.720  57.830  1.00  0.00           P
ATOM   1629  O1P   A B  16      46.520  27.860  58.370  1.00  0.00           O
ATOM   1630  O2P   A B  16      44.030  28.530  58.230  1.00  0.00           O
ATOM   1631  O5'   A B  16      45.950  30.230  58.040  1.00  0.00           O
ATOM   1632  C5'   A B  16      45.530  31.160  59.010  1.00  0.00           C
ATOM   1633 1H5'   A B  16      45.880  30.770  59.970  1.00  0.00           H
ATOM   1634 2H5'   A B  16      44.460  31.220  59.210  1.00  0.00           H
ATOM   1635  C4'   A B  16      46.140  32.550  58.840  1.00  0.00           C
ATOM   1636  H4'   A B  16      47.220  32.500  58.690  1.00  0.00           H
ATOM   1637  O4'   A B  16      45.430  33.140  57.770  1.00  0.00           O
ATOM   1638  C1'   A B  16      45.300  34.530  57.950  1.00  0.00           C
ATOM   1639  H1'   A B  16      45.940  35.200  57.370  1.00  0.00           H
ATOM   1640  N9    A B  16      43.900  34.950  57.720  1.00  0.00           N
ATOM   1641  C8    A B  16      42.790  34.150  57.630  1.00  0.00           C
ATOM   1642  H8    A B  16      42.810  33.070  57.680  1.00  0.00           H
ATOM   1643  N7    A B  16      41.700  34.790  57.320  1.00  0.00           N
ATOM   1644  C5    A B  16      42.160  36.100  57.190  1.00  0.00           C
ATOM   1645  C6    A B  16      41.600  37.370  57.010  1.00  0.00           C
ATOM   1646  N6    A B  16      40.310  37.590  56.740  1.00  0.00           N
ATOM   1647  H61   A B  16      39.680  36.800  56.820  1.00  0.00           H
ATOM   1648  H62   A B  16      39.980  38.540  56.820  1.00  0.00           H
ATOM   1649  N1    A B  16      42.270  38.530  57.060  1.00  0.00           N
ATOM   1650  C2    A B  16      43.590  38.460  57.200  1.00  0.00           C
ATOM   1651  H2    A B  16      44.140  39.380  57.290  1.00  0.00           H
ATOM   1652  N3    A B  16      44.280  37.340  57.380  1.00  0.00           N
ATOM   1653  C4    A B  16      43.510  36.220  57.380  1.00  0.00           C
ATOM   1654  C3'   A B  16      45.890  33.450  60.040  1.00  0.00           C
ATOM   1655  H3'   A B  16      44.960  33.100  60.480  1.00  0.00           H
ATOM   1656  C2'   A B  16      45.550  34.810  59.430  1.00  0.00           C
ATOM   1657 1H2'   A B  16      44.710  35.130  60.050  1.00  0.00           H
ATOM   1658  O2'   A B  16      46.560  35.780  59.570  1.00  0.00           O
ATOM   1659 2HO'   A B  16      46.480  36.100  60.470  1.00  0.00           H
ATOM   1660  O3'   A B  16      46.910  33.360  61.010  1.00  0.00           O
ATOM   1661  P     U B  17      46.690  33.910  62.510  1.00  0.00           P
ATOM   1662  O1P   U B  17      47.850  33.530  63.340  1.00  0.00           O
ATOM   1663  O2P   U B  17      45.340  33.580  63.000  1.00  0.00           O
ATOM   1664  O5'   U B  17      46.700  35.500  62.270  1.00  0.00           O
ATOM   1665  C5'   U B  17      46.030  36.340  63.180  1.00  0.00           C
ATOM   1666 1H5'   U B  17      46.740  36.350  64.000  1.00  0.00           H
ATOM   1667 2H5'   U B  17      45.060  36.000  63.550  1.00  0.00           H
ATOM   1668  C4'   U B  17      45.920  37.690  62.460  1.00  0.00           C
ATOM   1669  H4'   U B  17      46.880  38.170  62.340  1.00  0.00           H
ATOM   1670  O4'   U B  17      45.190  37.620  61.250  1.00  0.00           O
ATOM   1671  C1'   U B  17      44.670  38.920  61.040  1.00  0.00           C
ATOM   1672  H1'   U B  17      45.290  39.380  60.270  1.00  0.00           H
ATOM   1673  N1    U B  17      43.250  38.930  60.650  1.00  0.00           N
ATOM   1674  C6    U B  17      42.510  37.790  60.760  1.00  0.00           C
ATOM   1675  H6    U B  17      42.920  36.890  61.190  1.00  0.00           H
ATOM   1676  C5    U B  17      41.220  37.720  60.370  1.00  0.00           C
ATOM   1677  H5    U B  17      40.730  36.760  60.370  1.00  0.00           H
ATOM   1678  C4    U B  17      40.540  38.870  59.820  1.00  0.00           C
ATOM   1679  O4    U B  17      39.390  38.930  59.370  1.00  0.00           O
ATOM   1680  N3    U B  17      41.320  40.020  59.800  1.00  0.00           N
ATOM   1681  H3    U B  17      41.000  40.870  59.350  1.00  0.00           H
ATOM   1682  C2    U B  17      42.650  40.090  60.190  1.00  0.00           C
ATOM   1683  O2    U B  17      43.190  41.190  60.110  1.00  0.00           O
ATOM   1684  C3'   U B  17      45.150  38.700  63.310  1.00  0.00           C
ATOM   1685  H3'   U B  17      44.270  38.190  63.710  1.00  0.00           H
ATOM   1686  C2'   U B  17      44.750  39.780  62.300  1.00  0.00           C
ATOM   1687 1H2'   U B  17      43.840  40.270  62.620  1.00  0.00           H
ATOM   1688  O2'   U B  17      45.750  40.780  62.350  1.00  0.00           O
ATOM   1689 2HO'   U B  17      46.310  40.370  63.010  1.00  0.00           H
ATOM   1690  O3'   U B  17      46.000  39.150  64.340  1.00  0.00           O
ATOM   1691  P     C B  18      45.540  39.710  65.770  1.00  0.00           P
ATOM   1692  O1P   C B  18      46.750  39.920  66.590  1.00  0.00           O
ATOM   1693  O2P   C B  18      44.450  38.830  66.270  1.00  0.00           O
ATOM   1694  O5'   C B  18      44.920  41.130  65.350  1.00  0.00           O
ATOM   1695  C5'   C B  18      45.680  42.310  65.230  1.00  0.00           C
ATOM   1696 1H5'   C B  18      46.540  42.190  64.570  1.00  0.00           H
ATOM   1697 2H5'   C B  18      46.110  42.560  66.200  1.00  0.00           H
ATOM   1698  C4'   C B  18      44.810  43.480  64.790  1.00  0.00           C
ATOM   1699  H4'   C B  18      45.370  44.420  64.800  1.00  0.00           H
ATOM   1700  O4'   C B  18      44.220  43.360  63.510  1.00  0.00           O
ATOM   1701  C1'   C B  18      43.060  44.160  63.450  1.00  0.00           C
ATOM   1702  H1'   C B  18      43.200  45.010  62.780  1.00  0.00           H
ATOM   1703  N1    C B  18      41.880  43.370  63.060  1.00  0.00           N
ATOM   1704  C6    C B  18      41.780  42.080  63.520  1.00  0.00           C
ATOM   1705  H6    C B  18      42.590  41.590  64.040  1.00  0.00           H
ATOM   1706  C5    C B  18      40.710  41.340  63.190  1.00  0.00           C
ATOM   1707  H5    C B  18      40.600  40.320  63.550  1.00  0.00           H
ATOM   1708  C4    C B  18      39.730  41.950  62.340  1.00  0.00           C
ATOM   1709  N4    C B  18      38.630  41.270  61.980  1.00  0.00           N
ATOM   1710  H41   C B  18      38.550  40.320  62.310  1.00  0.00           H
ATOM   1711  H42   C B  18      38.010  41.810  61.410  1.00  0.00           H
ATOM   1712  N3    C B  18      39.820  43.200  61.870  1.00  0.00           N
ATOM   1713  C2    C B  18      40.900  43.920  62.260  1.00  0.00           C
ATOM   1714  O2    C B  18      40.990  45.050  61.780  1.00  0.00           O
ATOM   1715  C3'   C B  18      43.670  43.750  65.760  1.00  0.00           C
ATOM   1716  H3'   C B  18      43.230  42.760  65.840  1.00  0.00           H
ATOM   1717  C2'   C B  18      42.870  44.700  64.870  1.00  0.00           C
ATOM   1718 1H2'   C B  18      41.810  44.780  65.120  1.00  0.00           H
ATOM   1719  O2'   C B  18      43.330  46.020  64.720  1.00  0.00           O
ATOM   1720 2HO'   C B  18      43.280  46.400  65.600  1.00  0.00           H
ATOM   1721  O3'   C B  18      44.150  44.320  66.960  1.00  0.00           O
ATOM   1722  P     C B  19      43.260  44.290  68.300  1.00  0.00           P
ATOM   1723  O1P   C B  19      44.190  44.610  69.410  1.00  0.00           O
ATOM   1724  O2P   C B  19      42.580  42.970  68.420  1.00  0.00           O
ATOM   1725  O5'   C B  19      42.160  45.440  68.070  1.00  0.00           O
ATOM   1726  C5'   C B  19      42.440  46.810  68.210  1.00  0.00           C
ATOM   1727 1H5'   C B  19      43.350  46.960  67.630  1.00  0.00           H
ATOM   1728 2H5'   C B  19      42.680  47.060  69.240  1.00  0.00           H
ATOM   1729  C4'   C B  19      41.330  47.710  67.660  1.00  0.00           C
ATOM   1730  H4'   C B  19      41.670  48.750  67.690  1.00  0.00           H
ATOM   1731  O4'   C B  19      41.010  47.370  66.330  1.00  0.00           O
ATOM   1732  C1'   C B  19      39.650  47.520  65.990  1.00  0.00           C
ATOM   1733  H1'   C B  19      39.640  48.200  65.140  1.00  0.00           H
ATOM   1734  N1    C B  19      38.930  46.280  65.620  1.00  0.00           N
ATOM   1735  C6    C B  19      39.370  45.030  65.950  1.00  0.00           C
ATOM   1736  H6    C B  19      40.250  44.990  66.580  1.00  0.00           H
ATOM   1737  C5    C B  19      38.830  43.900  65.460  1.00  0.00           C
ATOM   1738  H5    C B  19      39.220  42.960  65.830  1.00  0.00           H
ATOM   1739  C4    C B  19      37.680  44.030  64.610  1.00  0.00           C
ATOM   1740  N4    C B  19      36.960  42.960  64.270  1.00  0.00           N
ATOM   1741  H41   C B  19      37.230  42.020  64.510  1.00  0.00           H
ATOM   1742  H42   C B  19      36.060  43.020  63.800  1.00  0.00           H
ATOM   1743  N3    C B  19      37.170  45.240  64.360  1.00  0.00           N
ATOM   1744  C2    C B  19      37.770  46.340  64.870  1.00  0.00           C
ATOM   1745  O2    C B  19      37.170  47.390  64.660  1.00  0.00           O
ATOM   1746  C3'   C B  19      40.000  47.690  68.400  1.00  0.00           C
ATOM   1747  H3'   C B  19      39.770  46.640  68.580  1.00  0.00           H
ATOM   1748  C2'   C B  19      39.110  48.170  67.260  1.00  0.00           C
ATOM   1749 1H2'   C B  19      38.110  47.820  67.480  1.00  0.00           H
ATOM   1750  O2'   C B  19      39.150  49.570  67.070  1.00  0.00           O
ATOM   1751 2HO'   C B  19      39.280  49.920  67.960  1.00  0.00           H
ATOM   1752  O3'   C B  19      39.910  48.470  69.570  1.00  0.00           O
ATOM   1753  P     U B  20      38.660  48.560  70.590  1.00  0.00           P
ATOM   1754  O1P   U B  20      38.960  49.620  71.580  1.00  0.00           O
ATOM   1755  O2P   U B  20      38.360  47.210  71.110  1.00  0.00           O
ATOM   1756  O5'   U B  20      37.370  49.130  69.810  1.00  0.00           O
ATOM   1757  C5'   U B  20      36.170  48.400  69.640  1.00  0.00           C
ATOM   1758 1H5'   U B  20      35.490  48.640  70.450  1.00  0.00           H
ATOM   1759 2H5'   U B  20      36.410  47.340  69.690  1.00  0.00           H
ATOM   1760  C4'   U B  20      35.580  48.760  68.280  1.00  0.00           C
ATOM   1761  H4'   U B  20      35.940  49.610  67.700  1.00  0.00           H
ATOM   1762  O4'   U B  20      35.670  47.610  67.470  1.00  0.00           O
ATOM   1763  C1'   U B  20      34.380  47.110  67.210  1.00  0.00           C
ATOM   1764  H1'   U B  20      34.040  47.480  66.240  1.00  0.00           H
ATOM   1765  N1    U B  20      34.450  45.640  67.170  1.00  0.00           N
ATOM   1766  C6    U B  20      35.460  44.930  67.750  1.00  0.00           C
ATOM   1767  H6    U B  20      36.320  45.420  68.200  1.00  0.00           H
ATOM   1768  C5    U B  20      35.560  43.590  67.690  1.00  0.00           C
ATOM   1769  H5    U B  20      36.380  43.050  68.150  1.00  0.00           H
ATOM   1770  C4    U B  20      34.470  42.850  67.100  1.00  0.00           C
ATOM   1771  O4    U B  20      34.340  41.630  67.160  1.00  0.00           O
ATOM   1772  N3    U B  20      33.460  43.590  66.510  1.00  0.00           N
ATOM   1773  H3    U B  20      32.590  43.150  66.240  1.00  0.00           H
ATOM   1774  C2    U B  20      33.480  44.980  66.440  1.00  0.00           C
ATOM   1775  O2    U B  20      32.600  45.550  65.790  1.00  0.00           O
ATOM   1776  C3'   U B  20      34.110  49.100  68.450  1.00  0.00           C
ATOM   1777  H3'   U B  20      33.810  49.430  69.450  1.00  0.00           H
ATOM   1778  C2'   U B  20      33.510  47.700  68.320  1.00  0.00           C
ATOM   1779 1H2'   U B  20      33.650  47.160  69.260  1.00  0.00           H
ATOM   1780  O2'   U B  20      32.140  47.530  68.030  1.00  0.00           O
ATOM   1781 2HO'   U B  20      31.930  48.220  67.400  1.00  0.00           H
ATOM   1782  O3'   U B  20      33.670  49.930  67.400  1.00  0.00           O
ATOM   1783  P     U B  21      33.700  51.520  67.670  1.00  0.00           P
ATOM   1784  O1P   U B  21      33.310  52.180  66.410  1.00  0.00           O
ATOM   1785  O2P   U B  21      34.980  51.830  68.360  1.00  0.00           O
ATOM   1786  O5'   U B  21      32.480  51.650  68.710  1.00  0.00           O
ATOM   1787  C5'   U B  21      31.160  51.430  68.260  1.00  0.00           C
ATOM   1788 1H5'   U B  21      31.020  50.410  67.880  1.00  0.00           H
ATOM   1789 2H5'   U B  21      30.990  52.180  67.490  1.00  0.00           H
ATOM   1790  C4'   U B  21      30.220  51.760  69.420  1.00  0.00           C
ATOM   1791  H4'   U B  21      30.600  51.330  70.340  1.00  0.00           H
ATOM   1792  O4'   U B  21      30.220  53.160  69.560  1.00  0.00           O
ATOM   1793  C1'   U B  21      28.860  53.530  69.630  1.00  0.00           C
ATOM   1794  H1'   U B  21      28.590  53.330  70.670  1.00  0.00           H
ATOM   1795  N1    U B  21      28.720  54.940  69.240  1.00  0.00           N
ATOM   1796  C6    U B  21      27.960  55.770  70.010  1.00  0.00           C
ATOM   1797  H6    U B  21      27.650  55.340  70.960  1.00  0.00           H
ATOM   1798  C5    U B  21      27.590  56.990  69.570  1.00  0.00           C
ATOM   1799  H5    U B  21      27.070  57.730  70.170  1.00  0.00           H
ATOM   1800  C4    U B  21      28.010  57.470  68.270  1.00  0.00           C
ATOM   1801  O4    U B  21      27.760  58.570  67.790  1.00  0.00           O
ATOM   1802  N3    U B  21      28.850  56.610  67.570  1.00  0.00           N
ATOM   1803  H3    U B  21      29.170  56.920  66.670  1.00  0.00           H
ATOM   1804  C2    U B  21      29.190  55.330  68.000  1.00  0.00           C
ATOM   1805  O2    U B  21      29.850  54.610  67.250  1.00  0.00           O
ATOM   1806  C3'   U B  21      28.790  51.280  69.210  1.00  0.00           C
ATOM   1807  H3'   U B  21      28.810  50.480  68.470  1.00  0.00           H
ATOM   1808  C2'   U B  21      28.130  52.560  68.700  1.00  0.00           C
ATOM   1809 1H2'   U B  21      28.440  52.590  67.660  1.00  0.00           H
ATOM   1810  O2'   U B  21      26.720  52.560  68.730  1.00  0.00           O
ATOM   1811 2HO'   U B  21      26.430  51.950  69.410  1.00  0.00           H
ATOM   1812  O3'   U B  21      28.360  50.800  70.460  1.00  0.00           O
ATOM   1813  P     C B  22      27.030  49.950  70.780  1.00  0.00           P
ATOM   1814  O1P   C B  22      25.920  50.650  70.090  1.00  0.00           O
ATOM   1815  O2P   C B  22      26.920  49.830  72.250  1.00  0.00           O
ATOM   1816  O5'   C B  22      27.170  48.430  70.290  1.00  0.00           O
ATOM   1817  C5'   C B  22      26.830  48.060  68.970  1.00  0.00           C
ATOM   1818 1H5'   C B  22      27.240  48.700  68.190  1.00  0.00           H
ATOM   1819 2H5'   C B  22      25.750  48.130  68.860  1.00  0.00           H
ATOM   1820  C4'   C B  22      27.260  46.620  68.710  1.00  0.00           C
ATOM   1821  H4'   C B  22      26.860  46.480  67.700  1.00  0.00           H
ATOM   1822  O4'   C B  22      28.670  46.650  68.700  1.00  0.00           O
ATOM   1823  C1'   C B  22      29.210  45.590  69.450  1.00  0.00           C
ATOM   1824  H1'   C B  22      29.350  44.720  68.800  1.00  0.00           H
ATOM   1825  N1    C B  22      30.510  45.920  70.060  1.00  0.00           N
ATOM   1826  C6    C B  22      30.590  47.140  70.680  1.00  0.00           C
ATOM   1827  H6    C B  22      29.790  47.850  70.580  1.00  0.00           H
ATOM   1828  C5    C B  22      31.740  47.510  71.290  1.00  0.00           C
ATOM   1829  H5    C B  22      31.840  48.550  71.540  1.00  0.00           H
ATOM   1830  C4    C B  22      32.780  46.530  71.410  1.00  0.00           C
ATOM   1831  N4    C B  22      34.030  46.800  71.790  1.00  0.00           N
ATOM   1832  H41   C B  22      34.190  47.620  72.370  1.00  0.00           H
ATOM   1833  H42   C B  22      34.700  46.050  71.740  1.00  0.00           H
ATOM   1834  N3    C B  22      32.670  45.320  70.850  1.00  0.00           N
ATOM   1835  C2    C B  22      31.550  45.020  70.140  1.00  0.00           C
ATOM   1836  O2    C B  22      31.410  43.900  69.650  1.00  0.00           O
ATOM   1837  C3'   C B  22      26.810  45.480  69.630  1.00  0.00           C
ATOM   1838  H3'   C B  22      26.130  45.890  70.380  1.00  0.00           H
ATOM   1839  C2'   C B  22      28.090  45.270  70.440  1.00  0.00           C
ATOM   1840 1H2'   C B  22      28.060  46.060  71.180  1.00  0.00           H
ATOM   1841  O2'   C B  22      28.270  43.940  70.870  1.00  0.00           O
ATOM   1842 2HO'   C B  22      27.460  43.490  70.610  1.00  0.00           H
ATOM   1843  O3'   C B  22      26.250  44.400  68.930  1.00  0.00           O
ATOM   1844  P     G B  23      24.690  44.350  68.500  1.00  0.00           P
ATOM   1845  O1P   G B  23      23.930  44.770  69.700  1.00  0.00           O
ATOM   1846  O2P   G B  23      24.430  43.020  67.910  1.00  0.00           O
ATOM   1847  O5'   G B  23      24.460  45.480  67.380  1.00  0.00           O
ATOM   1848  C5'   G B  23      24.960  45.470  66.060  1.00  0.00           C
ATOM   1849 1H5'   G B  23      24.420  44.670  65.550  1.00  0.00           H
ATOM   1850 2H5'   G B  23      26.030  45.280  66.050  1.00  0.00           H
ATOM   1851  C4'   G B  23      24.650  46.780  65.350  1.00  0.00           C
ATOM   1852  H4'   G B  23      23.570  46.920  65.440  1.00  0.00           H
ATOM   1853  O4'   G B  23      25.150  47.910  66.040  1.00  0.00           O
ATOM   1854  C1'   G B  23      25.520  48.870  65.080  1.00  0.00           C
ATOM   1855  H1'   G B  23      24.970  49.790  65.280  1.00  0.00           H
ATOM   1856  N9    G B  23      26.970  49.180  65.100  1.00  0.00           N
ATOM   1857  C8    G B  23      27.540  50.410  65.250  1.00  0.00           C
ATOM   1858  H8    G B  23      26.930  51.300  65.300  1.00  0.00           H
ATOM   1859  N7    G B  23      28.830  50.390  65.450  1.00  0.00           N
ATOM   1860  C5    G B  23      29.130  49.040  65.440  1.00  0.00           C
ATOM   1861  C6    G B  23      30.380  48.400  65.650  1.00  0.00           C
ATOM   1862  O6    G B  23      31.450  48.970  65.850  1.00  0.00           O
ATOM   1863  N1    G B  23      30.310  47.020  65.500  1.00  0.00           N
ATOM   1864  H1    G B  23      31.120  46.460  65.720  1.00  0.00           H
ATOM   1865  C2    G B  23      29.160  46.330  65.180  1.00  0.00           C
ATOM   1866  N2    G B  23      29.130  45.010  64.990  1.00  0.00           N
ATOM   1867  H21   G B  23      29.940  44.410  65.060  1.00  0.00           H
ATOM   1868  H22   G B  23      28.220  44.580  64.910  1.00  0.00           H
ATOM   1869  N3    G B  23      27.960  46.930  65.150  1.00  0.00           N
ATOM   1870  C4    G B  23      27.990  48.280  65.280  1.00  0.00           C
ATOM   1871  C3'   G B  23      24.940  46.930  63.860  1.00  0.00           C
ATOM   1872  H3'   G B  23      25.940  46.510  63.720  1.00  0.00           H
ATOM   1873  C2'   G B  23      25.130  48.430  63.670  1.00  0.00           C
ATOM   1874 1H2'   G B  23      25.910  48.690  62.960  1.00  0.00           H
ATOM   1875  O2'   G B  23      23.970  49.150  63.320  1.00  0.00           O
ATOM   1876 2HO'   G B  23      23.710  48.870  62.440  1.00  0.00           H
ATOM   1877  O3'   G B  23      24.040  46.330  62.950  1.00  0.00           O
ATOM   1878  P     G B  24      23.960  46.600  61.370  1.00  0.00           P
ATOM   1879  O1P   G B  24      23.050  47.730  61.090  1.00  0.00           O
ATOM   1880  O2P   G B  24      23.740  45.350  60.600  1.00  0.00           O
ATOM   1881  O5'   G B  24      25.410  47.130  60.930  1.00  0.00           O
ATOM   1882  C5'   G B  24      26.590  46.400  60.670  1.00  0.00           C
ATOM   1883 1H5'   G B  24      26.570  46.040  59.630  1.00  0.00           H
ATOM   1884 2H5'   G B  24      26.580  45.600  61.410  1.00  0.00           H
ATOM   1885  C4'   G B  24      27.800  47.290  60.880  1.00  0.00           C
ATOM   1886  H4'   G B  24      27.490  48.340  60.930  1.00  0.00           H
ATOM   1887  O4'   G B  24      28.410  46.990  62.120  1.00  0.00           O
ATOM   1888  C1'   G B  24      29.800  47.170  62.000  1.00  0.00           C
ATOM   1889  H1'   G B  24      30.030  47.910  62.770  1.00  0.00           H
ATOM   1890  N9    G B  24      30.610  45.970  62.230  1.00  0.00           N
ATOM   1891  C8    G B  24      30.300  44.630  62.160  1.00  0.00           C
ATOM   1892  H8    G B  24      29.360  44.170  61.890  1.00  0.00           H
ATOM   1893  N7    G B  24      31.260  43.810  62.470  1.00  0.00           N
ATOM   1894  C5    G B  24      32.320  44.660  62.760  1.00  0.00           C
ATOM   1895  C6    G B  24      33.660  44.400  63.140  1.00  0.00           C
ATOM   1896  O6    G B  24      34.190  43.310  63.330  1.00  0.00           O
ATOM   1897  N1    G B  24      34.410  45.540  63.430  1.00  0.00           N
ATOM   1898  H1    G B  24      35.340  45.320  63.770  1.00  0.00           H
ATOM   1899  C2    G B  24      33.850  46.800  63.360  1.00  0.00           C
ATOM   1900  N2    G B  24      34.750  47.790  63.420  1.00  0.00           N
ATOM   1901  H21   G B  24      35.610  47.620  63.920  1.00  0.00           H
ATOM   1902  H22   G B  24      34.350  48.700  63.220  1.00  0.00           H
ATOM   1903  N3    G B  24      32.680  47.080  62.770  1.00  0.00           N
ATOM   1904  C4    G B  24      31.920  45.960  62.650  1.00  0.00           C
ATOM   1905  C3'   G B  24      28.900  47.070  59.840  1.00  0.00           C
ATOM   1906  H3'   G B  24      29.100  46.010  59.720  1.00  0.00           H
ATOM   1907  C2'   G B  24      30.010  47.780  60.610  1.00  0.00           C
ATOM   1908 1H2'   G B  24      31.000  47.490  60.280  1.00  0.00           H
ATOM   1909  O2'   G B  24      29.930  49.180  60.820  1.00  0.00           O
ATOM   1910 2HO'   G B  24      30.760  49.490  61.180  1.00  0.00           H
ATOM   1911  O3'   G B  24      28.480  47.570  58.590  1.00  0.00           O
ATOM   1912  P     G B  25      29.340  47.240  57.270  1.00  0.00           P
ATOM   1913  O1P   G B  25      28.870  48.200  56.250  1.00  0.00           O
ATOM   1914  O2P   G B  25      29.170  45.800  56.950  1.00  0.00           O
ATOM   1915  O5'   G B  25      30.910  47.500  57.530  1.00  0.00           O
ATOM   1916  C5'   G B  25      31.340  48.840  57.500  1.00  0.00           C
ATOM   1917 1H5'   G B  25      30.630  49.410  58.090  1.00  0.00           H
ATOM   1918 2H5'   G B  25      31.320  49.260  56.490  1.00  0.00           H
ATOM   1919  C4'   G B  25      32.720  49.110  58.100  1.00  0.00           C
ATOM   1920  H4'   G B  25      32.800  50.190  58.200  1.00  0.00           H
ATOM   1921  O4'   G B  25      32.860  48.550  59.390  1.00  0.00           O
ATOM   1922  C1'   G B  25      34.230  48.340  59.650  1.00  0.00           C
ATOM   1923  H1'   G B  25      34.540  48.950  60.500  1.00  0.00           H
ATOM   1924  N9    G B  25      34.440  46.890  59.800  1.00  0.00           N
ATOM   1925  C8    G B  25      33.590  45.880  59.410  1.00  0.00           C
ATOM   1926  H8    G B  25      32.560  46.090  59.180  1.00  0.00           H
ATOM   1927  N7    G B  25      34.090  44.690  59.600  1.00  0.00           N
ATOM   1928  C5    G B  25      35.390  44.880  60.070  1.00  0.00           C
ATOM   1929  C6    G B  25      36.440  44.020  60.470  1.00  0.00           C
ATOM   1930  O6    G B  25      36.480  42.790  60.530  1.00  0.00           O
ATOM   1931  N1    G B  25      37.630  44.690  60.730  1.00  0.00           N
ATOM   1932  H1    G B  25      38.400  44.090  60.980  1.00  0.00           H
ATOM   1933  C2    G B  25      37.690  46.060  60.820  1.00  0.00           C
ATOM   1934  N2    G B  25      38.760  46.560  61.460  1.00  0.00           N
ATOM   1935  H21   G B  25      39.450  45.950  61.880  1.00  0.00           H
ATOM   1936  H22   G B  25      38.710  47.520  61.760  1.00  0.00           H
ATOM   1937  N3    G B  25      36.720  46.910  60.470  1.00  0.00           N
ATOM   1938  C4    G B  25      35.600  46.230  60.130  1.00  0.00           C
ATOM   1939  C3'   G B  25      33.910  48.650  57.260  1.00  0.00           C
ATOM   1940  H3'   G B  25      33.780  47.600  56.990  1.00  0.00           H
ATOM   1941  C2'   G B  25      34.940  48.770  58.370  1.00  0.00           C
ATOM   1942 1H2'   G B  25      35.820  48.170  58.140  1.00  0.00           H
ATOM   1943  O2'   G B  25      35.360  50.100  58.610  1.00  0.00           O
ATOM   1944 2HO'   G B  25      35.280  50.530  57.760  1.00  0.00           H
ATOM   1945  O3'   G B  25      34.190  49.390  56.100  1.00  0.00           O
ATOM   1946  P     A B  26      34.730  48.670  54.770  1.00  0.00           P
ATOM   1947  O1P   A B  26      34.610  49.610  53.640  1.00  0.00           O
ATOM   1948  O2P   A B  26      34.210  47.300  54.580  1.00  0.00           O
ATOM   1949  O5'   A B  26      36.280  48.510  55.180  1.00  0.00           O
ATOM   1950  C5'   A B  26      37.150  49.610  55.330  1.00  0.00           C
ATOM   1951 1H5'   A B  26      36.620  50.340  55.940  1.00  0.00           H
ATOM   1952 2H5'   A B  26      37.370  50.170  54.420  1.00  0.00           H
ATOM   1953  C4'   A B  26      38.450  49.130  55.960  1.00  0.00           C
ATOM   1954  H4'   A B  26      39.030  50.000  56.280  1.00  0.00           H
ATOM   1955  O4'   A B  26      38.380  48.390  57.160  1.00  0.00           O
ATOM   1956  C1'   A B  26      39.410  47.440  57.220  1.00  0.00           C
ATOM   1957  H1'   A B  26      40.000  47.610  58.120  1.00  0.00           H
ATOM   1958  N9    A B  26      38.810  46.100  57.390  1.00  0.00           N
ATOM   1959  C8    A B  26      37.650  45.630  56.840  1.00  0.00           C
ATOM   1960  H8    A B  26      36.970  46.290  56.320  1.00  0.00           H
ATOM   1961  N7    A B  26      37.340  44.380  57.010  1.00  0.00           N
ATOM   1962  C5    A B  26      38.410  43.940  57.770  1.00  0.00           C
ATOM   1963  C6    A B  26      38.830  42.690  58.270  1.00  0.00           C
ATOM   1964  N6    A B  26      38.140  41.550  58.290  1.00  0.00           N
ATOM   1965  H61   A B  26      37.310  41.430  57.720  1.00  0.00           H
ATOM   1966  H62   A B  26      38.600  40.690  58.560  1.00  0.00           H
ATOM   1967  N1    A B  26      40.060  42.510  58.760  1.00  0.00           N
ATOM   1968  C2    A B  26      40.870  43.560  58.790  1.00  0.00           C
ATOM   1969  H2    A B  26      41.900  43.340  59.060  1.00  0.00           H
ATOM   1970  N3    A B  26      40.560  44.800  58.450  1.00  0.00           N
ATOM   1971  C4    A B  26      39.320  44.950  57.940  1.00  0.00           C
ATOM   1972  C3'   A B  26      39.330  48.290  55.040  1.00  0.00           C
ATOM   1973  H3'   A B  26      38.800  47.460  54.580  1.00  0.00           H
ATOM   1974  C2'   A B  26      40.330  47.680  56.020  1.00  0.00           C
ATOM   1975 1H2'   A B  26      40.720  46.770  55.560  1.00  0.00           H
ATOM   1976  O2'   A B  26      41.340  48.560  56.430  1.00  0.00           O
ATOM   1977 2HO'   A B  26      41.360  49.180  55.690  1.00  0.00           H
ATOM   1978  O3'   A B  26      39.960  49.030  54.010  1.00  0.00           O
ATOM   1979  P     U B  27      40.360  48.330  52.620  1.00  0.00           P
ATOM   1980  O1P   U B  27      41.100  49.300  51.780  1.00  0.00           O
ATOM   1981  O2P   U B  27      39.160  47.590  52.150  1.00  0.00           O
ATOM   1982  O5'   U B  27      41.390  47.190  53.090  1.00  0.00           O
ATOM   1983  C5'   U B  27      42.720  47.440  53.490  1.00  0.00           C
ATOM   1984 1H5'   U B  27      42.630  48.080  54.380  1.00  0.00           H
ATOM   1985 2H5'   U B  27      43.280  47.910  52.690  1.00  0.00           H
ATOM   1986  C4'   U B  27      43.500  46.190  53.880  1.00  0.00           C
ATOM   1987  H4'   U B  27      44.530  46.500  54.090  1.00  0.00           H
ATOM   1988  O4'   U B  27      42.890  45.490  54.940  1.00  0.00           O
ATOM   1989  C1'   U B  27      43.340  44.160  54.980  1.00  0.00           C
ATOM   1990  H1'   U B  27      44.120  44.070  55.740  1.00  0.00           H
ATOM   1991  N1    U B  27      42.250  43.290  55.450  1.00  0.00           N
ATOM   1992  C6    U B  27      40.990  43.390  54.930  1.00  0.00           C
ATOM   1993  H6    U B  27      40.720  44.230  54.320  1.00  0.00           H
ATOM   1994  C5    U B  27      40.080  42.410  55.110  1.00  0.00           C
ATOM   1995  H5    U B  27      39.120  42.400  54.630  1.00  0.00           H
ATOM   1996  C4    U B  27      40.410  41.180  55.800  1.00  0.00           C
ATOM   1997  O4    U B  27      39.650  40.250  56.070  1.00  0.00           O
ATOM   1998  N3    U B  27      41.710  41.210  56.280  1.00  0.00           N
ATOM   1999  H3    U B  27      41.940  40.370  56.790  1.00  0.00           H
ATOM   2000  C2    U B  27      42.630  42.250  56.280  1.00  0.00           C
ATOM   2001  O2    U B  27      43.700  42.280  56.890  1.00  0.00           O
ATOM   2002  C3'   U B  27      43.680  45.100  52.830  1.00  0.00           C
ATOM   2003  H3'   U B  27      42.780  44.990  52.230  1.00  0.00           H
ATOM   2004  C2'   U B  27      43.980  43.830  53.630  1.00  0.00           C
ATOM   2005 1H2'   U B  27      43.520  42.980  53.130  1.00  0.00           H
ATOM   2006  O2'   U B  27      45.370  43.670  53.830  1.00  0.00           O
ATOM   2007 2HO'   U B  27      45.700  43.420  52.960  1.00  0.00           H
ATOM   2008  O3'   U B  27      44.690  45.440  51.910  1.00  0.00           O
ATOM   2009  P     C B  28      45.110  44.530  50.650  1.00  0.00           P
ATOM   2010  O1P   C B  28      45.690  45.460  49.660  1.00  0.00           O
ATOM   2011  O2P   C B  28      43.880  43.790  50.270  1.00  0.00           O
ATOM   2012  O5'   C B  28      46.270  43.520  51.120  1.00  0.00           O
ATOM   2013  C5'   C B  28      47.520  43.940  51.630  1.00  0.00           C
ATOM   2014 1H5'   C B  28      47.530  44.820  52.270  1.00  0.00           H
ATOM   2015 2H5'   C B  28      48.050  44.190  50.710  1.00  0.00           H
ATOM   2016  C4'   C B  28      48.380  42.810  52.200  1.00  0.00           C
ATOM   2017  H4'   C B  28      49.270  43.320  52.540  1.00  0.00           H
ATOM   2018  O4'   C B  28      47.660  42.130  53.210  1.00  0.00           O
ATOM   2019  C1'   C B  28      47.700  40.730  53.070  1.00  0.00           C
ATOM   2020  H1'   C B  28      48.320  40.350  53.890  1.00  0.00           H
ATOM   2021  N1    C B  28      46.330  40.200  53.170  1.00  0.00           N
ATOM   2022  C6    C B  28      45.440  40.630  52.240  1.00  0.00           C
ATOM   2023  H6    C B  28      45.760  41.180  51.370  1.00  0.00           H
ATOM   2024  C5    C B  28      44.150  40.240  52.360  1.00  0.00           C
ATOM   2025  H5    C B  28      43.320  40.700  51.830  1.00  0.00           H
ATOM   2026  C4    C B  28      43.830  39.380  53.460  1.00  0.00           C
ATOM   2027  N4    C B  28      42.540  39.140  53.720  1.00  0.00           N
ATOM   2028  H41   C B  28      41.810  39.490  53.120  1.00  0.00           H
ATOM   2029  H42   C B  28      42.440  38.400  54.400  1.00  0.00           H
ATOM   2030  N3    C B  28      44.680  38.920  54.390  1.00  0.00           N
ATOM   2031  C2    C B  28      45.950  39.350  54.200  1.00  0.00           C
ATOM   2032  O2    C B  28      46.760  39.010  55.060  1.00  0.00           O
ATOM   2033  C3'   C B  28      48.800  41.820  51.120  1.00  0.00           C
ATOM   2034  H3'   C B  28      48.220  41.990  50.210  1.00  0.00           H
ATOM   2035  C2'   C B  28      48.510  40.480  51.800  1.00  0.00           C
ATOM   2036 1H2'   C B  28      47.980  39.840  51.090  1.00  0.00           H
ATOM   2037  O2'   C B  28      49.670  39.780  52.170  1.00  0.00           O
ATOM   2038 2HO'   C B  28      49.760  39.030  51.570  1.00  0.00           H
ATOM   2039  O3'   C B  28      50.170  41.990  50.820  1.00  0.00           O
ATOM   2040  P     C B  29      50.870  41.390  49.500  1.00  0.00           P
ATOM   2041  O1P   C B  29      52.320  41.440  49.790  1.00  0.00           O
ATOM   2042  O2P   C B  29      50.300  42.180  48.380  1.00  0.00           O
ATOM   2043  O5'   C B  29      50.490  39.840  49.260  1.00  0.00           O
ATOM   2044  C5'   C B  29      51.360  38.830  49.720  1.00  0.00           C
ATOM   2045 1H5'   C B  29      51.740  39.050  50.720  1.00  0.00           H
ATOM   2046 2H5'   C B  29      52.240  38.690  49.100  1.00  0.00           H
ATOM   2047  C4'   C B  29      50.540  37.540  49.830  1.00  0.00           C
ATOM   2048  H4'   C B  29      51.130  36.810  50.380  1.00  0.00           H
ATOM   2049  O4'   C B  29      49.260  37.670  50.400  1.00  0.00           O
ATOM   2050  C1'   C B  29      48.580  36.510  49.970  1.00  0.00           C
ATOM   2051  H1'   C B  29      48.850  35.670  50.600  1.00  0.00           H
ATOM   2052  N1    C B  29      47.110  36.660  49.920  1.00  0.00           N
ATOM   2053  C6    C B  29      46.540  37.660  49.190  1.00  0.00           C
ATOM   2054  H6    C B  29      47.160  38.280  48.560  1.00  0.00           H
ATOM   2055  C5    C B  29      45.200  37.810  49.170  1.00  0.00           C
ATOM   2056  H5    C B  29      44.770  38.580  48.540  1.00  0.00           H
ATOM   2057  C4    C B  29      44.390  36.990  50.030  1.00  0.00           C
ATOM   2058  N4    C B  29      43.060  37.160  50.020  1.00  0.00           N
ATOM   2059  H41   C B  29      42.680  37.950  49.510  1.00  0.00           H
ATOM   2060  H42   C B  29      42.500  36.630  50.660  1.00  0.00           H
ATOM   2061  N3    C B  29      44.980  36.050  50.770  1.00  0.00           N
ATOM   2062  C2    C B  29      46.310  35.800  50.650  1.00  0.00           C
ATOM   2063  O2    C B  29      46.810  34.930  51.360  1.00  0.00           O
ATOM   2064  C3'   C B  29      50.300  37.060  48.400  1.00  0.00           C
ATOM   2065  H3'   C B  29      49.800  37.890  47.910  1.00  0.00           H
ATOM   2066  C2'   C B  29      49.160  36.060  48.630  1.00  0.00           C
ATOM   2067 1H2'   C B  29      48.410  36.030  47.840  1.00  0.00           H
ATOM   2068  O2'   C B  29      49.670  34.760  48.760  1.00  0.00           O
ATOM   2069 2HO'   C B  29      49.450  34.380  47.910  1.00  0.00           H
ATOM   2070  O3'   C B  29      51.520  36.650  47.840  1.00  0.00           O
ATOM   2071  P     C B  30      51.590  36.370  46.260  1.00  0.00           P
ATOM   2072  O1P   C B  30      53.020  36.090  46.010  1.00  0.00           O
ATOM   2073  O2P   C B  30      51.050  37.560  45.550  1.00  0.00           O
ATOM   2074  O5'   C B  30      50.700  35.090  45.880  1.00  0.00           O
ATOM   2075  C5'   C B  30      51.060  33.750  46.130  1.00  0.00           C
ATOM   2076 1H5'   C B  30      51.460  33.780  47.140  1.00  0.00           H
ATOM   2077 2H5'   C B  30      51.930  33.590  45.490  1.00  0.00           H
ATOM   2078  C4'   C B  30      49.860  32.810  46.010  1.00  0.00           C
ATOM   2079  H4'   C B  30      50.090  31.750  46.080  1.00  0.00           H
ATOM   2080  O4'   C B  30      48.760  33.150  46.830  1.00  0.00           O
ATOM   2081  C1'   C B  30      47.580  32.660  46.220  1.00  0.00           C
ATOM   2082  H1'   C B  30      47.200  31.740  46.650  1.00  0.00           H
ATOM   2083  N1    C B  30      46.430  33.570  46.350  1.00  0.00           N
ATOM   2084  C6    C B  30      46.570  34.910  46.100  1.00  0.00           C
ATOM   2085  H6    C B  30      47.540  35.250  45.800  1.00  0.00           H
ATOM   2086  C5    C B  30      45.470  35.700  46.100  1.00  0.00           C
ATOM   2087  H5    C B  30      45.560  36.720  45.760  1.00  0.00           H
ATOM   2088  C4    C B  30      44.230  35.130  46.520  1.00  0.00           C
ATOM   2089  N4    C B  30      43.190  35.890  46.880  1.00  0.00           N
ATOM   2090  H41   C B  30      43.250  36.850  46.580  1.00  0.00           H
ATOM   2091  H42   C B  30      42.330  35.490  47.220  1.00  0.00           H
ATOM   2092  N3    C B  30      44.080  33.820  46.770  1.00  0.00           N
ATOM   2093  C2    C B  30      45.180  33.040  46.600  1.00  0.00           C
ATOM   2094  O2    C B  30      45.030  31.830  46.750  1.00  0.00           O
ATOM   2095  C3'   C B  30      49.330  32.930  44.580  1.00  0.00           C
ATOM   2096  H3'   C B  30      49.340  33.990  44.300  1.00  0.00           H
ATOM   2097  C2'   C B  30      47.920  32.370  44.760  1.00  0.00           C
ATOM   2098 1H2'   C B  30      47.250  32.830  44.030  1.00  0.00           H
ATOM   2099  O2'   C B  30      47.980  30.960  44.680  1.00  0.00           O
ATOM   2100 2HO'   C B  30      47.920  30.760  43.740  1.00  0.00           H
ATOM   2101  O3'   C B  30      50.120  32.230  43.660  1.00  0.00           O
ATOM   2102  P     A B  31      49.840  32.340  42.080  1.00  0.00           P
ATOM   2103  O1P   A B  31      50.950  31.620  41.420  1.00  0.00           O
ATOM   2104  O2P   A B  31      49.620  33.760  41.710  1.00  0.00           O
ATOM   2105  O5'   A B  31      48.490  31.510  41.800  1.00  0.00           O
ATOM   2106  C5'   A B  31      47.550  31.890  40.820  1.00  0.00           C
ATOM   2107 1H5'   A B  31      48.010  31.580  39.880  1.00  0.00           H
ATOM   2108 2H5'   A B  31      47.200  32.930  40.850  1.00  0.00           H
ATOM   2109  C4'   A B  31      46.280  31.080  41.090  1.00  0.00           C
ATOM   2110  H4'   A B  31      46.510  30.020  41.120  1.00  0.00           H
ATOM   2111  O4'   A B  31      45.800  31.530  42.340  1.00  0.00           O
ATOM   2112  C1'   A B  31      44.390  31.490  42.310  1.00  0.00           C
ATOM   2113  H1'   A B  31      44.090  30.840  43.130  1.00  0.00           H
ATOM   2114  N9    A B  31      43.870  32.850  42.550  1.00  0.00           N
ATOM   2115  C8    A B  31      44.460  34.090  42.520  1.00  0.00           C
ATOM   2116  H8    A B  31      45.500  34.260  42.320  1.00  0.00           H
ATOM   2117  N7    A B  31      43.740  35.100  42.910  1.00  0.00           N
ATOM   2118  C5    A B  31      42.530  34.460  43.190  1.00  0.00           C
ATOM   2119  C6    A B  31      41.310  34.930  43.710  1.00  0.00           C
ATOM   2120  N6    A B  31      40.950  36.190  43.970  1.00  0.00           N
ATOM   2121  H61   A B  31      41.570  36.990  43.940  1.00  0.00           H
ATOM   2122  H62   A B  31      39.990  36.310  44.270  1.00  0.00           H
ATOM   2123  N1    A B  31      40.270  34.120  43.950  1.00  0.00           N
ATOM   2124  C2    A B  31      40.550  32.840  43.750  1.00  0.00           C
ATOM   2125  H2    A B  31      39.740  32.140  43.860  1.00  0.00           H
ATOM   2126  N3    A B  31      41.610  32.220  43.260  1.00  0.00           N
ATOM   2127  C4    A B  31      42.590  33.110  42.980  1.00  0.00           C
ATOM   2128  C3'   A B  31      45.130  31.200  40.100  1.00  0.00           C
ATOM   2129  H3'   A B  31      45.110  32.240  39.770  1.00  0.00           H
ATOM   2130  C2'   A B  31      43.950  30.840  41.000  1.00  0.00           C
ATOM   2131 1H2'   A B  31      43.080  31.310  40.550  1.00  0.00           H
ATOM   2132  O2'   A B  31      43.540  29.520  41.260  1.00  0.00           O
ATOM   2133 2HO'   A B  31      42.940  29.290  40.540  1.00  0.00           H
ATOM   2134  O3'   A B  31      45.280  30.290  39.030  1.00  0.00           O
ATOM   2135  P     C B  32      44.950  30.740  37.520  1.00  0.00           P
ATOM   2136  O1P   C B  32      45.440  29.710  36.580  1.00  0.00           O
ATOM   2137  O2P   C B  32      45.360  32.140  37.260  1.00  0.00           O
ATOM   2138  O5'   C B  32      43.340  30.750  37.540  1.00  0.00           O
ATOM   2139  C5'   C B  32      42.660  29.520  37.620  1.00  0.00           C
ATOM   2140 1H5'   C B  32      43.150  28.880  38.360  1.00  0.00           H
ATOM   2141 2H5'   C B  32      42.680  29.070  36.620  1.00  0.00           H
ATOM   2142  C4'   C B  32      41.230  29.760  38.090  1.00  0.00           C
ATOM   2143  H4'   C B  32      40.750  28.790  38.170  1.00  0.00           H
ATOM   2144  O4'   C B  32      41.120  30.470  39.310  1.00  0.00           O
ATOM   2145  C1'   C B  32      39.950  31.240  39.290  1.00  0.00           C
ATOM   2146  H1'   C B  32      39.240  31.010  40.090  1.00  0.00           H
ATOM   2147  N1    C B  32      40.250  32.670  39.490  1.00  0.00           N
ATOM   2148  C6    C B  32      41.430  33.260  39.120  1.00  0.00           C
ATOM   2149  H6    C B  32      42.240  32.690  38.700  1.00  0.00           H
ATOM   2150  C5    C B  32      41.730  34.510  39.530  1.00  0.00           C
ATOM   2151  H5    C B  32      42.700  34.910  39.260  1.00  0.00           H
ATOM   2152  C4    C B  32      40.720  35.230  40.250  1.00  0.00           C
ATOM   2153  N4    C B  32      40.950  36.480  40.690  1.00  0.00           N
ATOM   2154  H41   C B  32      41.910  36.800  40.700  1.00  0.00           H
ATOM   2155  H42   C B  32      40.210  36.940  41.200  1.00  0.00           H
ATOM   2156  N3    C B  32      39.500  34.710  40.440  1.00  0.00           N
ATOM   2157  C2    C B  32      39.270  33.410  40.140  1.00  0.00           C
ATOM   2158  O2    C B  32      38.210  32.920  40.510  1.00  0.00           O
ATOM   2159  C3'   C B  32      40.550  30.640  37.040  1.00  0.00           C
ATOM   2160  H3'   C B  32      41.230  31.440  36.790  1.00  0.00           H
ATOM   2161  C2'   C B  32      39.390  31.170  37.880  1.00  0.00           C
ATOM   2162 1H2'   C B  32      39.050  32.150  37.520  1.00  0.00           H
ATOM   2163  O2'   C B  32      38.220  30.380  37.960  1.00  0.00           O
ATOM   2164 2HO'   C B  32      37.800  30.350  37.100  1.00  0.00           H
ATOM   2165  O3'   C B  32      40.010  29.900  35.970  1.00  0.00           O
ATOM   2166  P     C B  33      39.540  30.560  34.580  1.00  0.00           P
ATOM   2167  O1P   C B  33      39.010  29.440  33.770  1.00  0.00           O
ATOM   2168  O2P   C B  33      40.570  31.490  34.060  1.00  0.00           O
ATOM   2169  O5'   C B  33      38.280  31.380  35.150  1.00  0.00           O
ATOM   2170  C5'   C B  33      36.960  30.930  34.920  1.00  0.00           C
ATOM   2171 1H5'   C B  33      36.790  29.910  35.250  1.00  0.00           H
ATOM   2172 2H5'   C B  33      36.850  30.910  33.830  1.00  0.00           H
ATOM   2173  C4'   C B  33      35.910  31.830  35.550  1.00  0.00           C
ATOM   2174  H4'   C B  33      35.160  31.090  35.830  1.00  0.00           H
ATOM   2175  O4'   C B  33      36.410  32.410  36.730  1.00  0.00           O
ATOM   2176  C1'   C B  33      35.810  33.680  36.880  1.00  0.00           C
ATOM   2177  H1'   C B  33      35.250  33.800  37.800  1.00  0.00           H
ATOM   2178  N1    C B  33      36.830  34.750  36.890  1.00  0.00           N
ATOM   2179  C6    C B  33      38.040  34.530  36.290  1.00  0.00           C
ATOM   2180  H6    C B  33      38.170  33.620  35.720  1.00  0.00           H
ATOM   2181  C5    C B  33      39.060  35.390  36.460  1.00  0.00           C
ATOM   2182  H5    C B  33      40.010  35.130  36.010  1.00  0.00           H
ATOM   2183  C4    C B  33      38.740  36.580  37.200  1.00  0.00           C
ATOM   2184  N4    C B  33      39.730  37.400  37.570  1.00  0.00           N
ATOM   2185  H41   C B  33      40.620  37.260  37.130  1.00  0.00           H
ATOM   2186  H42   C B  33      39.500  38.070  38.300  1.00  0.00           H
ATOM   2187  N3    C B  33      37.520  36.840  37.690  1.00  0.00           N
ATOM   2188  C2    C B  33      36.510  35.950  37.490  1.00  0.00           C
ATOM   2189  O2    C B  33      35.390  36.290  37.890  1.00  0.00           O
ATOM   2190  C3'   C B  33      35.480  32.980  34.630  1.00  0.00           C
ATOM   2191  H3'   C B  33      36.410  33.380  34.230  1.00  0.00           H
ATOM   2192  C2'   C B  33      34.890  33.910  35.680  1.00  0.00           C
ATOM   2193 1H2'   C B  33      34.850  34.920  35.250  1.00  0.00           H
ATOM   2194  O2'   C B  33      33.620  33.380  35.960  1.00  0.00           O
ATOM   2195 2HO'   C B  33      33.130  33.490  35.140  1.00  0.00           H
ATOM   2196  O3'   C B  33      34.520  32.570  33.690  1.00  0.00           O
ATOM   2197  P     U B  34      34.290  33.430  32.350  1.00  0.00           P
ATOM   2198  O1P   U B  34      33.120  32.810  31.690  1.00  0.00           O
ATOM   2199  O2P   U B  34      35.530  33.540  31.540  1.00  0.00           O
ATOM   2200  O5'   U B  34      33.940  34.910  32.860  1.00  0.00           O
ATOM   2201  C5'   U B  34      32.610  35.350  33.070  1.00  0.00           C
ATOM   2202 1H5'   U B  34      31.940  34.670  33.590  1.00  0.00           H
ATOM   2203 2H5'   U B  34      32.150  35.630  32.120  1.00  0.00           H
ATOM   2204  C4'   U B  34      32.640  36.690  33.810  1.00  0.00           C
ATOM   2205  H4'   U B  34      31.700  36.730  34.340  1.00  0.00           H
ATOM   2206  O4'   U B  34      33.650  36.830  34.780  1.00  0.00           O
ATOM   2207  C1'   U B  34      34.080  38.170  34.870  1.00  0.00           C
ATOM   2208  H1'   U B  34      33.730  38.590  35.810  1.00  0.00           H
ATOM   2209  N1    U B  34      35.550  38.270  34.790  1.00  0.00           N
ATOM   2210  C6    U B  34      36.290  37.210  34.370  1.00  0.00           C
ATOM   2211  H6    U B  34      35.870  36.300  33.960  1.00  0.00           H
ATOM   2212  C5    U B  34      37.630  37.280  34.210  1.00  0.00           C
ATOM   2213  H5    U B  34      38.120  36.450  33.710  1.00  0.00           H
ATOM   2214  C4    U B  34      38.300  38.470  34.670  1.00  0.00           C
ATOM   2215  O4    U B  34      39.490  38.730  34.490  1.00  0.00           O
ATOM   2216  N3    U B  34      37.510  39.440  35.270  1.00  0.00           N
ATOM   2217  H3    U B  34      38.000  40.310  35.470  1.00  0.00           H
ATOM   2218  C2    U B  34      36.120  39.440  35.260  1.00  0.00           C
ATOM   2219  O2    U B  34      35.520  40.460  35.580  1.00  0.00           O
ATOM   2220  C3'   U B  34      32.810  37.900  32.890  1.00  0.00           C
ATOM   2221  H3'   U B  34      33.590  37.710  32.150  1.00  0.00           H
ATOM   2222  C2'   U B  34      33.350  38.990  33.810  1.00  0.00           C
ATOM   2223 1H2'   U B  34      33.950  39.710  33.250  1.00  0.00           H
ATOM   2224  O2'   U B  34      32.270  39.550  34.520  1.00  0.00           O
ATOM   2225 2HO'   U B  34      31.510  39.270  34.010  1.00  0.00           H
ATOM   2226  O3'   U B  34      31.540  38.200  32.340  1.00  0.00           O
ATOM   2227  P     A B  35      31.480  39.000  30.940  1.00  0.00           P
ATOM   2228  O1P   A B  35      30.100  39.360  30.560  1.00  0.00           O
ATOM   2229  O2P   A B  35      32.310  38.220  30.000  1.00  0.00           O
ATOM   2230  O5'   A B  35      32.280  40.390  31.150  1.00  0.00           O
ATOM   2231  C5'   A B  35      31.600  41.480  31.740  1.00  0.00           C
ATOM   2232 1H5'   A B  35      31.160  41.170  32.690  1.00  0.00           H
ATOM   2233 2H5'   A B  35      30.830  41.840  31.070  1.00  0.00           H
ATOM   2234  C4'   A B  35      32.450  42.700  32.090  1.00  0.00           C
ATOM   2235  H4'   A B  35      31.820  43.450  32.550  1.00  0.00           H
ATOM   2236  O4'   A B  35      33.440  42.340  33.020  1.00  0.00           O
ATOM   2237  C1'   A B  35      34.510  43.250  33.010  1.00  0.00           C
ATOM   2238  H1'   A B  35      34.640  43.700  33.990  1.00  0.00           H
ATOM   2239  N9    A B  35      35.780  42.530  32.800  1.00  0.00           N
ATOM   2240  C8    A B  35      36.110  41.380  32.120  1.00  0.00           C
ATOM   2241  H8    A B  35      35.370  40.650  31.820  1.00  0.00           H
ATOM   2242  N7    A B  35      37.380  41.150  32.010  1.00  0.00           N
ATOM   2243  C5    A B  35      37.930  42.210  32.720  1.00  0.00           C
ATOM   2244  C6    A B  35      39.250  42.590  33.030  1.00  0.00           C
ATOM   2245  N6    A B  35      40.380  41.990  32.630  1.00  0.00           N
ATOM   2246  H61   A B  35      40.310  41.120  32.120  1.00  0.00           H
ATOM   2247  H62   A B  35      41.260  42.380  32.910  1.00  0.00           H
ATOM   2248  N1    A B  35      39.450  43.630  33.850  1.00  0.00           N
ATOM   2249  C2    A B  35      38.460  44.460  34.140  1.00  0.00           C
ATOM   2250  H2    A B  35      38.670  45.310  34.770  1.00  0.00           H
ATOM   2251  N3    A B  35      37.180  44.230  33.860  1.00  0.00           N
ATOM   2252  C4    A B  35      36.980  43.050  33.240  1.00  0.00           C
ATOM   2253  C3'   A B  35      33.190  43.500  31.020  1.00  0.00           C
ATOM   2254  H3'   A B  35      33.750  42.740  30.470  1.00  0.00           H
ATOM   2255  C2'   A B  35      34.210  44.240  31.880  1.00  0.00           C
ATOM   2256 1H2'   A B  35      35.100  44.400  31.280  1.00  0.00           H
ATOM   2257  O2'   A B  35      33.750  45.420  32.510  1.00  0.00           O
ATOM   2258 2HO'   A B  35      34.500  46.010  32.610  1.00  0.00           H
ATOM   2259  O3'   A B  35      32.430  44.350  30.190  1.00  0.00           O
ATOM   2260  P     C B  36      33.060  44.850  28.800  1.00  0.00           P
ATOM   2261  O1P   C B  36      32.040  45.380  27.880  1.00  0.00           O
ATOM   2262  O2P   C B  36      34.030  43.800  28.390  1.00  0.00           O
ATOM   2263  O5'   C B  36      34.010  46.070  29.250  1.00  0.00           O
ATOM   2264  C5'   C B  36      33.470  47.260  29.800  1.00  0.00           C
ATOM   2265 1H5'   C B  36      32.970  47.080  30.750  1.00  0.00           H
ATOM   2266 2H5'   C B  36      32.780  47.680  29.060  1.00  0.00           H
ATOM   2267  C4'   C B  36      34.550  48.280  30.120  1.00  0.00           C
ATOM   2268  H4'   C B  36      33.920  49.000  30.660  1.00  0.00           H
ATOM   2269  O4'   C B  36      35.470  47.540  30.900  1.00  0.00           O
ATOM   2270  C1'   C B  36      36.710  48.180  30.680  1.00  0.00           C
ATOM   2271  H1'   C B  36      37.020  48.810  31.510  1.00  0.00           H
ATOM   2272  N1    C B  36      37.800  47.200  30.480  1.00  0.00           N
ATOM   2273  C6    C B  36      37.560  45.900  30.160  1.00  0.00           C
ATOM   2274  H6    C B  36      36.540  45.530  30.130  1.00  0.00           H
ATOM   2275  C5    C B  36      38.590  45.040  30.030  1.00  0.00           C
ATOM   2276  H5    C B  36      38.480  44.000  29.790  1.00  0.00           H
ATOM   2277  C4    C B  36      39.930  45.530  30.170  1.00  0.00           C
ATOM   2278  N4    C B  36      40.880  44.590  30.080  1.00  0.00           N
ATOM   2279  H41   C B  36      40.520  43.690  29.800  1.00  0.00           H
ATOM   2280  H42   C B  36      41.870  44.740  30.230  1.00  0.00           H
ATOM   2281  N3    C B  36      40.190  46.820  30.400  1.00  0.00           N
ATOM   2282  C2    C B  36      39.110  47.620  30.620  1.00  0.00           C
ATOM   2283  O2    C B  36      39.360  48.770  30.970  1.00  0.00           O
ATOM   2284  C3'   C B  36      35.200  48.840  28.870  1.00  0.00           C
ATOM   2285  H3'   C B  36      35.330  48.160  28.030  1.00  0.00           H
ATOM   2286  C2'   C B  36      36.530  49.180  29.530  1.00  0.00           C
ATOM   2287 1H2'   C B  36      37.430  49.030  28.940  1.00  0.00           H
ATOM   2288  O2'   C B  36      36.480  50.460  30.100  1.00  0.00           O
ATOM   2289 2HO'   C B  36      36.140  51.010  29.390  1.00  0.00           H
ATOM   2290  O3'   C B  36      34.590  50.040  28.440  1.00  0.00           O
ATOM   2291  P     C B  37      34.760  50.700  26.980  1.00  0.00           P
ATOM   2292  O1P   C B  37      33.980  51.960  26.940  1.00  0.00           O
ATOM   2293  O2P   C B  37      34.470  49.560  26.080  1.00  0.00           O
ATOM   2294  O5'   C B  37      36.320  51.050  26.780  1.00  0.00           O
ATOM   2295  C5'   C B  37      36.860  52.300  27.140  1.00  0.00           C
ATOM   2296 1H5'   C B  37      36.560  52.640  28.140  1.00  0.00           H
ATOM   2297 2H5'   C B  37      36.500  52.980  26.360  1.00  0.00           H
ATOM   2298  C4'   C B  37      38.390  52.320  27.110  1.00  0.00           C
ATOM   2299  H4'   C B  37      38.680  53.300  27.480  1.00  0.00           H
ATOM   2300  O4'   C B  37      38.980  51.360  27.960  1.00  0.00           O
ATOM   2301  C1'   C B  37      40.330  51.130  27.640  1.00  0.00           C
ATOM   2302  H1'   C B  37      40.920  51.710  28.350  1.00  0.00           H
ATOM   2303  N1    C B  37      40.710  49.710  27.520  1.00  0.00           N
ATOM   2304  C6    C B  37      39.820  48.690  27.340  1.00  0.00           C
ATOM   2305  H6    C B  37      38.770  48.940  27.260  1.00  0.00           H
ATOM   2306  C5    C B  37      40.220  47.400  27.220  1.00  0.00           C
ATOM   2307  H5    C B  37      39.510  46.650  26.910  1.00  0.00           H
ATOM   2308  C4    C B  37      41.630  47.140  27.290  1.00  0.00           C
ATOM   2309  N4    C B  37      42.150  45.900  27.240  1.00  0.00           N
ATOM   2310  H41   C B  37      41.510  45.150  27.020  1.00  0.00           H
ATOM   2311  H42   C B  37      43.150  45.810  27.240  1.00  0.00           H
ATOM   2312  N3    C B  37      42.510  48.120  27.510  1.00  0.00           N
ATOM   2313  C2    C B  37      42.050  49.390  27.660  1.00  0.00           C
ATOM   2314  O2    C B  37      42.920  50.220  27.920  1.00  0.00           O
ATOM   2315  C3'   C B  37      39.060  51.990  25.780  1.00  0.00           C
ATOM   2316  H3'   C B  37      38.730  51.030  25.390  1.00  0.00           H
ATOM   2317  C2'   C B  37      40.490  51.780  26.270  1.00  0.00           C
ATOM   2318 1H2'   C B  37      40.980  51.120  25.560  1.00  0.00           H
ATOM   2319  O2'   C B  37      41.210  52.990  26.380  1.00  0.00           O
ATOM   2320 2HO'   C B  37      42.160  52.850  26.400  1.00  0.00           H
ATOM   2321  O3'   C B  37      38.830  53.020  24.840  1.00  0.00           O
ATOM   2322  P     C B  38      39.090  52.770  23.270  1.00  0.00           P
ATOM   2323  O1P   C B  38      38.590  53.960  22.560  1.00  0.00           O
ATOM   2324  O2P   C B  38      38.580  51.410  22.980  1.00  0.00           O
ATOM   2325  O5'   C B  38      40.690  52.650  23.100  1.00  0.00           O
ATOM   2326  C5'   C B  38      41.540  53.760  23.270  1.00  0.00           C
ATOM   2327 1H5'   C B  38      41.280  54.120  24.260  1.00  0.00           H
ATOM   2328 2H5'   C B  38      41.310  54.530  22.530  1.00  0.00           H
ATOM   2329  C4'   C B  38      42.990  53.280  23.330  1.00  0.00           C
ATOM   2330  H4'   C B  38      43.540  54.170  23.620  1.00  0.00           H
ATOM   2331  O4'   C B  38      43.300  52.350  24.350  1.00  0.00           O
ATOM   2332  C1'   C B  38      44.370  51.530  23.950  1.00  0.00           C
ATOM   2333  H1'   C B  38      45.210  51.560  24.640  1.00  0.00           H
ATOM   2334  N1    C B  38      44.010  50.100  23.950  1.00  0.00           N
ATOM   2335  C6    C B  38      42.730  49.690  23.690  1.00  0.00           C
ATOM   2336  H6    C B  38      41.980  50.430  23.470  1.00  0.00           H
ATOM   2337  C5    C B  38      42.400  48.400  23.870  1.00  0.00           C
ATOM   2338  H5    C B  38      41.380  48.060  24.000  1.00  0.00           H
ATOM   2339  C4    C B  38      43.480  47.510  24.190  1.00  0.00           C
ATOM   2340  N4    C B  38      43.330  46.190  24.300  1.00  0.00           N
ATOM   2341  H41   C B  38      42.510  45.740  23.940  1.00  0.00           H
ATOM   2342  H42   C B  38      44.170  45.730  24.630  1.00  0.00           H
ATOM   2343  N3    C B  38      44.760  47.870  24.340  1.00  0.00           N
ATOM   2344  C2    C B  38      45.020  49.200  24.220  1.00  0.00           C
ATOM   2345  O2    C B  38      46.200  49.550  24.300  1.00  0.00           O
ATOM   2346  C3'   C B  38      43.530  52.730  22.020  1.00  0.00           C
ATOM   2347  H3'   C B  38      42.880  51.930  21.670  1.00  0.00           H
ATOM   2348  C2'   C B  38      44.790  52.050  22.570  1.00  0.00           C
ATOM   2349 1H2'   C B  38      45.010  51.170  21.960  1.00  0.00           H
ATOM   2350  O2'   C B  38      45.910  52.890  22.730  1.00  0.00           O
ATOM   2351 2HO'   C B  38      45.760  53.710  22.260  1.00  0.00           H
ATOM   2352  O3'   C B  38      43.730  53.660  20.980  1.00  0.00           O
ATOM   2353  P     U B  39      43.480  53.180  19.470  1.00  0.00           P
ATOM   2354  O1P   U B  39      43.730  54.300  18.530  1.00  0.00           O
ATOM   2355  O2P   U B  39      42.160  52.510  19.360  1.00  0.00           O
ATOM   2356  O5'   U B  39      44.620  52.040  19.390  1.00  0.00           O
ATOM   2357  C5'   U B  39      45.980  52.400  19.270  1.00  0.00           C
ATOM   2358 1H5'   U B  39      46.310  53.050  20.080  1.00  0.00           H
ATOM   2359 2H5'   U B  39      46.160  52.900  18.320  1.00  0.00           H
ATOM   2360  C4'   U B  39      46.830  51.140  19.310  1.00  0.00           C
ATOM   2361  H4'   U B  39      47.880  51.420  19.310  1.00  0.00           H
ATOM   2362  O4'   U B  39      46.770  50.360  20.490  1.00  0.00           O
ATOM   2363  C1'   U B  39      46.960  49.010  20.140  1.00  0.00           C
ATOM   2364  H1'   U B  39      47.910  48.730  20.600  1.00  0.00           H
ATOM   2365  N1    U B  39      45.850  48.120  20.520  1.00  0.00           N
ATOM   2366  C6    U B  39      44.580  48.600  20.520  1.00  0.00           C
ATOM   2367  H6    U B  39      44.360  49.580  20.110  1.00  0.00           H
ATOM   2368  C5    U B  39      43.550  47.860  20.980  1.00  0.00           C
ATOM   2369  H5    U B  39      42.520  48.190  20.920  1.00  0.00           H
ATOM   2370  C4    U B  39      43.640  46.460  21.330  1.00  0.00           C
ATOM   2371  O4    U B  39      42.690  45.690  21.430  1.00  0.00           O
ATOM   2372  N3    U B  39      44.990  46.130  21.440  1.00  0.00           N
ATOM   2373  H3    U B  39      45.140  45.160  21.710  1.00  0.00           H
ATOM   2374  C2    U B  39      46.100  46.880  21.070  1.00  0.00           C
ATOM   2375  O2    U B  39      47.260  46.500  21.230  1.00  0.00           O
ATOM   2376  C3'   U B  39      46.630  50.150  18.160  1.00  0.00           C
ATOM   2377  H3'   U B  39      45.560  50.090  17.980  1.00  0.00           H
ATOM   2378  C2'   U B  39      47.270  48.850  18.650  1.00  0.00           C
ATOM   2379 1H2'   U B  39      46.700  48.000  18.300  1.00  0.00           H
ATOM   2380  O2'   U B  39      48.670  48.750  18.480  1.00  0.00           O
ATOM   2381 2HO'   U B  39      48.880  48.610  17.550  1.00  0.00           H
ATOM   2382  O3'   U B  39      47.280  50.610  17.000  1.00  0.00           O
ATOM   2383  P     G B  40      47.160  49.760  15.640  1.00  0.00           P
ATOM   2384  O1P   G B  40      47.610  50.620  14.520  1.00  0.00           O
ATOM   2385  O2P   G B  40      45.760  49.270  15.600  1.00  0.00           O
ATOM   2386  O5'   G B  40      48.140  48.490  15.720  1.00  0.00           O
ATOM   2387  C5'   G B  40      49.500  48.720  15.410  1.00  0.00           C
ATOM   2388 1H5'   G B  40      49.870  49.500  16.080  1.00  0.00           H
ATOM   2389 2H5'   G B  40      49.620  49.000  14.370  1.00  0.00           H
ATOM   2390  C4'   G B  40      50.460  47.540  15.600  1.00  0.00           C
ATOM   2391  H4'   G B  40      51.480  47.910  15.540  1.00  0.00           H
ATOM   2392  O4'   G B  40      50.200  46.870  16.820  1.00  0.00           O
ATOM   2393  C1'   G B  40      50.410  45.490  16.640  1.00  0.00           C
ATOM   2394  H1'   G B  40      51.140  45.000  17.280  1.00  0.00           H
ATOM   2395  N9    G B  40      49.140  44.800  16.930  1.00  0.00           N
ATOM   2396  C8    G B  40      47.920  45.410  17.060  1.00  0.00           C
ATOM   2397  H8    G B  40      47.700  46.460  16.970  1.00  0.00           H
ATOM   2398  N7    G B  40      46.940  44.600  17.330  1.00  0.00           N
ATOM   2399  C5    G B  40      47.620  43.390  17.390  1.00  0.00           C
ATOM   2400  C6    G B  40      47.070  42.100  17.540  1.00  0.00           C
ATOM   2401  O6    G B  40      45.890  41.830  17.740  1.00  0.00           O
ATOM   2402  N1    G B  40      48.000  41.060  17.520  1.00  0.00           N
ATOM   2403  H1    G B  40      47.550  40.160  17.600  1.00  0.00           H
ATOM   2404  C2    G B  40      49.330  41.270  17.260  1.00  0.00           C
ATOM   2405  N2    G B  40      50.130  40.200  17.170  1.00  0.00           N
ATOM   2406  H21   G B  40      49.710  39.310  16.920  1.00  0.00           H
ATOM   2407  H22   G B  40      51.130  40.340  17.200  1.00  0.00           H
ATOM   2408  N3    G B  40      49.900  42.480  17.090  1.00  0.00           N
ATOM   2409  C4    G B  40      48.980  43.460  17.190  1.00  0.00           C
ATOM   2410  C3'   G B  40      50.210  46.530  14.490  1.00  0.00           C
ATOM   2411  H3'   G B  40      49.130  46.460  14.320  1.00  0.00           H
ATOM   2412  C2'   G B  40      50.850  45.340  15.180  1.00  0.00           C
ATOM   2413 1H2'   G B  40      50.440  44.400  14.800  1.00  0.00           H
ATOM   2414  O2'   G B  40      52.260  45.350  15.120  1.00  0.00           O
ATOM   2415 2HO'   G B  40      52.520  46.110  14.610  1.00  0.00           H
ATOM   2416  O3'   G B  40      50.890  46.750  13.270  1.00  0.00           O
ATOM   2417  P     C B  41      50.290  46.230  11.870  1.00  0.00           P
ATOM   2418  O1P   C B  41      51.170  46.720  10.790  1.00  0.00           O
ATOM   2419  O2P   C B  41      48.840  46.520  11.820  1.00  0.00           O
ATOM   2420  O5'   C B  41      50.320  44.620  11.990  1.00  0.00           O
ATOM   2421  C5'   C B  41      51.550  43.930  11.990  1.00  0.00           C
ATOM   2422 1H5'   C B  41      52.160  44.360  12.790  1.00  0.00           H
ATOM   2423 2H5'   C B  41      52.110  44.160  11.090  1.00  0.00           H
ATOM   2424  C4'   C B  41      51.440  42.410  12.080  1.00  0.00           C
ATOM   2425  H4'   C B  41      52.460  42.040  12.090  1.00  0.00           H
ATOM   2426  O4'   C B  41      50.880  42.060  13.320  1.00  0.00           O
ATOM   2427  C1'   C B  41      50.100  40.890  13.190  1.00  0.00           C
ATOM   2428  H1'   C B  41      50.480  40.080  13.820  1.00  0.00           H
ATOM   2429  N1    C B  41      48.690  41.190  13.470  1.00  0.00           N
ATOM   2430  C6    C B  41      48.190  42.460  13.530  1.00  0.00           C
ATOM   2431  H6    C B  41      48.800  43.290  13.230  1.00  0.00           H
ATOM   2432  C5    C B  41      46.910  42.680  13.890  1.00  0.00           C
ATOM   2433  H5    C B  41      46.500  43.650  14.110  1.00  0.00           H
ATOM   2434  C4    C B  41      46.120  41.520  14.220  1.00  0.00           C
ATOM   2435  N4    C B  41      44.800  41.640  14.390  1.00  0.00           N
ATOM   2436  H41   C B  41      44.380  42.560  14.430  1.00  0.00           H
ATOM   2437  H42   C B  41      44.220  40.840  14.560  1.00  0.00           H
ATOM   2438  N3    C B  41      46.630  40.280  14.210  1.00  0.00           N
ATOM   2439  C2    C B  41      47.950  40.110  13.930  1.00  0.00           C
ATOM   2440  O2    C B  41      48.380  38.960  13.940  1.00  0.00           O
ATOM   2441  C3'   C B  41      50.610  41.720  10.990  1.00  0.00           C
ATOM   2442  H3'   C B  41      49.710  42.280  10.760  1.00  0.00           H
ATOM   2443  C2'   C B  41      50.260  40.440  11.740  1.00  0.00           C
ATOM   2444 1H2'   C B  41      49.300  40.110  11.330  1.00  0.00           H
ATOM   2445  O2'   C B  41      51.340  39.550  11.540  1.00  0.00           O
ATOM   2446 2HO'   C B  41      51.990  40.080  11.070  1.00  0.00           H
ATOM   2447  O3'   C B  41      51.320  41.590   9.780  1.00  0.00           O
ATOM   2448  P     C B  42      50.530  41.350   8.400  1.00  0.00           P
ATOM   2449  O1P   C B  42      51.540  41.250   7.320  1.00  0.00           O
ATOM   2450  O2P   C B  42      49.660  42.540   8.320  1.00  0.00           O
ATOM   2451  O5'   C B  42      49.670  40.010   8.670  1.00  0.00           O
ATOM   2452  C5'   C B  42      50.130  38.680   8.630  1.00  0.00           C
ATOM   2453 1H5'   C B  42      50.920  38.430   9.330  1.00  0.00           H
ATOM   2454 2H5'   C B  42      50.510  38.420   7.640  1.00  0.00           H
ATOM   2455  C4'   C B  42      48.940  37.770   8.910  1.00  0.00           C
ATOM   2456  H4'   C B  42      49.260  36.740   8.720  1.00  0.00           H
ATOM   2457  O4'   C B  42      48.330  37.790  10.180  1.00  0.00           O
ATOM   2458  C1'   C B  42      47.000  37.350  10.010  1.00  0.00           C
ATOM   2459  H1'   C B  42      46.830  36.400  10.520  1.00  0.00           H
ATOM   2460  N1    C B  42      45.980  38.230  10.610  1.00  0.00           N
ATOM   2461  C6    C B  42      46.210  39.560  10.820  1.00  0.00           C
ATOM   2462  H6    C B  42      47.090  40.050  10.450  1.00  0.00           H
ATOM   2463  C5    C B  42      45.220  40.400  11.200  1.00  0.00           C
ATOM   2464  H5    C B  42      45.400  41.460  11.360  1.00  0.00           H
ATOM   2465  C4    C B  42      43.960  39.850  11.610  1.00  0.00           C
ATOM   2466  N4    C B  42      42.970  40.550  12.170  1.00  0.00           N
ATOM   2467  H41   C B  42      42.980  41.530  12.410  1.00  0.00           H
ATOM   2468  H42   C B  42      42.090  40.060  12.240  1.00  0.00           H
ATOM   2469  N3    C B  42      43.780  38.530  11.540  1.00  0.00           N
ATOM   2470  C2    C B  42      44.740  37.740  10.980  1.00  0.00           C
ATOM   2471  O2    C B  42      44.420  36.570  10.760  1.00  0.00           O
ATOM   2472  C3'   C B  42      47.810  38.090   7.940  1.00  0.00           C
ATOM   2473  H3'   C B  42      47.520  39.140   8.010  1.00  0.00           H
ATOM   2474  C2'   C B  42      46.720  37.200   8.520  1.00  0.00           C
ATOM   2475 1H2'   C B  42      45.700  37.480   8.270  1.00  0.00           H
ATOM   2476  O2'   C B  42      47.000  35.840   8.250  1.00  0.00           O
ATOM   2477 2HO'   C B  42      46.930  35.820   7.290  1.00  0.00           H
ATOM   2478  O3'   C B  42      48.140  37.700   6.620  1.00  0.00           O
ATOM   2479  H3T   C B  42      48.030  38.560   6.210  1.00  0.00           H
TER
ENDMDL
