# Supplementary material for: Structural insights into the Middle East respiratory syndrome coronavirus 4a protein and its dsRNA binding mechanism
Source: Sci Rep. 2017 Sep 12;7:11362. doi: 10.1038/s41598-017-11736-6 (PMC5596018; doi:10.1038/s41598-017-11736-6)
Supplement: Supplementary file 2 — PDB files [file 41598_2017_11736_MOESM2_ESM.zip › PDBs/WT-AS.pdb]

TITLE     Protein in water t= 200000.00000
REMARK    THIS IS A SIMULATION BOX
CRYST1   91.160   91.160   91.160  90.00  90.00  90.00 P 1           1
MODEL        1
ATOM      1  N   TYR A   3      54.300  41.180  47.530  1.00  0.00           N
ATOM      2  H1  TYR A   3      53.650  41.640  48.160  1.00  0.00           H
ATOM      3  H2  TYR A   3      53.770  40.970  46.700  1.00  0.00           H
ATOM      4  H3  TYR A   3      54.600  40.370  48.040  1.00  0.00           H
ATOM      5  CA  TYR A   3      55.370  42.100  47.110  1.00  0.00           C
ATOM      6  HA  TYR A   3      56.130  41.550  46.560  1.00  0.00           H
ATOM      7  CB  TYR A   3      54.760  43.200  46.250  1.00  0.00           C
ATOM      8  HB1 TYR A   3      54.420  44.050  46.850  1.00  0.00           H
ATOM      9  HB2 TYR A   3      53.820  42.860  45.800  1.00  0.00           H
ATOM     10  CG  TYR A   3      55.720  43.720  45.210  1.00  0.00           C
ATOM     11  CD1 TYR A   3      55.460  43.410  43.860  1.00  0.00           C
ATOM     12  HD1 TYR A   3      54.650  42.750  43.630  1.00  0.00           H
ATOM     13  CE1 TYR A   3      56.270  43.960  42.860  1.00  0.00           C
ATOM     14  HE1 TYR A   3      56.070  43.910  41.800  1.00  0.00           H
ATOM     15  CZ  TYR A   3      57.370  44.760  43.250  1.00  0.00           C
ATOM     16  OH  TYR A   3      58.280  45.120  42.290  1.00  0.00           O
ATOM     17  HH  TYR A   3      58.090  44.690  41.450  1.00  0.00           H
ATOM     18  CE2 TYR A   3      57.650  45.050  44.590  1.00  0.00           C
ATOM     19  HE2 TYR A   3      58.510  45.670  44.830  1.00  0.00           H
ATOM     20  CD2 TYR A   3      56.850  44.460  45.570  1.00  0.00           C
ATOM     21  HD2 TYR A   3      57.080  44.720  46.590  1.00  0.00           H
ATOM     22  C   TYR A   3      56.160  42.710  48.260  1.00  0.00           C
ATOM     23  O   TYR A   3      57.360  42.450  48.270  1.00  0.00           O
ATOM     24  N   VAL A   4      55.570  43.530  49.140  1.00  0.00           N
ATOM     25  H   VAL A   4      54.580  43.680  49.040  1.00  0.00           H
ATOM     26  CA  VAL A   4      56.200  44.140  50.290  1.00  0.00           C
ATOM     27  HA  VAL A   4      57.280  44.210  50.190  1.00  0.00           H
ATOM     28  CB  VAL A   4      55.490  45.450  50.610  1.00  0.00           C
ATOM     29  HB  VAL A   4      54.530  45.080  50.960  1.00  0.00           H
ATOM     30  CG1 VAL A   4      56.330  46.160  51.680  1.00  0.00           C
ATOM     31 1HG1 VAL A   4      55.940  47.150  51.870  1.00  0.00           H
ATOM     32 2HG1 VAL A   4      56.440  45.620  52.630  1.00  0.00           H
ATOM     33 3HG1 VAL A   4      57.330  46.360  51.300  1.00  0.00           H
ATOM     34  CG2 VAL A   4      55.370  46.350  49.370  1.00  0.00           C
ATOM     35 1HG2 VAL A   4      55.710  47.360  49.580  1.00  0.00           H
ATOM     36 2HG2 VAL A   4      55.970  46.090  48.500  1.00  0.00           H
ATOM     37 3HG2 VAL A   4      54.330  46.360  49.060  1.00  0.00           H
ATOM     38  C   VAL A   4      56.170  43.100  51.410  1.00  0.00           C
ATOM     39  O   VAL A   4      55.320  43.140  52.290  1.00  0.00           O
ATOM     40  N   SER A   5      57.170  42.220  51.480  1.00  0.00           N
ATOM     41  H   SER A   5      57.960  42.320  50.870  1.00  0.00           H
ATOM     42  CA  SER A   5      57.280  41.120  52.410  1.00  0.00           C
ATOM     43  HA  SER A   5      56.360  40.550  52.300  1.00  0.00           H
ATOM     44  CB  SER A   5      58.360  40.110  52.060  1.00  0.00           C
ATOM     45  HB1 SER A   5      58.350  39.310  52.810  1.00  0.00           H
ATOM     46  HB2 SER A   5      59.340  40.570  52.170  1.00  0.00           H
ATOM     47  OG  SER A   5      58.120  39.550  50.790  1.00  0.00           O
ATOM     48  HG  SER A   5      58.750  38.860  50.620  1.00  0.00           H
ATOM     49  C   SER A   5      57.540  41.600  53.830  1.00  0.00           C
ATOM     50  O   SER A   5      57.040  41.070  54.820  1.00  0.00           O
ATOM     51  N   LEU A   6      58.180  42.780  53.960  1.00  0.00           N
ATOM     52  H   LEU A   6      58.590  43.060  53.090  1.00  0.00           H
ATOM     53  CA  LEU A   6      58.470  43.470  55.200  1.00  0.00           C
ATOM     54  HA  LEU A   6      59.110  42.760  55.700  1.00  0.00           H
ATOM     55  CB  LEU A   6      59.280  44.740  54.980  1.00  0.00           C
ATOM     56  HB1 LEU A   6      58.750  45.400  54.280  1.00  0.00           H
ATOM     57  HB2 LEU A   6      60.120  44.470  54.340  1.00  0.00           H
ATOM     58  CG  LEU A   6      59.770  45.580  56.160  1.00  0.00           C
ATOM     59  HG  LEU A   6      58.940  45.990  56.720  1.00  0.00           H
ATOM     60  CD1 LEU A   6      60.700  44.750  57.050  1.00  0.00           C
ATOM     61 1HD1 LEU A   6      61.410  45.340  57.620  1.00  0.00           H
ATOM     62 2HD1 LEU A   6      60.050  44.170  57.720  1.00  0.00           H
ATOM     63 3HD1 LEU A   6      61.310  44.120  56.390  1.00  0.00           H
ATOM     64  CD2 LEU A   6      60.680  46.610  55.490  1.00  0.00           C
ATOM     65 1HD2 LEU A   6      61.260  47.170  56.210  1.00  0.00           H
ATOM     66 2HD2 LEU A   6      61.430  46.190  54.810  1.00  0.00           H
ATOM     67 3HD2 LEU A   6      60.090  47.350  54.950  1.00  0.00           H
ATOM     68  C   LEU A   6      57.220  43.760  56.020  1.00  0.00           C
ATOM     69  O   LEU A   6      57.180  43.480  57.220  1.00  0.00           O
ATOM     70  N   LEU A   7      56.220  44.350  55.380  1.00  0.00           N
ATOM     71  H   LEU A   7      56.310  44.440  54.370  1.00  0.00           H
ATOM     72  CA  LEU A   7      54.940  44.670  55.990  1.00  0.00           C
ATOM     73  HA  LEU A   7      55.200  45.220  56.890  1.00  0.00           H
ATOM     74  CB  LEU A   7      54.110  45.640  55.140  1.00  0.00           C
ATOM     75  HB1 LEU A   7      53.170  45.770  55.680  1.00  0.00           H
ATOM     76  HB2 LEU A   7      53.860  45.280  54.140  1.00  0.00           H
ATOM     77  CG  LEU A   7      54.790  46.990  54.990  1.00  0.00           C
ATOM     78  HG  LEU A   7      55.750  46.860  54.500  1.00  0.00           H
ATOM     79  CD1 LEU A   7      53.950  47.860  54.050  1.00  0.00           C
ATOM     80 1HD1 LEU A   7      53.740  47.380  53.090  1.00  0.00           H
ATOM     81 2HD1 LEU A   7      52.910  48.020  54.350  1.00  0.00           H
ATOM     82 3HD1 LEU A   7      54.360  48.860  53.910  1.00  0.00           H
ATOM     83  CD2 LEU A   7      55.000  47.690  56.330  1.00  0.00           C
ATOM     84 1HD2 LEU A   7      55.910  47.460  56.880  1.00  0.00           H
ATOM     85 2HD2 LEU A   7      55.120  48.740  56.090  1.00  0.00           H
ATOM     86 3HD2 LEU A   7      54.090  47.570  56.930  1.00  0.00           H
ATOM     87  C   LEU A   7      54.160  43.430  56.390  1.00  0.00           C
ATOM     88  O   LEU A   7      53.280  43.560  57.240  1.00  0.00           O
ATOM     89  N   ASN A   8      54.500  42.220  55.920  1.00  0.00           N
ATOM     90  H   ASN A   8      55.270  42.180  55.280  1.00  0.00           H
ATOM     91  CA  ASN A   8      53.930  40.990  56.410  1.00  0.00           C
ATOM     92  HA  ASN A   8      52.890  41.190  56.690  1.00  0.00           H
ATOM     93  CB  ASN A   8      53.870  39.960  55.280  1.00  0.00           C
ATOM     94  HB1 ASN A   8      54.870  39.690  54.940  1.00  0.00           H
ATOM     95  HB2 ASN A   8      53.140  40.250  54.520  1.00  0.00           H
ATOM     96  CG  ASN A   8      53.290  38.650  55.770  1.00  0.00           C
ATOM     97  OD1 ASN A   8      54.020  37.670  55.890  1.00  0.00           O
ATOM     98  ND2 ASN A   8      51.960  38.640  55.930  1.00  0.00           N
ATOM     99 1HD2 ASN A   8      51.410  39.470  55.740  1.00  0.00           H
ATOM    100 2HD2 ASN A   8      51.610  37.760  56.310  1.00  0.00           H
ATOM    101  C   ASN A   8      54.570  40.370  57.650  1.00  0.00           C
ATOM    102  O   ASN A   8      53.870  39.980  58.590  1.00  0.00           O
ATOM    103  N   GLN A   9      55.890  40.270  57.720  1.00  0.00           N
ATOM    104  H   GLN A   9      56.440  40.640  56.950  1.00  0.00           H
ATOM    105  CA  GLN A   9      56.640  39.550  58.730  1.00  0.00           C
ATOM    106  HA  GLN A   9      55.940  38.780  59.060  1.00  0.00           H
ATOM    107  CB  GLN A   9      57.930  38.990  58.130  1.00  0.00           C
ATOM    108  HB1 GLN A   9      58.520  38.390  58.830  1.00  0.00           H
ATOM    109  HB2 GLN A   9      58.590  39.780  57.790  1.00  0.00           H
ATOM    110  CG  GLN A   9      57.660  38.100  56.930  1.00  0.00           C
ATOM    111  HG1 GLN A   9      57.070  38.710  56.230  1.00  0.00           H
ATOM    112  HG2 GLN A   9      57.180  37.200  57.290  1.00  0.00           H
ATOM    113  CD  GLN A   9      58.770  37.680  55.970  1.00  0.00           C
ATOM    114  OE1 GLN A   9      59.920  37.750  56.400  1.00  0.00           O
ATOM    115  NE2 GLN A   9      58.530  37.070  54.810  1.00  0.00           N
ATOM    116 1HE2 GLN A   9      57.580  36.840  54.550  1.00  0.00           H
ATOM    117 2HE2 GLN A   9      59.310  36.660  54.340  1.00  0.00           H
ATOM    118  C   GLN A   9      57.090  40.370  59.930  1.00  0.00           C
ATOM    119  O   GLN A   9      57.350  39.810  60.990  1.00  0.00           O
ATOM    120  N   ILE A  10      56.980  41.700  59.870  1.00  0.00           N
ATOM    121  H   ILE A  10      56.530  42.050  59.030  1.00  0.00           H
ATOM    122  CA  ILE A  10      57.140  42.690  60.910  1.00  0.00           C
ATOM    123  HA  ILE A  10      57.980  42.310  61.490  1.00  0.00           H
ATOM    124  CB  ILE A  10      57.540  44.110  60.490  1.00  0.00           C
ATOM    125  HB  ILE A  10      58.090  43.900  59.570  1.00  0.00           H
ATOM    126  CG2 ILE A  10      56.390  45.050  60.150  1.00  0.00           C
ATOM    127 1HG2 ILE A  10      55.870  45.370  61.040  1.00  0.00           H
ATOM    128 2HG2 ILE A  10      56.710  45.900  59.530  1.00  0.00           H
ATOM    129 3HG2 ILE A  10      55.620  44.520  59.570  1.00  0.00           H
ATOM    130  CG1 ILE A  10      58.550  44.840  61.380  1.00  0.00           C
ATOM    131 1HG1 ILE A  10      58.200  44.950  62.400  1.00  0.00           H
ATOM    132 2HG1 ILE A  10      58.780  45.840  61.010  1.00  0.00           H
ATOM    133  CD  ILE A  10      59.850  44.030  61.400  1.00  0.00           C
ATOM    134  HD1 ILE A  10      59.980  43.490  60.460  1.00  0.00           H
ATOM    135  HD2 ILE A  10      60.660  44.740  61.470  1.00  0.00           H
ATOM    136  HD3 ILE A  10      59.770  43.320  62.220  1.00  0.00           H
ATOM    137  C   ILE A  10      55.970  42.760  61.880  1.00  0.00           C
ATOM    138  O   ILE A  10      55.920  43.490  62.880  1.00  0.00           O
ATOM    139  N   TRP A  11      55.060  41.810  61.690  1.00  0.00           N
ATOM    140  H   TRP A  11      55.260  41.130  60.980  1.00  0.00           H
ATOM    141  CA  TRP A  11      54.070  41.540  62.730  1.00  0.00           C
ATOM    142  HA  TRP A  11      54.230  42.130  63.630  1.00  0.00           H
ATOM    143  CB  TRP A  11      52.710  41.890  62.150  1.00  0.00           C
ATOM    144  HB1 TRP A  11      51.980  41.860  62.970  1.00  0.00           H
ATOM    145  HB2 TRP A  11      52.360  41.080  61.500  1.00  0.00           H
ATOM    146  CG  TRP A  11      52.600  43.280  61.610  1.00  0.00           C
ATOM    147  CD1 TRP A  11      52.550  43.480  60.280  1.00  0.00           C
ATOM    148  HD1 TRP A  11      52.610  42.730  59.510  1.00  0.00           H
ATOM    149  NE1 TRP A  11      52.530  44.840  60.010  1.00  0.00           N
ATOM    150  HE1 TRP A  11      52.410  45.260  59.100  1.00  0.00           H
ATOM    151  CE2 TRP A  11      52.600  45.600  61.160  1.00  0.00           C
ATOM    152  CZ2 TRP A  11      52.620  46.980  61.400  1.00  0.00           C
ATOM    153  HZ2 TRP A  11      52.630  47.650  60.560  1.00  0.00           H
ATOM    154  CH2 TRP A  11      52.590  47.450  62.720  1.00  0.00           C
ATOM    155  HH2 TRP A  11      52.570  48.520  62.910  1.00  0.00           H
ATOM    156  CZ3 TRP A  11      52.650  46.520  63.770  1.00  0.00           C
ATOM    157  HZ3 TRP A  11      52.600  46.820  64.810  1.00  0.00           H
ATOM    158  CE3 TRP A  11      52.760  45.160  63.490  1.00  0.00           C
ATOM    159  HE3 TRP A  11      52.960  44.450  64.280  1.00  0.00           H
ATOM    160  CD2 TRP A  11      52.650  44.620  62.200  1.00  0.00           C
ATOM    161  C   TRP A  11      54.030  40.090  63.160  1.00  0.00           C
ATOM    162  O   TRP A  11      53.630  39.780  64.280  1.00  0.00           O
ATOM    163  N   GLN A  12      54.430  39.180  62.250  1.00  0.00           N
ATOM    164  H   GLN A  12      54.810  39.490  61.380  1.00  0.00           H
ATOM    165  CA  GLN A  12      54.410  37.750  62.490  1.00  0.00           C
ATOM    166  HA  GLN A  12      53.610  37.520  63.190  1.00  0.00           H
ATOM    167  CB  GLN A  12      53.980  37.010  61.240  1.00  0.00           C
ATOM    168  HB1 GLN A  12      54.030  35.960  61.510  1.00  0.00           H
ATOM    169  HB2 GLN A  12      54.840  37.170  60.570  1.00  0.00           H
ATOM    170  CG  GLN A  12      52.620  37.450  60.680  1.00  0.00           C
ATOM    171  HG1 GLN A  12      52.850  38.420  60.260  1.00  0.00           H
ATOM    172  HG2 GLN A  12      51.910  37.690  61.470  1.00  0.00           H
ATOM    173  CD  GLN A  12      52.010  36.490  59.680  1.00  0.00           C
ATOM    174  OE1 GLN A  12      52.430  35.350  59.470  1.00  0.00           O
ATOM    175  NE2 GLN A  12      50.890  36.850  59.050  1.00  0.00           N
ATOM    176 1HE2 GLN A  12      50.580  37.810  59.040  1.00  0.00           H
ATOM    177 2HE2 GLN A  12      50.580  36.100  58.430  1.00  0.00           H
ATOM    178  C   GLN A  12      55.730  37.300  63.100  1.00  0.00           C
ATOM    179  O   GLN A  12      55.760  36.720  64.180  1.00  0.00           O
ATOM    180  N   LYS A  13      56.800  37.270  62.290  1.00  0.00           N
ATOM    181  H   LYS A  13      56.750  37.780  61.420  1.00  0.00           H
ATOM    182  CA  LYS A  13      58.090  36.730  62.670  1.00  0.00           C
ATOM    183  HA  LYS A  13      58.020  35.840  63.310  1.00  0.00           H
ATOM    184  CB  LYS A  13      58.960  36.270  61.510  1.00  0.00           C
ATOM    185  HB1 LYS A  13      59.850  35.730  61.870  1.00  0.00           H
ATOM    186  HB2 LYS A  13      59.330  37.200  61.070  1.00  0.00           H
ATOM    187  CG  LYS A  13      58.430  35.350  60.420  1.00  0.00           C
ATOM    188  HG1 LYS A  13      57.470  35.710  60.060  1.00  0.00           H
ATOM    189  HG2 LYS A  13      58.190  34.380  60.860  1.00  0.00           H
ATOM    190  CD  LYS A  13      59.350  35.030  59.250  1.00  0.00           C
ATOM    191  HD1 LYS A  13      59.640  35.930  58.710  1.00  0.00           H
ATOM    192  HD2 LYS A  13      58.820  34.350  58.570  1.00  0.00           H
ATOM    193  CE  LYS A  13      60.630  34.360  59.750  1.00  0.00           C
ATOM    194  HE1 LYS A  13      60.310  33.650  60.510  1.00  0.00           H
ATOM    195  HE2 LYS A  13      61.190  35.200  60.160  1.00  0.00           H
ATOM    196  NZ  LYS A  13      61.290  33.670  58.640  1.00  0.00           N
ATOM    197  HZ1 LYS A  13      60.680  33.000  58.190  1.00  0.00           H
ATOM    198  HZ2 LYS A  13      61.630  34.310  57.940  1.00  0.00           H
ATOM    199  HZ3 LYS A  13      62.070  33.150  59.030  1.00  0.00           H
ATOM    200  C   LYS A  13      58.860  37.750  63.490  1.00  0.00           C
ATOM    201  O   LYS A  13      59.530  37.320  64.420  1.00  0.00           O
ATOM    202  N   TYR A  14      58.780  39.050  63.200  1.00  0.00           N
ATOM    203  H   TYR A  14      58.030  39.280  62.570  1.00  0.00           H
ATOM    204  CA  TYR A  14      59.690  40.130  63.540  1.00  0.00           C
ATOM    205  HA  TYR A  14      60.480  39.740  64.190  1.00  0.00           H
ATOM    206  CB  TYR A  14      60.500  40.510  62.300  1.00  0.00           C
ATOM    207  HB1 TYR A  14      61.160  41.320  62.640  1.00  0.00           H
ATOM    208  HB2 TYR A  14      59.730  40.810  61.600  1.00  0.00           H
ATOM    209  CG  TYR A  14      61.260  39.420  61.600  1.00  0.00           C
ATOM    210  CD1 TYR A  14      61.910  38.410  62.340  1.00  0.00           C
ATOM    211  HD1 TYR A  14      62.180  38.510  63.380  1.00  0.00           H
ATOM    212  CE1 TYR A  14      62.520  37.350  61.660  1.00  0.00           C
ATOM    213  HE1 TYR A  14      63.140  36.700  62.260  1.00  0.00           H
ATOM    214  CZ  TYR A  14      62.540  37.280  60.260  1.00  0.00           C
ATOM    215  OH  TYR A  14      63.330  36.410  59.590  1.00  0.00           O
ATOM    216  HH  TYR A  14      63.270  36.590  58.640  1.00  0.00           H
ATOM    217  CE2 TYR A  14      61.920  38.330  59.540  1.00  0.00           C
ATOM    218  HE2 TYR A  14      61.930  38.480  58.470  1.00  0.00           H
ATOM    219  CD2 TYR A  14      61.250  39.360  60.200  1.00  0.00           C
ATOM    220  HD2 TYR A  14      60.680  40.070  59.620  1.00  0.00           H
ATOM    221  C   TYR A  14      58.990  41.320  64.180  1.00  0.00           C
ATOM    222  O   TYR A  14      57.790  41.560  64.050  1.00  0.00           O
ATOM    223  N   LEU A  15      59.790  41.950  65.040  1.00  0.00           N
ATOM    224  H   LEU A  15      60.790  41.900  65.010  1.00  0.00           H
ATOM    225  CA  LEU A  15      59.220  42.950  65.930  1.00  0.00           C
ATOM    226  HA  LEU A  15      58.230  42.640  66.230  1.00  0.00           H
ATOM    227  CB  LEU A  15      59.860  42.890  67.310  1.00  0.00           C
ATOM    228  HB1 LEU A  15      59.380  43.660  67.920  1.00  0.00           H
ATOM    229  HB2 LEU A  15      60.910  43.170  67.200  1.00  0.00           H
ATOM    230  CG  LEU A  15      59.780  41.540  68.040  1.00  0.00           C
ATOM    231  HG  LEU A  15      59.880  40.710  67.340  1.00  0.00           H
ATOM    232  CD1 LEU A  15      60.820  41.430  69.150  1.00  0.00           C
ATOM    233 1HD1 LEU A  15      61.750  41.790  68.720  1.00  0.00           H
ATOM    234 2HD1 LEU A  15      60.680  42.120  69.990  1.00  0.00           H
ATOM    235 3HD1 LEU A  15      60.870  40.420  69.530  1.00  0.00           H
ATOM    236  CD2 LEU A  15      58.460  41.390  68.770  1.00  0.00           C
ATOM    237 1HD2 LEU A  15      58.450  40.590  69.510  1.00  0.00           H
ATOM    238 2HD2 LEU A  15      58.190  42.260  69.380  1.00  0.00           H
ATOM    239 3HD2 LEU A  15      57.700  41.200  68.010  1.00  0.00           H
ATOM    240  C   LEU A  15      59.220  44.350  65.330  1.00  0.00           C
ATOM    241  O   LEU A  15      60.110  44.750  64.580  1.00  0.00           O
ATOM    242  N   ASN A  16      58.260  45.180  65.720  1.00  0.00           N
ATOM    243  H   ASN A  16      57.440  44.750  66.110  1.00  0.00           H
ATOM    244  CA  ASN A  16      58.150  46.620  65.540  1.00  0.00           C
ATOM    245  HA  ASN A  16      58.890  47.060  64.860  1.00  0.00           H
ATOM    246  CB  ASN A  16      56.830  46.930  64.840  1.00  0.00           C
ATOM    247  HB1 ASN A  16      56.100  46.850  65.650  1.00  0.00           H
ATOM    248  HB2 ASN A  16      56.460  46.110  64.220  1.00  0.00           H
ATOM    249  CG  ASN A  16      56.690  48.320  64.260  1.00  0.00           C
ATOM    250  OD1 ASN A  16      57.460  49.280  64.330  1.00  0.00           O
ATOM    251  ND2 ASN A  16      55.670  48.480  63.440  1.00  0.00           N
ATOM    252 1HD2 ASN A  16      55.020  47.720  63.340  1.00  0.00           H
ATOM    253 2HD2 ASN A  16      55.560  49.400  63.020  1.00  0.00           H
ATOM    254  C   ASN A  16      58.480  47.370  66.830  1.00  0.00           C
ATOM    255  O   ASN A  16      58.230  48.560  67.010  1.00  0.00           O
ATOM    256  N   SER A  17      59.170  46.680  67.720  1.00  0.00           N
ATOM    257  H   SER A  17      59.280  45.700  67.550  1.00  0.00           H
ATOM    258  CA  SER A  17      59.650  47.130  69.020  1.00  0.00           C
ATOM    259  HA  SER A  17      59.980  48.140  68.830  1.00  0.00           H
ATOM    260  CB  SER A  17      58.520  47.080  70.050  1.00  0.00           C
ATOM    261  HB1 SER A  17      58.100  46.070  70.040  1.00  0.00           H
ATOM    262  HB2 SER A  17      57.710  47.760  69.790  1.00  0.00           H
ATOM    263  OG  SER A  17      58.880  47.390  71.370  1.00  0.00           O
ATOM    264  HG  SER A  17      58.130  47.550  71.940  1.00  0.00           H
ATOM    265  C   SER A  17      60.810  46.290  69.540  1.00  0.00           C
ATOM    266  O   SER A  17      60.720  45.080  69.450  1.00  0.00           O
ATOM    267  N   PRO A  18      61.920  46.830  70.060  1.00  0.00           N
ATOM    268  CD  PRO A  18      62.260  48.230  70.110  1.00  0.00           C
ATOM    269  HD1 PRO A  18      61.580  48.780  70.740  1.00  0.00           H
ATOM    270  HD2 PRO A  18      62.200  48.730  69.140  1.00  0.00           H
ATOM    271  CG  PRO A  18      63.680  48.220  70.680  1.00  0.00           C
ATOM    272  HG1 PRO A  18      63.670  48.420  71.750  1.00  0.00           H
ATOM    273  HG2 PRO A  18      64.380  48.870  70.140  1.00  0.00           H
ATOM    274  CB  PRO A  18      64.150  46.770  70.490  1.00  0.00           C
ATOM    275  HB1 PRO A  18      65.030  46.530  71.080  1.00  0.00           H
ATOM    276  HB2 PRO A  18      64.400  46.630  69.440  1.00  0.00           H
ATOM    277  CA  PRO A  18      62.880  45.980  70.740  1.00  0.00           C
ATOM    278  HA  PRO A  18      62.890  45.010  70.220  1.00  0.00           H
ATOM    279  C   PRO A  18      62.560  45.730  72.210  1.00  0.00           C
ATOM    280  O   PRO A  18      63.420  45.140  72.860  1.00  0.00           O
ATOM    281  N   TYR A  19      61.400  46.070  72.790  1.00  0.00           N
ATOM    282  H   TYR A  19      60.780  46.600  72.210  1.00  0.00           H
ATOM    283  CA  TYR A  19      61.080  45.910  74.200  1.00  0.00           C
ATOM    284  HA  TYR A  19      61.850  45.250  74.600  1.00  0.00           H
ATOM    285  CB  TYR A  19      61.160  47.270  74.890  1.00  0.00           C
ATOM    286  HB1 TYR A  19      60.230  47.820  74.770  1.00  0.00           H
ATOM    287  HB2 TYR A  19      61.870  47.840  74.280  1.00  0.00           H
ATOM    288  CG  TYR A  19      61.640  47.280  76.320  1.00  0.00           C
ATOM    289  CD1 TYR A  19      62.810  46.670  76.790  1.00  0.00           C
ATOM    290  HD1 TYR A  19      63.480  46.070  76.200  1.00  0.00           H
ATOM    291  CE1 TYR A  19      63.240  46.970  78.090  1.00  0.00           C
ATOM    292  HE1 TYR A  19      64.230  46.700  78.460  1.00  0.00           H
ATOM    293  CZ  TYR A  19      62.340  47.520  79.010  1.00  0.00           C
ATOM    294  OH  TYR A  19      62.690  47.770  80.320  1.00  0.00           O
ATOM    295  HH  TYR A  19      63.540  47.370  80.530  1.00  0.00           H
ATOM    296  CE2 TYR A  19      61.110  48.020  78.560  1.00  0.00           C
ATOM    297  HE2 TYR A  19      60.540  48.570  79.290  1.00  0.00           H
ATOM    298  CD2 TYR A  19      60.810  48.020  77.190  1.00  0.00           C
ATOM    299  HD2 TYR A  19      59.890  48.480  76.910  1.00  0.00           H
ATOM    300  C   TYR A  19      59.730  45.260  74.470  1.00  0.00           C
ATOM    301  O   TYR A  19      58.960  45.100  73.530  1.00  0.00           O
ATOM    302  N   THR A  20      59.520  44.900  75.740  1.00  0.00           N
ATOM    303  H   THR A  20      60.250  45.010  76.430  1.00  0.00           H
ATOM    304  CA  THR A  20      58.230  44.400  76.190  1.00  0.00           C
ATOM    305  HA  THR A  20      58.130  43.500  75.580  1.00  0.00           H
ATOM    306  CB  THR A  20      58.280  43.850  77.610  1.00  0.00           C
ATOM    307  HB  THR A  20      57.330  43.400  77.900  1.00  0.00           H
ATOM    308  CG2 THR A  20      59.330  42.740  77.770  1.00  0.00           C
ATOM    309 1HG2 THR A  20      58.860  41.900  77.280  1.00  0.00           H
ATOM    310 2HG2 THR A  20      60.330  42.990  77.420  1.00  0.00           H
ATOM    311 3HG2 THR A  20      59.390  42.450  78.820  1.00  0.00           H
ATOM    312  OG1 THR A  20      58.740  44.800  78.540  1.00  0.00           O
ATOM    313  HG1 THR A  20      58.960  44.440  79.390  1.00  0.00           H
ATOM    314  C   THR A  20      57.010  45.280  76.040  1.00  0.00           C
ATOM    315  O   THR A  20      56.080  45.210  76.830  1.00  0.00           O
ATOM    316  N   THR A  21      56.900  46.200  75.070  1.00  0.00           N
ATOM    317  H   THR A  21      57.660  46.180  74.400  1.00  0.00           H
ATOM    318  CA  THR A  21      55.840  47.180  74.910  1.00  0.00           C
ATOM    319  HA  THR A  21      55.630  47.460  75.950  1.00  0.00           H
ATOM    320  CB  THR A  21      56.290  48.470  74.240  1.00  0.00           C
ATOM    321  HB  THR A  21      55.460  49.170  74.140  1.00  0.00           H
ATOM    322  CG2 THR A  21      57.370  49.260  74.970  1.00  0.00           C
ATOM    323 1HG2 THR A  21      57.080  49.620  75.960  1.00  0.00           H
ATOM    324 2HG2 THR A  21      58.260  48.640  75.050  1.00  0.00           H
ATOM    325 3HG2 THR A  21      57.730  50.120  74.400  1.00  0.00           H
ATOM    326  OG1 THR A  21      56.700  48.130  72.940  1.00  0.00           O
ATOM    327  HG1 THR A  21      56.580  48.900  72.380  1.00  0.00           H
ATOM    328  C   THR A  21      54.660  46.560  74.190  1.00  0.00           C
ATOM    329  O   THR A  21      54.780  45.580  73.460  1.00  0.00           O
ATOM    330  N   CYS A  22      53.470  47.140  74.340  1.00  0.00           N
ATOM    331  H   CYS A  22      53.330  47.900  74.990  1.00  0.00           H
ATOM    332  CA  CYS A  22      52.240  46.680  73.710  1.00  0.00           C
ATOM    333  HA  CYS A  22      52.350  45.630  73.450  1.00  0.00           H
ATOM    334  CB  CYS A  22      51.130  46.590  74.750  1.00  0.00           C
ATOM    335  HB1 CYS A  22      50.250  46.190  74.250  1.00  0.00           H
ATOM    336  HB2 CYS A  22      50.870  47.590  75.080  1.00  0.00           H
ATOM    337  SG  CYS A  22      51.650  45.660  76.220  1.00  0.00           S
ATOM    338  HG  CYS A  22      51.880  44.600  75.420  1.00  0.00           H
ATOM    339  C   CYS A  22      51.960  47.450  72.420  1.00  0.00           C
ATOM    340  O   CYS A  22      52.040  48.670  72.470  1.00  0.00           O
ATOM    341  N   LEU A  23      51.410  46.850  71.360  1.00  0.00           N
ATOM    342  H   LEU A  23      51.570  45.850  71.290  1.00  0.00           H
ATOM    343  CA  LEU A  23      51.010  47.540  70.150  1.00  0.00           C
ATOM    344  HA  LEU A  23      51.550  48.480  70.120  1.00  0.00           H
ATOM    345  CB  LEU A  23      51.370  46.620  68.980  1.00  0.00           C
ATOM    346  HB1 LEU A  23      50.750  45.730  69.070  1.00  0.00           H
ATOM    347  HB2 LEU A  23      52.360  46.250  69.220  1.00  0.00           H
ATOM    348  CG  LEU A  23      51.410  47.090  67.520  1.00  0.00           C
ATOM    349  HG  LEU A  23      52.030  46.420  66.920  1.00  0.00           H
ATOM    350  CD1 LEU A  23      50.040  47.090  66.860  1.00  0.00           C
ATOM    351 1HD1 LEU A  23      50.180  47.690  65.960  1.00  0.00           H
ATOM    352 2HD1 LEU A  23      49.750  46.080  66.550  1.00  0.00           H
ATOM    353 3HD1 LEU A  23      49.360  47.660  67.500  1.00  0.00           H
ATOM    354  CD2 LEU A  23      52.180  48.390  67.300  1.00  0.00           C
ATOM    355 1HD2 LEU A  23      52.980  48.460  68.040  1.00  0.00           H
ATOM    356 2HD2 LEU A  23      52.620  48.390  66.310  1.00  0.00           H
ATOM    357 3HD2 LEU A  23      51.440  49.180  67.410  1.00  0.00           H
ATOM    358  C   LEU A  23      49.500  47.730  70.180  1.00  0.00           C
ATOM    359  O   LEU A  23      48.640  46.890  70.440  1.00  0.00           O
ATOM    360  N   TYR A  24      49.160  48.960  69.810  1.00  0.00           N
ATOM    361  H   TYR A  24      49.960  49.560  69.800  1.00  0.00           H
ATOM    362  CA  TYR A  24      47.820  49.510  69.960  1.00  0.00           C
ATOM    363  HA  TYR A  24      47.140  48.660  69.870  1.00  0.00           H
ATOM    364  CB  TYR A  24      47.710  50.230  71.300  1.00  0.00           C
ATOM    365  HB1 TYR A  24      48.060  49.510  72.030  1.00  0.00           H
ATOM    366  HB2 TYR A  24      46.670  50.530  71.460  1.00  0.00           H
ATOM    367  CG  TYR A  24      48.610  51.420  71.560  1.00  0.00           C
ATOM    368  CD1 TYR A  24      49.840  51.330  72.210  1.00  0.00           C
ATOM    369  HD1 TYR A  24      50.340  50.380  72.280  1.00  0.00           H
ATOM    370  CE1 TYR A  24      50.590  52.490  72.410  1.00  0.00           C
ATOM    371  HE1 TYR A  24      51.580  52.350  72.830  1.00  0.00           H
ATOM    372  CZ  TYR A  24      50.190  53.790  72.040  1.00  0.00           C
ATOM    373  OH  TYR A  24      50.900  54.890  72.420  1.00  0.00           O
ATOM    374  HH  TYR A  24      51.780  54.760  72.770  1.00  0.00           H
ATOM    375  CE2 TYR A  24      48.880  53.850  71.520  1.00  0.00           C
ATOM    376  HE2 TYR A  24      48.480  54.790  71.160  1.00  0.00           H
ATOM    377  CD2 TYR A  24      48.140  52.700  71.230  1.00  0.00           C
ATOM    378  HD2 TYR A  24      47.200  52.900  70.720  1.00  0.00           H
ATOM    379  C   TYR A  24      47.410  50.470  68.850  1.00  0.00           C
ATOM    380  O   TYR A  24      46.210  50.700  68.680  1.00  0.00           O
ATOM    381  N   ILE A  25      48.360  51.040  68.100  1.00  0.00           N
ATOM    382  H   ILE A  25      49.260  50.630  68.290  1.00  0.00           H
ATOM    383  CA  ILE A  25      48.060  51.950  67.000  1.00  0.00           C
ATOM    384  HA  ILE A  25      47.200  52.570  67.240  1.00  0.00           H
ATOM    385  CB  ILE A  25      49.190  52.950  66.790  1.00  0.00           C
ATOM    386  HB  ILE A  25      48.780  53.580  65.990  1.00  0.00           H
ATOM    387  CG2 ILE A  25      49.360  53.850  68.010  1.00  0.00           C
ATOM    388 1HG2 ILE A  25      49.870  54.760  67.690  1.00  0.00           H
ATOM    389 2HG2 ILE A  25      48.400  54.050  68.490  1.00  0.00           H
ATOM    390 3HG2 ILE A  25      49.970  53.300  68.730  1.00  0.00           H
ATOM    391  CG1 ILE A  25      50.440  52.310  66.190  1.00  0.00           C
ATOM    392 1HG1 ILE A  25      50.210  51.860  65.240  1.00  0.00           H
ATOM    393 2HG1 ILE A  25      50.770  51.440  66.770  1.00  0.00           H
ATOM    394  CD  ILE A  25      51.600  53.300  66.080  1.00  0.00           C
ATOM    395  HD1 ILE A  25      51.950  53.760  67.010  1.00  0.00           H
ATOM    396  HD2 ILE A  25      52.470  52.740  65.740  1.00  0.00           H
ATOM    397  HD3 ILE A  25      51.250  54.070  65.380  1.00  0.00           H
ATOM    398  C   ILE A  25      47.640  51.200  65.750  1.00  0.00           C
ATOM    399  O   ILE A  25      48.130  50.080  65.560  1.00  0.00           O
ATOM    400  N   PRO A  26      46.850  51.770  64.840  1.00  0.00           N
ATOM    401  CD  PRO A  26      46.060  52.970  64.960  1.00  0.00           C
ATOM    402  HD1 PRO A  26      46.690  53.790  65.330  1.00  0.00           H
ATOM    403  HD2 PRO A  26      45.170  52.880  65.600  1.00  0.00           H
ATOM    404  CG  PRO A  26      45.640  53.330  63.540  1.00  0.00           C
ATOM    405  HG1 PRO A  26      46.420  53.780  62.940  1.00  0.00           H
ATOM    406  HG2 PRO A  26      44.740  53.950  63.500  1.00  0.00           H
ATOM    407  CB  PRO A  26      45.420  51.940  62.960  1.00  0.00           C
ATOM    408  HB1 PRO A  26      45.410  52.000  61.870  1.00  0.00           H
ATOM    409  HB2 PRO A  26      44.510  51.550  63.420  1.00  0.00           H
ATOM    410  CA  PRO A  26      46.650  51.230  63.510  1.00  0.00           C
ATOM    411  HA  PRO A  26      46.330  50.200  63.670  1.00  0.00           H
ATOM    412  C   PRO A  26      47.870  51.280  62.600  1.00  0.00           C
ATOM    413  O   PRO A  26      48.700  52.200  62.620  1.00  0.00           O
ATOM    414  N   LYS A  27      47.900  50.210  61.810  1.00  0.00           N
ATOM    415  H   LYS A  27      47.170  49.530  61.890  1.00  0.00           H
ATOM    416  CA  LYS A  27      48.970  49.870  60.890  1.00  0.00           C
ATOM    417  HA  LYS A  27      49.910  49.670  61.410  1.00  0.00           H
ATOM    418  CB  LYS A  27      48.450  48.680  60.080  1.00  0.00           C
ATOM    419  HB1 LYS A  27      48.730  48.760  59.030  1.00  0.00           H
ATOM    420  HB2 LYS A  27      47.380  48.550  59.950  1.00  0.00           H
ATOM    421  CG  LYS A  27      48.930  47.330  60.600  1.00  0.00           C
ATOM    422  HG1 LYS A  27      48.640  47.210  61.640  1.00  0.00           H
ATOM    423  HG2 LYS A  27      50.010  47.320  60.490  1.00  0.00           H
ATOM    424  CD  LYS A  27      48.320  46.150  59.850  1.00  0.00           C
ATOM    425  HD1 LYS A  27      48.830  46.110  58.880  1.00  0.00           H
ATOM    426  HD2 LYS A  27      47.250  46.140  59.710  1.00  0.00           H
ATOM    427  CE  LYS A  27      48.690  44.870  60.610  1.00  0.00           C
ATOM    428  HE1 LYS A  27      47.970  44.910  61.420  1.00  0.00           H
ATOM    429  HE2 LYS A  27      49.690  44.980  61.040  1.00  0.00           H
ATOM    430  NZ  LYS A  27      48.710  43.640  59.810  1.00  0.00           N
ATOM    431  HZ1 LYS A  27      47.980  43.690  59.110  1.00  0.00           H
ATOM    432  HZ2 LYS A  27      49.530  43.600  59.230  1.00  0.00           H
ATOM    433  HZ3 LYS A  27      48.480  42.770  60.270  1.00  0.00           H
ATOM    434  C   LYS A  27      49.260  50.940  59.830  1.00  0.00           C
ATOM    435  O   LYS A  27      48.440  51.860  59.670  1.00  0.00           O
ATOM    436  N   PRO A  28      50.450  50.880  59.260  1.00  0.00           N
ATOM    437  CD  PRO A  28      51.510  49.950  59.590  1.00  0.00           C
ATOM    438  HD1 PRO A  28      51.270  48.950  59.220  1.00  0.00           H
ATOM    439  HD2 PRO A  28      51.660  49.900  60.670  1.00  0.00           H
ATOM    440  CG  PRO A  28      52.770  50.550  58.960  1.00  0.00           C
ATOM    441  HG1 PRO A  28      53.480  49.810  58.570  1.00  0.00           H
ATOM    442  HG2 PRO A  28      53.300  51.200  59.670  1.00  0.00           H
ATOM    443  CB  PRO A  28      52.260  51.420  57.810  1.00  0.00           C
ATOM    444  HB1 PRO A  28      52.220  50.870  56.880  1.00  0.00           H
ATOM    445  HB2 PRO A  28      52.930  52.260  57.630  1.00  0.00           H
ATOM    446  CA  PRO A  28      50.880  51.850  58.270  1.00  0.00           C
ATOM    447  HA  PRO A  28      51.000  52.830  58.760  1.00  0.00           H
ATOM    448  C   PRO A  28      49.930  51.950  57.100  1.00  0.00           C
ATOM    449  O   PRO A  28      49.440  50.980  56.500  1.00  0.00           O
ATOM    450  N   THR A  29      49.680  53.180  56.660  1.00  0.00           N
ATOM    451  H   THR A  29      50.050  54.000  57.110  1.00  0.00           H
ATOM    452  CA  THR A  29      48.860  53.530  55.510  1.00  0.00           C
ATOM    453  HA  THR A  29      48.170  52.750  55.200  1.00  0.00           H
ATOM    454  CB  THR A  29      47.900  54.690  55.740  1.00  0.00           C
ATOM    455  HB  THR A  29      48.460  55.540  56.140  1.00  0.00           H
ATOM    456  CG2 THR A  29      46.980  55.030  54.570  1.00  0.00           C
ATOM    457 1HG2 THR A  29      47.630  55.300  53.740  1.00  0.00           H
ATOM    458 2HG2 THR A  29      46.500  54.150  54.150  1.00  0.00           H
ATOM    459 3HG2 THR A  29      46.210  55.740  54.860  1.00  0.00           H
ATOM    460  OG1 THR A  29      47.050  54.140  56.720  1.00  0.00           O
ATOM    461  HG1 THR A  29      46.380  53.580  56.320  1.00  0.00           H
ATOM    462  C   THR A  29      49.720  53.960  54.330  1.00  0.00           C
ATOM    463  O   THR A  29      50.380  54.990  54.490  1.00  0.00           O
ATOM    464  N   ALA A  30      49.680  53.230  53.220  1.00  0.00           N
ATOM    465  H   ALA A  30      49.020  52.470  53.150  1.00  0.00           H
ATOM    466  CA  ALA A  30      50.210  53.780  51.990  1.00  0.00           C
ATOM    467  HA  ALA A  30      51.150  54.270  52.220  1.00  0.00           H
ATOM    468  CB  ALA A  30      50.650  52.560  51.170  1.00  0.00           C
ATOM    469  HB1 ALA A  30      51.250  51.920  51.800  1.00  0.00           H
ATOM    470  HB2 ALA A  30      49.810  51.980  50.780  1.00  0.00           H
ATOM    471  HB3 ALA A  30      51.170  52.900  50.280  1.00  0.00           H
ATOM    472  C   ALA A  30      49.320  54.760  51.230  1.00  0.00           C
ATOM    473  O   ALA A  30      48.090  54.640  51.280  1.00  0.00           O
ATOM    474  N   LYS A  31      50.000  55.680  50.540  1.00  0.00           N
ATOM    475  H   LYS A  31      50.990  55.850  50.640  1.00  0.00           H
ATOM    476  CA  LYS A  31      49.240  56.580  49.690  1.00  0.00           C
ATOM    477  HA  LYS A  31      48.350  56.080  49.300  1.00  0.00           H
ATOM    478  CB  LYS A  31      48.760  57.700  50.600  1.00  0.00           C
ATOM    479  HB1 LYS A  31      49.630  58.270  50.920  1.00  0.00           H
ATOM    480  HB2 LYS A  31      48.150  57.300  51.410  1.00  0.00           H
ATOM    481  CG  LYS A  31      47.860  58.750  49.940  1.00  0.00           C
ATOM    482  HG1 LYS A  31      46.960  58.250  49.570  1.00  0.00           H
ATOM    483  HG2 LYS A  31      48.310  59.290  49.130  1.00  0.00           H
ATOM    484  CD  LYS A  31      47.570  59.860  50.940  1.00  0.00           C
ATOM    485  HD1 LYS A  31      48.510  60.360  51.150  1.00  0.00           H
ATOM    486  HD2 LYS A  31      47.150  59.450  51.860  1.00  0.00           H
ATOM    487  CE  LYS A  31      46.540  60.880  50.480  1.00  0.00           C
ATOM    488  HE1 LYS A  31      45.930  60.440  49.700  1.00  0.00           H
ATOM    489  HE2 LYS A  31      47.010  61.780  50.080  1.00  0.00           H
ATOM    490  NZ  LYS A  31      45.660  61.460  51.510  1.00  0.00           N
ATOM    491  HZ1 LYS A  31      45.110  62.240  51.180  1.00  0.00           H
ATOM    492  HZ2 LYS A  31      45.050  60.760  51.900  1.00  0.00           H
ATOM    493  HZ3 LYS A  31      46.330  61.720  52.210  1.00  0.00           H
ATOM    494  C   LYS A  31      50.000  57.040  48.460  1.00  0.00           C
ATOM    495  O   LYS A  31      51.220  57.070  48.360  1.00  0.00           O
ATOM    496  N   TYR A  32      49.240  57.270  47.370  1.00  0.00           N
ATOM    497  H   TYR A  32      48.250  57.110  47.430  1.00  0.00           H
ATOM    498  CA  TYR A  32      49.690  57.550  46.030  1.00  0.00           C
ATOM    499  HA  TYR A  32      50.740  57.820  46.130  1.00  0.00           H
ATOM    500  CB  TYR A  32      49.570  56.400  45.040  1.00  0.00           C
ATOM    501  HB1 TYR A  32      49.860  56.750  44.050  1.00  0.00           H
ATOM    502  HB2 TYR A  32      48.520  56.130  44.920  1.00  0.00           H
ATOM    503  CG  TYR A  32      50.390  55.220  45.510  1.00  0.00           C
ATOM    504  CD1 TYR A  32      49.760  54.260  46.310  1.00  0.00           C
ATOM    505  HD1 TYR A  32      48.760  54.510  46.610  1.00  0.00           H
ATOM    506  CE1 TYR A  32      50.440  53.070  46.600  1.00  0.00           C
ATOM    507  HE1 TYR A  32      49.990  52.290  47.200  1.00  0.00           H
ATOM    508  CZ  TYR A  32      51.780  53.020  46.200  1.00  0.00           C
ATOM    509  OH  TYR A  32      52.400  51.840  46.550  1.00  0.00           O
ATOM    510  HH  TYR A  32      53.120  51.560  45.980  1.00  0.00           H
ATOM    511  CE2 TYR A  32      52.450  53.950  45.400  1.00  0.00           C
ATOM    512  HE2 TYR A  32      53.490  53.850  45.130  1.00  0.00           H
ATOM    513  CD2 TYR A  32      51.710  55.090  45.050  1.00  0.00           C
ATOM    514  HD2 TYR A  32      52.110  55.850  44.390  1.00  0.00           H
ATOM    515  C   TYR A  32      48.940  58.760  45.490  1.00  0.00           C
ATOM    516  O   TYR A  32      47.780  58.980  45.830  1.00  0.00           O
ATOM    517  N   THR A  33      49.550  59.530  44.580  1.00  0.00           N
ATOM    518  H   THR A  33      50.490  59.370  44.240  1.00  0.00           H
ATOM    519  CA  THR A  33      48.880  60.510  43.750  1.00  0.00           C
ATOM    520  HA  THR A  33      48.390  61.210  44.440  1.00  0.00           H
ATOM    521  CB  THR A  33      49.890  61.310  42.940  1.00  0.00           C
ATOM    522  HB  THR A  33      49.430  61.940  42.180  1.00  0.00           H
ATOM    523  CG2 THR A  33      50.760  62.170  43.840  1.00  0.00           C
ATOM    524 1HG2 THR A  33      50.300  62.470  44.780  1.00  0.00           H
ATOM    525 2HG2 THR A  33      51.710  61.700  44.100  1.00  0.00           H
ATOM    526 3HG2 THR A  33      51.080  63.030  43.250  1.00  0.00           H
ATOM    527  OG1 THR A  33      50.760  60.510  42.160  1.00  0.00           O
ATOM    528  HG1 THR A  33      50.970  61.130  41.450  1.00  0.00           H
ATOM    529  C   THR A  33      47.780  59.980  42.860  1.00  0.00           C
ATOM    530  O   THR A  33      48.020  58.880  42.350  1.00  0.00           O
ATOM    531  N   PRO A  34      46.710  60.670  42.460  1.00  0.00           N
ATOM    532  CD  PRO A  34      46.360  62.040  42.810  1.00  0.00           C
ATOM    533  HD1 PRO A  34      47.130  62.690  42.420  1.00  0.00           H
ATOM    534  HD2 PRO A  34      46.270  62.110  43.890  1.00  0.00           H
ATOM    535  CG  PRO A  34      45.030  62.300  42.100  1.00  0.00           C
ATOM    536  HG1 PRO A  34      45.300  62.960  41.280  1.00  0.00           H
ATOM    537  HG2 PRO A  34      44.230  62.800  42.630  1.00  0.00           H
ATOM    538  CB  PRO A  34      44.520  60.950  41.610  1.00  0.00           C
ATOM    539  HB1 PRO A  34      44.060  61.070  40.630  1.00  0.00           H
ATOM    540  HB2 PRO A  34      43.830  60.620  42.390  1.00  0.00           H
ATOM    541  CA  PRO A  34      45.770  60.060  41.560  1.00  0.00           C
ATOM    542  HA  PRO A  34      45.420  59.090  41.910  1.00  0.00           H
ATOM    543  C   PRO A  34      46.350  60.020  40.150  1.00  0.00           C
ATOM    544  O   PRO A  34      46.720  61.060  39.610  1.00  0.00           O
ATOM    545  N   LEU A  35      46.600  58.780  39.720  1.00  0.00           N
ATOM    546  H   LEU A  35      46.310  58.010  40.310  1.00  0.00           H
ATOM    547  CA  LEU A  35      47.350  58.510  38.510  1.00  0.00           C
ATOM    548  HA  LEU A  35      46.980  59.140  37.700  1.00  0.00           H
ATOM    549  CB  LEU A  35      48.850  58.740  38.680  1.00  0.00           C
ATOM    550  HB1 LEU A  35      49.220  57.820  39.130  1.00  0.00           H
ATOM    551  HB2 LEU A  35      49.050  59.460  39.460  1.00  0.00           H
ATOM    552  CG  LEU A  35      49.770  58.980  37.490  1.00  0.00           C
ATOM    553  HG  LEU A  35      49.600  58.200  36.740  1.00  0.00           H
ATOM    554  CD1 LEU A  35      49.600  60.400  36.990  1.00  0.00           C
ATOM    555 1HD1 LEU A  35      48.560  60.600  36.740  1.00  0.00           H
ATOM    556 2HD1 LEU A  35      49.980  61.100  37.750  1.00  0.00           H
ATOM    557 3HD1 LEU A  35      50.180  60.570  36.080  1.00  0.00           H
ATOM    558  CD2 LEU A  35      51.240  58.920  37.900  1.00  0.00           C
ATOM    559 1HD2 LEU A  35      51.620  59.600  38.660  1.00  0.00           H
ATOM    560 2HD2 LEU A  35      51.380  57.910  38.310  1.00  0.00           H
ATOM    561 3HD2 LEU A  35      51.900  59.180  37.070  1.00  0.00           H
ATOM    562  C   LEU A  35      46.970  57.120  38.010  1.00  0.00           C
ATOM    563  O   LEU A  35      46.500  56.290  38.800  1.00  0.00           O
ATOM    564  N   VAL A  36      47.170  56.930  36.710  1.00  0.00           N
ATOM    565  H   VAL A  36      47.570  57.640  36.120  1.00  0.00           H
ATOM    566  CA  VAL A  36      46.780  55.720  36.010  1.00  0.00           C
ATOM    567  HA  VAL A  36      46.480  54.990  36.770  1.00  0.00           H
ATOM    568  CB  VAL A  36      45.580  56.020  35.110  1.00  0.00           C
ATOM    569  HB  VAL A  36      45.310  55.130  34.540  1.00  0.00           H
ATOM    570  CG1 VAL A  36      44.330  56.370  35.910  1.00  0.00           C
ATOM    571 1HG1 VAL A  36      44.320  57.350  36.390  1.00  0.00           H
ATOM    572 2HG1 VAL A  36      43.450  56.330  35.270  1.00  0.00           H
ATOM    573 3HG1 VAL A  36      44.210  55.650  36.720  1.00  0.00           H
ATOM    574  CG2 VAL A  36      45.810  57.090  34.050  1.00  0.00           C
ATOM    575 1HG2 VAL A  36      44.910  57.070  33.420  1.00  0.00           H
ATOM    576 2HG2 VAL A  36      45.920  58.050  34.570  1.00  0.00           H
ATOM    577 3HG2 VAL A  36      46.640  56.990  33.360  1.00  0.00           H
ATOM    578  C   VAL A  36      47.960  55.120  35.270  1.00  0.00           C
ATOM    579  O   VAL A  36      48.860  55.860  34.870  1.00  0.00           O
ATOM    580  N   GLY A  37      47.990  53.790  35.160  1.00  0.00           N
ATOM    581  H   GLY A  37      47.190  53.220  35.430  1.00  0.00           H
ATOM    582  CA  GLY A  37      49.030  52.980  34.570  1.00  0.00           C
ATOM    583  HA1 GLY A  37      49.170  52.030  35.080  1.00  0.00           H
ATOM    584  HA2 GLY A  37      49.980  53.460  34.790  1.00  0.00           H
ATOM    585  C   GLY A  37      49.010  52.760  33.060  1.00  0.00           C
ATOM    586  O   GLY A  37      47.960  52.950  32.450  1.00  0.00           O
ATOM    587  N   THR A  38      50.150  52.440  32.460  1.00  0.00           N
ATOM    588  H   THR A  38      50.940  52.110  33.010  1.00  0.00           H
ATOM    589  CA  THR A  38      50.340  52.470  31.020  1.00  0.00           C
ATOM    590  HA  THR A  38      49.400  52.480  30.480  1.00  0.00           H
ATOM    591  CB  THR A  38      50.990  53.750  30.520  1.00  0.00           C
ATOM    592  HB  THR A  38      51.490  53.610  29.560  1.00  0.00           H
ATOM    593  CG2 THR A  38      50.020  54.930  30.440  1.00  0.00           C
ATOM    594 1HG2 THR A  38      50.500  55.870  30.160  1.00  0.00           H
ATOM    595 2HG2 THR A  38      49.290  54.760  29.640  1.00  0.00           H
ATOM    596 3HG2 THR A  38      49.620  55.080  31.440  1.00  0.00           H
ATOM    597  OG1 THR A  38      52.020  54.150  31.410  1.00  0.00           O
ATOM    598  HG1 THR A  38      52.770  53.590  31.230  1.00  0.00           H
ATOM    599  C   THR A  38      51.020  51.200  30.520  1.00  0.00           C
ATOM    600  O   THR A  38      52.180  51.020  30.860  1.00  0.00           O
ATOM    601  N   SER A  39      50.360  50.330  29.760  1.00  0.00           N
ATOM    602  H   SER A  39      49.380  50.480  29.550  1.00  0.00           H
ATOM    603  CA  SER A  39      50.960  49.120  29.220  1.00  0.00           C
ATOM    604  HA  SER A  39      51.420  48.590  30.060  1.00  0.00           H
ATOM    605  CB  SER A  39      49.800  48.260  28.710  1.00  0.00           C
ATOM    606  HB1 SER A  39      50.180  47.450  28.090  1.00  0.00           H
ATOM    607  HB2 SER A  39      49.040  48.760  28.120  1.00  0.00           H
ATOM    608  OG  SER A  39      49.280  47.760  29.920  1.00  0.00           O
ATOM    609  HG  SER A  39      49.660  46.890  30.020  1.00  0.00           H
ATOM    610  C   SER A  39      52.000  49.360  28.140  1.00  0.00           C
ATOM    611  O   SER A  39      52.810  48.490  27.840  1.00  0.00           O
ATOM    612  N   LEU A  40      52.030  50.570  27.560  1.00  0.00           N
ATOM    613  H   LEU A  40      51.290  51.250  27.760  1.00  0.00           H
ATOM    614  CA  LEU A  40      52.850  50.920  26.430  1.00  0.00           C
ATOM    615  HA  LEU A  40      53.310  49.990  26.080  1.00  0.00           H
ATOM    616  CB  LEU A  40      52.030  51.430  25.250  1.00  0.00           C
ATOM    617  HB1 LEU A  40      51.840  52.450  25.590  1.00  0.00           H
ATOM    618  HB2 LEU A  40      51.090  50.870  25.290  1.00  0.00           H
ATOM    619  CG  LEU A  40      52.720  51.320  23.890  1.00  0.00           C
ATOM    620  HG  LEU A  40      53.560  52.020  23.890  1.00  0.00           H
ATOM    621  CD1 LEU A  40      53.260  49.970  23.430  1.00  0.00           C
ATOM    622 1HD1 LEU A  40      54.180  49.750  23.960  1.00  0.00           H
ATOM    623 2HD1 LEU A  40      52.560  49.150  23.620  1.00  0.00           H
ATOM    624 3HD1 LEU A  40      53.490  50.010  22.360  1.00  0.00           H
ATOM    625  CD2 LEU A  40      51.800  51.890  22.820  1.00  0.00           C
ATOM    626 1HD2 LEU A  40      51.350  52.850  23.070  1.00  0.00           H
ATOM    627 2HD2 LEU A  40      52.230  52.030  21.810  1.00  0.00           H
ATOM    628 3HD2 LEU A  40      50.980  51.180  22.810  1.00  0.00           H
ATOM    629  C   LEU A  40      54.010  51.830  26.810  1.00  0.00           C
ATOM    630  O   LEU A  40      55.140  51.750  26.300  1.00  0.00           O
ATOM    631  N   HIS A  41      53.770  52.790  27.710  1.00  0.00           N
ATOM    632  H   HIS A  41      52.840  52.760  28.090  1.00  0.00           H
ATOM    633  CA  HIS A  41      54.560  53.960  28.060  1.00  0.00           C
ATOM    634  HA  HIS A  41      55.370  53.910  27.340  1.00  0.00           H
ATOM    635  CB  HIS A  41      53.760  55.200  27.710  1.00  0.00           C
ATOM    636  HB1 HIS A  41      54.370  56.070  27.920  1.00  0.00           H
ATOM    637  HB2 HIS A  41      52.870  55.320  28.350  1.00  0.00           H
ATOM    638  CG  HIS A  41      53.490  55.340  26.230  1.00  0.00           C
ATOM    639  ND1 HIS A  41      54.350  55.500  25.160  1.00  0.00           N
ATOM    640  CE1 HIS A  41      53.650  55.370  24.030  1.00  0.00           C
ATOM    641  HE1 HIS A  41      53.950  55.430  22.990  1.00  0.00           H
ATOM    642  NE2 HIS A  41      52.350  55.350  24.330  1.00  0.00           N
ATOM    643  HE2 HIS A  41      51.600  55.550  23.680  1.00  0.00           H
ATOM    644  CD2 HIS A  41      52.230  55.230  25.710  1.00  0.00           C
ATOM    645  HD2 HIS A  41      51.290  55.100  26.220  1.00  0.00           H
ATOM    646  C   HIS A  41      55.120  53.890  29.470  1.00  0.00           C
ATOM    647  O   HIS A  41      54.520  53.170  30.260  1.00  0.00           O
ATOM    648  N   PRO A  42      56.150  54.660  29.870  1.00  0.00           N
ATOM    649  CD  PRO A  42      57.070  55.220  28.900  1.00  0.00           C
ATOM    650  HD1 PRO A  42      56.580  55.970  28.290  1.00  0.00           H
ATOM    651  HD2 PRO A  42      57.520  54.470  28.250  1.00  0.00           H
ATOM    652  CG  PRO A  42      58.230  55.910  29.640  1.00  0.00           C
ATOM    653  HG1 PRO A  42      57.990  56.930  29.950  1.00  0.00           H
ATOM    654  HG2 PRO A  42      59.160  55.870  29.070  1.00  0.00           H
ATOM    655  CB  PRO A  42      58.190  55.170  30.980  1.00  0.00           C
ATOM    656  HB1 PRO A  42      58.410  55.860  31.790  1.00  0.00           H
ATOM    657  HB2 PRO A  42      59.000  54.450  31.030  1.00  0.00           H
ATOM    658  CA  PRO A  42      56.780  54.610  31.160  1.00  0.00           C
ATOM    659  HA  PRO A  42      56.880  53.540  31.370  1.00  0.00           H
ATOM    660  C   PRO A  42      55.970  55.180  32.330  1.00  0.00           C
ATOM    661  O   PRO A  42      55.290  56.180  32.120  1.00  0.00           O
ATOM    662  N   VAL A  43      56.150  54.670  33.560  1.00  0.00           N
ATOM    663  H   VAL A  43      56.660  53.810  33.580  1.00  0.00           H
ATOM    664  CA  VAL A  43      55.500  55.200  34.740  1.00  0.00           C
ATOM    665  HA  VAL A  43      55.090  56.160  34.460  1.00  0.00           H
ATOM    666  CB  VAL A  43      54.270  54.340  35.020  1.00  0.00           C
ATOM    667  HB  VAL A  43      53.720  54.390  34.090  1.00  0.00           H
ATOM    668  CG1 VAL A  43      54.560  52.880  35.390  1.00  0.00           C
ATOM    669 1HG1 VAL A  43      54.830  52.810  36.440  1.00  0.00           H
ATOM    670 2HG1 VAL A  43      53.640  52.330  35.240  1.00  0.00           H
ATOM    671 3HG1 VAL A  43      55.410  52.530  34.790  1.00  0.00           H
ATOM    672  CG2 VAL A  43      53.280  54.990  35.980  1.00  0.00           C
ATOM    673 1HG2 VAL A  43      52.340  54.450  35.920  1.00  0.00           H
ATOM    674 2HG2 VAL A  43      53.580  55.000  37.030  1.00  0.00           H
ATOM    675 3HG2 VAL A  43      53.010  55.990  35.610  1.00  0.00           H
ATOM    676  C   VAL A  43      56.370  55.360  35.990  1.00  0.00           C
ATOM    677  O   VAL A  43      57.360  54.650  36.160  1.00  0.00           O
ATOM    678  N   LEU A  44      56.050  56.380  36.790  1.00  0.00           N
ATOM    679  H   LEU A  44      55.360  57.070  36.530  1.00  0.00           H
ATOM    680  CA  LEU A  44      56.870  56.730  37.920  1.00  0.00           C
ATOM    681  HA  LEU A  44      57.320  55.840  38.350  1.00  0.00           H
ATOM    682  CB  LEU A  44      57.880  57.830  37.600  1.00  0.00           C
ATOM    683  HB1 LEU A  44      57.320  58.740  37.360  1.00  0.00           H
ATOM    684  HB2 LEU A  44      58.460  57.550  36.720  1.00  0.00           H
ATOM    685  CG  LEU A  44      58.830  58.260  38.720  1.00  0.00           C
ATOM    686  HG  LEU A  44      58.320  58.260  39.690  1.00  0.00           H
ATOM    687  CD1 LEU A  44      59.950  57.230  38.740  1.00  0.00           C
ATOM    688 1HD1 LEU A  44      59.560  56.220  38.680  1.00  0.00           H
ATOM    689 2HD1 LEU A  44      60.530  57.410  37.830  1.00  0.00           H
ATOM    690 3HD1 LEU A  44      60.590  57.330  39.620  1.00  0.00           H
ATOM    691  CD2 LEU A  44      59.510  59.630  38.690  1.00  0.00           C
ATOM    692 1HD2 LEU A  44      60.290  59.660  37.930  1.00  0.00           H
ATOM    693 2HD2 LEU A  44      58.750  60.370  38.430  1.00  0.00           H
ATOM    694 3HD2 LEU A  44      60.040  59.820  39.630  1.00  0.00           H
ATOM    695  C   LEU A  44      55.950  57.160  39.060  1.00  0.00           C
ATOM    696  O   LEU A  44      55.450  58.280  39.110  1.00  0.00           O
ATOM    697  N   TRP A  45      55.710  56.290  40.050  1.00  0.00           N
ATOM    698  H   TRP A  45      56.240  55.440  40.150  1.00  0.00           H
ATOM    699  CA  TRP A  45      54.630  56.430  41.000  1.00  0.00           C
ATOM    700  HA  TRP A  45      53.830  56.810  40.370  1.00  0.00           H
ATOM    701  CB  TRP A  45      54.280  55.010  41.460  1.00  0.00           C
ATOM    702  HB1 TRP A  45      53.550  55.220  42.230  1.00  0.00           H
ATOM    703  HB2 TRP A  45      55.190  54.610  41.900  1.00  0.00           H
ATOM    704  CG  TRP A  45      53.720  54.180  40.340  1.00  0.00           C
ATOM    705  CD1 TRP A  45      54.350  53.260  39.570  1.00  0.00           C
ATOM    706  HD1 TRP A  45      55.360  52.910  39.690  1.00  0.00           H
ATOM    707  NE1 TRP A  45      53.460  52.750  38.650  1.00  0.00           N
ATOM    708  HE1 TRP A  45      53.730  52.080  37.940  1.00  0.00           H
ATOM    709  CE2 TRP A  45      52.200  53.330  38.730  1.00  0.00           C
ATOM    710  CZ2 TRP A  45      51.000  53.150  38.060  1.00  0.00           C
ATOM    711  HZ2 TRP A  45      51.070  52.550  37.160  1.00  0.00           H
ATOM    712  CH2 TRP A  45      49.890  53.930  38.410  1.00  0.00           C
ATOM    713  HH2 TRP A  45      48.970  53.850  37.860  1.00  0.00           H
ATOM    714  CZ3 TRP A  45      50.050  54.840  39.470  1.00  0.00           C
ATOM    715  HZ3 TRP A  45      49.200  55.440  39.730  1.00  0.00           H
ATOM    716  CE3 TRP A  45      51.230  54.960  40.200  1.00  0.00           C
ATOM    717  HE3 TRP A  45      51.290  55.640  41.040  1.00  0.00           H
ATOM    718  CD2 TRP A  45      52.340  54.170  39.870  1.00  0.00           C
ATOM    719  C   TRP A  45      55.050  57.300  42.160  1.00  0.00           C
ATOM    720  O   TRP A  45      56.080  56.960  42.750  1.00  0.00           O
ATOM    721  N   ASN A  46      54.180  58.220  42.560  1.00  0.00           N
ATOM    722  H   ASN A  46      53.370  58.360  41.970  1.00  0.00           H
ATOM    723  CA  ASN A  46      54.470  59.080  43.690  1.00  0.00           C
ATOM    724  HA  ASN A  46      55.560  59.070  43.740  1.00  0.00           H
ATOM    725  CB  ASN A  46      54.260  60.540  43.310  1.00  0.00           C
ATOM    726  HB1 ASN A  46      53.270  60.600  42.850  1.00  0.00           H
ATOM    727  HB2 ASN A  46      55.020  60.730  42.560  1.00  0.00           H
ATOM    728  CG  ASN A  46      54.350  61.550  44.440  1.00  0.00           C
ATOM    729  OD1 ASN A  46      54.260  61.400  45.650  1.00  0.00           O
ATOM    730  ND2 ASN A  46      54.760  62.770  44.110  1.00  0.00           N
ATOM    731 1HD2 ASN A  46      54.880  63.030  43.140  1.00  0.00           H
ATOM    732 2HD2 ASN A  46      54.630  63.490  44.820  1.00  0.00           H
ATOM    733  C   ASN A  46      53.770  58.560  44.940  1.00  0.00           C
ATOM    734  O   ASN A  46      52.620  58.820  45.270  1.00  0.00           O
ATOM    735  N   CYS A  47      54.570  57.910  45.800  1.00  0.00           N
ATOM    736  H   CYS A  47      55.520  57.830  45.500  1.00  0.00           H
ATOM    737  CA  CYS A  47      54.170  57.140  46.960  1.00  0.00           C
ATOM    738  HA  CYS A  47      53.120  56.930  46.810  1.00  0.00           H
ATOM    739  CB  CYS A  47      54.950  55.840  46.750  1.00  0.00           C
ATOM    740  HB1 CYS A  47      55.990  56.130  46.950  1.00  0.00           H
ATOM    741  HB2 CYS A  47      55.010  55.480  45.710  1.00  0.00           H
ATOM    742  SG  CYS A  47      54.550  54.580  47.990  1.00  0.00           S
ATOM    743  HG  CYS A  47      53.300  54.400  47.540  1.00  0.00           H
ATOM    744  C   CYS A  47      54.550  57.830  48.260  1.00  0.00           C
ATOM    745  O   CYS A  47      55.600  58.450  48.380  1.00  0.00           O
ATOM    746  N   GLN A  48      53.670  57.680  49.260  1.00  0.00           N
ATOM    747  H   GLN A  48      52.870  57.110  49.000  1.00  0.00           H
ATOM    748  CA  GLN A  48      53.940  57.890  50.660  1.00  0.00           C
ATOM    749  HA  GLN A  48      54.980  58.120  50.910  1.00  0.00           H
ATOM    750  CB  GLN A  48      53.150  59.080  51.210  1.00  0.00           C
ATOM    751  HB1 GLN A  48      53.200  59.150  52.300  1.00  0.00           H
ATOM    752  HB2 GLN A  48      52.120  58.790  50.970  1.00  0.00           H
ATOM    753  CG  GLN A  48      53.440  60.500  50.730  1.00  0.00           C
ATOM    754  HG1 GLN A  48      53.460  60.500  49.640  1.00  0.00           H
ATOM    755  HG2 GLN A  48      54.370  60.890  51.140  1.00  0.00           H
ATOM    756  CD  GLN A  48      52.340  61.470  51.150  1.00  0.00           C
ATOM    757  OE1 GLN A  48      52.390  62.080  52.200  1.00  0.00           O
ATOM    758  NE2 GLN A  48      51.300  61.430  50.310  1.00  0.00           N
ATOM    759 1HE2 GLN A  48      51.360  60.920  49.430  1.00  0.00           H
ATOM    760 2HE2 GLN A  48      50.530  62.040  50.520  1.00  0.00           H
ATOM    761  C   GLN A  48      53.600  56.700  51.540  1.00  0.00           C
ATOM    762  O   GLN A  48      52.780  55.850  51.230  1.00  0.00           O
ATOM    763  N   LEU A  49      54.240  56.640  52.720  1.00  0.00           N
ATOM    764  H   LEU A  49      54.730  57.470  52.990  1.00  0.00           H
ATOM    765  CA  LEU A  49      54.030  55.660  53.770  1.00  0.00           C
ATOM    766  HA  LEU A  49      53.080  55.150  53.620  1.00  0.00           H
ATOM    767  CB  LEU A  49      55.120  54.600  53.760  1.00  0.00           C
ATOM    768  HB1 LEU A  49      56.030  55.140  54.020  1.00  0.00           H
ATOM    769  HB2 LEU A  49      55.300  54.200  52.770  1.00  0.00           H
ATOM    770  CG  LEU A  49      54.970  53.400  54.710  1.00  0.00           C
ATOM    771  HG  LEU A  49      54.800  53.850  55.690  1.00  0.00           H
ATOM    772  CD1 LEU A  49      53.740  52.610  54.310  1.00  0.00           C
ATOM    773 1HD1 LEU A  49      53.680  51.690  54.880  1.00  0.00           H
ATOM    774 2HD1 LEU A  49      52.870  53.170  54.650  1.00  0.00           H
ATOM    775 3HD1 LEU A  49      53.820  52.350  53.250  1.00  0.00           H
ATOM    776  CD2 LEU A  49      56.300  52.670  54.590  1.00  0.00           C
ATOM    777 1HD2 LEU A  49      57.090  53.300  54.980  1.00  0.00           H
ATOM    778 2HD2 LEU A  49      56.350  51.860  55.320  1.00  0.00           H
ATOM    779 3HD2 LEU A  49      56.450  52.440  53.530  1.00  0.00           H
ATOM    780  C   LEU A  49      53.920  56.260  55.170  1.00  0.00           C
ATOM    781  O   LEU A  49      54.930  56.570  55.800  1.00  0.00           O
ATOM    782  N   SER A  50      52.700  56.400  55.700  1.00  0.00           N
ATOM    783  H   SER A  50      51.880  56.130  55.180  1.00  0.00           H
ATOM    784  CA  SER A  50      52.290  56.940  56.970  1.00  0.00           C
ATOM    785  HA  SER A  50      53.010  57.700  57.250  1.00  0.00           H
ATOM    786  CB  SER A  50      50.920  57.600  56.820  1.00  0.00           C
ATOM    787  HB1 SER A  50      50.630  57.990  57.790  1.00  0.00           H
ATOM    788  HB2 SER A  50      50.130  56.910  56.530  1.00  0.00           H
ATOM    789  OG  SER A  50      50.890  58.600  55.830  1.00  0.00           O
ATOM    790  HG  SER A  50      51.340  59.400  56.100  1.00  0.00           H
ATOM    791  C   SER A  50      52.220  55.920  58.100  1.00  0.00           C
ATOM    792  O   SER A  50      51.490  54.940  57.980  1.00  0.00           O
ATOM    793  N   PHE A  51      52.970  56.090  59.200  1.00  0.00           N
ATOM    794  H   PHE A  51      53.470  56.950  59.270  1.00  0.00           H
ATOM    795  CA  PHE A  51      52.820  55.380  60.460  1.00  0.00           C
ATOM    796  HA  PHE A  51      51.760  55.120  60.600  1.00  0.00           H
ATOM    797  CB  PHE A  51      53.560  54.050  60.350  1.00  0.00           C
ATOM    798  HB1 PHE A  51      54.620  54.270  60.290  1.00  0.00           H
ATOM    799  HB2 PHE A  51      53.340  53.510  59.420  1.00  0.00           H
ATOM    800  CG  PHE A  51      53.380  53.040  61.460  1.00  0.00           C
ATOM    801  CD1 PHE A  51      54.480  52.540  62.160  1.00  0.00           C
ATOM    802  HD1 PHE A  51      55.450  52.990  61.990  1.00  0.00           H
ATOM    803  CE1 PHE A  51      54.290  51.560  63.140  1.00  0.00           C
ATOM    804  HE1 PHE A  51      55.170  51.250  63.690  1.00  0.00           H
ATOM    805  CZ  PHE A  51      52.990  51.170  63.470  1.00  0.00           C
ATOM    806  HZ  PHE A  51      52.990  50.510  64.330  1.00  0.00           H
ATOM    807  CE2 PHE A  51      51.880  51.660  62.770  1.00  0.00           C
ATOM    808  HE2 PHE A  51      50.880  51.300  62.940  1.00  0.00           H
ATOM    809  CD2 PHE A  51      52.070  52.630  61.780  1.00  0.00           C
ATOM    810  HD2 PHE A  51      51.160  52.970  61.320  1.00  0.00           H
ATOM    811  C   PHE A  51      53.290  56.130  61.680  1.00  0.00           C
ATOM    812  O   PHE A  51      54.240  56.930  61.700  1.00  0.00           O
ATOM    813  N   ALA A  52      52.780  55.710  62.840  1.00  0.00           N
ATOM    814  H   ALA A  52      52.180  54.910  62.760  1.00  0.00           H
ATOM    815  CA  ALA A  52      53.270  56.030  64.170  1.00  0.00           C
ATOM    816  HA  ALA A  52      52.430  55.840  64.830  1.00  0.00           H
ATOM    817  CB  ALA A  52      54.450  55.170  64.610  1.00  0.00           C
ATOM    818  HB1 ALA A  52      55.400  55.390  64.140  1.00  0.00           H
ATOM    819  HB2 ALA A  52      54.520  55.180  65.700  1.00  0.00           H
ATOM    820  HB3 ALA A  52      54.260  54.110  64.470  1.00  0.00           H
ATOM    821  C   ALA A  52      53.450  57.520  64.460  1.00  0.00           C
ATOM    822  O   ALA A  52      54.180  57.940  65.350  1.00  0.00           O
ATOM    823  N   GLY A  53      52.800  58.400  63.690  1.00  0.00           N
ATOM    824  H   GLY A  53      52.110  58.030  63.060  1.00  0.00           H
ATOM    825  CA  GLY A  53      52.870  59.850  63.760  1.00  0.00           C
ATOM    826  HA1 GLY A  53      53.160  60.130  64.770  1.00  0.00           H
ATOM    827  HA2 GLY A  53      51.950  60.360  63.490  1.00  0.00           H
ATOM    828  C   GLY A  53      53.980  60.400  62.880  1.00  0.00           C
ATOM    829  O   GLY A  53      54.320  61.560  63.100  1.00  0.00           O
ATOM    830  N   TYR A  54      54.430  59.690  61.850  1.00  0.00           N
ATOM    831  H   TYR A  54      54.100  58.730  61.730  1.00  0.00           H
ATOM    832  CA  TYR A  54      55.310  60.180  60.800  1.00  0.00           C
ATOM    833  HA  TYR A  54      55.230  61.270  60.770  1.00  0.00           H
ATOM    834  CB  TYR A  54      56.720  59.770  61.170  1.00  0.00           C
ATOM    835  HB1 TYR A  54      56.750  58.690  61.330  1.00  0.00           H
ATOM    836  HB2 TYR A  54      56.950  60.220  62.120  1.00  0.00           H
ATOM    837  CG  TYR A  54      57.770  60.020  60.100  1.00  0.00           C
ATOM    838  CD1 TYR A  54      58.340  58.920  59.470  1.00  0.00           C
ATOM    839  HD1 TYR A  54      58.070  57.970  59.900  1.00  0.00           H
ATOM    840  CE1 TYR A  54      59.310  59.090  58.480  1.00  0.00           C
ATOM    841  HE1 TYR A  54      59.900  58.250  58.150  1.00  0.00           H
ATOM    842  CZ  TYR A  54      59.670  60.390  58.050  1.00  0.00           C
ATOM    843  OH  TYR A  54      60.680  60.640  57.170  1.00  0.00           O
ATOM    844  HH  TYR A  54      60.940  59.900  56.620  1.00  0.00           H
ATOM    845  CE2 TYR A  54      59.090  61.510  58.680  1.00  0.00           C
ATOM    846  HE2 TYR A  54      59.260  62.490  58.280  1.00  0.00           H
ATOM    847  CD2 TYR A  54      58.200  61.310  59.740  1.00  0.00           C
ATOM    848  HD2 TYR A  54      57.900  62.220  60.230  1.00  0.00           H
ATOM    849  C   TYR A  54      54.800  59.620  59.480  1.00  0.00           C
ATOM    850  O   TYR A  54      54.020  58.670  59.370  1.00  0.00           O
ATOM    851  N   THR A  55      55.290  60.200  58.380  1.00  0.00           N
ATOM    852  H   THR A  55      56.010  60.900  58.500  1.00  0.00           H
ATOM    853  CA  THR A  55      55.140  59.680  57.040  1.00  0.00           C
ATOM    854  HA  THR A  55      54.870  58.630  57.090  1.00  0.00           H
ATOM    855  CB  THR A  55      53.990  60.460  56.410  1.00  0.00           C
ATOM    856  HB  THR A  55      54.170  61.520  56.540  1.00  0.00           H
ATOM    857  CG2 THR A  55      53.800  60.210  54.910  1.00  0.00           C
ATOM    858 1HG2 THR A  55      52.950  60.790  54.550  1.00  0.00           H
ATOM    859 2HG2 THR A  55      54.640  60.560  54.300  1.00  0.00           H
ATOM    860 3HG2 THR A  55      53.570  59.140  54.850  1.00  0.00           H
ATOM    861  OG1 THR A  55      52.770  60.240  57.080  1.00  0.00           O
ATOM    862  HG1 THR A  55      52.270  61.060  57.040  1.00  0.00           H
ATOM    863  C   THR A  55      56.470  59.840  56.310  1.00  0.00           C
ATOM    864  O   THR A  55      57.030  60.910  56.120  1.00  0.00           O
ATOM    865  N   GLU A  56      56.950  58.690  55.800  1.00  0.00           N
ATOM    866  H   GLU A  56      56.350  57.900  55.980  1.00  0.00           H
ATOM    867  CA  GLU A  56      57.980  58.550  54.790  1.00  0.00           C
ATOM    868  HA  GLU A  56      58.690  59.350  54.970  1.00  0.00           H
ATOM    869  CB  GLU A  56      58.810  57.300  55.090  1.00  0.00           C
ATOM    870  HB1 GLU A  56      58.120  56.460  55.080  1.00  0.00           H
ATOM    871  HB2 GLU A  56      59.200  57.330  56.100  1.00  0.00           H
ATOM    872  CG  GLU A  56      60.070  57.010  54.270  1.00  0.00           C
ATOM    873  HG1 GLU A  56      59.800  56.820  53.230  1.00  0.00           H
ATOM    874  HG2 GLU A  56      60.500  56.120  54.750  1.00  0.00           H
ATOM    875  CD  GLU A  56      61.040  58.180  54.320  1.00  0.00           C
ATOM    876  OE1 GLU A  56      61.500  58.590  55.410  1.00  0.00           O
ATOM    877  OE2 GLU A  56      61.160  58.890  53.300  1.00  0.00           O
ATOM    878  C   GLU A  56      57.410  58.640  53.380  1.00  0.00           C
ATOM    879  O   GLU A  56      56.200  58.470  53.240  1.00  0.00           O
ATOM    880  N   SER A  57      58.310  58.990  52.440  1.00  0.00           N
ATOM    881  H   SER A  57      59.270  59.140  52.700  1.00  0.00           H
ATOM    882  CA  SER A  57      58.050  59.250  51.040  1.00  0.00           C
ATOM    883  HA  SER A  57      57.020  58.930  50.850  1.00  0.00           H
ATOM    884  CB  SER A  57      57.980  60.750  50.770  1.00  0.00           C
ATOM    885  HB1 SER A  57      57.660  60.790  49.720  1.00  0.00           H
ATOM    886  HB2 SER A  57      58.930  61.250  50.970  1.00  0.00           H
ATOM    887  OG  SER A  57      56.910  61.290  51.510  1.00  0.00           O
ATOM    888  HG  SER A  57      57.200  61.620  52.360  1.00  0.00           H
ATOM    889  C   SER A  57      58.950  58.470  50.080  1.00  0.00           C
ATOM    890  O   SER A  57      60.010  58.030  50.480  1.00  0.00           O
ATOM    891  N   ALA A  58      58.470  58.190  48.870  1.00  0.00           N
ATOM    892  H   ALA A  58      57.550  58.490  48.600  1.00  0.00           H
ATOM    893  CA  ALA A  58      59.200  57.430  47.860  1.00  0.00           C
ATOM    894  HA  ALA A  58      60.270  57.630  47.890  1.00  0.00           H
ATOM    895  CB  ALA A  58      58.920  55.980  48.220  1.00  0.00           C
ATOM    896  HB1 ALA A  58      59.490  55.390  47.490  1.00  0.00           H
ATOM    897  HB2 ALA A  58      59.240  55.660  49.210  1.00  0.00           H
ATOM    898  HB3 ALA A  58      57.860  55.740  48.200  1.00  0.00           H
ATOM    899  C   ALA A  58      58.680  57.600  46.440  1.00  0.00           C
ATOM    900  O   ALA A  58      57.480  57.790  46.280  1.00  0.00           O
ATOM    901  N   VAL A  59      59.560  57.350  45.460  1.00  0.00           N
ATOM    902  H   VAL A  59      60.480  57.060  45.730  1.00  0.00           H
ATOM    903  CA  VAL A  59      59.150  57.550  44.090  1.00  0.00           C
ATOM    904  HA  VAL A  59      58.070  57.410  43.970  1.00  0.00           H
ATOM    905  CB  VAL A  59      59.360  58.980  43.620  1.00  0.00           C
ATOM    906  HB  VAL A  59      60.440  59.120  43.660  1.00  0.00           H
ATOM    907  CG1 VAL A  59      58.920  59.120  42.160  1.00  0.00           C
ATOM    908 1HG1 VAL A  59      59.740  58.810  41.510  1.00  0.00           H
ATOM    909 2HG1 VAL A  59      57.970  58.620  41.980  1.00  0.00           H
ATOM    910 3HG1 VAL A  59      58.780  60.160  41.890  1.00  0.00           H
ATOM    911  CG2 VAL A  59      58.780  60.100  44.470  1.00  0.00           C
ATOM    912 1HG2 VAL A  59      57.730  59.820  44.540  1.00  0.00           H
ATOM    913 2HG2 VAL A  59      59.300  60.180  45.430  1.00  0.00           H
ATOM    914 3HG2 VAL A  59      58.840  61.040  43.910  1.00  0.00           H
ATOM    915  C   VAL A  59      59.880  56.510  43.230  1.00  0.00           C
ATOM    916  O   VAL A  59      61.100  56.530  43.130  1.00  0.00           O
ATOM    917  N   ASN A  60      59.060  55.650  42.620  1.00  0.00           N
ATOM    918  H   ASN A  60      58.080  55.890  42.570  1.00  0.00           H
ATOM    919  CA  ASN A  60      59.530  54.470  41.910  1.00  0.00           C
ATOM    920  HA  ASN A  60      60.540  54.670  41.580  1.00  0.00           H
ATOM    921  CB  ASN A  60      59.530  53.270  42.850  1.00  0.00           C
ATOM    922  HB1 ASN A  60      58.540  52.810  42.970  1.00  0.00           H
ATOM    923  HB2 ASN A  60      59.890  53.630  43.810  1.00  0.00           H
ATOM    924  CG  ASN A  60      60.410  52.120  42.370  1.00  0.00           C
ATOM    925  OD1 ASN A  60      59.950  51.240  41.650  1.00  0.00           O
ATOM    926  ND2 ASN A  60      61.690  52.110  42.770  1.00  0.00           N
ATOM    927 1HD2 ASN A  60      61.960  52.820  43.440  1.00  0.00           H
ATOM    928 2HD2 ASN A  60      62.260  51.290  42.610  1.00  0.00           H
ATOM    929  C   ASN A  60      58.750  54.170  40.620  1.00  0.00           C
ATOM    930  O   ASN A  60      57.560  54.390  40.440  1.00  0.00           O
ATOM    931  N   SER A  61      59.540  53.580  39.720  1.00  0.00           N
ATOM    932  H   SER A  61      60.490  53.290  39.880  1.00  0.00           H
ATOM    933  CA  SER A  61      58.990  53.020  38.490  1.00  0.00           C
ATOM    934  HA  SER A  61      58.490  53.840  37.980  1.00  0.00           H
ATOM    935  CB  SER A  61      60.190  52.450  37.750  1.00  0.00           C
ATOM    936  HB1 SER A  61      60.760  53.300  37.390  1.00  0.00           H
ATOM    937  HB2 SER A  61      59.860  51.900  36.880  1.00  0.00           H
ATOM    938  OG  SER A  61      60.930  51.570  38.590  1.00  0.00           O
ATOM    939  HG  SER A  61      61.540  52.110  39.090  1.00  0.00           H
ATOM    940  C   SER A  61      57.950  51.930  38.690  1.00  0.00           C
ATOM    941  O   SER A  61      57.100  51.730  37.830  1.00  0.00           O
ATOM    942  N   THR A  62      57.890  51.230  39.830  1.00  0.00           N
ATOM    943  H   THR A  62      58.630  51.280  40.520  1.00  0.00           H
ATOM    944  CA  THR A  62      56.860  50.270  40.130  1.00  0.00           C
ATOM    945  HA  THR A  62      56.160  50.220  39.290  1.00  0.00           H
ATOM    946  CB  THR A  62      57.540  48.910  40.260  1.00  0.00           C
ATOM    947  HB  THR A  62      58.440  49.050  40.850  1.00  0.00           H
ATOM    948  CG2 THR A  62      56.630  47.810  40.840  1.00  0.00           C
ATOM    949 1HG2 THR A  62      56.580  47.910  41.910  1.00  0.00           H
ATOM    950 2HG2 THR A  62      55.630  47.880  40.420  1.00  0.00           H
ATOM    951 3HG2 THR A  62      57.030  46.830  40.630  1.00  0.00           H
ATOM    952  OG1 THR A  62      57.740  48.530  38.920  1.00  0.00           O
ATOM    953  HG1 THR A  62      58.570  48.960  38.720  1.00  0.00           H
ATOM    954  C   THR A  62      56.170  50.570  41.450  1.00  0.00           C
ATOM    955  O   THR A  62      56.770  50.700  42.510  1.00  0.00           O
ATOM    956  N   LYS A  63      54.830  50.590  41.420  1.00  0.00           N
ATOM    957  H   LYS A  63      54.450  50.220  40.570  1.00  0.00           H
ATOM    958  CA  LYS A  63      53.880  51.020  42.430  1.00  0.00           C
ATOM    959  HA  LYS A  63      54.120  52.070  42.620  1.00  0.00           H
ATOM    960  CB  LYS A  63      52.480  50.930  41.840  1.00  0.00           C
ATOM    961  HB1 LYS A  63      52.170  49.900  42.040  1.00  0.00           H
ATOM    962  HB2 LYS A  63      52.460  51.300  40.820  1.00  0.00           H
ATOM    963  CG  LYS A  63      51.600  51.800  42.730  1.00  0.00           C
ATOM    964  HG1 LYS A  63      52.100  52.770  42.840  1.00  0.00           H
ATOM    965  HG2 LYS A  63      51.580  51.360  43.730  1.00  0.00           H
ATOM    966  CD  LYS A  63      50.170  51.960  42.230  1.00  0.00           C
ATOM    967  HD1 LYS A  63      49.660  50.990  42.240  1.00  0.00           H
ATOM    968  HD2 LYS A  63      50.080  52.320  41.210  1.00  0.00           H
ATOM    969  CE  LYS A  63      49.370  52.880  43.150  1.00  0.00           C
ATOM    970  HE1 LYS A  63      49.780  53.880  43.030  1.00  0.00           H
ATOM    971  HE2 LYS A  63      49.350  52.530  44.190  1.00  0.00           H
ATOM    972  NZ  LYS A  63      47.980  53.000  42.690  1.00  0.00           N
ATOM    973  HZ1 LYS A  63      47.340  53.520  43.290  1.00  0.00           H
ATOM    974  HZ2 LYS A  63      47.840  53.500  41.840  1.00  0.00           H
ATOM    975  HZ3 LYS A  63      47.590  52.080  42.560  1.00  0.00           H
ATOM    976  C   LYS A  63      54.040  50.290  43.750  1.00  0.00           C
ATOM    977  O   LYS A  63      54.150  50.980  44.770  1.00  0.00           O
ATOM    978  N   ALA A  64      54.300  48.980  43.780  1.00  0.00           N
ATOM    979  H   ALA A  64      54.160  48.530  42.890  1.00  0.00           H
ATOM    980  CA  ALA A  64      54.490  48.200  44.990  1.00  0.00           C
ATOM    981  HA  ALA A  64      53.820  48.530  45.790  1.00  0.00           H
ATOM    982  CB  ALA A  64      53.930  46.840  44.610  1.00  0.00           C
ATOM    983  HB1 ALA A  64      53.910  46.230  45.520  1.00  0.00           H
ATOM    984  HB2 ALA A  64      52.920  47.040  44.270  1.00  0.00           H
ATOM    985  HB3 ALA A  64      54.620  46.510  43.830  1.00  0.00           H
ATOM    986  C   ALA A  64      55.940  48.150  45.440  1.00  0.00           C
ATOM    987  O   ALA A  64      56.200  47.930  46.630  1.00  0.00           O
ATOM    988  N   LEU A  65      56.910  48.560  44.630  1.00  0.00           N
ATOM    989  H   LEU A  65      56.620  48.980  43.760  1.00  0.00           H
ATOM    990  CA  LEU A  65      58.310  48.720  44.960  1.00  0.00           C
ATOM    991  HA  LEU A  65      58.660  48.010  45.700  1.00  0.00           H
ATOM    992  CB  LEU A  65      59.130  48.470  43.690  1.00  0.00           C
ATOM    993  HB1 LEU A  65      58.790  49.110  42.880  1.00  0.00           H
ATOM    994  HB2 LEU A  65      59.010  47.420  43.450  1.00  0.00           H
ATOM    995  CG  LEU A  65      60.630  48.690  43.890  1.00  0.00           C
ATOM    996  HG  LEU A  65      60.910  49.650  44.350  1.00  0.00           H
ATOM    997  CD1 LEU A  65      61.060  47.580  44.850  1.00  0.00           C
ATOM    998 1HD1 LEU A  65      60.710  47.800  45.850  1.00  0.00           H
ATOM    999 2HD1 LEU A  65      60.730  46.570  44.590  1.00  0.00           H
ATOM   1000 3HD1 LEU A  65      62.140  47.680  44.910  1.00  0.00           H
ATOM   1001  CD2 LEU A  65      61.420  48.470  42.610  1.00  0.00           C
ATOM   1002 1HD2 LEU A  65      62.450  48.220  42.830  1.00  0.00           H
ATOM   1003 2HD2 LEU A  65      60.950  47.560  42.240  1.00  0.00           H
ATOM   1004 3HD2 LEU A  65      61.340  49.290  41.890  1.00  0.00           H
ATOM   1005  C   LEU A  65      58.600  50.070  45.580  1.00  0.00           C
ATOM   1006  O   LEU A  65      59.470  50.030  46.450  1.00  0.00           O
ATOM   1007  N   ALA A  66      57.880  51.160  45.290  1.00  0.00           N
ATOM   1008  H   ALA A  66      57.330  51.210  44.440  1.00  0.00           H
ATOM   1009  CA  ALA A  66      57.860  52.360  46.090  1.00  0.00           C
ATOM   1010  HA  ALA A  66      58.860  52.770  46.110  1.00  0.00           H
ATOM   1011  CB  ALA A  66      56.870  53.400  45.570  1.00  0.00           C
ATOM   1012  HB1 ALA A  66      55.800  53.200  45.650  1.00  0.00           H
ATOM   1013  HB2 ALA A  66      57.200  54.290  46.100  1.00  0.00           H
ATOM   1014  HB3 ALA A  66      57.020  53.610  44.510  1.00  0.00           H
ATOM   1015  C   ALA A  66      57.460  52.130  47.540  1.00  0.00           C
ATOM   1016  O   ALA A  66      57.900  52.910  48.390  1.00  0.00           O
ATOM   1017  N   LYS A  67      56.460  51.300  47.830  1.00  0.00           N
ATOM   1018  H   LYS A  67      56.060  50.880  46.990  1.00  0.00           H
ATOM   1019  CA  LYS A  67      56.020  51.030  49.180  1.00  0.00           C
ATOM   1020  HA  LYS A  67      55.900  51.960  49.720  1.00  0.00           H
ATOM   1021  CB  LYS A  67      54.690  50.260  49.120  1.00  0.00           C
ATOM   1022  HB1 LYS A  67      54.790  49.300  48.620  1.00  0.00           H
ATOM   1023  HB2 LYS A  67      53.950  50.790  48.510  1.00  0.00           H
ATOM   1024  CG  LYS A  67      54.090  49.980  50.490  1.00  0.00           C
ATOM   1025  HG1 LYS A  67      53.840  50.840  51.100  1.00  0.00           H
ATOM   1026  HG2 LYS A  67      54.840  49.470  51.100  1.00  0.00           H
ATOM   1027  CD  LYS A  67      52.790  49.190  50.400  1.00  0.00           C
ATOM   1028  HD1 LYS A  67      52.340  49.180  51.380  1.00  0.00           H
ATOM   1029  HD2 LYS A  67      53.120  48.190  50.080  1.00  0.00           H
ATOM   1030  CE  LYS A  67      51.720  49.710  49.440  1.00  0.00           C
ATOM   1031  HE1 LYS A  67      51.960  49.550  48.380  1.00  0.00           H
ATOM   1032  HE2 LYS A  67      51.570  50.780  49.610  1.00  0.00           H
ATOM   1033  NZ  LYS A  67      50.460  48.960  49.530  1.00  0.00           N
ATOM   1034  HZ1 LYS A  67      50.110  49.100  50.470  1.00  0.00           H
ATOM   1035  HZ2 LYS A  67      49.810  49.380  48.880  1.00  0.00           H
ATOM   1036  HZ3 LYS A  67      50.650  48.010  49.260  1.00  0.00           H
ATOM   1037  C   LYS A  67      57.090  50.220  49.880  1.00  0.00           C
ATOM   1038  O   LYS A  67      57.220  50.380  51.080  1.00  0.00           O
ATOM   1039  N   GLN A  68      57.760  49.260  49.220  1.00  0.00           N
ATOM   1040  H   GLN A  68      57.460  49.020  48.290  1.00  0.00           H
ATOM   1041  CA  GLN A  68      58.930  48.620  49.800  1.00  0.00           C
ATOM   1042  HA  GLN A  68      58.610  48.200  50.760  1.00  0.00           H
ATOM   1043  CB  GLN A  68      59.340  47.460  48.880  1.00  0.00           C
ATOM   1044  HB1 GLN A  68      59.630  47.880  47.920  1.00  0.00           H
ATOM   1045  HB2 GLN A  68      58.390  46.940  48.760  1.00  0.00           H
ATOM   1046  CG  GLN A  68      60.260  46.420  49.510  1.00  0.00           C
ATOM   1047  HG1 GLN A  68      59.770  45.990  50.380  1.00  0.00           H
ATOM   1048  HG2 GLN A  68      61.210  46.910  49.750  1.00  0.00           H
ATOM   1049  CD  GLN A  68      60.610  45.300  48.550  1.00  0.00           C
ATOM   1050  OE1 GLN A  68      61.730  45.190  48.050  1.00  0.00           O
ATOM   1051  NE2 GLN A  68      59.630  44.460  48.200  1.00  0.00           N
ATOM   1052 1HE2 GLN A  68      58.740  44.480  48.680  1.00  0.00           H
ATOM   1053 2HE2 GLN A  68      59.790  43.830  47.420  1.00  0.00           H
ATOM   1054  C   GLN A  68      59.990  49.600  50.240  1.00  0.00           C
ATOM   1055  O   GLN A  68      60.640  49.480  51.280  1.00  0.00           O
ATOM   1056  N   ASP A  69      60.170  50.610  49.390  1.00  0.00           N
ATOM   1057  H   ASP A  69      59.560  50.510  48.600  1.00  0.00           H
ATOM   1058  CA  ASP A  69      61.230  51.620  49.430  1.00  0.00           C
ATOM   1059  HA  ASP A  69      62.160  51.090  49.630  1.00  0.00           H
ATOM   1060  CB  ASP A  69      61.390  52.370  48.120  1.00  0.00           C
ATOM   1061  HB1 ASP A  69      60.500  52.900  47.790  1.00  0.00           H
ATOM   1062  HB2 ASP A  69      61.550  51.650  47.310  1.00  0.00           H
ATOM   1063  CG  ASP A  69      62.510  53.410  48.170  1.00  0.00           C
ATOM   1064  OD1 ASP A  69      62.250  54.560  48.600  1.00  0.00           O
ATOM   1065  OD2 ASP A  69      63.600  53.120  47.620  1.00  0.00           O
ATOM   1066  C   ASP A  69      61.010  52.570  50.600  1.00  0.00           C
ATOM   1067  O   ASP A  69      61.940  53.060  51.220  1.00  0.00           O
ATOM   1068  N   ALA A  70      59.780  53.000  50.880  1.00  0.00           N
ATOM   1069  H   ALA A  70      59.120  52.710  50.170  1.00  0.00           H
ATOM   1070  CA  ALA A  70      59.410  53.770  52.060  1.00  0.00           C
ATOM   1071  HA  ALA A  70      60.050  54.650  52.030  1.00  0.00           H
ATOM   1072  CB  ALA A  70      57.980  54.250  51.860  1.00  0.00           C
ATOM   1073  HB1 ALA A  70      57.920  54.920  50.990  1.00  0.00           H
ATOM   1074  HB2 ALA A  70      57.360  53.380  51.670  1.00  0.00           H
ATOM   1075  HB3 ALA A  70      57.640  54.830  52.710  1.00  0.00           H
ATOM   1076  C   ALA A  70      59.610  53.000  53.360  1.00  0.00           C
ATOM   1077  O   ALA A  70      60.080  53.560  54.350  1.00  0.00           O
ATOM   1078  N   ALA A  71      59.160  51.750  53.260  1.00  0.00           N
ATOM   1079  H   ALA A  71      58.750  51.420  52.390  1.00  0.00           H
ATOM   1080  CA  ALA A  71      59.040  50.860  54.400  1.00  0.00           C
ATOM   1081  HA  ALA A  71      58.640  51.350  55.280  1.00  0.00           H
ATOM   1082  CB  ALA A  71      58.120  49.690  54.090  1.00  0.00           C
ATOM   1083  HB1 ALA A  71      58.480  49.090  53.260  1.00  0.00           H
ATOM   1084  HB2 ALA A  71      57.980  49.020  54.940  1.00  0.00           H
ATOM   1085  HB3 ALA A  71      57.090  50.000  53.870  1.00  0.00           H
ATOM   1086  C   ALA A  71      60.360  50.250  54.870  1.00  0.00           C
ATOM   1087  O   ALA A  71      60.430  50.110  56.090  1.00  0.00           O
ATOM   1088  N   GLN A  72      61.380  50.060  54.020  1.00  0.00           N
ATOM   1089  H   GLN A  72      61.290  50.100  53.010  1.00  0.00           H
ATOM   1090  CA  GLN A  72      62.730  49.800  54.470  1.00  0.00           C
ATOM   1091  HA  GLN A  72      62.740  48.870  55.050  1.00  0.00           H
ATOM   1092  CB  GLN A  72      63.610  49.560  53.250  1.00  0.00           C
ATOM   1093  HB1 GLN A  72      64.640  49.270  53.430  1.00  0.00           H
ATOM   1094  HB2 GLN A  72      63.520  50.360  52.510  1.00  0.00           H
ATOM   1095  CG  GLN A  72      63.230  48.210  52.640  1.00  0.00           C
ATOM   1096  HG1 GLN A  72      62.170  48.240  52.440  1.00  0.00           H
ATOM   1097  HG2 GLN A  72      63.360  47.360  53.300  1.00  0.00           H
ATOM   1098  CD  GLN A  72      63.960  47.920  51.330  1.00  0.00           C
ATOM   1099  OE1 GLN A  72      65.080  47.420  51.310  1.00  0.00           O
ATOM   1100  NE2 GLN A  72      63.350  48.270  50.190  1.00  0.00           N
ATOM   1101 1HE2 GLN A  72      62.470  48.770  50.250  1.00  0.00           H
ATOM   1102 2HE2 GLN A  72      63.770  48.150  49.290  1.00  0.00           H
ATOM   1103  C   GLN A  72      63.360  50.920  55.290  1.00  0.00           C
ATOM   1104  O   GLN A  72      64.510  50.780  55.700  1.00  0.00           O
ATOM   1105  N   ARG A  73      62.780  52.120  55.440  1.00  0.00           N
ATOM   1106  H   ARG A  73      61.960  52.310  54.880  1.00  0.00           H
ATOM   1107  CA  ARG A  73      63.460  53.250  56.020  1.00  0.00           C
ATOM   1108  HA  ARG A  73      64.420  52.890  56.400  1.00  0.00           H
ATOM   1109  CB  ARG A  73      63.700  54.250  54.890  1.00  0.00           C
ATOM   1110  HB1 ARG A  73      63.890  55.230  55.310  1.00  0.00           H
ATOM   1111  HB2 ARG A  73      62.840  54.460  54.250  1.00  0.00           H
ATOM   1112  CG  ARG A  73      64.760  53.760  53.910  1.00  0.00           C
ATOM   1113  HG1 ARG A  73      64.400  52.830  53.460  1.00  0.00           H
ATOM   1114  HG2 ARG A  73      65.660  53.510  54.460  1.00  0.00           H
ATOM   1115  CD  ARG A  73      65.060  54.880  52.910  1.00  0.00           C
ATOM   1116  HD1 ARG A  73      65.890  54.630  52.250  1.00  0.00           H
ATOM   1117  HD2 ARG A  73      65.420  55.800  53.360  1.00  0.00           H
ATOM   1118  NE  ARG A  73      63.870  55.130  52.090  1.00  0.00           N
ATOM   1119  HE  ARG A  73      63.350  54.390  51.650  1.00  0.00           H
ATOM   1120  CZ  ARG A  73      63.330  56.340  51.900  1.00  0.00           C
ATOM   1121  NH1 ARG A  73      62.370  56.460  50.980  1.00  0.00           N
ATOM   1122 1HH1 ARG A  73      62.200  55.690  50.350  1.00  0.00           H
ATOM   1123 2HH1 ARG A  73      61.930  57.360  50.770  1.00  0.00           H
ATOM   1124  NH2 ARG A  73      63.720  57.410  52.600  1.00  0.00           N
ATOM   1125 1HH2 ARG A  73      64.560  57.390  53.170  1.00  0.00           H
ATOM   1126 2HH2 ARG A  73      63.320  58.330  52.480  1.00  0.00           H
ATOM   1127  C   ARG A  73      62.620  53.910  57.100  1.00  0.00           C
ATOM   1128  O   ARG A  73      63.150  54.710  57.870  1.00  0.00           O
ATOM   1129  N   ILE A  74      61.310  53.680  57.180  1.00  0.00           N
ATOM   1130  H   ILE A  74      60.860  53.220  56.410  1.00  0.00           H
ATOM   1131  CA  ILE A  74      60.440  54.150  58.230  1.00  0.00           C
ATOM   1132  HA  ILE A  74      60.680  55.220  58.290  1.00  0.00           H
ATOM   1133  CB  ILE A  74      58.960  54.170  57.850  1.00  0.00           C
ATOM   1134  HB  ILE A  74      58.920  54.470  56.800  1.00  0.00           H
ATOM   1135  CG2 ILE A  74      58.280  52.810  57.950  1.00  0.00           C
ATOM   1136 1HG2 ILE A  74      57.220  52.900  57.710  1.00  0.00           H
ATOM   1137 2HG2 ILE A  74      58.700  52.140  57.180  1.00  0.00           H
ATOM   1138 3HG2 ILE A  74      58.450  52.330  58.910  1.00  0.00           H
ATOM   1139  CG1 ILE A  74      58.190  55.140  58.740  1.00  0.00           C
ATOM   1140 1HG1 ILE A  74      58.820  56.040  58.760  1.00  0.00           H
ATOM   1141 2HG1 ILE A  74      58.140  54.680  59.720  1.00  0.00           H
ATOM   1142  CD  ILE A  74      56.810  55.530  58.190  1.00  0.00           C
ATOM   1143  HD1 ILE A  74      56.210  54.630  58.330  1.00  0.00           H
ATOM   1144  HD2 ILE A  74      56.550  56.440  58.730  1.00  0.00           H
ATOM   1145  HD3 ILE A  74      56.890  55.830  57.140  1.00  0.00           H
ATOM   1146  C   ILE A  74      60.790  53.650  59.620  1.00  0.00           C
ATOM   1147  OC1 ILE A  74      60.760  54.530  60.510  1.00  0.00           O
ATOM   1148  OC2 ILE A  74      61.160  52.470  59.810  1.00  0.00           O
ATOM   1149  O5'   G B   1      40.920  30.950  21.620  1.00  0.00           O
ATOM   1150  H5T   G B   1      41.490  31.530  22.130  1.00  0.00           H
ATOM   1151  C5'   G B   1      41.320  29.610  21.420  1.00  0.00           C
ATOM   1152 1H5'   G B   1      40.410  29.110  21.080  1.00  0.00           H
ATOM   1153 2H5'   G B   1      41.520  29.180  22.400  1.00  0.00           H
ATOM   1154  C4'   G B   1      42.560  29.640  20.540  1.00  0.00           C
ATOM   1155  H4'   G B   1      42.650  28.580  20.270  1.00  0.00           H
ATOM   1156  O4'   G B   1      42.460  30.400  19.370  1.00  0.00           O
ATOM   1157  C1'   G B   1      43.700  30.980  19.060  1.00  0.00           C
ATOM   1158  H1'   G B   1      44.040  30.660  18.070  1.00  0.00           H
ATOM   1159  N9    G B   1      43.800  32.450  19.120  1.00  0.00           N
ATOM   1160  C8    G B   1      43.000  33.320  19.820  1.00  0.00           C
ATOM   1161  H8    G B   1      42.180  33.000  20.450  1.00  0.00           H
ATOM   1162  N7    G B   1      43.400  34.560  19.740  1.00  0.00           N
ATOM   1163  C5    G B   1      44.570  34.520  18.990  1.00  0.00           C
ATOM   1164  C6    G B   1      45.380  35.590  18.510  1.00  0.00           C
ATOM   1165  O6    G B   1      45.220  36.790  18.690  1.00  0.00           O
ATOM   1166  N1    G B   1      46.450  35.150  17.760  1.00  0.00           N
ATOM   1167  H1    G B   1      47.020  35.800  17.240  1.00  0.00           H
ATOM   1168  C2    G B   1      46.630  33.820  17.430  1.00  0.00           C
ATOM   1169  N2    G B   1      47.720  33.560  16.690  1.00  0.00           N
ATOM   1170  H21   G B   1      48.440  34.270  16.680  1.00  0.00           H
ATOM   1171  H22   G B   1      47.890  32.570  16.630  1.00  0.00           H
ATOM   1172  N3    G B   1      45.790  32.840  17.770  1.00  0.00           N
ATOM   1173  C4    G B   1      44.830  33.220  18.630  1.00  0.00           C
ATOM   1174  C3'   G B   1      43.870  30.030  21.220  1.00  0.00           C
ATOM   1175  H3'   G B   1      43.740  30.940  21.800  1.00  0.00           H
ATOM   1176  C2'   G B   1      44.730  30.340  19.990  1.00  0.00           C
ATOM   1177 1H2'   G B   1      45.510  31.050  20.270  1.00  0.00           H
ATOM   1178  O2'   G B   1      45.200  29.150  19.410  1.00  0.00           O
ATOM   1179 2HO'   G B   1      45.560  28.660  20.140  1.00  0.00           H
ATOM   1180  O3'   G B   1      44.310  28.890  21.940  1.00  0.00           O
ATOM   1181  P     G B   2      45.310  29.040  23.190  1.00  0.00           P
ATOM   1182  O1P   G B   2      45.600  27.670  23.670  1.00  0.00           O
ATOM   1183  O2P   G B   2      44.790  30.060  24.120  1.00  0.00           O
ATOM   1184  O5'   G B   2      46.760  29.500  22.670  1.00  0.00           O
ATOM   1185  C5'   G B   2      47.420  30.630  23.180  1.00  0.00           C
ATOM   1186 1H5'   G B   2      47.810  30.390  24.170  1.00  0.00           H
ATOM   1187 2H5'   G B   2      46.780  31.490  23.360  1.00  0.00           H
ATOM   1188  C4'   G B   2      48.540  31.080  22.250  1.00  0.00           C
ATOM   1189  H4'   G B   2      49.280  30.330  21.960  1.00  0.00           H
ATOM   1190  O4'   G B   2      48.030  31.610  21.050  1.00  0.00           O
ATOM   1191  C1'   G B   2      48.700  32.770  20.630  1.00  0.00           C
ATOM   1192  H1'   G B   2      49.080  32.870  19.610  1.00  0.00           H
ATOM   1193  N9    G B   2      47.800  33.890  20.970  1.00  0.00           N
ATOM   1194  C8    G B   2      46.800  33.970  21.920  1.00  0.00           C
ATOM   1195  H8    G B   2      46.320  33.170  22.440  1.00  0.00           H
ATOM   1196  N7    G B   2      46.390  35.180  22.190  1.00  0.00           N
ATOM   1197  C5    G B   2      47.220  35.970  21.400  1.00  0.00           C
ATOM   1198  C6    G B   2      47.420  37.370  21.290  1.00  0.00           C
ATOM   1199  O6    G B   2      46.670  38.200  21.820  1.00  0.00           O
ATOM   1200  N1    G B   2      48.430  37.770  20.430  1.00  0.00           N
ATOM   1201  H1    G B   2      48.660  38.740  20.380  1.00  0.00           H
ATOM   1202  C2    G B   2      49.230  36.870  19.740  1.00  0.00           C
ATOM   1203  N2    G B   2      50.210  37.420  19.030  1.00  0.00           N
ATOM   1204  H21   G B   2      50.410  38.410  19.040  1.00  0.00           H
ATOM   1205  H22   G B   2      50.730  36.850  18.370  1.00  0.00           H
ATOM   1206  N3    G B   2      49.080  35.540  19.810  1.00  0.00           N
ATOM   1207  C4    G B   2      48.070  35.200  20.660  1.00  0.00           C
ATOM   1208  C3'   G B   2      49.390  32.200  22.840  1.00  0.00           C
ATOM   1209  H3'   G B   2      48.710  32.860  23.400  1.00  0.00           H
ATOM   1210  C2'   G B   2      49.930  32.800  21.530  1.00  0.00           C
ATOM   1211 1H2'   G B   2      50.250  33.810  21.760  1.00  0.00           H
ATOM   1212  O2'   G B   2      50.970  32.000  21.020  1.00  0.00           O
ATOM   1213 2HO'   G B   2      51.540  31.760  21.750  1.00  0.00           H
ATOM   1214  O3'   G B   2      50.420  31.700  23.650  1.00  0.00           O
ATOM   1215  P     U B   3      51.090  32.570  24.830  1.00  0.00           P
ATOM   1216  O1P   U B   3      52.260  31.850  25.370  1.00  0.00           O
ATOM   1217  O2P   U B   3      50.040  33.030  25.760  1.00  0.00           O
ATOM   1218  O5'   U B   3      51.700  33.900  24.140  1.00  0.00           O
ATOM   1219  C5'   U B   3      52.890  33.920  23.390  1.00  0.00           C
ATOM   1220 1H5'   U B   3      53.020  33.270  22.530  1.00  0.00           H
ATOM   1221 2H5'   U B   3      53.730  33.780  24.080  1.00  0.00           H
ATOM   1222  C4'   U B   3      53.040  35.350  22.880  1.00  0.00           C
ATOM   1223  H4'   U B   3      53.890  35.400  22.210  1.00  0.00           H
ATOM   1224  O4'   U B   3      51.960  35.860  22.120  1.00  0.00           O
ATOM   1225  C1'   U B   3      51.740  37.190  22.520  1.00  0.00           C
ATOM   1226  H1'   U B   3      51.630  37.870  21.680  1.00  0.00           H
ATOM   1227  N1    U B   3      50.510  37.380  23.300  1.00  0.00           N
ATOM   1228  C6    U B   3      49.790  36.350  23.830  1.00  0.00           C
ATOM   1229  H6    U B   3      49.980  35.330  23.530  1.00  0.00           H
ATOM   1230  C5    U B   3      48.680  36.560  24.570  1.00  0.00           C
ATOM   1231  H5    U B   3      48.130  35.770  25.050  1.00  0.00           H
ATOM   1232  C4    U B   3      48.140  37.890  24.720  1.00  0.00           C
ATOM   1233  O4    U B   3      47.080  38.210  25.240  1.00  0.00           O
ATOM   1234  N3    U B   3      48.890  38.940  24.190  1.00  0.00           N
ATOM   1235  H3    U B   3      48.470  39.850  24.130  1.00  0.00           H
ATOM   1236  C2    U B   3      50.060  38.680  23.480  1.00  0.00           C
ATOM   1237  O2    U B   3      50.700  39.590  22.950  1.00  0.00           O
ATOM   1238  C3'   U B   3      53.180  36.370  24.010  1.00  0.00           C
ATOM   1239  H3'   U B   3      52.400  36.170  24.750  1.00  0.00           H
ATOM   1240  C2'   U B   3      52.920  37.710  23.330  1.00  0.00           C
ATOM   1241 1H2'   U B   3      52.720  38.560  23.990  1.00  0.00           H
ATOM   1242  O2'   U B   3      53.870  38.050  22.340  1.00  0.00           O
ATOM   1243 2HO'   U B   3      54.660  37.520  22.340  1.00  0.00           H
ATOM   1244  O3'   U B   3      54.500  36.440  24.490  1.00  0.00           O
ATOM   1245  P     A B   4      54.900  37.020  25.940  1.00  0.00           P
ATOM   1246  O1P   A B   4      56.250  36.490  26.250  1.00  0.00           O
ATOM   1247  O2P   A B   4      53.750  36.720  26.820  1.00  0.00           O
ATOM   1248  O5'   A B   4      55.000  38.620  25.850  1.00  0.00           O
ATOM   1249  C5'   A B   4      55.990  39.290  25.130  1.00  0.00           C
ATOM   1250 1H5'   A B   4      55.810  38.890  24.120  1.00  0.00           H
ATOM   1251 2H5'   A B   4      57.000  39.070  25.490  1.00  0.00           H
ATOM   1252  C4'   A B   4      55.910  40.820  25.130  1.00  0.00           C
ATOM   1253  H4'   A B   4      56.850  41.210  24.730  1.00  0.00           H
ATOM   1254  O4'   A B   4      54.800  41.260  24.380  1.00  0.00           O
ATOM   1255  C1'   A B   4      54.410  42.530  24.860  1.00  0.00           C
ATOM   1256  H1'   A B   4      54.430  43.280  24.060  1.00  0.00           H
ATOM   1257  N9    A B   4      52.980  42.400  25.190  1.00  0.00           N
ATOM   1258  C8    A B   4      52.280  41.240  25.360  1.00  0.00           C
ATOM   1259  H8    A B   4      52.730  40.270  25.270  1.00  0.00           H
ATOM   1260  N7    A B   4      51.050  41.410  25.780  1.00  0.00           N
ATOM   1261  C5    A B   4      50.940  42.800  25.800  1.00  0.00           C
ATOM   1262  C6    A B   4      49.970  43.760  26.180  1.00  0.00           C
ATOM   1263  N6    A B   4      48.780  43.450  26.690  1.00  0.00           N
ATOM   1264  H61   A B   4      48.570  42.500  26.970  1.00  0.00           H
ATOM   1265  H62   A B   4      48.140  44.220  26.840  1.00  0.00           H
ATOM   1266  N1    A B   4      50.200  45.070  26.130  1.00  0.00           N
ATOM   1267  C2    A B   4      51.370  45.470  25.650  1.00  0.00           C
ATOM   1268  H2    A B   4      51.620  46.520  25.720  1.00  0.00           H
ATOM   1269  N3    A B   4      52.380  44.730  25.220  1.00  0.00           N
ATOM   1270  C4    A B   4      52.100  43.420  25.400  1.00  0.00           C
ATOM   1271  C3'   A B   4      55.770  41.530  26.480  1.00  0.00           C
ATOM   1272  H3'   A B   4      55.070  40.900  27.030  1.00  0.00           H
ATOM   1273  C2'   A B   4      55.260  42.900  26.080  1.00  0.00           C
ATOM   1274 1H2'   A B   4      54.710  43.340  26.910  1.00  0.00           H
ATOM   1275  O2'   A B   4      56.390  43.720  25.840  1.00  0.00           O
ATOM   1276 2HO'   A B   4      57.220  43.350  26.120  1.00  0.00           H
ATOM   1277  O3'   A B   4      57.000  41.580  27.170  1.00  0.00           O
ATOM   1278  P     A B   5      57.010  41.500  28.770  1.00  0.00           P
ATOM   1279  O1P   A B   5      58.380  41.740  29.290  1.00  0.00           O
ATOM   1280  O2P   A B   5      56.240  40.270  29.070  1.00  0.00           O
ATOM   1281  O5'   A B   5      55.990  42.680  29.140  1.00  0.00           O
ATOM   1282  C5'   A B   5      56.440  44.010  29.290  1.00  0.00           C
ATOM   1283 1H5'   A B   5      56.930  44.350  28.380  1.00  0.00           H
ATOM   1284 2H5'   A B   5      57.190  43.900  30.080  1.00  0.00           H
ATOM   1285  C4'   A B   5      55.340  44.940  29.770  1.00  0.00           C
ATOM   1286  H4'   A B   5      55.770  45.920  29.980  1.00  0.00           H
ATOM   1287  O4'   A B   5      54.340  45.060  28.790  1.00  0.00           O
ATOM   1288  C1'   A B   5      53.110  45.320  29.440  1.00  0.00           C
ATOM   1289  H1'   A B   5      52.760  46.240  28.980  1.00  0.00           H
ATOM   1290  N9    A B   5      52.220  44.150  29.380  1.00  0.00           N
ATOM   1291  C8    A B   5      52.540  42.840  29.140  1.00  0.00           C
ATOM   1292  H8    A B   5      53.600  42.620  29.040  1.00  0.00           H
ATOM   1293  N7    A B   5      51.550  42.010  29.070  1.00  0.00           N
ATOM   1294  C5    A B   5      50.510  42.870  29.370  1.00  0.00           C
ATOM   1295  C6    A B   5      49.120  42.680  29.530  1.00  0.00           C
ATOM   1296  N6    A B   5      48.580  41.450  29.460  1.00  0.00           N
ATOM   1297  H61   A B   5      49.140  40.700  29.110  1.00  0.00           H
ATOM   1298  H62   A B   5      47.660  41.260  29.830  1.00  0.00           H
ATOM   1299  N1    A B   5      48.260  43.670  29.830  1.00  0.00           N
ATOM   1300  C2    A B   5      48.800  44.860  30.000  1.00  0.00           C
ATOM   1301  H2    A B   5      48.110  45.650  30.280  1.00  0.00           H
ATOM   1302  N3    A B   5      50.070  45.230  29.910  1.00  0.00           N
ATOM   1303  C4    A B   5      50.860  44.190  29.560  1.00  0.00           C
ATOM   1304  C3'   A B   5      54.590  44.580  31.040  1.00  0.00           C
ATOM   1305  H3'   A B   5      54.290  43.530  31.030  1.00  0.00           H
ATOM   1306  C2'   A B   5      53.390  45.520  30.930  1.00  0.00           C
ATOM   1307 1H2'   A B   5      52.590  45.280  31.610  1.00  0.00           H
ATOM   1308  O2'   A B   5      53.770  46.850  31.200  1.00  0.00           O
ATOM   1309 2HO'   A B   5      53.820  46.980  32.150  1.00  0.00           H
ATOM   1310  O3'   A B   5      55.420  44.900  32.140  1.00  0.00           O
ATOM   1311  P     G B   6      54.830  44.920  33.640  1.00  0.00           P
ATOM   1312  O1P   G B   6      55.970  44.920  34.590  1.00  0.00           O
ATOM   1313  O2P   G B   6      53.860  43.810  33.720  1.00  0.00           O
ATOM   1314  O5'   G B   6      53.950  46.250  33.870  1.00  0.00           O
ATOM   1315  C5'   G B   6      54.520  47.480  34.240  1.00  0.00           C
ATOM   1316 1H5'   G B   6      55.240  47.760  33.470  1.00  0.00           H
ATOM   1317 2H5'   G B   6      54.880  47.320  35.260  1.00  0.00           H
ATOM   1318  C4'   G B   6      53.470  48.580  34.300  1.00  0.00           C
ATOM   1319  H4'   G B   6      53.990  49.540  34.430  1.00  0.00           H
ATOM   1320  O4'   G B   6      52.610  48.770  33.200  1.00  0.00           O
ATOM   1321  C1'   G B   6      51.290  49.080  33.600  1.00  0.00           C
ATOM   1322  H1'   G B   6      50.910  49.970  33.120  1.00  0.00           H
ATOM   1323  N9    G B   6      50.240  48.090  33.350  1.00  0.00           N
ATOM   1324  C8    G B   6      50.410  46.730  33.430  1.00  0.00           C
ATOM   1325  H8    G B   6      51.340  46.240  33.660  1.00  0.00           H
ATOM   1326  N7    G B   6      49.280  46.080  33.270  1.00  0.00           N
ATOM   1327  C5    G B   6      48.320  47.050  32.980  1.00  0.00           C
ATOM   1328  C6    G B   6      46.960  46.980  32.590  1.00  0.00           C
ATOM   1329  O6    G B   6      46.220  46.010  32.470  1.00  0.00           O
ATOM   1330  N1    G B   6      46.380  48.210  32.350  1.00  0.00           N
ATOM   1331  H1    G B   6      45.450  48.260  31.970  1.00  0.00           H
ATOM   1332  C2    G B   6      47.000  49.390  32.730  1.00  0.00           C
ATOM   1333  N2    G B   6      46.390  50.560  32.520  1.00  0.00           N
ATOM   1334  H21   G B   6      45.410  50.700  32.310  1.00  0.00           H
ATOM   1335  H22   G B   6      47.050  51.310  32.540  1.00  0.00           H
ATOM   1336  N3    G B   6      48.290  49.500  33.070  1.00  0.00           N
ATOM   1337  C4    G B   6      48.900  48.290  33.100  1.00  0.00           C
ATOM   1338  C3'   G B   6      52.610  48.480  35.550  1.00  0.00           C
ATOM   1339  H3'   G B   6      52.240  47.460  35.600  1.00  0.00           H
ATOM   1340  C2'   G B   6      51.430  49.340  35.100  1.00  0.00           C
ATOM   1341 1H2'   G B   6      50.500  49.100  35.630  1.00  0.00           H
ATOM   1342  O2'   G B   6      51.710  50.700  35.320  1.00  0.00           O
ATOM   1343 2HO'   G B   6      51.970  50.770  36.240  1.00  0.00           H
ATOM   1344  O3'   G B   6      53.290  48.900  36.700  1.00  0.00           O
ATOM   1345  P     G B   7      52.640  48.790  38.170  1.00  0.00           P
ATOM   1346  O1P   G B   7      53.660  49.260  39.130  1.00  0.00           O
ATOM   1347  O2P   G B   7      52.140  47.430  38.470  1.00  0.00           O
ATOM   1348  O5'   G B   7      51.410  49.820  38.030  1.00  0.00           O
ATOM   1349  C5'   G B   7      50.190  49.580  38.700  1.00  0.00           C
ATOM   1350 1H5'   G B   7      50.220  49.790  39.770  1.00  0.00           H
ATOM   1351 2H5'   G B   7      49.940  48.540  38.520  1.00  0.00           H
ATOM   1352  C4'   G B   7      49.000  50.390  38.180  1.00  0.00           C
ATOM   1353  H4'   G B   7      49.160  51.420  38.490  1.00  0.00           H
ATOM   1354  O4'   G B   7      48.820  50.390  36.780  1.00  0.00           O
ATOM   1355  C1'   G B   7      47.430  50.350  36.510  1.00  0.00           C
ATOM   1356  H1'   G B   7      47.080  51.060  35.750  1.00  0.00           H
ATOM   1357  N9    G B   7      47.060  48.990  36.070  1.00  0.00           N
ATOM   1358  C8    G B   7      47.810  47.860  36.230  1.00  0.00           C
ATOM   1359  H8    G B   7      48.830  47.920  36.550  1.00  0.00           H
ATOM   1360  N7    G B   7      47.150  46.770  35.950  1.00  0.00           N
ATOM   1361  C5    G B   7      45.900  47.200  35.520  1.00  0.00           C
ATOM   1362  C6    G B   7      44.650  46.560  35.250  1.00  0.00           C
ATOM   1363  O6    G B   7      44.450  45.350  35.200  1.00  0.00           O
ATOM   1364  N1    G B   7      43.590  47.420  35.020  1.00  0.00           N
ATOM   1365  H1    G B   7      42.710  46.960  34.800  1.00  0.00           H
ATOM   1366  C2    G B   7      43.680  48.800  35.060  1.00  0.00           C
ATOM   1367  N2    G B   7      42.620  49.510  34.660  1.00  0.00           N
ATOM   1368  H21   G B   7      41.750  49.070  34.390  1.00  0.00           H
ATOM   1369  H22   G B   7      42.660  50.510  34.760  1.00  0.00           H
ATOM   1370  N3    G B   7      44.830  49.420  35.360  1.00  0.00           N
ATOM   1371  C4    G B   7      45.830  48.550  35.660  1.00  0.00           C
ATOM   1372  C3'   G B   7      47.680  49.960  38.810  1.00  0.00           C
ATOM   1373  H3'   G B   7      47.570  48.870  38.810  1.00  0.00           H
ATOM   1374  C2'   G B   7      46.810  50.740  37.840  1.00  0.00           C
ATOM   1375 1H2'   G B   7      45.740  50.530  37.960  1.00  0.00           H
ATOM   1376  O2'   G B   7      46.820  52.150  37.930  1.00  0.00           O
ATOM   1377 2HO'   G B   7      45.960  52.560  37.960  1.00  0.00           H
ATOM   1378  O3'   G B   7      47.590  50.490  40.110  1.00  0.00           O
ATOM   1379  P     U B   8      46.710  49.780  41.260  1.00  0.00           P
ATOM   1380  O1P   U B   8      46.980  50.380  42.580  1.00  0.00           O
ATOM   1381  O2P   U B   8      47.010  48.340  41.050  1.00  0.00           O
ATOM   1382  O5'   U B   8      45.220  49.990  40.690  1.00  0.00           O
ATOM   1383  C5'   U B   8      44.740  51.320  40.650  1.00  0.00           C
ATOM   1384 1H5'   U B   8      45.420  51.970  40.080  1.00  0.00           H
ATOM   1385 2H5'   U B   8      44.550  51.660  41.660  1.00  0.00           H
ATOM   1386  C4'   U B   8      43.340  51.320  40.020  1.00  0.00           C
ATOM   1387  H4'   U B   8      42.980  52.340  39.900  1.00  0.00           H
ATOM   1388  O4'   U B   8      43.290  50.590  38.810  1.00  0.00           O
ATOM   1389  C1'   U B   8      42.100  49.840  38.670  1.00  0.00           C
ATOM   1390  H1'   U B   8      41.490  50.230  37.860  1.00  0.00           H
ATOM   1391  N1    U B   8      42.350  48.420  38.370  1.00  0.00           N
ATOM   1392  C6    U B   8      43.660  48.050  38.470  1.00  0.00           C
ATOM   1393  H6    U B   8      44.420  48.810  38.600  1.00  0.00           H
ATOM   1394  C5    U B   8      44.040  46.760  38.320  1.00  0.00           C
ATOM   1395  H5    U B   8      45.100  46.550  38.320  1.00  0.00           H
ATOM   1396  C4    U B   8      43.060  45.720  38.260  1.00  0.00           C
ATOM   1397  O4    U B   8      43.290  44.520  38.380  1.00  0.00           O
ATOM   1398  N3    U B   8      41.750  46.180  38.220  1.00  0.00           N
ATOM   1399  H3    U B   8      41.040  45.500  37.970  1.00  0.00           H
ATOM   1400  C2    U B   8      41.330  47.500  38.250  1.00  0.00           C
ATOM   1401  O2    U B   8      40.160  47.860  38.080  1.00  0.00           O
ATOM   1402  C3'   U B   8      42.350  50.590  40.940  1.00  0.00           C
ATOM   1403  H3'   U B   8      42.830  49.650  41.190  1.00  0.00           H
ATOM   1404  C2'   U B   8      41.290  50.170  39.930  1.00  0.00           C
ATOM   1405 1H2'   U B   8      40.710  49.290  40.190  1.00  0.00           H
ATOM   1406  O2'   U B   8      40.430  51.260  39.650  1.00  0.00           O
ATOM   1407 2HO'   U B   8      39.940  51.300  40.460  1.00  0.00           H
ATOM   1408  O3'   U B   8      41.880  51.370  42.020  1.00  0.00           O
ATOM   1409  P     G B   9      41.080  50.690  43.240  1.00  0.00           P
ATOM   1410  O1P   G B   9      40.910  51.810  44.190  1.00  0.00           O
ATOM   1411  O2P   G B   9      41.840  49.520  43.710  1.00  0.00           O
ATOM   1412  O5'   G B   9      39.600  50.370  42.680  1.00  0.00           O
ATOM   1413  C5'   G B   9      39.110  49.130  43.150  1.00  0.00           C
ATOM   1414 1H5'   G B   9      38.960  49.100  44.230  1.00  0.00           H
ATOM   1415 2H5'   G B   9      39.850  48.340  43.020  1.00  0.00           H
ATOM   1416  C4'   G B   9      37.830  48.840  42.370  1.00  0.00           C
ATOM   1417  H4'   G B   9      37.140  49.680  42.490  1.00  0.00           H
ATOM   1418  O4'   G B   9      38.100  48.430  41.050  1.00  0.00           O
ATOM   1419  C1'   G B   9      37.360  47.290  40.690  1.00  0.00           C
ATOM   1420  H1'   G B   9      36.870  47.470  39.730  1.00  0.00           H
ATOM   1421  N9    G B   9      38.210  46.080  40.600  1.00  0.00           N
ATOM   1422  C8    G B   9      39.560  45.900  40.770  1.00  0.00           C
ATOM   1423  H8    G B   9      40.150  46.790  40.940  1.00  0.00           H
ATOM   1424  N7    G B   9      40.040  44.720  40.500  1.00  0.00           N
ATOM   1425  C5    G B   9      38.890  44.080  40.050  1.00  0.00           C
ATOM   1426  C6    G B   9      38.770  42.740  39.610  1.00  0.00           C
ATOM   1427  O6    G B   9      39.620  41.880  39.400  1.00  0.00           O
ATOM   1428  N1    G B   9      37.450  42.340  39.410  1.00  0.00           N
ATOM   1429  H1    G B   9      37.220  41.380  39.180  1.00  0.00           H
ATOM   1430  C2    G B   9      36.390  43.230  39.500  1.00  0.00           C
ATOM   1431  N2    G B   9      35.170  42.680  39.380  1.00  0.00           N
ATOM   1432  H21   G B   9      35.150  41.680  39.350  1.00  0.00           H
ATOM   1433  H22   G B   9      34.380  43.290  39.450  1.00  0.00           H
ATOM   1434  N3    G B   9      36.500  44.520  39.870  1.00  0.00           N
ATOM   1435  C4    G B   9      37.780  44.880  40.100  1.00  0.00           C
ATOM   1436  C3'   G B   9      37.070  47.680  43.000  1.00  0.00           C
ATOM   1437  H3'   G B   9      37.820  46.930  43.310  1.00  0.00           H
ATOM   1438  C2'   G B   9      36.320  47.140  41.790  1.00  0.00           C
ATOM   1439 1H2'   G B   9      36.130  46.080  41.970  1.00  0.00           H
ATOM   1440  O2'   G B   9      35.110  47.800  41.510  1.00  0.00           O
ATOM   1441 2HO'   G B   9      34.680  47.840  42.370  1.00  0.00           H
ATOM   1442  O3'   G B   9      36.180  48.150  43.980  1.00  0.00           O
ATOM   1443  P     G B  10      36.050  47.380  45.400  1.00  0.00           P
ATOM   1444  O1P   G B  10      35.060  48.070  46.240  1.00  0.00           O
ATOM   1445  O2P   G B  10      37.410  47.000  45.840  1.00  0.00           O
ATOM   1446  O5'   G B  10      35.260  46.110  44.790  1.00  0.00           O
ATOM   1447  C5'   G B  10      33.860  46.140  44.650  1.00  0.00           C
ATOM   1448 1H5'   G B  10      33.430  47.020  44.170  1.00  0.00           H
ATOM   1449 2H5'   G B  10      33.470  46.040  45.670  1.00  0.00           H
ATOM   1450  C4'   G B  10      33.320  44.900  43.930  1.00  0.00           C
ATOM   1451  H4'   G B  10      32.250  45.030  43.760  1.00  0.00           H
ATOM   1452  O4'   G B  10      34.010  44.590  42.750  1.00  0.00           O
ATOM   1453  C1'   G B  10      34.020  43.190  42.580  1.00  0.00           C
ATOM   1454  H1'   G B  10      33.490  42.870  41.680  1.00  0.00           H
ATOM   1455  N9    G B  10      35.410  42.700  42.550  1.00  0.00           N
ATOM   1456  C8    G B  10      36.580  43.330  42.890  1.00  0.00           C
ATOM   1457  H8    G B  10      36.590  44.360  43.200  1.00  0.00           H
ATOM   1458  N7    G B  10      37.620  42.550  42.830  1.00  0.00           N
ATOM   1459  C5    G B  10      37.140  41.350  42.320  1.00  0.00           C
ATOM   1460  C6    G B  10      37.850  40.170  42.000  1.00  0.00           C
ATOM   1461  O6    G B  10      39.060  39.950  41.920  1.00  0.00           O
ATOM   1462  N1    G B  10      37.020  39.150  41.550  1.00  0.00           N
ATOM   1463  H1    G B  10      37.500  38.280  41.340  1.00  0.00           H
ATOM   1464  C2    G B  10      35.650  39.260  41.470  1.00  0.00           C
ATOM   1465  N2    G B  10      35.070  38.090  41.240  1.00  0.00           N
ATOM   1466  H21   G B  10      35.660  37.290  41.100  1.00  0.00           H
ATOM   1467  H22   G B  10      34.080  37.910  41.350  1.00  0.00           H
ATOM   1468  N3    G B  10      35.000  40.410  41.740  1.00  0.00           N
ATOM   1469  C4    G B  10      35.780  41.430  42.180  1.00  0.00           C
ATOM   1470  C3'   G B  10      33.470  43.660  44.810  1.00  0.00           C
ATOM   1471  H3'   G B  10      34.490  43.600  45.160  1.00  0.00           H
ATOM   1472  C2'   G B  10      33.310  42.540  43.770  1.00  0.00           C
ATOM   1473 1H2'   G B  10      33.830  41.660  44.120  1.00  0.00           H
ATOM   1474  O2'   G B  10      31.970  42.350  43.380  1.00  0.00           O
ATOM   1475 2HO'   G B  10      31.430  42.410  44.180  1.00  0.00           H
ATOM   1476  O3'   G B  10      32.480  43.540  45.810  1.00  0.00           O
ATOM   1477  P     G B  11      32.770  42.780  47.200  1.00  0.00           P
ATOM   1478  O1P   G B  11      31.590  42.890  48.090  1.00  0.00           O
ATOM   1479  O2P   G B  11      34.090  43.220  47.710  1.00  0.00           O
ATOM   1480  O5'   G B  11      32.860  41.220  46.810  1.00  0.00           O
ATOM   1481  C5'   G B  11      31.660  40.520  46.590  1.00  0.00           C
ATOM   1482 1H5'   G B  11      30.990  41.130  45.990  1.00  0.00           H
ATOM   1483 2H5'   G B  11      31.200  40.400  47.560  1.00  0.00           H
ATOM   1484  C4'   G B  11      31.960  39.180  45.930  1.00  0.00           C
ATOM   1485  H4'   G B  11      31.020  38.700  45.610  1.00  0.00           H
ATOM   1486  O4'   G B  11      32.870  39.400  44.860  1.00  0.00           O
ATOM   1487  C1'   G B  11      33.530  38.180  44.710  1.00  0.00           C
ATOM   1488  H1'   G B  11      33.230  37.700  43.770  1.00  0.00           H
ATOM   1489  N9    G B  11      34.990  38.370  44.750  1.00  0.00           N
ATOM   1490  C8    G B  11      35.650  39.420  45.330  1.00  0.00           C
ATOM   1491  H8    G B  11      35.110  40.340  45.490  1.00  0.00           H
ATOM   1492  N7    G B  11      36.960  39.310  45.360  1.00  0.00           N
ATOM   1493  C5    G B  11      37.190  38.040  44.840  1.00  0.00           C
ATOM   1494  C6    G B  11      38.390  37.340  44.560  1.00  0.00           C
ATOM   1495  O6    G B  11      39.570  37.670  44.680  1.00  0.00           O
ATOM   1496  N1    G B  11      38.210  35.990  44.340  1.00  0.00           N
ATOM   1497  H1    G B  11      38.990  35.350  44.280  1.00  0.00           H
ATOM   1498  C2    G B  11      36.960  35.450  44.110  1.00  0.00           C
ATOM   1499  N2    G B  11      36.860  34.140  43.870  1.00  0.00           N
ATOM   1500  H21   G B  11      37.690  33.560  43.770  1.00  0.00           H
ATOM   1501  H22   G B  11      35.930  33.760  43.860  1.00  0.00           H
ATOM   1502  N3    G B  11      35.820  36.170  44.110  1.00  0.00           N
ATOM   1503  C4    G B  11      35.990  37.420  44.600  1.00  0.00           C
ATOM   1504  C3'   G B  11      32.790  38.310  46.870  1.00  0.00           C
ATOM   1505  H3'   G B  11      33.740  38.800  47.080  1.00  0.00           H
ATOM   1506  C2'   G B  11      33.130  37.240  45.830  1.00  0.00           C
ATOM   1507 1H2'   G B  11      33.960  36.600  46.150  1.00  0.00           H
ATOM   1508  O2'   G B  11      32.040  36.420  45.440  1.00  0.00           O
ATOM   1509 2HO'   G B  11      31.380  36.340  46.130  1.00  0.00           H
ATOM   1510  O3'   G B  11      32.120  37.880  48.030  1.00  0.00           O
ATOM   1511  P     U B  12      32.900  37.540  49.400  1.00  0.00           P
ATOM   1512  O1P   U B  12      31.990  37.350  50.540  1.00  0.00           O
ATOM   1513  O2P   U B  12      34.020  38.490  49.510  1.00  0.00           O
ATOM   1514  O5'   U B  12      33.570  36.120  49.040  1.00  0.00           O
ATOM   1515  C5'   U B  12      32.760  34.980  48.830  1.00  0.00           C
ATOM   1516 1H5'   U B  12      32.140  35.200  47.960  1.00  0.00           H
ATOM   1517 2H5'   U B  12      32.220  34.740  49.740  1.00  0.00           H
ATOM   1518  C4'   U B  12      33.700  33.850  48.400  1.00  0.00           C
ATOM   1519  H4'   U B  12      33.020  33.010  48.260  1.00  0.00           H
ATOM   1520  O4'   U B  12      34.570  34.200  47.340  1.00  0.00           O
ATOM   1521  C1'   U B  12      35.790  33.520  47.520  1.00  0.00           C
ATOM   1522  H1'   U B  12      35.970  33.010  46.580  1.00  0.00           H
ATOM   1523  N1    U B  12      36.860  34.520  47.720  1.00  0.00           N
ATOM   1524  C6    U B  12      36.700  35.870  47.830  1.00  0.00           C
ATOM   1525  H6    U B  12      35.670  36.210  47.930  1.00  0.00           H
ATOM   1526  C5    U B  12      37.790  36.660  47.860  1.00  0.00           C
ATOM   1527  H5    U B  12      37.570  37.720  47.870  1.00  0.00           H
ATOM   1528  C4    U B  12      39.160  36.220  47.800  1.00  0.00           C
ATOM   1529  O4    U B  12      40.200  36.850  47.940  1.00  0.00           O
ATOM   1530  N3    U B  12      39.170  34.870  47.480  1.00  0.00           N
ATOM   1531  H3    U B  12      40.060  34.390  47.480  1.00  0.00           H
ATOM   1532  C2    U B  12      38.120  33.960  47.570  1.00  0.00           C
ATOM   1533  O2    U B  12      38.310  32.760  47.520  1.00  0.00           O
ATOM   1534  C3'   U B  12      34.640  33.410  49.520  1.00  0.00           C
ATOM   1535  H3'   U B  12      35.040  34.310  49.970  1.00  0.00           H
ATOM   1536  C2'   U B  12      35.650  32.590  48.720  1.00  0.00           C
ATOM   1537 1H2'   U B  12      36.580  32.550  49.310  1.00  0.00           H
ATOM   1538  O2'   U B  12      35.290  31.300  48.290  1.00  0.00           O
ATOM   1539 2HO'   U B  12      35.970  30.890  47.750  1.00  0.00           H
ATOM   1540  O3'   U B  12      33.990  32.650  50.520  1.00  0.00           O
ATOM   1541  P     G B  13      34.670  32.530  51.980  1.00  0.00           P
ATOM   1542  O1P   G B  13      33.790  31.820  52.940  1.00  0.00           O
ATOM   1543  O2P   G B  13      35.060  33.910  52.360  1.00  0.00           O
ATOM   1544  O5'   G B  13      36.030  31.690  51.820  1.00  0.00           O
ATOM   1545  C5'   G B  13      35.940  30.310  51.560  1.00  0.00           C
ATOM   1546 1H5'   G B  13      35.410  30.050  50.640  1.00  0.00           H
ATOM   1547 2H5'   G B  13      35.500  29.900  52.460  1.00  0.00           H
ATOM   1548  C4'   G B  13      37.350  29.730  51.410  1.00  0.00           C
ATOM   1549  H4'   G B  13      37.250  28.650  51.460  1.00  0.00           H
ATOM   1550  O4'   G B  13      38.030  30.090  50.230  1.00  0.00           O
ATOM   1551  C1'   G B  13      39.400  30.260  50.540  1.00  0.00           C
ATOM   1552  H1'   G B  13      40.040  29.720  49.840  1.00  0.00           H
ATOM   1553  N9    G B  13      39.790  31.680  50.500  1.00  0.00           N
ATOM   1554  C8    G B  13      39.070  32.810  50.800  1.00  0.00           C
ATOM   1555  H8    G B  13      38.020  32.820  51.050  1.00  0.00           H
ATOM   1556  N7    G B  13      39.800  33.900  50.800  1.00  0.00           N
ATOM   1557  C5    G B  13      41.060  33.430  50.440  1.00  0.00           C
ATOM   1558  C6    G B  13      42.280  34.150  50.370  1.00  0.00           C
ATOM   1559  O6    G B  13      42.510  35.350  50.570  1.00  0.00           O
ATOM   1560  N1    G B  13      43.320  33.320  50.020  1.00  0.00           N
ATOM   1561  H1    G B  13      44.210  33.810  49.990  1.00  0.00           H
ATOM   1562  C2    G B  13      43.270  31.940  49.880  1.00  0.00           C
ATOM   1563  N2    G B  13      44.370  31.180  49.770  1.00  0.00           N
ATOM   1564  H21   G B  13      45.220  31.730  49.690  1.00  0.00           H
ATOM   1565  H22   G B  13      44.300  30.180  49.830  1.00  0.00           H
ATOM   1566  N3    G B  13      42.120  31.250  49.960  1.00  0.00           N
ATOM   1567  C4    G B  13      41.080  32.080  50.220  1.00  0.00           C
ATOM   1568  C3'   G B  13      38.250  29.940  52.620  1.00  0.00           C
ATOM   1569  H3'   G B  13      38.070  30.970  52.920  1.00  0.00           H
ATOM   1570  C2'   G B  13      39.620  29.760  51.960  1.00  0.00           C
ATOM   1571 1H2'   G B  13      40.320  30.330  52.560  1.00  0.00           H
ATOM   1572  O2'   G B  13      39.950  28.410  52.150  1.00  0.00           O
ATOM   1573 2HO'   G B  13      39.970  28.280  53.110  1.00  0.00           H
ATOM   1574  O3'   G B  13      38.060  29.050  53.690  1.00  0.00           O
ATOM   1575  P     G B  14      38.690  29.220  55.170  1.00  0.00           P
ATOM   1576  O1P   G B  14      38.060  28.180  56.020  1.00  0.00           O
ATOM   1577  O2P   G B  14      38.680  30.620  55.640  1.00  0.00           O
ATOM   1578  O5'   G B  14      40.180  28.800  54.720  1.00  0.00           O
ATOM   1579  C5'   G B  14      41.280  29.240  55.480  1.00  0.00           C
ATOM   1580 1H5'   G B  14      41.320  28.760  56.460  1.00  0.00           H
ATOM   1581 2H5'   G B  14      41.200  30.300  55.740  1.00  0.00           H
ATOM   1582  C4'   G B  14      42.590  28.930  54.780  1.00  0.00           C
ATOM   1583  H4'   G B  14      42.650  27.850  54.900  1.00  0.00           H
ATOM   1584  O4'   G B  14      42.670  29.380  53.440  1.00  0.00           O
ATOM   1585  C1'   G B  14      43.840  30.140  53.230  1.00  0.00           C
ATOM   1586  H1'   G B  14      44.180  29.970  52.220  1.00  0.00           H
ATOM   1587  N9    G B  14      43.460  31.560  53.390  1.00  0.00           N
ATOM   1588  C8    G B  14      42.250  32.120  53.710  1.00  0.00           C
ATOM   1589  H8    G B  14      41.360  31.510  53.810  1.00  0.00           H
ATOM   1590  N7    G B  14      42.230  33.420  53.690  1.00  0.00           N
ATOM   1591  C5    G B  14      43.550  33.740  53.380  1.00  0.00           C
ATOM   1592  C6    G B  14      44.190  35.000  53.280  1.00  0.00           C
ATOM   1593  O6    G B  14      43.670  36.090  53.500  1.00  0.00           O
ATOM   1594  N1    G B  14      45.560  34.970  53.050  1.00  0.00           N
ATOM   1595  H1    G B  14      46.020  35.860  53.090  1.00  0.00           H
ATOM   1596  C2    G B  14      46.210  33.760  52.890  1.00  0.00           C
ATOM   1597  N2    G B  14      47.550  33.880  52.820  1.00  0.00           N
ATOM   1598  H21   G B  14      47.970  34.770  52.600  1.00  0.00           H
ATOM   1599  H22   G B  14      48.020  33.000  52.710  1.00  0.00           H
ATOM   1600  N3    G B  14      45.650  32.540  52.990  1.00  0.00           N
ATOM   1601  C4    G B  14      44.320  32.620  53.220  1.00  0.00           C
ATOM   1602  C3'   G B  14      43.800  29.550  55.460  1.00  0.00           C
ATOM   1603  H3'   G B  14      43.600  30.570  55.780  1.00  0.00           H
ATOM   1604  C2'   G B  14      44.770  29.540  54.280  1.00  0.00           C
ATOM   1605 1H2'   G B  14      45.650  30.160  54.470  1.00  0.00           H
ATOM   1606  O2'   G B  14      45.160  28.250  53.880  1.00  0.00           O
ATOM   1607 2HO'   G B  14      45.290  28.290  52.930  1.00  0.00           H
ATOM   1608  O3'   G B  14      44.290  28.730  56.500  1.00  0.00           O
ATOM   1609  P     A B  15      45.140  29.400  57.690  1.00  0.00           P
ATOM   1610  O1P   A B  15      45.750  28.200  58.310  1.00  0.00           O
ATOM   1611  O2P   A B  15      44.270  30.120  58.660  1.00  0.00           O
ATOM   1612  O5'   A B  15      46.250  30.440  57.200  1.00  0.00           O
ATOM   1613  C5'   A B  15      47.420  29.950  56.600  1.00  0.00           C
ATOM   1614 1H5'   A B  15      47.240  29.380  55.690  1.00  0.00           H
ATOM   1615 2H5'   A B  15      47.890  29.250  57.300  1.00  0.00           H
ATOM   1616  C4'   A B  15      48.360  31.140  56.420  1.00  0.00           C
ATOM   1617  H4'   A B  15      49.270  30.720  55.990  1.00  0.00           H
ATOM   1618  O4'   A B  15      47.790  32.040  55.500  1.00  0.00           O
ATOM   1619  C1'   A B  15      48.060  33.330  56.000  1.00  0.00           C
ATOM   1620  H1'   A B  15      48.490  33.860  55.170  1.00  0.00           H
ATOM   1621  N9    A B  15      46.820  34.030  56.380  1.00  0.00           N
ATOM   1622  C8    A B  15      45.550  33.590  56.630  1.00  0.00           C
ATOM   1623  H8    A B  15      45.330  32.540  56.760  1.00  0.00           H
ATOM   1624  N7    A B  15      44.620  34.500  56.680  1.00  0.00           N
ATOM   1625  C5    A B  15      45.330  35.680  56.500  1.00  0.00           C
ATOM   1626  C6    A B  15      44.950  37.020  56.350  1.00  0.00           C
ATOM   1627  N6    A B  15      43.700  37.500  56.370  1.00  0.00           N
ATOM   1628  H61   A B  15      42.980  36.830  56.610  1.00  0.00           H
ATOM   1629  H62   A B  15      43.510  38.420  56.010  1.00  0.00           H
ATOM   1630  N1    A B  15      45.870  37.960  56.080  1.00  0.00           N
ATOM   1631  C2    A B  15      47.140  37.570  56.090  1.00  0.00           C
ATOM   1632  H2    A B  15      47.840  38.360  55.870  1.00  0.00           H
ATOM   1633  N3    A B  15      47.610  36.340  56.110  1.00  0.00           N
ATOM   1634  C4    A B  15      46.660  35.400  56.290  1.00  0.00           C
ATOM   1635  C3'   A B  15      48.690  31.890  57.700  1.00  0.00           C
ATOM   1636  H3'   A B  15      47.810  31.920  58.350  1.00  0.00           H
ATOM   1637  C2'   A B  15      49.100  33.230  57.110  1.00  0.00           C
ATOM   1638 1H2'   A B  15      49.000  34.010  57.860  1.00  0.00           H
ATOM   1639  O2'   A B  15      50.390  33.160  56.550  1.00  0.00           O
ATOM   1640 2HO'   A B  15      50.920  32.810  57.260  1.00  0.00           H
ATOM   1641  O3'   A B  15      49.790  31.250  58.330  1.00  0.00           O
ATOM   1642  P     A B  16      49.850  31.260  59.940  1.00  0.00           P
ATOM   1643  O1P   A B  16      51.240  30.860  60.260  1.00  0.00           O
ATOM   1644  O2P   A B  16      48.640  30.580  60.460  1.00  0.00           O
ATOM   1645  O5'   A B  16      49.820  32.820  60.380  1.00  0.00           O
ATOM   1646  C5'   A B  16      48.750  33.390  61.090  1.00  0.00           C
ATOM   1647 1H5'   A B  16      48.840  33.200  62.160  1.00  0.00           H
ATOM   1648 2H5'   A B  16      47.770  33.050  60.760  1.00  0.00           H
ATOM   1649  C4'   A B  16      48.930  34.910  61.010  1.00  0.00           C
ATOM   1650  H4'   A B  16      49.990  35.120  60.870  1.00  0.00           H
ATOM   1651  O4'   A B  16      48.130  35.430  59.970  1.00  0.00           O
ATOM   1652  C1'   A B  16      47.850  36.780  60.280  1.00  0.00           C
ATOM   1653  H1'   A B  16      48.500  37.440  59.720  1.00  0.00           H
ATOM   1654  N9    A B  16      46.500  37.250  59.920  1.00  0.00           N
ATOM   1655  C8    A B  16      45.280  36.660  60.200  1.00  0.00           C
ATOM   1656  H8    A B  16      45.190  35.700  60.680  1.00  0.00           H
ATOM   1657  N7    A B  16      44.290  37.470  59.980  1.00  0.00           N
ATOM   1658  C5    A B  16      44.850  38.550  59.310  1.00  0.00           C
ATOM   1659  C6    A B  16      44.360  39.780  58.860  1.00  0.00           C
ATOM   1660  N6    A B  16      43.080  40.090  58.620  1.00  0.00           N
ATOM   1661  H61   A B  16      42.370  39.430  58.890  1.00  0.00           H
ATOM   1662  H62   A B  16      42.970  40.930  58.070  1.00  0.00           H
ATOM   1663  N1    A B  16      45.200  40.750  58.450  1.00  0.00           N
ATOM   1664  C2    A B  16      46.490  40.480  58.430  1.00  0.00           C
ATOM   1665  H2    A B  16      47.090  41.320  58.130  1.00  0.00           H
ATOM   1666  N3    A B  16      47.080  39.370  58.840  1.00  0.00           N
ATOM   1667  C4    A B  16      46.220  38.440  59.300  1.00  0.00           C
ATOM   1668  C3'   A B  16      48.550  35.730  62.240  1.00  0.00           C
ATOM   1669  H3'   A B  16      47.690  35.270  62.730  1.00  0.00           H
ATOM   1670  C2'   A B  16      48.110  37.100  61.750  1.00  0.00           C
ATOM   1671 1H2'   A B  16      47.170  37.340  62.230  1.00  0.00           H
ATOM   1672  O2'   A B  16      49.060  38.140  61.700  1.00  0.00           O
ATOM   1673 2HO'   A B  16      49.560  38.200  62.520  1.00  0.00           H
ATOM   1674  O3'   A B  16      49.720  35.730  63.030  1.00  0.00           O
ATOM   1675  P     U B  17      49.720  36.090  64.600  1.00  0.00           P
ATOM   1676  O1P   U B  17      51.060  35.670  65.050  1.00  0.00           O
ATOM   1677  O2P   U B  17      48.530  35.480  65.230  1.00  0.00           O
ATOM   1678  O5'   U B  17      49.600  37.700  64.580  1.00  0.00           O
ATOM   1679  C5'   U B  17      50.690  38.530  64.900  1.00  0.00           C
ATOM   1680 1H5'   U B  17      51.530  38.240  64.270  1.00  0.00           H
ATOM   1681 2H5'   U B  17      51.080  38.450  65.920  1.00  0.00           H
ATOM   1682  C4'   U B  17      50.420  40.020  64.780  1.00  0.00           C
ATOM   1683  H4'   U B  17      51.450  40.350  64.890  1.00  0.00           H
ATOM   1684  O4'   U B  17      49.810  40.280  63.530  1.00  0.00           O
ATOM   1685  C1'   U B  17      48.950  41.390  63.630  1.00  0.00           C
ATOM   1686  H1'   U B  17      49.190  42.090  62.830  1.00  0.00           H
ATOM   1687  N1    U B  17      47.550  41.010  63.370  1.00  0.00           N
ATOM   1688  C6    U B  17      46.980  39.840  63.780  1.00  0.00           C
ATOM   1689  H6    U B  17      47.530  39.200  64.440  1.00  0.00           H
ATOM   1690  C5    U B  17      45.780  39.450  63.300  1.00  0.00           C
ATOM   1691  H5    U B  17      45.410  38.520  63.700  1.00  0.00           H
ATOM   1692  C4    U B  17      45.000  40.300  62.430  1.00  0.00           C
ATOM   1693  O4    U B  17      43.870  40.030  62.020  1.00  0.00           O
ATOM   1694  N3    U B  17      45.540  41.560  62.170  1.00  0.00           N
ATOM   1695  H3    U B  17      45.110  42.070  61.420  1.00  0.00           H
ATOM   1696  C2    U B  17      46.820  41.900  62.600  1.00  0.00           C
ATOM   1697  O2    U B  17      47.220  43.000  62.240  1.00  0.00           O
ATOM   1698  C3'   U B  17      49.570  40.660  65.870  1.00  0.00           C
ATOM   1699  H3'   U B  17      48.680  40.080  66.090  1.00  0.00           H
ATOM   1700  C2'   U B  17      49.170  41.880  65.060  1.00  0.00           C
ATOM   1701 1H2'   U B  17      48.270  42.350  65.480  1.00  0.00           H
ATOM   1702  O2'   U B  17      50.240  42.810  65.040  1.00  0.00           O
ATOM   1703 2HO'   U B  17      49.850  43.520  64.510  1.00  0.00           H
ATOM   1704  O3'   U B  17      50.130  40.950  67.130  1.00  0.00           O
ATOM   1705  P     C B  18      49.240  41.260  68.420  1.00  0.00           P
ATOM   1706  O1P   C B  18      50.200  41.580  69.500  1.00  0.00           O
ATOM   1707  O2P   C B  18      48.240  40.210  68.710  1.00  0.00           O
ATOM   1708  O5'   C B  18      48.470  42.590  67.930  1.00  0.00           O
ATOM   1709  C5'   C B  18      48.630  43.860  68.530  1.00  0.00           C
ATOM   1710 1H5'   C B  18      49.620  44.260  68.310  1.00  0.00           H
ATOM   1711 2H5'   C B  18      48.470  43.750  69.600  1.00  0.00           H
ATOM   1712  C4'   C B  18      47.550  44.800  68.000  1.00  0.00           C
ATOM   1713  H4'   C B  18      47.910  45.810  68.190  1.00  0.00           H
ATOM   1714  O4'   C B  18      47.390  44.760  66.590  1.00  0.00           O
ATOM   1715  C1'   C B  18      46.090  45.200  66.310  1.00  0.00           C
ATOM   1716  H1'   C B  18      46.110  46.060  65.630  1.00  0.00           H
ATOM   1717  N1    C B  18      45.190  44.230  65.660  1.00  0.00           N
ATOM   1718  C6    C B  18      45.260  42.900  65.920  1.00  0.00           C
ATOM   1719  H6    C B  18      46.080  42.520  66.530  1.00  0.00           H
ATOM   1720  C5    C B  18      44.350  42.020  65.460  1.00  0.00           C
ATOM   1721  H5    C B  18      44.370  40.980  65.710  1.00  0.00           H
ATOM   1722  C4    C B  18      43.470  42.550  64.450  1.00  0.00           C
ATOM   1723  N4    C B  18      42.570  41.740  63.900  1.00  0.00           N
ATOM   1724  H41   C B  18      42.480  40.750  64.110  1.00  0.00           H
ATOM   1725  H42   C B  18      42.150  42.070  63.040  1.00  0.00           H
ATOM   1726  N3    C B  18      43.500  43.830  64.060  1.00  0.00           N
ATOM   1727  C2    C B  18      44.370  44.700  64.650  1.00  0.00           C
ATOM   1728  O2    C B  18      44.400  45.870  64.280  1.00  0.00           O
ATOM   1729  C3'   C B  18      46.150  44.590  68.570  1.00  0.00           C
ATOM   1730  H3'   C B  18      45.790  43.570  68.460  1.00  0.00           H
ATOM   1731  C2'   C B  18      45.410  45.540  67.640  1.00  0.00           C
ATOM   1732 1H2'   C B  18      44.340  45.320  67.680  1.00  0.00           H
ATOM   1733  O2'   C B  18      45.580  46.910  67.950  1.00  0.00           O
ATOM   1734 2HO'   C B  18      45.080  47.090  68.740  1.00  0.00           H
ATOM   1735  O3'   C B  18      46.170  45.040  69.910  1.00  0.00           O
ATOM   1736  P     C B  19      44.700  45.090  70.580  1.00  0.00           P
ATOM   1737  O1P   C B  19      44.880  45.110  72.040  1.00  0.00           O
ATOM   1738  O2P   C B  19      43.750  44.090  70.030  1.00  0.00           O
ATOM   1739  O5'   C B  19      44.150  46.530  70.120  1.00  0.00           O
ATOM   1740  C5'   C B  19      42.800  46.840  70.390  1.00  0.00           C
ATOM   1741 1H5'   C B  19      42.640  47.220  71.410  1.00  0.00           H
ATOM   1742 2H5'   C B  19      42.170  45.950  70.350  1.00  0.00           H
ATOM   1743  C4'   C B  19      42.220  47.820  69.370  1.00  0.00           C
ATOM   1744  H4'   C B  19      42.750  48.770  69.530  1.00  0.00           H
ATOM   1745  O4'   C B  19      42.490  47.430  68.050  1.00  0.00           O
ATOM   1746  C1'   C B  19      41.330  47.540  67.250  1.00  0.00           C
ATOM   1747  H1'   C B  19      41.500  48.050  66.310  1.00  0.00           H
ATOM   1748  N1    C B  19      40.760  46.260  66.820  1.00  0.00           N
ATOM   1749  C6    C B  19      41.300  45.060  67.190  1.00  0.00           C
ATOM   1750  H6    C B  19      42.090  45.100  67.940  1.00  0.00           H
ATOM   1751  C5    C B  19      40.840  43.960  66.580  1.00  0.00           C
ATOM   1752  H5    C B  19      41.180  42.990  66.910  1.00  0.00           H
ATOM   1753  C4    C B  19      39.820  44.030  65.570  1.00  0.00           C
ATOM   1754  N4    C B  19      39.350  42.890  65.040  1.00  0.00           N
ATOM   1755  H41   C B  19      39.830  42.050  65.320  1.00  0.00           H
ATOM   1756  H42   C B  19      38.640  42.990  64.320  1.00  0.00           H
ATOM   1757  N3    C B  19      39.220  45.190  65.280  1.00  0.00           N
ATOM   1758  C2    C B  19      39.740  46.290  65.880  1.00  0.00           C
ATOM   1759  O2    C B  19      39.120  47.320  65.680  1.00  0.00           O
ATOM   1760  C3'   C B  19      40.710  48.020  69.550  1.00  0.00           C
ATOM   1761  H3'   C B  19      40.110  47.140  69.740  1.00  0.00           H
ATOM   1762  C2'   C B  19      40.420  48.420  68.110  1.00  0.00           C
ATOM   1763 1H2'   C B  19      39.370  48.350  67.810  1.00  0.00           H
ATOM   1764  O2'   C B  19      40.870  49.730  67.820  1.00  0.00           O
ATOM   1765 2HO'   C B  19      41.820  49.740  67.930  1.00  0.00           H
ATOM   1766  O3'   C B  19      40.430  49.050  70.460  1.00  0.00           O
ATOM   1767  P     U B  20      39.100  48.890  71.350  1.00  0.00           P
ATOM   1768  O1P   U B  20      38.860  50.120  72.130  1.00  0.00           O
ATOM   1769  O2P   U B  20      39.260  47.630  72.110  1.00  0.00           O
ATOM   1770  O5'   U B  20      37.780  48.790  70.440  1.00  0.00           O
ATOM   1771  C5'   U B  20      37.440  49.740  69.440  1.00  0.00           C
ATOM   1772 1H5'   U B  20      38.320  49.950  68.830  1.00  0.00           H
ATOM   1773 2H5'   U B  20      37.150  50.720  69.810  1.00  0.00           H
ATOM   1774  C4'   U B  20      36.360  49.320  68.460  1.00  0.00           C
ATOM   1775  H4'   U B  20      36.190  50.230  67.870  1.00  0.00           H
ATOM   1776  O4'   U B  20      36.730  48.260  67.610  1.00  0.00           O
ATOM   1777  C1'   U B  20      35.760  47.230  67.570  1.00  0.00           C
ATOM   1778  H1'   U B  20      35.230  47.360  66.630  1.00  0.00           H
ATOM   1779  N1    U B  20      36.370  45.890  67.690  1.00  0.00           N
ATOM   1780  C6    U B  20      37.370  45.610  68.570  1.00  0.00           C
ATOM   1781  H6    U B  20      37.710  46.440  69.180  1.00  0.00           H
ATOM   1782  C5    U B  20      37.880  44.360  68.640  1.00  0.00           C
ATOM   1783  H5    U B  20      38.690  44.210  69.330  1.00  0.00           H
ATOM   1784  C4    U B  20      37.440  43.250  67.830  1.00  0.00           C
ATOM   1785  O4    U B  20      37.850  42.090  67.860  1.00  0.00           O
ATOM   1786  N3    U B  20      36.380  43.620  67.010  1.00  0.00           N
ATOM   1787  H3    U B  20      36.040  42.930  66.340  1.00  0.00           H
ATOM   1788  C2    U B  20      35.870  44.900  66.870  1.00  0.00           C
ATOM   1789  O2    U B  20      35.000  45.110  66.030  1.00  0.00           O
ATOM   1790  C3'   U B  20      35.080  48.960  69.200  1.00  0.00           C
ATOM   1791  H3'   U B  20      35.180  48.890  70.280  1.00  0.00           H
ATOM   1792  C2'   U B  20      34.780  47.530  68.710  1.00  0.00           C
ATOM   1793 1H2'   U B  20      34.870  46.820  69.520  1.00  0.00           H
ATOM   1794  O2'   U B  20      33.480  47.530  68.150  1.00  0.00           O
ATOM   1795 2HO'   U B  20      33.300  48.460  68.020  1.00  0.00           H
ATOM   1796  O3'   U B  20      34.040  49.870  68.900  1.00  0.00           O
ATOM   1797  P     U B  21      34.160  51.360  69.490  1.00  0.00           P
ATOM   1798  O1P   U B  21      34.830  52.110  68.400  1.00  0.00           O
ATOM   1799  O2P   U B  21      34.670  51.220  70.870  1.00  0.00           O
ATOM   1800  O5'   U B  21      32.650  51.900  69.620  1.00  0.00           O
ATOM   1801  C5'   U B  21      31.800  51.820  68.500  1.00  0.00           C
ATOM   1802 1H5'   U B  21      31.650  50.800  68.150  1.00  0.00           H
ATOM   1803 2H5'   U B  21      32.200  52.430  67.690  1.00  0.00           H
ATOM   1804  C4'   U B  21      30.420  52.340  68.890  1.00  0.00           C
ATOM   1805  H4'   U B  21      30.150  52.050  69.910  1.00  0.00           H
ATOM   1806  O4'   U B  21      30.380  53.750  68.840  1.00  0.00           O
ATOM   1807  C1'   U B  21      29.330  54.070  67.970  1.00  0.00           C
ATOM   1808  H1'   U B  21      28.330  54.030  68.390  1.00  0.00           H
ATOM   1809  N1    U B  21      29.720  55.370  67.390  1.00  0.00           N
ATOM   1810  C6    U B  21      29.960  55.560  66.050  1.00  0.00           C
ATOM   1811  H6    U B  21      29.840  54.700  65.410  1.00  0.00           H
ATOM   1812  C5    U B  21      30.380  56.760  65.610  1.00  0.00           C
ATOM   1813  H5    U B  21      30.680  56.920  64.590  1.00  0.00           H
ATOM   1814  C4    U B  21      30.590  57.920  66.440  1.00  0.00           C
ATOM   1815  O4    U B  21      31.120  58.990  66.110  1.00  0.00           O
ATOM   1816  N3    U B  21      30.090  57.710  67.720  1.00  0.00           N
ATOM   1817  H3    U B  21      29.970  58.510  68.330  1.00  0.00           H
ATOM   1818  C2    U B  21      29.720  56.470  68.220  1.00  0.00           C
ATOM   1819  O2    U B  21      29.230  56.390  69.350  1.00  0.00           O
ATOM   1820  C3'   U B  21      29.270  51.760  68.070  1.00  0.00           C
ATOM   1821  H3'   U B  21      29.440  50.820  67.540  1.00  0.00           H
ATOM   1822  C2'   U B  21      29.300  52.870  67.030  1.00  0.00           C
ATOM   1823 1H2'   U B  21      30.240  52.910  66.480  1.00  0.00           H
ATOM   1824  O2'   U B  21      28.170  52.850  66.200  1.00  0.00           O
ATOM   1825 2HO'   U B  21      27.410  52.680  66.760  1.00  0.00           H
ATOM   1826  O3'   U B  21      28.150  51.760  68.930  1.00  0.00           O
ATOM   1827  P     C B  22      26.710  51.150  68.560  1.00  0.00           P
ATOM   1828  O1P   C B  22      26.110  51.680  67.320  1.00  0.00           O
ATOM   1829  O2P   C B  22      25.880  51.140  69.780  1.00  0.00           O
ATOM   1830  O5'   C B  22      27.020  49.590  68.330  1.00  0.00           O
ATOM   1831  C5'   C B  22      27.400  48.990  67.110  1.00  0.00           C
ATOM   1832 1H5'   C B  22      28.070  49.630  66.520  1.00  0.00           H
ATOM   1833 2H5'   C B  22      26.550  48.740  66.480  1.00  0.00           H
ATOM   1834  C4'   C B  22      28.080  47.640  67.300  1.00  0.00           C
ATOM   1835  H4'   C B  22      28.090  47.220  66.300  1.00  0.00           H
ATOM   1836  O4'   C B  22      29.400  47.770  67.790  1.00  0.00           O
ATOM   1837  C1'   C B  22      29.690  46.910  68.870  1.00  0.00           C
ATOM   1838  H1'   C B  22      30.020  45.910  68.590  1.00  0.00           H
ATOM   1839  N1    C B  22      30.580  47.530  69.860  1.00  0.00           N
ATOM   1840  C6    C B  22      30.430  48.840  70.210  1.00  0.00           C
ATOM   1841  H6    C B  22      29.820  49.430  69.550  1.00  0.00           H
ATOM   1842  C5    C B  22      31.170  49.380  71.200  1.00  0.00           C
ATOM   1843  H5    C B  22      31.070  50.430  71.440  1.00  0.00           H
ATOM   1844  C4    C B  22      32.100  48.460  71.790  1.00  0.00           C
ATOM   1845  N4    C B  22      32.940  48.930  72.720  1.00  0.00           N
ATOM   1846  H41   C B  22      33.000  49.940  72.800  1.00  0.00           H
ATOM   1847  H42   C B  22      33.710  48.350  73.000  1.00  0.00           H
ATOM   1848  N3    C B  22      32.210  47.140  71.560  1.00  0.00           N
ATOM   1849  C2    C B  22      31.450  46.680  70.540  1.00  0.00           C
ATOM   1850  O2    C B  22      31.570  45.470  70.360  1.00  0.00           O
ATOM   1851  C3'   C B  22      27.510  46.630  68.280  1.00  0.00           C
ATOM   1852  H3'   C B  22      26.440  46.730  68.440  1.00  0.00           H
ATOM   1853  C2'   C B  22      28.360  46.630  69.540  1.00  0.00           C
ATOM   1854 1H2'   C B  22      27.980  47.500  70.080  1.00  0.00           H
ATOM   1855  O2'   C B  22      28.300  45.480  70.370  1.00  0.00           O
ATOM   1856 2HO'   C B  22      28.280  44.680  69.810  1.00  0.00           H
ATOM   1857  O3'   C B  22      27.660  45.340  67.700  1.00  0.00           O
ATOM   1858  P     G B  23      26.540  44.650  66.780  1.00  0.00           P
ATOM   1859  O1P   G B  23      25.270  44.680  67.550  1.00  0.00           O
ATOM   1860  O2P   G B  23      27.050  43.340  66.340  1.00  0.00           O
ATOM   1861  O5'   G B  23      26.250  45.550  65.470  1.00  0.00           O
ATOM   1862  C5'   G B  23      27.080  45.410  64.340  1.00  0.00           C
ATOM   1863 1H5'   G B  23      26.880  44.450  63.860  1.00  0.00           H
ATOM   1864 2H5'   G B  23      28.100  45.450  64.700  1.00  0.00           H
ATOM   1865  C4'   G B  23      26.650  46.450  63.310  1.00  0.00           C
ATOM   1866  H4'   G B  23      25.590  46.310  63.110  1.00  0.00           H
ATOM   1867  O4'   G B  23      26.720  47.800  63.710  1.00  0.00           O
ATOM   1868  C1'   G B  23      27.480  48.600  62.820  1.00  0.00           C
ATOM   1869  H1'   G B  23      26.850  49.460  62.570  1.00  0.00           H
ATOM   1870  N9    G B  23      28.660  49.100  63.540  1.00  0.00           N
ATOM   1871  C8    G B  23      28.920  50.430  63.790  1.00  0.00           C
ATOM   1872  H8    G B  23      28.400  51.320  63.470  1.00  0.00           H
ATOM   1873  N7    G B  23      30.050  50.590  64.420  1.00  0.00           N
ATOM   1874  C5    G B  23      30.480  49.310  64.760  1.00  0.00           C
ATOM   1875  C6    G B  23      31.590  48.950  65.570  1.00  0.00           C
ATOM   1876  O6    G B  23      32.460  49.570  66.170  1.00  0.00           O
ATOM   1877  N1    G B  23      31.730  47.570  65.660  1.00  0.00           N
ATOM   1878  H1    G B  23      32.360  47.150  66.340  1.00  0.00           H
ATOM   1879  C2    G B  23      30.900  46.680  65.020  1.00  0.00           C
ATOM   1880  N2    G B  23      31.070  45.360  65.170  1.00  0.00           N
ATOM   1881  H21   G B  23      31.860  45.010  65.690  1.00  0.00           H
ATOM   1882  H22   G B  23      30.330  44.760  64.830  1.00  0.00           H
ATOM   1883  N3    G B  23      29.880  47.060  64.240  1.00  0.00           N
ATOM   1884  C4    G B  23      29.610  48.380  64.240  1.00  0.00           C
ATOM   1885  C3'   G B  23      27.450  46.340  62.010  1.00  0.00           C
ATOM   1886  H3'   G B  23      28.390  45.880  62.300  1.00  0.00           H
ATOM   1887  C2'   G B  23      27.720  47.770  61.560  1.00  0.00           C
ATOM   1888 1H2'   G B  23      28.780  47.880  61.340  1.00  0.00           H
ATOM   1889  O2'   G B  23      26.970  48.180  60.450  1.00  0.00           O
ATOM   1890 2HO'   G B  23      27.140  47.490  59.810  1.00  0.00           H
ATOM   1891  O3'   G B  23      26.910  45.350  61.160  1.00  0.00           O
ATOM   1892  P     G B  24      27.610  45.010  59.760  1.00  0.00           P
ATOM   1893  O1P   G B  24      27.820  46.280  59.020  1.00  0.00           O
ATOM   1894  O2P   G B  24      26.790  43.960  59.100  1.00  0.00           O
ATOM   1895  O5'   G B  24      29.010  44.260  60.040  1.00  0.00           O
ATOM   1896  C5'   G B  24      30.260  44.520  59.450  1.00  0.00           C
ATOM   1897 1H5'   G B  24      30.190  44.740  58.380  1.00  0.00           H
ATOM   1898 2H5'   G B  24      30.960  43.700  59.590  1.00  0.00           H
ATOM   1899  C4'   G B  24      30.790  45.770  60.150  1.00  0.00           C
ATOM   1900  H4'   G B  24      30.100  46.590  59.940  1.00  0.00           H
ATOM   1901  O4'   G B  24      30.880  45.640  61.550  1.00  0.00           O
ATOM   1902  C1'   G B  24      32.080  46.310  61.890  1.00  0.00           C
ATOM   1903  H1'   G B  24      31.970  46.910  62.790  1.00  0.00           H
ATOM   1904  N9    G B  24      33.070  45.280  62.240  1.00  0.00           N
ATOM   1905  C8    G B  24      33.020  43.940  61.990  1.00  0.00           C
ATOM   1906  H8    G B  24      32.190  43.370  61.580  1.00  0.00           H
ATOM   1907  N7    G B  24      34.070  43.280  62.370  1.00  0.00           N
ATOM   1908  C5    G B  24      34.900  44.290  62.860  1.00  0.00           C
ATOM   1909  C6    G B  24      36.220  44.200  63.370  1.00  0.00           C
ATOM   1910  O6    G B  24      36.850  43.180  63.620  1.00  0.00           O
ATOM   1911  N1    G B  24      36.750  45.420  63.790  1.00  0.00           N
ATOM   1912  H1    G B  24      37.660  45.380  64.240  1.00  0.00           H
ATOM   1913  C2    G B  24      36.040  46.600  63.700  1.00  0.00           C
ATOM   1914  N2    G B  24      36.750  47.630  64.190  1.00  0.00           N
ATOM   1915  H21   G B  24      37.680  47.570  64.580  1.00  0.00           H
ATOM   1916  H22   G B  24      36.240  48.500  64.270  1.00  0.00           H
ATOM   1917  N3    G B  24      34.880  46.720  63.040  1.00  0.00           N
ATOM   1918  C4    G B  24      34.340  45.530  62.720  1.00  0.00           C
ATOM   1919  C3'   G B  24      32.100  46.250  59.520  1.00  0.00           C
ATOM   1920  H3'   G B  24      32.700  45.350  59.550  1.00  0.00           H
ATOM   1921  C2'   G B  24      32.510  47.140  60.690  1.00  0.00           C
ATOM   1922 1H2'   G B  24      33.580  47.380  60.720  1.00  0.00           H
ATOM   1923  O2'   G B  24      31.700  48.290  60.790  1.00  0.00           O
ATOM   1924 2HO'   G B  24      31.960  48.910  60.100  1.00  0.00           H
ATOM   1925  O3'   G B  24      31.910  46.890  58.270  1.00  0.00           O
ATOM   1926  P     G B  25      33.130  47.120  57.260  1.00  0.00           P
ATOM   1927  O1P   G B  25      32.670  47.920  56.100  1.00  0.00           O
ATOM   1928  O2P   G B  25      33.730  45.800  56.980  1.00  0.00           O
ATOM   1929  O5'   G B  25      34.190  48.010  58.090  1.00  0.00           O
ATOM   1930  C5'   G B  25      35.570  48.090  57.830  1.00  0.00           C
ATOM   1931 1H5'   G B  25      35.600  48.530  56.830  1.00  0.00           H
ATOM   1932 2H5'   G B  25      35.900  47.060  57.840  1.00  0.00           H
ATOM   1933  C4'   G B  25      36.190  48.950  58.940  1.00  0.00           C
ATOM   1934  H4'   G B  25      35.650  49.890  59.120  1.00  0.00           H
ATOM   1935  O4'   G B  25      36.210  48.150  60.090  1.00  0.00           O
ATOM   1936  C1'   G B  25      37.470  48.260  60.700  1.00  0.00           C
ATOM   1937  H1'   G B  25      37.350  48.570  61.740  1.00  0.00           H
ATOM   1938  N9    G B  25      38.090  46.920  60.710  1.00  0.00           N
ATOM   1939  C8    G B  25      37.530  45.790  60.180  1.00  0.00           C
ATOM   1940  H8    G B  25      36.760  45.750  59.420  1.00  0.00           H
ATOM   1941  N7    G B  25      38.180  44.670  60.380  1.00  0.00           N
ATOM   1942  C5    G B  25      39.180  45.100  61.250  1.00  0.00           C
ATOM   1943  C6    G B  25      40.200  44.280  61.810  1.00  0.00           C
ATOM   1944  O6    G B  25      40.410  43.080  61.790  1.00  0.00           O
ATOM   1945  N1    G B  25      41.120  44.990  62.580  1.00  0.00           N
ATOM   1946  H1    G B  25      41.840  44.500  63.100  1.00  0.00           H
ATOM   1947  C2    G B  25      41.010  46.350  62.750  1.00  0.00           C
ATOM   1948  N2    G B  25      41.990  47.000  63.410  1.00  0.00           N
ATOM   1949  H21   G B  25      42.710  46.410  63.800  1.00  0.00           H
ATOM   1950  H22   G B  25      42.010  48.000  63.330  1.00  0.00           H
ATOM   1951  N3    G B  25      40.000  47.100  62.290  1.00  0.00           N
ATOM   1952  C4    G B  25      39.090  46.440  61.540  1.00  0.00           C
ATOM   1953  C3'   G B  25      37.620  49.420  58.700  1.00  0.00           C
ATOM   1954  H3'   G B  25      38.080  48.730  58.000  1.00  0.00           H
ATOM   1955  C2'   G B  25      38.330  49.350  60.050  1.00  0.00           C
ATOM   1956 1H2'   G B  25      39.360  49.020  59.910  1.00  0.00           H
ATOM   1957  O2'   G B  25      38.240  50.540  60.820  1.00  0.00           O
ATOM   1958 2HO'   G B  25      37.800  51.240  60.340  1.00  0.00           H
ATOM   1959  O3'   G B  25      37.760  50.760  58.300  1.00  0.00           O
ATOM   1960  P     A B  26      38.910  51.020  57.200  1.00  0.00           P
ATOM   1961  O1P   A B  26      38.890  52.470  56.940  1.00  0.00           O
ATOM   1962  O2P   A B  26      38.750  50.100  56.040  1.00  0.00           O
ATOM   1963  O5'   A B  26      40.260  50.530  57.960  1.00  0.00           O
ATOM   1964  C5'   A B  26      40.950  51.280  58.920  1.00  0.00           C
ATOM   1965 1H5'   A B  26      40.290  51.550  59.750  1.00  0.00           H
ATOM   1966 2H5'   A B  26      41.160  52.210  58.400  1.00  0.00           H
ATOM   1967  C4'   A B  26      42.250  50.610  59.360  1.00  0.00           C
ATOM   1968  H4'   A B  26      42.730  51.400  59.940  1.00  0.00           H
ATOM   1969  O4'   A B  26      42.010  49.470  60.150  1.00  0.00           O
ATOM   1970  C1'   A B  26      43.110  48.610  59.990  1.00  0.00           C
ATOM   1971  H1'   A B  26      43.700  48.610  60.910  1.00  0.00           H
ATOM   1972  N9    A B  26      42.580  47.260  59.680  1.00  0.00           N
ATOM   1973  C8    A B  26      41.540  46.910  58.850  1.00  0.00           C
ATOM   1974  H8    A B  26      40.780  47.560  58.440  1.00  0.00           H
ATOM   1975  N7    A B  26      41.420  45.630  58.680  1.00  0.00           N
ATOM   1976  C5    A B  26      42.460  45.090  59.430  1.00  0.00           C
ATOM   1977  C6    A B  26      42.850  43.790  59.830  1.00  0.00           C
ATOM   1978  N6    A B  26      42.170  42.680  59.530  1.00  0.00           N
ATOM   1979  H61   A B  26      41.250  42.730  59.120  1.00  0.00           H
ATOM   1980  H62   A B  26      42.410  41.820  60.010  1.00  0.00           H
ATOM   1981  N1    A B  26      44.000  43.600  60.490  1.00  0.00           N
ATOM   1982  C2    A B  26      44.660  44.660  60.930  1.00  0.00           C
ATOM   1983  H2    A B  26      45.570  44.410  61.450  1.00  0.00           H
ATOM   1984  N3    A B  26      44.260  45.920  60.840  1.00  0.00           N
ATOM   1985  C4    A B  26      43.190  46.080  60.010  1.00  0.00           C
ATOM   1986  C3'   A B  26      43.100  50.100  58.200  1.00  0.00           C
ATOM   1987  H3'   A B  26      42.450  49.560  57.500  1.00  0.00           H
ATOM   1988  C2'   A B  26      44.070  49.230  58.990  1.00  0.00           C
ATOM   1989 1H2'   A B  26      44.480  48.430  58.380  1.00  0.00           H
ATOM   1990  O2'   A B  26      45.070  49.950  59.670  1.00  0.00           O
ATOM   1991 2HO'   A B  26      45.230  50.770  59.200  1.00  0.00           H
ATOM   1992  O3'   A B  26      43.640  51.180  57.480  1.00  0.00           O
ATOM   1993  P     U B  27      44.280  51.060  56.010  1.00  0.00           P
ATOM   1994  O1P   U B  27      45.040  52.270  55.610  1.00  0.00           O
ATOM   1995  O2P   U B  27      43.150  50.740  55.110  1.00  0.00           O
ATOM   1996  O5'   U B  27      45.290  49.810  55.900  1.00  0.00           O
ATOM   1997  C5'   U B  27      46.580  49.890  56.460  1.00  0.00           C
ATOM   1998 1H5'   U B  27      46.570  50.320  57.470  1.00  0.00           H
ATOM   1999 2H5'   U B  27      47.050  50.620  55.800  1.00  0.00           H
ATOM   2000  C4'   U B  27      47.260  48.530  56.380  1.00  0.00           C
ATOM   2001  H4'   U B  27      48.310  48.720  56.660  1.00  0.00           H
ATOM   2002  O4'   U B  27      46.660  47.550  57.200  1.00  0.00           O
ATOM   2003  C1'   U B  27      46.950  46.310  56.590  1.00  0.00           C
ATOM   2004  H1'   U B  27      47.660  45.790  57.250  1.00  0.00           H
ATOM   2005  N1    U B  27      45.810  45.380  56.520  1.00  0.00           N
ATOM   2006  C6    U B  27      44.730  45.690  55.750  1.00  0.00           C
ATOM   2007  H6    U B  27      44.760  46.610  55.190  1.00  0.00           H
ATOM   2008  C5    U B  27      43.750  44.780  55.550  1.00  0.00           C
ATOM   2009  H5    U B  27      42.930  44.870  54.850  1.00  0.00           H
ATOM   2010  C4    U B  27      43.750  43.480  56.170  1.00  0.00           C
ATOM   2011  O4    U B  27      42.850  42.660  56.110  1.00  0.00           O
ATOM   2012  N3    U B  27      44.970  43.250  56.810  1.00  0.00           N
ATOM   2013  H3    U B  27      45.080  42.290  57.120  1.00  0.00           H
ATOM   2014  C2    U B  27      46.050  44.100  57.000  1.00  0.00           C
ATOM   2015  O2    U B  27      47.040  43.690  57.590  1.00  0.00           O
ATOM   2016  C3'   U B  27      47.300  48.070  54.930  1.00  0.00           C
ATOM   2017  H3'   U B  27      46.320  48.020  54.460  1.00  0.00           H
ATOM   2018  C2'   U B  27      47.630  46.610  55.270  1.00  0.00           C
ATOM   2019 1H2'   U B  27      47.380  45.960  54.420  1.00  0.00           H
ATOM   2020  O2'   U B  27      49.000  46.490  55.610  1.00  0.00           O
ATOM   2021 2HO'   U B  27      49.470  46.900  54.880  1.00  0.00           H
ATOM   2022  O3'   U B  27      48.250  48.760  54.140  1.00  0.00           O
ATOM   2023  P     C B  28      48.580  48.240  52.660  1.00  0.00           P
ATOM   2024  O1P   C B  28      49.180  49.370  51.910  1.00  0.00           O
ATOM   2025  O2P   C B  28      47.420  47.530  52.080  1.00  0.00           O
ATOM   2026  O5'   C B  28      49.770  47.230  53.040  1.00  0.00           O
ATOM   2027  C5'   C B  28      50.110  46.110  52.240  1.00  0.00           C
ATOM   2028 1H5'   C B  28      50.660  46.390  51.350  1.00  0.00           H
ATOM   2029 2H5'   C B  28      49.210  45.570  51.930  1.00  0.00           H
ATOM   2030  C4'   C B  28      50.940  45.040  52.950  1.00  0.00           C
ATOM   2031  H4'   C B  28      51.980  45.360  52.980  1.00  0.00           H
ATOM   2032  O4'   C B  28      50.480  44.670  54.230  1.00  0.00           O
ATOM   2033  C1'   C B  28      50.600  43.270  54.400  1.00  0.00           C
ATOM   2034  H1'   C B  28      51.250  43.100  55.260  1.00  0.00           H
ATOM   2035  N1    C B  28      49.290  42.610  54.510  1.00  0.00           N
ATOM   2036  C6    C B  28      48.180  43.140  53.920  1.00  0.00           C
ATOM   2037  H6    C B  28      48.230  44.130  53.490  1.00  0.00           H
ATOM   2038  C5    C B  28      47.010  42.470  54.000  1.00  0.00           C
ATOM   2039  H5    C B  28      46.110  42.900  53.580  1.00  0.00           H
ATOM   2040  C4    C B  28      46.980  41.250  54.750  1.00  0.00           C
ATOM   2041  N4    C B  28      45.810  40.610  54.850  1.00  0.00           N
ATOM   2042  H41   C B  28      45.070  40.940  54.230  1.00  0.00           H
ATOM   2043  H42   C B  28      45.650  39.830  55.470  1.00  0.00           H
ATOM   2044  N3    C B  28      48.050  40.710  55.350  1.00  0.00           N
ATOM   2045  C2    C B  28      49.190  41.430  55.220  1.00  0.00           C
ATOM   2046  O2    C B  28      50.150  41.100  55.930  1.00  0.00           O
ATOM   2047  C3'   C B  28      50.950  43.760  52.120  1.00  0.00           C
ATOM   2048  H3'   C B  28      49.940  43.570  51.750  1.00  0.00           H
ATOM   2049  C2'   C B  28      51.380  42.760  53.190  1.00  0.00           C
ATOM   2050 1H2'   C B  28      51.120  41.710  53.030  1.00  0.00           H
ATOM   2051  O2'   C B  28      52.700  42.900  53.640  1.00  0.00           O
ATOM   2052 2HO'   C B  28      53.260  43.100  52.870  1.00  0.00           H
ATOM   2053  O3'   C B  28      51.840  43.880  51.040  1.00  0.00           O
ATOM   2054  P     C B  29      51.550  43.040  49.690  1.00  0.00           P
ATOM   2055  O1P   C B  29      52.660  43.140  48.720  1.00  0.00           O
ATOM   2056  O2P   C B  29      50.170  43.350  49.260  1.00  0.00           O
ATOM   2057  O5'   C B  29      51.610  41.530  50.230  1.00  0.00           O
ATOM   2058  C5'   C B  29      52.760  41.040  50.890  1.00  0.00           C
ATOM   2059 1H5'   C B  29      53.050  41.670  51.720  1.00  0.00           H
ATOM   2060 2H5'   C B  29      53.630  41.170  50.240  1.00  0.00           H
ATOM   2061  C4'   C B  29      52.630  39.570  51.280  1.00  0.00           C
ATOM   2062  H4'   C B  29      53.590  39.230  51.660  1.00  0.00           H
ATOM   2063  O4'   C B  29      51.690  39.430  52.320  1.00  0.00           O
ATOM   2064  C1'   C B  29      51.210  38.100  52.280  1.00  0.00           C
ATOM   2065  H1'   C B  29      51.610  37.550  53.120  1.00  0.00           H
ATOM   2066  N1    C B  29      49.740  38.190  52.420  1.00  0.00           N
ATOM   2067  C6    C B  29      49.090  39.360  52.140  1.00  0.00           C
ATOM   2068  H6    C B  29      49.630  40.260  51.900  1.00  0.00           H
ATOM   2069  C5    C B  29      47.740  39.450  52.110  1.00  0.00           C
ATOM   2070  H5    C B  29      47.290  40.390  51.860  1.00  0.00           H
ATOM   2071  C4    C B  29      47.060  38.210  52.340  1.00  0.00           C
ATOM   2072  N4    C B  29      45.730  38.110  52.470  1.00  0.00           N
ATOM   2073  H41   C B  29      45.240  38.980  52.420  1.00  0.00           H
ATOM   2074  H42   C B  29      45.200  37.270  52.670  1.00  0.00           H
ATOM   2075  N3    C B  29      47.700  37.070  52.650  1.00  0.00           N
ATOM   2076  C2    C B  29      49.050  37.050  52.780  1.00  0.00           C
ATOM   2077  O2    C B  29      49.580  35.950  52.950  1.00  0.00           O
ATOM   2078  C3'   C B  29      52.170  38.660  50.150  1.00  0.00           C
ATOM   2079  H3'   C B  29      51.350  39.130  49.600  1.00  0.00           H
ATOM   2080  C2'   C B  29      51.710  37.470  51.000  1.00  0.00           C
ATOM   2081 1H2'   C B  29      51.090  36.740  50.500  1.00  0.00           H
ATOM   2082  O2'   C B  29      52.850  36.680  51.270  1.00  0.00           O
ATOM   2083 2HO'   C B  29      53.600  36.970  50.740  1.00  0.00           H
ATOM   2084  O3'   C B  29      53.220  38.320  49.280  1.00  0.00           O
ATOM   2085  P     C B  30      52.980  37.620  47.850  1.00  0.00           P
ATOM   2086  O1P   C B  30      54.320  37.140  47.440  1.00  0.00           O
ATOM   2087  O2P   C B  30      52.250  38.640  47.050  1.00  0.00           O
ATOM   2088  O5'   C B  30      52.030  36.330  47.930  1.00  0.00           O
ATOM   2089  C5'   C B  30      52.480  35.000  48.010  1.00  0.00           C
ATOM   2090 1H5'   C B  30      53.340  34.850  48.670  1.00  0.00           H
ATOM   2091 2H5'   C B  30      52.910  34.620  47.090  1.00  0.00           H
ATOM   2092  C4'   C B  30      51.380  33.980  48.320  1.00  0.00           C
ATOM   2093  H4'   C B  30      51.910  33.040  48.430  1.00  0.00           H
ATOM   2094  O4'   C B  30      50.620  34.180  49.490  1.00  0.00           O
ATOM   2095  C1'   C B  30      49.380  33.560  49.220  1.00  0.00           C
ATOM   2096  H1'   C B  30      49.300  32.670  49.840  1.00  0.00           H
ATOM   2097  N1    C B  30      48.250  34.500  49.380  1.00  0.00           N
ATOM   2098  C6    C B  30      48.380  35.850  49.270  1.00  0.00           C
ATOM   2099  H6    C B  30      49.350  36.220  48.960  1.00  0.00           H
ATOM   2100  C5    C B  30      47.290  36.640  49.300  1.00  0.00           C
ATOM   2101  H5    C B  30      47.390  37.720  49.280  1.00  0.00           H
ATOM   2102  C4    C B  30      46.040  36.010  49.580  1.00  0.00           C
ATOM   2103  N4    C B  30      44.910  36.670  49.850  1.00  0.00           N
ATOM   2104  H41   C B  30      44.890  37.670  49.990  1.00  0.00           H
ATOM   2105  H42   C B  30      44.040  36.190  50.060  1.00  0.00           H
ATOM   2106  N3    C B  30      45.860  34.690  49.760  1.00  0.00           N
ATOM   2107  C2    C B  30      47.000  33.960  49.600  1.00  0.00           C
ATOM   2108  O2    C B  30      46.880  32.750  49.750  1.00  0.00           O
ATOM   2109  C3'   C B  30      50.440  33.920  47.130  1.00  0.00           C
ATOM   2110  H3'   C B  30      49.950  34.890  46.950  1.00  0.00           H
ATOM   2111  C2'   C B  30      49.330  33.100  47.760  1.00  0.00           C
ATOM   2112 1H2'   C B  30      48.360  33.330  47.310  1.00  0.00           H
ATOM   2113  O2'   C B  30      49.590  31.720  47.770  1.00  0.00           O
ATOM   2114 2HO'   C B  30      50.040  31.500  46.950  1.00  0.00           H
ATOM   2115  O3'   C B  30      50.840  33.290  45.930  1.00  0.00           O
ATOM   2116  P     A B  31      50.080  33.510  44.530  1.00  0.00           P
ATOM   2117  O1P   A B  31      51.010  33.150  43.450  1.00  0.00           O
ATOM   2118  O2P   A B  31      49.510  34.880  44.510  1.00  0.00           O
ATOM   2119  O5'   A B  31      48.920  32.390  44.510  1.00  0.00           O
ATOM   2120  C5'   A B  31      49.220  31.030  44.670  1.00  0.00           C
ATOM   2121 1H5'   A B  31      49.970  30.970  45.470  1.00  0.00           H
ATOM   2122 2H5'   A B  31      49.700  30.600  43.790  1.00  0.00           H
ATOM   2123  C4'   A B  31      47.930  30.240  44.800  1.00  0.00           C
ATOM   2124  H4'   A B  31      48.080  29.160  44.870  1.00  0.00           H
ATOM   2125  O4'   A B  31      47.310  30.680  46.000  1.00  0.00           O
ATOM   2126  C1'   A B  31      45.910  30.820  45.920  1.00  0.00           C
ATOM   2127  H1'   A B  31      45.540  30.300  46.800  1.00  0.00           H
ATOM   2128  N9    A B  31      45.450  32.210  46.040  1.00  0.00           N
ATOM   2129  C8    A B  31      46.180  33.370  45.870  1.00  0.00           C
ATOM   2130  H8    A B  31      47.180  33.350  45.470  1.00  0.00           H
ATOM   2131  N7    A B  31      45.530  34.480  46.070  1.00  0.00           N
ATOM   2132  C5    A B  31      44.280  34.010  46.440  1.00  0.00           C
ATOM   2133  C6    A B  31      43.110  34.650  46.880  1.00  0.00           C
ATOM   2134  N6    A B  31      42.910  35.920  47.250  1.00  0.00           N
ATOM   2135  H61   A B  31      43.640  36.620  47.130  1.00  0.00           H
ATOM   2136  H62   A B  31      41.980  36.210  47.460  1.00  0.00           H
ATOM   2137  N1    A B  31      42.010  33.940  47.120  1.00  0.00           N
ATOM   2138  C2    A B  31      42.040  32.660  46.780  1.00  0.00           C
ATOM   2139  H2    A B  31      41.160  32.090  47.000  1.00  0.00           H
ATOM   2140  N3    A B  31      43.050  31.890  46.400  1.00  0.00           N
ATOM   2141  C4    A B  31      44.170  32.660  46.260  1.00  0.00           C
ATOM   2142  C3'   A B  31      46.800  30.460  43.800  1.00  0.00           C
ATOM   2143  H3'   A B  31      46.760  31.520  43.530  1.00  0.00           H
ATOM   2144  C2'   A B  31      45.550  30.140  44.610  1.00  0.00           C
ATOM   2145 1H2'   A B  31      44.600  30.440  44.170  1.00  0.00           H
ATOM   2146  O2'   A B  31      45.410  28.760  44.870  1.00  0.00           O
ATOM   2147 2HO'   A B  31      45.430  28.330  44.010  1.00  0.00           H
ATOM   2148  O3'   A B  31      46.980  29.620  42.680  1.00  0.00           O
ATOM   2149  P     C B  32      46.540  30.190  41.250  1.00  0.00           P
ATOM   2150  O1P   C B  32      46.850  29.150  40.240  1.00  0.00           O
ATOM   2151  O2P   C B  32      47.060  31.560  41.110  1.00  0.00           O
ATOM   2152  O5'   C B  32      44.930  30.270  41.330  1.00  0.00           O
ATOM   2153  C5'   C B  32      44.140  29.100  41.300  1.00  0.00           C
ATOM   2154 1H5'   C B  32      44.630  28.370  41.950  1.00  0.00           H
ATOM   2155 2H5'   C B  32      44.030  28.740  40.270  1.00  0.00           H
ATOM   2156  C4'   C B  32      42.680  29.340  41.690  1.00  0.00           C
ATOM   2157  H4'   C B  32      42.200  28.360  41.630  1.00  0.00           H
ATOM   2158  O4'   C B  32      42.490  29.780  43.020  1.00  0.00           O
ATOM   2159  C1'   C B  32      41.350  30.610  42.970  1.00  0.00           C
ATOM   2160  H1'   C B  32      40.630  30.170  43.670  1.00  0.00           H
ATOM   2161  N1    C B  32      41.660  32.020  43.300  1.00  0.00           N
ATOM   2162  C6    C B  32      42.740  32.720  42.850  1.00  0.00           C
ATOM   2163  H6    C B  32      43.530  32.260  42.270  1.00  0.00           H
ATOM   2164  C5    C B  32      42.840  34.040  43.090  1.00  0.00           C
ATOM   2165  H5    C B  32      43.740  34.550  42.780  1.00  0.00           H
ATOM   2166  C4    C B  32      41.790  34.710  43.810  1.00  0.00           C
ATOM   2167  N4    C B  32      41.790  36.050  43.900  1.00  0.00           N
ATOM   2168  H41   C B  32      42.600  36.610  43.690  1.00  0.00           H
ATOM   2169  H42   C B  32      41.030  36.560  44.320  1.00  0.00           H
ATOM   2170  N3    C B  32      40.710  34.030  44.200  1.00  0.00           N
ATOM   2171  C2    C B  32      40.640  32.700  43.920  1.00  0.00           C
ATOM   2172  O2    C B  32      39.570  32.160  44.220  1.00  0.00           O
ATOM   2173  C3'   C B  32      41.940  30.260  40.720  1.00  0.00           C
ATOM   2174  H3'   C B  32      42.460  31.180  40.450  1.00  0.00           H
ATOM   2175  C2'   C B  32      40.710  30.530  41.590  1.00  0.00           C
ATOM   2176 1H2'   C B  32      40.220  31.430  41.230  1.00  0.00           H
ATOM   2177  O2'   C B  32      39.800  29.460  41.660  1.00  0.00           O
ATOM   2178 2HO'   C B  32      39.760  29.060  40.780  1.00  0.00           H
ATOM   2179  O3'   C B  32      41.480  29.550  39.590  1.00  0.00           O
ATOM   2180  P     C B  33      41.060  30.250  38.210  1.00  0.00           P
ATOM   2181  O1P   C B  33      40.910  29.270  37.100  1.00  0.00           O
ATOM   2182  O2P   C B  33      42.060  31.320  37.940  1.00  0.00           O
ATOM   2183  O5'   C B  33      39.670  30.970  38.550  1.00  0.00           O
ATOM   2184  C5'   C B  33      38.440  30.280  38.680  1.00  0.00           C
ATOM   2185 1H5'   C B  33      38.350  29.510  39.440  1.00  0.00           H
ATOM   2186 2H5'   C B  33      38.180  29.860  37.710  1.00  0.00           H
ATOM   2187  C4'   C B  33      37.360  31.270  39.100  1.00  0.00           C
ATOM   2188  H4'   C B  33      36.420  30.740  39.230  1.00  0.00           H
ATOM   2189  O4'   C B  33      37.740  31.860  40.330  1.00  0.00           O
ATOM   2190  C1'   C B  33      37.260  33.180  40.280  1.00  0.00           C
ATOM   2191  H1'   C B  33      36.580  33.250  41.130  1.00  0.00           H
ATOM   2192  N1    C B  33      38.240  34.260  40.470  1.00  0.00           N
ATOM   2193  C6    C B  33      39.590  34.110  40.390  1.00  0.00           C
ATOM   2194  H6    C B  33      39.960  33.120  40.160  1.00  0.00           H
ATOM   2195  C5    C B  33      40.440  35.120  40.680  1.00  0.00           C
ATOM   2196  H5    C B  33      41.470  34.830  40.480  1.00  0.00           H
ATOM   2197  C4    C B  33      39.850  36.360  41.050  1.00  0.00           C
ATOM   2198  N4    C B  33      40.590  37.390  41.460  1.00  0.00           N
ATOM   2199  H41   C B  33      41.590  37.260  41.390  1.00  0.00           H
ATOM   2200  H42   C B  33      40.180  38.220  41.870  1.00  0.00           H
ATOM   2201  N3    C B  33      38.510  36.530  41.060  1.00  0.00           N
ATOM   2202  C2    C B  33      37.680  35.500  40.760  1.00  0.00           C
ATOM   2203  O2    C B  33      36.470  35.670  40.970  1.00  0.00           O
ATOM   2204  C3'   C B  33      37.190  32.410  38.110  1.00  0.00           C
ATOM   2205  H3'   C B  33      38.140  32.890  37.920  1.00  0.00           H
ATOM   2206  C2'   C B  33      36.510  33.450  38.980  1.00  0.00           C
ATOM   2207 1H2'   C B  33      36.730  34.470  38.650  1.00  0.00           H
ATOM   2208  O2'   C B  33      35.120  33.310  39.140  1.00  0.00           O
ATOM   2209 2HO'   C B  33      34.830  34.000  39.750  1.00  0.00           H
ATOM   2210  O3'   C B  33      36.590  32.110  36.870  1.00  0.00           O
ATOM   2211  P     U B  34      36.830  32.960  35.520  1.00  0.00           P
ATOM   2212  O1P   U B  34      36.060  32.280  34.460  1.00  0.00           O
ATOM   2213  O2P   U B  34      38.290  33.030  35.390  1.00  0.00           O
ATOM   2214  O5'   U B  34      36.220  34.430  35.790  1.00  0.00           O
ATOM   2215  C5'   U B  34      34.830  34.680  35.880  1.00  0.00           C
ATOM   2216 1H5'   U B  34      34.450  33.960  36.610  1.00  0.00           H
ATOM   2217 2H5'   U B  34      34.390  34.550  34.890  1.00  0.00           H
ATOM   2218  C4'   U B  34      34.480  36.020  36.520  1.00  0.00           C
ATOM   2219  H4'   U B  34      33.410  36.080  36.720  1.00  0.00           H
ATOM   2220  O4'   U B  34      35.270  36.160  37.680  1.00  0.00           O
ATOM   2221  C1'   U B  34      35.600  37.520  37.820  1.00  0.00           C
ATOM   2222  H1'   U B  34      35.180  38.010  38.690  1.00  0.00           H
ATOM   2223  N1    U B  34      37.050  37.790  37.800  1.00  0.00           N
ATOM   2224  C6    U B  34      37.950  36.820  37.420  1.00  0.00           C
ATOM   2225  H6    U B  34      37.590  35.870  37.060  1.00  0.00           H
ATOM   2226  C5    U B  34      39.270  37.030  37.590  1.00  0.00           C
ATOM   2227  H5    U B  34      39.890  36.200  37.290  1.00  0.00           H
ATOM   2228  C4    U B  34      39.780  38.260  38.140  1.00  0.00           C
ATOM   2229  O4    U B  34      40.970  38.590  38.150  1.00  0.00           O
ATOM   2230  N3    U B  34      38.820  39.240  38.380  1.00  0.00           N
ATOM   2231  H3    U B  34      39.090  40.010  38.970  1.00  0.00           H
ATOM   2232  C2    U B  34      37.460  39.020  38.270  1.00  0.00           C
ATOM   2233  O2    U B  34      36.710  39.960  38.540  1.00  0.00           O
ATOM   2234  C3'   U B  34      34.950  37.150  35.600  1.00  0.00           C
ATOM   2235  H3'   U B  34      35.990  37.040  35.310  1.00  0.00           H
ATOM   2236  C2'   U B  34      34.910  38.250  36.670  1.00  0.00           C
ATOM   2237 1H2'   U B  34      35.380  39.160  36.320  1.00  0.00           H
ATOM   2238  O2'   U B  34      33.530  38.480  36.910  1.00  0.00           O
ATOM   2239 2HO'   U B  34      33.010  38.230  36.140  1.00  0.00           H
ATOM   2240  O3'   U B  34      34.100  37.360  34.480  1.00  0.00           O
ATOM   2241  P     A B  35      34.560  38.310  33.270  1.00  0.00           P
ATOM   2242  O1P   A B  35      33.560  38.290  32.180  1.00  0.00           O
ATOM   2243  O2P   A B  35      35.950  38.030  32.850  1.00  0.00           O
ATOM   2244  O5'   A B  35      34.590  39.780  33.920  1.00  0.00           O
ATOM   2245  C5'   A B  35      33.350  40.410  34.210  1.00  0.00           C
ATOM   2246 1H5'   A B  35      32.740  39.740  34.820  1.00  0.00           H
ATOM   2247 2H5'   A B  35      32.860  40.510  33.240  1.00  0.00           H
ATOM   2248  C4'   A B  35      33.360  41.770  34.890  1.00  0.00           C
ATOM   2249  H4'   A B  35      32.340  41.950  35.220  1.00  0.00           H
ATOM   2250  O4'   A B  35      34.060  41.660  36.110  1.00  0.00           O
ATOM   2251  C1'   A B  35      34.870  42.810  36.120  1.00  0.00           C
ATOM   2252  H1'   A B  35      34.590  43.400  36.990  1.00  0.00           H
ATOM   2253  N9    A B  35      36.300  42.480  36.120  1.00  0.00           N
ATOM   2254  C8    A B  35      36.960  41.350  35.690  1.00  0.00           C
ATOM   2255  H8    A B  35      36.350  40.560  35.280  1.00  0.00           H
ATOM   2256  N7    A B  35      38.260  41.320  35.690  1.00  0.00           N
ATOM   2257  C5    A B  35      38.480  42.620  36.130  1.00  0.00           C
ATOM   2258  C6    A B  35      39.620  43.390  36.440  1.00  0.00           C
ATOM   2259  N6    A B  35      40.860  42.880  36.310  1.00  0.00           N
ATOM   2260  H61   A B  35      40.880  41.900  36.080  1.00  0.00           H
ATOM   2261  H62   A B  35      41.630  43.480  36.050  1.00  0.00           H
ATOM   2262  N1    A B  35      39.630  44.640  36.900  1.00  0.00           N
ATOM   2263  C2    A B  35      38.410  45.110  37.130  1.00  0.00           C
ATOM   2264  H2    A B  35      38.320  46.090  37.540  1.00  0.00           H
ATOM   2265  N3    A B  35      37.220  44.540  36.980  1.00  0.00           N
ATOM   2266  C4    A B  35      37.340  43.310  36.440  1.00  0.00           C
ATOM   2267  C3'   A B  35      33.920  42.820  33.940  1.00  0.00           C
ATOM   2268  H3'   A B  35      34.740  42.310  33.450  1.00  0.00           H
ATOM   2269  C2'   A B  35      34.530  43.770  34.980  1.00  0.00           C
ATOM   2270 1H2'   A B  35      35.450  44.200  34.600  1.00  0.00           H
ATOM   2271  O2'   A B  35      33.640  44.720  35.520  1.00  0.00           O
ATOM   2272 2HO'   A B  35      33.730  45.510  34.990  1.00  0.00           H
ATOM   2273  O3'   A B  35      33.070  43.520  33.060  1.00  0.00           O
ATOM   2274  P     C B  36      33.500  43.850  31.550  1.00  0.00           P
ATOM   2275  O1P   C B  36      32.290  44.290  30.820  1.00  0.00           O
ATOM   2276  O2P   C B  36      34.210  42.660  31.030  1.00  0.00           O
ATOM   2277  O5'   C B  36      34.560  45.050  31.720  1.00  0.00           O
ATOM   2278  C5'   C B  36      34.130  46.290  32.240  1.00  0.00           C
ATOM   2279 1H5'   C B  36      33.460  46.160  33.100  1.00  0.00           H
ATOM   2280 2H5'   C B  36      33.550  46.850  31.510  1.00  0.00           H
ATOM   2281  C4'   C B  36      35.370  47.090  32.570  1.00  0.00           C
ATOM   2282  H4'   C B  36      35.110  47.930  33.210  1.00  0.00           H
ATOM   2283  O4'   C B  36      36.290  46.300  33.290  1.00  0.00           O
ATOM   2284  C1'   C B  36      37.450  47.090  33.310  1.00  0.00           C
ATOM   2285  H1'   C B  36      37.470  47.690  34.220  1.00  0.00           H
ATOM   2286  N1    C B  36      38.660  46.270  33.450  1.00  0.00           N
ATOM   2287  C6    C B  36      38.670  44.970  33.040  1.00  0.00           C
ATOM   2288  H6    C B  36      37.800  44.530  32.580  1.00  0.00           H
ATOM   2289  C5    C B  36      39.770  44.220  33.200  1.00  0.00           C
ATOM   2290  H5    C B  36      39.830  43.230  32.760  1.00  0.00           H
ATOM   2291  C4    C B  36      40.930  44.850  33.740  1.00  0.00           C
ATOM   2292  N4    C B  36      42.040  44.120  33.860  1.00  0.00           N
ATOM   2293  H41   C B  36      42.040  43.160  33.540  1.00  0.00           H
ATOM   2294  H42   C B  36      42.840  44.640  34.160  1.00  0.00           H
ATOM   2295  N3    C B  36      40.910  46.110  34.220  1.00  0.00           N
ATOM   2296  C2    C B  36      39.750  46.810  34.130  1.00  0.00           C
ATOM   2297  O2    C B  36      39.870  47.970  34.530  1.00  0.00           O
ATOM   2298  C3'   C B  36      36.190  47.750  31.470  1.00  0.00           C
ATOM   2299  H3'   C B  36      36.300  46.910  30.790  1.00  0.00           H
ATOM   2300  C2'   C B  36      37.520  48.080  32.150  1.00  0.00           C
ATOM   2301 1H2'   C B  36      38.400  47.910  31.540  1.00  0.00           H
ATOM   2302  O2'   C B  36      37.640  49.380  32.690  1.00  0.00           O
ATOM   2303 2HO'   C B  36      37.820  50.020  32.000  1.00  0.00           H
ATOM   2304  O3'   C B  36      35.590  48.870  30.830  1.00  0.00           O
ATOM   2305  P     C B  37      36.180  49.430  29.450  1.00  0.00           P
ATOM   2306  O1P   C B  37      35.200  50.440  29.000  1.00  0.00           O
ATOM   2307  O2P   C B  37      36.530  48.270  28.600  1.00  0.00           O
ATOM   2308  O5'   C B  37      37.590  50.110  29.820  1.00  0.00           O
ATOM   2309  C5'   C B  37      37.580  51.510  30.060  1.00  0.00           C
ATOM   2310 1H5'   C B  37      36.940  51.810  30.880  1.00  0.00           H
ATOM   2311 2H5'   C B  37      37.250  52.030  29.170  1.00  0.00           H
ATOM   2312  C4'   C B  37      39.000  51.980  30.350  1.00  0.00           C
ATOM   2313  H4'   C B  37      38.960  53.020  30.670  1.00  0.00           H
ATOM   2314  O4'   C B  37      39.660  51.180  31.320  1.00  0.00           O
ATOM   2315  C1'   C B  37      41.040  51.250  31.110  1.00  0.00           C
ATOM   2316  H1'   C B  37      41.460  51.910  31.860  1.00  0.00           H
ATOM   2317  N1    C B  37      41.670  49.920  31.140  1.00  0.00           N
ATOM   2318  C6    C B  37      41.010  48.800  30.700  1.00  0.00           C
ATOM   2319  H6    C B  37      40.070  48.980  30.190  1.00  0.00           H
ATOM   2320  C5    C B  37      41.610  47.600  30.820  1.00  0.00           C
ATOM   2321  H5    C B  37      41.150  46.650  30.560  1.00  0.00           H
ATOM   2322  C4    C B  37      42.890  47.530  31.460  1.00  0.00           C
ATOM   2323  N4    C B  37      43.460  46.340  31.730  1.00  0.00           N
ATOM   2324  H41   C B  37      42.970  45.500  31.450  1.00  0.00           H
ATOM   2325  H42   C B  37      44.380  46.340  32.140  1.00  0.00           H
ATOM   2326  N3    C B  37      43.610  48.620  31.700  1.00  0.00           N
ATOM   2327  C2    C B  37      42.990  49.810  31.540  1.00  0.00           C
ATOM   2328  O2    C B  37      43.560  50.840  31.900  1.00  0.00           O
ATOM   2329  C3'   C B  37      39.880  51.890  29.110  1.00  0.00           C
ATOM   2330  H3'   C B  37      39.750  50.950  28.590  1.00  0.00           H
ATOM   2331  C2'   C B  37      41.270  51.930  29.760  1.00  0.00           C
ATOM   2332 1H2'   C B  37      42.000  51.350  29.210  1.00  0.00           H
ATOM   2333  O2'   C B  37      41.880  53.180  29.980  1.00  0.00           O
ATOM   2334 2HO'   C B  37      42.310  53.380  29.150  1.00  0.00           H
ATOM   2335  O3'   C B  37      39.650  52.920  28.180  1.00  0.00           O
ATOM   2336  P     C B  38      40.190  52.860  26.670  1.00  0.00           P
ATOM   2337  O1P   C B  38      39.640  54.070  26.040  1.00  0.00           O
ATOM   2338  O2P   C B  38      39.900  51.510  26.120  1.00  0.00           O
ATOM   2339  O5'   C B  38      41.790  53.080  26.680  1.00  0.00           O
ATOM   2340  C5'   C B  38      42.280  54.380  26.910  1.00  0.00           C
ATOM   2341 1H5'   C B  38      41.750  54.810  27.760  1.00  0.00           H
ATOM   2342 2H5'   C B  38      41.960  55.050  26.110  1.00  0.00           H
ATOM   2343  C4'   C B  38      43.790  54.610  27.000  1.00  0.00           C
ATOM   2344  H4'   C B  38      44.070  55.660  27.080  1.00  0.00           H
ATOM   2345  O4'   C B  38      44.130  53.950  28.210  1.00  0.00           O
ATOM   2346  C1'   C B  38      45.420  53.420  28.050  1.00  0.00           C
ATOM   2347  H1'   C B  38      46.120  53.880  28.740  1.00  0.00           H
ATOM   2348  N1    C B  38      45.530  51.970  28.330  1.00  0.00           N
ATOM   2349  C6    C B  38      44.480  51.140  28.100  1.00  0.00           C
ATOM   2350  H6    C B  38      43.610  51.570  27.630  1.00  0.00           H
ATOM   2351  C5    C B  38      44.530  49.820  28.390  1.00  0.00           C
ATOM   2352  H5    C B  38      43.660  49.200  28.190  1.00  0.00           H
ATOM   2353  C4    C B  38      45.780  49.380  28.930  1.00  0.00           C
ATOM   2354  N4    C B  38      45.900  48.120  29.360  1.00  0.00           N
ATOM   2355  H41   C B  38      45.180  47.440  29.190  1.00  0.00           H
ATOM   2356  H42   C B  38      46.730  47.810  29.850  1.00  0.00           H
ATOM   2357  N3    C B  38      46.870  50.150  29.050  1.00  0.00           N
ATOM   2358  C2    C B  38      46.740  51.470  28.800  1.00  0.00           C
ATOM   2359  O2    C B  38      47.730  52.170  28.970  1.00  0.00           O
ATOM   2360  C3'   C B  38      44.500  53.880  25.870  1.00  0.00           C
ATOM   2361  H3'   C B  38      44.090  52.900  25.630  1.00  0.00           H
ATOM   2362  C2'   C B  38      45.830  53.660  26.590  1.00  0.00           C
ATOM   2363 1H2'   C B  38      46.450  52.840  26.240  1.00  0.00           H
ATOM   2364  O2'   C B  38      46.610  54.830  26.740  1.00  0.00           O
ATOM   2365 2HO'   C B  38      46.640  55.260  25.890  1.00  0.00           H
ATOM   2366  O3'   C B  38      44.560  54.730  24.740  1.00  0.00           O
ATOM   2367  P     U B  39      44.580  54.200  23.220  1.00  0.00           P
ATOM   2368  O1P   U B  39      44.930  55.300  22.280  1.00  0.00           O
ATOM   2369  O2P   U B  39      43.320  53.420  23.050  1.00  0.00           O
ATOM   2370  O5'   U B  39      45.840  53.210  23.110  1.00  0.00           O
ATOM   2371  C5'   U B  39      47.180  53.650  23.150  1.00  0.00           C
ATOM   2372 1H5'   U B  39      47.300  54.150  24.100  1.00  0.00           H
ATOM   2373 2H5'   U B  39      47.340  54.300  22.290  1.00  0.00           H
ATOM   2374  C4'   U B  39      48.170  52.490  22.970  1.00  0.00           C
ATOM   2375  H4'   U B  39      49.170  52.900  22.880  1.00  0.00           H
ATOM   2376  O4'   U B  39      48.160  51.660  24.120  1.00  0.00           O
ATOM   2377  C1'   U B  39      48.020  50.310  23.740  1.00  0.00           C
ATOM   2378  H1'   U B  39      48.980  50.050  23.290  1.00  0.00           H
ATOM   2379  N1    U B  39      47.720  49.330  24.790  1.00  0.00           N
ATOM   2380  C6    U B  39      46.440  49.050  25.150  1.00  0.00           C
ATOM   2381  H6    U B  39      45.690  49.770  24.860  1.00  0.00           H
ATOM   2382  C5    U B  39      46.090  47.960  25.860  1.00  0.00           C
ATOM   2383  H5    U B  39      45.030  47.810  26.070  1.00  0.00           H
ATOM   2384  C4    U B  39      47.050  46.950  26.260  1.00  0.00           C
ATOM   2385  O4    U B  39      46.860  45.920  26.890  1.00  0.00           O
ATOM   2386  N3    U B  39      48.330  47.290  25.850  1.00  0.00           N
ATOM   2387  H3    U B  39      48.920  46.500  26.090  1.00  0.00           H
ATOM   2388  C2    U B  39      48.720  48.450  25.190  1.00  0.00           C
ATOM   2389  O2    U B  39      49.900  48.530  24.880  1.00  0.00           O
ATOM   2390  C3'   U B  39      47.720  51.580  21.830  1.00  0.00           C
ATOM   2391  H3'   U B  39      46.970  52.080  21.210  1.00  0.00           H
ATOM   2392  C2'   U B  39      47.100  50.360  22.510  1.00  0.00           C
ATOM   2393 1H2'   U B  39      46.130  50.650  22.920  1.00  0.00           H
ATOM   2394  O2'   U B  39      47.090  49.170  21.760  1.00  0.00           O
ATOM   2395 2HO'   U B  39      47.020  49.470  20.850  1.00  0.00           H
ATOM   2396  O3'   U B  39      48.830  51.280  21.020  1.00  0.00           O
ATOM   2397  P     G B  40      48.640  50.990  19.450  1.00  0.00           P
ATOM   2398  O1P   G B  40      48.840  52.240  18.680  1.00  0.00           O
ATOM   2399  O2P   G B  40      47.460  50.140  19.220  1.00  0.00           O
ATOM   2400  O5'   G B  40      49.810  49.960  19.020  1.00  0.00           O
ATOM   2401  C5'   G B  40      51.150  50.190  19.400  1.00  0.00           C
ATOM   2402 1H5'   G B  40      51.280  50.850  20.270  1.00  0.00           H
ATOM   2403 2H5'   G B  40      51.670  50.710  18.610  1.00  0.00           H
ATOM   2404  C4'   G B  40      51.930  49.010  19.950  1.00  0.00           C
ATOM   2405  H4'   G B  40      52.980  49.240  20.100  1.00  0.00           H
ATOM   2406  O4'   G B  40      51.410  48.460  21.140  1.00  0.00           O
ATOM   2407  C1'   G B  40      51.860  47.140  21.290  1.00  0.00           C
ATOM   2408  H1'   G B  40      52.700  47.070  21.990  1.00  0.00           H
ATOM   2409  N9    G B  40      50.790  46.320  21.900  1.00  0.00           N
ATOM   2410  C8    G B  40      49.560  46.720  22.340  1.00  0.00           C
ATOM   2411  H8    G B  40      49.310  47.760  22.260  1.00  0.00           H
ATOM   2412  N7    G B  40      48.690  45.790  22.600  1.00  0.00           N
ATOM   2413  C5    G B  40      49.460  44.630  22.510  1.00  0.00           C
ATOM   2414  C6    G B  40      49.240  43.250  22.800  1.00  0.00           C
ATOM   2415  O6    G B  40      48.260  42.660  23.240  1.00  0.00           O
ATOM   2416  N1    G B  40      50.300  42.400  22.530  1.00  0.00           N
ATOM   2417  H1    G B  40      50.160  41.420  22.740  1.00  0.00           H
ATOM   2418  C2    G B  40      51.480  42.800  21.950  1.00  0.00           C
ATOM   2419  N2    G B  40      52.490  41.930  22.050  1.00  0.00           N
ATOM   2420  H21   G B  40      52.370  40.990  22.400  1.00  0.00           H
ATOM   2421  H22   G B  40      53.360  42.230  21.640  1.00  0.00           H
ATOM   2422  N3    G B  40      51.730  44.110  21.780  1.00  0.00           N
ATOM   2423  C4    G B  40      50.690  44.950  22.010  1.00  0.00           C
ATOM   2424  C3'   G B  40      51.920  47.860  18.930  1.00  0.00           C
ATOM   2425  H3'   G B  40      50.940  47.760  18.460  1.00  0.00           H
ATOM   2426  C2'   G B  40      52.270  46.710  19.890  1.00  0.00           C
ATOM   2427 1H2'   G B  40      51.760  45.790  19.650  1.00  0.00           H
ATOM   2428  O2'   G B  40      53.660  46.460  20.010  1.00  0.00           O
ATOM   2429 2HO'   G B  40      54.060  47.040  19.350  1.00  0.00           H
ATOM   2430  O3'   G B  40      53.010  47.990  18.050  1.00  0.00           O
ATOM   2431  P     C B  41      52.830  47.640  16.490  1.00  0.00           P
ATOM   2432  O1P   C B  41      54.180  47.920  15.950  1.00  0.00           O
ATOM   2433  O2P   C B  41      51.610  48.360  16.050  1.00  0.00           O
ATOM   2434  O5'   C B  41      52.520  46.050  16.520  1.00  0.00           O
ATOM   2435  C5'   C B  41      53.530  45.120  16.800  1.00  0.00           C
ATOM   2436 1H5'   C B  41      53.890  45.390  17.800  1.00  0.00           H
ATOM   2437 2H5'   C B  41      54.410  45.220  16.170  1.00  0.00           H
ATOM   2438  C4'   C B  41      53.030  43.680  16.860  1.00  0.00           C
ATOM   2439  H4'   C B  41      53.850  42.970  16.780  1.00  0.00           H
ATOM   2440  O4'   C B  41      52.290  43.460  18.040  1.00  0.00           O
ATOM   2441  C1'   C B  41      51.780  42.150  17.880  1.00  0.00           C
ATOM   2442  H1'   C B  41      52.610  41.480  18.110  1.00  0.00           H
ATOM   2443  N1    C B  41      50.530  42.020  18.660  1.00  0.00           N
ATOM   2444  C6    C B  41      49.500  42.910  18.710  1.00  0.00           C
ATOM   2445  H6    C B  41      49.620  43.820  18.140  1.00  0.00           H
ATOM   2446  C5    C B  41      48.370  42.670  19.410  1.00  0.00           C
ATOM   2447  H5    C B  41      47.530  43.350  19.350  1.00  0.00           H
ATOM   2448  C4    C B  41      48.240  41.430  20.100  1.00  0.00           C
ATOM   2449  N4    C B  41      47.090  41.090  20.680  1.00  0.00           N
ATOM   2450  H41   C B  41      46.280  41.700  20.630  1.00  0.00           H
ATOM   2451  H42   C B  41      47.030  40.200  21.150  1.00  0.00           H
ATOM   2452  N3    C B  41      49.260  40.560  20.040  1.00  0.00           N
ATOM   2453  C2    C B  41      50.400  40.830  19.350  1.00  0.00           C
ATOM   2454  O2    C B  41      51.280  39.980  19.380  1.00  0.00           O
ATOM   2455  C3'   C B  41      52.150  43.160  15.730  1.00  0.00           C
ATOM   2456  H3'   C B  41      51.390  43.910  15.500  1.00  0.00           H
ATOM   2457  C2'   C B  41      51.560  41.920  16.390  1.00  0.00           C
ATOM   2458 1H2'   C B  41      50.490  41.820  16.220  1.00  0.00           H
ATOM   2459  O2'   C B  41      52.260  40.780  15.960  1.00  0.00           O
ATOM   2460 2HO'   C B  41      52.280  40.820  15.000  1.00  0.00           H
ATOM   2461  O3'   C B  41      52.930  42.930  14.580  1.00  0.00           O
ATOM   2462  P     C B  42      52.270  42.770  13.130  1.00  0.00           P
ATOM   2463  O1P   C B  42      53.360  42.570  12.130  1.00  0.00           O
ATOM   2464  O2P   C B  42      51.300  43.840  12.830  1.00  0.00           O
ATOM   2465  O5'   C B  42      51.550  41.340  13.280  1.00  0.00           O
ATOM   2466  C5'   C B  42      51.860  40.260  12.410  1.00  0.00           C
ATOM   2467 1H5'   C B  42      52.920  40.080  12.560  1.00  0.00           H
ATOM   2468 2H5'   C B  42      51.730  40.540  11.360  1.00  0.00           H
ATOM   2469  C4'   C B  42      51.150  38.930  12.620  1.00  0.00           C
ATOM   2470  H4'   C B  42      51.660  38.160  12.030  1.00  0.00           H
ATOM   2471  O4'   C B  42      51.080  38.430  13.940  1.00  0.00           O
ATOM   2472  C1'   C B  42      49.990  37.540  14.030  1.00  0.00           C
ATOM   2473  H1'   C B  42      50.250  36.510  14.210  1.00  0.00           H
ATOM   2474  N1    C B  42      49.180  38.130  15.110  1.00  0.00           N
ATOM   2475  C6    C B  42      48.910  39.470  15.200  1.00  0.00           C
ATOM   2476  H6    C B  42      49.250  40.070  14.380  1.00  0.00           H
ATOM   2477  C5    C B  42      48.050  39.890  16.140  1.00  0.00           C
ATOM   2478  H5    C B  42      47.730  40.930  16.220  1.00  0.00           H
ATOM   2479  C4    C B  42      47.500  38.950  17.070  1.00  0.00           C
ATOM   2480  N4    C B  42      46.630  39.290  18.020  1.00  0.00           N
ATOM   2481  H41   C B  42      46.200  40.210  17.970  1.00  0.00           H
ATOM   2482  H42   C B  42      46.170  38.500  18.450  1.00  0.00           H
ATOM   2483  N3    C B  42      47.780  37.640  16.990  1.00  0.00           N
ATOM   2484  C2    C B  42      48.600  37.230  15.990  1.00  0.00           C
ATOM   2485  O2    C B  42      48.800  36.030  15.860  1.00  0.00           O
ATOM   2486  C3'   C B  42      49.750  38.850  12.010  1.00  0.00           C
ATOM   2487  H3'   C B  42      49.200  39.760  12.240  1.00  0.00           H
ATOM   2488  C2'   C B  42      49.140  37.660  12.760  1.00  0.00           C
ATOM   2489 1H2'   C B  42      48.140  37.990  13.020  1.00  0.00           H
ATOM   2490  O2'   C B  42      49.210  36.500  11.970  1.00  0.00           O
ATOM   2491 2HO'   C B  42      49.010  35.760  12.550  1.00  0.00           H
ATOM   2492  O3'   C B  42      49.810  38.580  10.630  1.00  0.00           O
ATOM   2493  H3T   C B  42      49.840  37.620  10.670  1.00  0.00           H
TER
ENDMDL
