# Supplementary material for: Structural insights into the Middle East respiratory syndrome coronavirus 4a protein and its dsRNA binding mechanism
Source: Sci Rep. 2017 Sep 12;7:11362. doi: 10.1038/s41598-017-11736-6 (PMC5596018; doi:10.1038/s41598-017-11736-6)
Supplement: Supplementary file 2 — PDB files [file 41598_2017_11736_MOESM2_ESM.zip › PDBs/WT-BS.pdb]

TITLE     Protein in water t=   0.00000
REMARK    THIS IS A SIMULATION BOX
CRYST1   91.057   91.057   91.057  90.00  90.00  90.00 P 1           1
MODEL        1
ATOM      1  N   TYR A   3      54.080  42.210  47.520  1.00  0.00           N
ATOM      2  H1  TYR A   3      55.060  41.960  47.500  1.00  0.00           H
ATOM      3  H2  TYR A   3      53.890  42.100  48.510  1.00  0.00           H
ATOM      4  H3  TYR A   3      53.480  41.590  47.000  1.00  0.00           H
ATOM      5  CA  TYR A   3      53.840  43.640  47.270  1.00  0.00           C
ATOM      6  HA  TYR A   3      54.620  43.980  46.590  1.00  0.00           H
ATOM      7  CB  TYR A   3      52.490  44.060  46.700  1.00  0.00           C
ATOM      8  HB1 TYR A   3      52.520  45.150  46.710  1.00  0.00           H
ATOM      9  HB2 TYR A   3      51.670  43.680  47.310  1.00  0.00           H
ATOM     10  CG  TYR A   3      52.410  43.550  45.270  1.00  0.00           C
ATOM     11  CD1 TYR A   3      53.340  43.960  44.310  1.00  0.00           C
ATOM     12  HD1 TYR A   3      54.130  44.630  44.600  1.00  0.00           H
ATOM     13  CE1 TYR A   3      53.240  43.450  43.010  1.00  0.00           C
ATOM     14  HE1 TYR A   3      54.030  43.670  42.310  1.00  0.00           H
ATOM     15  CZ  TYR A   3      52.350  42.390  42.720  1.00  0.00           C
ATOM     16  OH  TYR A   3      52.350  41.900  41.440  1.00  0.00           O
ATOM     17  HH  TYR A   3      51.640  41.250  41.370  1.00  0.00           H
ATOM     18  CE2 TYR A   3      51.480  41.920  43.720  1.00  0.00           C
ATOM     19  HE2 TYR A   3      50.800  41.150  43.390  1.00  0.00           H
ATOM     20  CD2 TYR A   3      51.500  42.530  44.980  1.00  0.00           C
ATOM     21  HD2 TYR A   3      50.790  42.250  45.750  1.00  0.00           H
ATOM     22  C   TYR A   3      53.910  44.480  48.540  1.00  0.00           C
ATOM     23  O   TYR A   3      54.810  45.310  48.630  1.00  0.00           O
ATOM     24  N   VAL A   4      53.010  44.290  49.510  1.00  0.00           N
ATOM     25  H   VAL A   4      52.460  43.450  49.420  1.00  0.00           H
ATOM     26  CA  VAL A   4      52.940  45.020  50.760  1.00  0.00           C
ATOM     27  HA  VAL A   4      53.870  45.590  50.790  1.00  0.00           H
ATOM     28  CB  VAL A   4      51.790  46.030  50.690  1.00  0.00           C
ATOM     29  HB  VAL A   4      51.730  46.600  51.620  1.00  0.00           H
ATOM     30  CG1 VAL A   4      51.870  46.970  49.490  1.00  0.00           C
ATOM     31 1HG1 VAL A   4      51.430  47.950  49.640  1.00  0.00           H
ATOM     32 2HG1 VAL A   4      52.920  47.140  49.250  1.00  0.00           H
ATOM     33 3HG1 VAL A   4      51.430  46.530  48.600  1.00  0.00           H
ATOM     34  CG2 VAL A   4      50.410  45.420  50.490  1.00  0.00           C
ATOM     35 1HG2 VAL A   4      50.370  44.780  49.610  1.00  0.00           H
ATOM     36 2HG2 VAL A   4      50.100  44.800  51.330  1.00  0.00           H
ATOM     37 3HG2 VAL A   4      49.680  46.220  50.310  1.00  0.00           H
ATOM     38  C   VAL A   4      52.810  44.150  52.000  1.00  0.00           C
ATOM     39  O   VAL A   4      52.490  44.600  53.100  1.00  0.00           O
ATOM     40  N   SER A   5      53.090  42.850  51.940  1.00  0.00           N
ATOM     41  H   SER A   5      53.330  42.420  51.060  1.00  0.00           H
ATOM     42  CA  SER A   5      52.980  41.910  53.040  1.00  0.00           C
ATOM     43  HA  SER A   5      51.920  41.840  53.270  1.00  0.00           H
ATOM     44  CB  SER A   5      53.410  40.530  52.530  1.00  0.00           C
ATOM     45  HB1 SER A   5      52.910  40.400  51.570  1.00  0.00           H
ATOM     46  HB2 SER A   5      53.010  39.780  53.200  1.00  0.00           H
ATOM     47  OG  SER A   5      54.820  40.420  52.530  1.00  0.00           O
ATOM     48  HG  SER A   5      55.000  39.540  52.860  1.00  0.00           H
ATOM     49  C   SER A   5      53.650  42.270  54.360  1.00  0.00           C
ATOM     50  O   SER A   5      53.100  41.830  55.370  1.00  0.00           O
ATOM     51  N   LEU A   6      54.690  43.090  54.330  1.00  0.00           N
ATOM     52  H   LEU A   6      55.070  43.350  53.430  1.00  0.00           H
ATOM     53  CA  LEU A   6      55.330  43.650  55.500  1.00  0.00           C
ATOM     54  HA  LEU A   6      55.930  42.930  56.050  1.00  0.00           H
ATOM     55  CB  LEU A   6      56.290  44.700  54.950  1.00  0.00           C
ATOM     56  HB1 LEU A   6      55.770  45.300  54.210  1.00  0.00           H
ATOM     57  HB2 LEU A   6      57.050  44.060  54.500  1.00  0.00           H
ATOM     58  CG  LEU A   6      56.960  45.540  56.040  1.00  0.00           C
ATOM     59  HG  LEU A   6      56.200  46.210  56.440  1.00  0.00           H
ATOM     60  CD1 LEU A   6      57.600  44.980  57.300  1.00  0.00           C
ATOM     61 1HD1 LEU A   6      58.450  44.330  57.080  1.00  0.00           H
ATOM     62 2HD1 LEU A   6      57.900  45.840  57.900  1.00  0.00           H
ATOM     63 3HD1 LEU A   6      56.830  44.460  57.880  1.00  0.00           H
ATOM     64  CD2 LEU A   6      57.950  46.450  55.330  1.00  0.00           C
ATOM     65 1HD2 LEU A   6      58.900  45.960  55.110  1.00  0.00           H
ATOM     66 2HD2 LEU A   6      57.660  46.740  54.320  1.00  0.00           H
ATOM     67 3HD2 LEU A   6      58.100  47.390  55.860  1.00  0.00           H
ATOM     68  C   LEU A   6      54.350  44.340  56.430  1.00  0.00           C
ATOM     69  O   LEU A   6      54.410  44.100  57.640  1.00  0.00           O
ATOM     70  N   LEU A   7      53.450  45.170  55.890  1.00  0.00           N
ATOM     71  H   LEU A   7      53.360  45.160  54.890  1.00  0.00           H
ATOM     72  CA  LEU A   7      52.440  45.910  56.620  1.00  0.00           C
ATOM     73  HA  LEU A   7      52.810  46.530  57.440  1.00  0.00           H
ATOM     74  CB  LEU A   7      51.820  46.770  55.510  1.00  0.00           C
ATOM     75  HB1 LEU A   7      51.050  47.290  56.080  1.00  0.00           H
ATOM     76  HB2 LEU A   7      51.310  46.140  54.800  1.00  0.00           H
ATOM     77  CG  LEU A   7      52.710  47.830  54.860  1.00  0.00           C
ATOM     78  HG  LEU A   7      53.380  47.300  54.190  1.00  0.00           H
ATOM     79  CD1 LEU A   7      51.860  48.880  54.160  1.00  0.00           C
ATOM     80 1HD1 LEU A   7      52.540  49.420  53.490  1.00  0.00           H
ATOM     81 2HD1 LEU A   7      51.120  48.320  53.590  1.00  0.00           H
ATOM     82 3HD1 LEU A   7      51.270  49.430  54.900  1.00  0.00           H
ATOM     83  CD2 LEU A   7      53.400  48.630  55.970  1.00  0.00           C
ATOM     84 1HD2 LEU A   7      54.140  48.040  56.510  1.00  0.00           H
ATOM     85 2HD2 LEU A   7      53.880  49.480  55.470  1.00  0.00           H
ATOM     86 3HD2 LEU A   7      52.610  48.980  56.630  1.00  0.00           H
ATOM     87  C   LEU A   7      51.250  45.110  57.130  1.00  0.00           C
ATOM     88  O   LEU A   7      50.490  45.590  57.960  1.00  0.00           O
ATOM     89  N   ASN A   8      51.080  43.840  56.740  1.00  0.00           N
ATOM     90  H   ASN A   8      51.770  43.440  56.120  1.00  0.00           H
ATOM     91  CA  ASN A   8      49.930  43.110  57.230  1.00  0.00           C
ATOM     92  HA  ASN A   8      49.430  43.580  58.070  1.00  0.00           H
ATOM     93  CB  ASN A   8      48.910  42.930  56.110  1.00  0.00           C
ATOM     94  HB1 ASN A   8      49.280  42.230  55.360  1.00  0.00           H
ATOM     95  HB2 ASN A   8      48.730  43.880  55.620  1.00  0.00           H
ATOM     96  CG  ASN A   8      47.610  42.310  56.610  1.00  0.00           C
ATOM     97  OD1 ASN A   8      47.500  41.840  57.740  1.00  0.00           O
ATOM     98  ND2 ASN A   8      46.490  42.430  55.890  1.00  0.00           N
ATOM     99 1HD2 ASN A   8      46.470  42.750  54.930  1.00  0.00           H
ATOM    100 2HD2 ASN A   8      45.620  42.020  56.190  1.00  0.00           H
ATOM    101  C   ASN A   8      50.450  41.810  57.840  1.00  0.00           C
ATOM    102  O   ASN A   8      50.240  41.620  59.030  1.00  0.00           O
ATOM    103  N   GLN A   9      51.050  40.900  57.070  1.00  0.00           N
ATOM    104  H   GLN A   9      51.010  41.040  56.070  1.00  0.00           H
ATOM    105  CA  GLN A   9      51.520  39.600  57.500  1.00  0.00           C
ATOM    106  HA  GLN A   9      50.740  39.040  58.010  1.00  0.00           H
ATOM    107  CB  GLN A   9      51.830  38.750  56.280  1.00  0.00           C
ATOM    108  HB1 GLN A   9      52.160  37.780  56.660  1.00  0.00           H
ATOM    109  HB2 GLN A   9      52.720  39.110  55.760  1.00  0.00           H
ATOM    110  CG  GLN A   9      50.680  38.410  55.330  1.00  0.00           C
ATOM    111  HG1 GLN A   9      50.240  39.360  55.020  1.00  0.00           H
ATOM    112  HG2 GLN A   9      49.990  37.890  55.990  1.00  0.00           H
ATOM    113  CD  GLN A   9      51.060  37.460  54.200  1.00  0.00           C
ATOM    114  OE1 GLN A   9      51.960  37.720  53.420  1.00  0.00           O
ATOM    115  NE2 GLN A   9      50.290  36.370  54.070  1.00  0.00           N
ATOM    116 1HE2 GLN A   9      49.470  36.360  54.660  1.00  0.00           H
ATOM    117 2HE2 GLN A   9      50.520  35.700  53.350  1.00  0.00           H
ATOM    118  C   GLN A   9      52.600  39.650  58.570  1.00  0.00           C
ATOM    119  O   GLN A   9      52.530  39.040  59.640  1.00  0.00           O
ATOM    120  N   ILE A  10      53.590  40.510  58.320  1.00  0.00           N
ATOM    121  H   ILE A  10      53.570  41.090  57.500  1.00  0.00           H
ATOM    122  CA  ILE A  10      54.670  40.620  59.280  1.00  0.00           C
ATOM    123  HA  ILE A  10      54.890  39.650  59.720  1.00  0.00           H
ATOM    124  CB  ILE A  10      55.930  41.080  58.560  1.00  0.00           C
ATOM    125  HB  ILE A  10      55.880  42.120  58.220  1.00  0.00           H
ATOM    126  CG2 ILE A  10      57.110  40.950  59.520  1.00  0.00           C
ATOM    127 1HG2 ILE A  10      56.920  41.330  60.520  1.00  0.00           H
ATOM    128 2HG2 ILE A  10      57.460  39.920  59.640  1.00  0.00           H
ATOM    129 3HG2 ILE A  10      57.940  41.560  59.170  1.00  0.00           H
ATOM    130  CG1 ILE A  10      56.190  40.230  57.320  1.00  0.00           C
ATOM    131 1HG1 ILE A  10      55.350  40.340  56.630  1.00  0.00           H
ATOM    132 2HG1 ILE A  10      56.300  39.180  57.620  1.00  0.00           H
ATOM    133  CD  ILE A  10      57.470  40.500  56.550  1.00  0.00           C
ATOM    134  HD1 ILE A  10      57.590  41.540  56.230  1.00  0.00           H
ATOM    135  HD2 ILE A  10      58.340  40.190  57.120  1.00  0.00           H
ATOM    136  HD3 ILE A  10      57.410  39.900  55.640  1.00  0.00           H
ATOM    137  C   ILE A  10      54.310  41.570  60.430  1.00  0.00           C
ATOM    138  O   ILE A  10      54.470  41.190  61.590  1.00  0.00           O
ATOM    139  N   TRP A  11      53.790  42.760  60.130  1.00  0.00           N
ATOM    140  H   TRP A  11      53.500  42.800  59.170  1.00  0.00           H
ATOM    141  CA  TRP A  11      53.540  43.810  61.100  1.00  0.00           C
ATOM    142  HA  TRP A  11      54.490  44.010  61.610  1.00  0.00           H
ATOM    143  CB  TRP A  11      53.050  45.050  60.380  1.00  0.00           C
ATOM    144  HB1 TRP A  11      52.120  45.410  60.810  1.00  0.00           H
ATOM    145  HB2 TRP A  11      52.730  44.800  59.370  1.00  0.00           H
ATOM    146  CG  TRP A  11      54.080  46.130  60.490  1.00  0.00           C
ATOM    147  CD1 TRP A  11      55.000  46.490  59.560  1.00  0.00           C
ATOM    148  HD1 TRP A  11      54.920  46.190  58.520  1.00  0.00           H
ATOM    149  NE1 TRP A  11      55.870  47.480  59.970  1.00  0.00           N
ATOM    150  HE1 TRP A  11      56.470  48.080  59.420  1.00  0.00           H
ATOM    151  CE2 TRP A  11      55.470  47.920  61.220  1.00  0.00           C
ATOM    152  CZ2 TRP A  11      56.050  48.790  62.160  1.00  0.00           C
ATOM    153  HZ2 TRP A  11      56.930  49.370  61.930  1.00  0.00           H
ATOM    154  CH2 TRP A  11      55.480  48.900  63.430  1.00  0.00           C
ATOM    155  HH2 TRP A  11      55.920  49.590  64.150  1.00  0.00           H
ATOM    156  CZ3 TRP A  11      54.470  48.010  63.820  1.00  0.00           C
ATOM    157  HZ3 TRP A  11      54.010  48.080  64.790  1.00  0.00           H
ATOM    158  CE3 TRP A  11      53.920  47.130  62.890  1.00  0.00           C
ATOM    159  HE3 TRP A  11      53.180  46.370  63.100  1.00  0.00           H
ATOM    160  CD2 TRP A  11      54.450  47.010  61.590  1.00  0.00           C
ATOM    161  C   TRP A  11      52.520  43.430  62.160  1.00  0.00           C
ATOM    162  O   TRP A  11      52.570  43.930  63.280  1.00  0.00           O
ATOM    163  N   GLN A  12      51.570  42.530  61.880  1.00  0.00           N
ATOM    164  H   GLN A  12      51.530  42.210  60.930  1.00  0.00           H
ATOM    165  CA  GLN A  12      50.560  42.120  62.830  1.00  0.00           C
ATOM    166  HA  GLN A  12      50.230  43.090  63.210  1.00  0.00           H
ATOM    167  CB  GLN A  12      49.470  41.280  62.170  1.00  0.00           C
ATOM    168  HB1 GLN A  12      49.130  41.790  61.270  1.00  0.00           H
ATOM    169  HB2 GLN A  12      48.620  41.280  62.850  1.00  0.00           H
ATOM    170  CG  GLN A  12      49.920  39.860  61.820  1.00  0.00           C
ATOM    171  HG1 GLN A  12      50.260  39.320  62.700  1.00  0.00           H
ATOM    172  HG2 GLN A  12      50.770  39.920  61.140  1.00  0.00           H
ATOM    173  CD  GLN A  12      48.900  38.960  61.130  1.00  0.00           C
ATOM    174  OE1 GLN A  12      48.120  38.260  61.770  1.00  0.00           O
ATOM    175  NE2 GLN A  12      48.680  39.210  59.840  1.00  0.00           N
ATOM    176 1HE2 GLN A  12      49.260  39.920  59.420  1.00  0.00           H
ATOM    177 2HE2 GLN A  12      47.860  38.870  59.360  1.00  0.00           H
ATOM    178  C   GLN A  12      51.170  41.360  64.000  1.00  0.00           C
ATOM    179  O   GLN A  12      50.590  41.360  65.080  1.00  0.00           O
ATOM    180  N   LYS A  13      52.350  40.750  63.860  1.00  0.00           N
ATOM    181  H   LYS A  13      52.680  40.680  62.900  1.00  0.00           H
ATOM    182  CA  LYS A  13      53.160  40.200  64.930  1.00  0.00           C
ATOM    183  HA  LYS A  13      52.510  39.540  65.500  1.00  0.00           H
ATOM    184  CB  LYS A  13      54.210  39.210  64.420  1.00  0.00           C
ATOM    185  HB1 LYS A  13      54.730  38.820  65.290  1.00  0.00           H
ATOM    186  HB2 LYS A  13      54.940  39.770  63.830  1.00  0.00           H
ATOM    187  CG  LYS A  13      53.540  38.070  63.650  1.00  0.00           C
ATOM    188  HG1 LYS A  13      52.580  38.340  63.210  1.00  0.00           H
ATOM    189  HG2 LYS A  13      53.440  37.240  64.350  1.00  0.00           H
ATOM    190  CD  LYS A  13      54.400  37.760  62.430  1.00  0.00           C
ATOM    191  HD1 LYS A  13      55.380  37.580  62.870  1.00  0.00           H
ATOM    192  HD2 LYS A  13      54.390  38.530  61.660  1.00  0.00           H
ATOM    193  CE  LYS A  13      53.840  36.530  61.710  1.00  0.00           C
ATOM    194  HE1 LYS A  13      53.730  35.730  62.450  1.00  0.00           H
ATOM    195  HE2 LYS A  13      54.670  36.210  61.080  1.00  0.00           H
ATOM    196  NZ  LYS A  13      52.570  36.680  60.980  1.00  0.00           N
ATOM    197  HZ1 LYS A  13      52.410  35.960  60.300  1.00  0.00           H
ATOM    198  HZ2 LYS A  13      51.760  36.790  61.570  1.00  0.00           H
ATOM    199  HZ3 LYS A  13      52.750  37.500  60.410  1.00  0.00           H
ATOM    200  C   LYS A  13      53.640  41.190  65.970  1.00  0.00           C
ATOM    201  O   LYS A  13      53.990  40.760  67.070  1.00  0.00           O
ATOM    202  N   TYR A  14      53.560  42.500  65.710  1.00  0.00           N
ATOM    203  H   TYR A  14      53.340  42.850  64.790  1.00  0.00           H
ATOM    204  CA  TYR A  14      54.230  43.480  66.540  1.00  0.00           C
ATOM    205  HA  TYR A  14      54.730  42.970  67.360  1.00  0.00           H
ATOM    206  CB  TYR A  14      55.310  44.100  65.660  1.00  0.00           C
ATOM    207  HB1 TYR A  14      55.840  44.860  66.240  1.00  0.00           H
ATOM    208  HB2 TYR A  14      54.810  44.530  64.800  1.00  0.00           H
ATOM    209  CG  TYR A  14      56.380  43.210  65.070  1.00  0.00           C
ATOM    210  CD1 TYR A  14      57.070  42.340  65.930  1.00  0.00           C
ATOM    211  HD1 TYR A  14      56.740  42.280  66.960  1.00  0.00           H
ATOM    212  CE1 TYR A  14      58.010  41.450  65.410  1.00  0.00           C
ATOM    213  HE1 TYR A  14      58.560  40.760  66.020  1.00  0.00           H
ATOM    214  CZ  TYR A  14      58.350  41.520  64.040  1.00  0.00           C
ATOM    215  OH  TYR A  14      59.290  40.660  63.550  1.00  0.00           O
ATOM    216  HH  TYR A  14      59.580  40.900  62.660  1.00  0.00           H
ATOM    217  CE2 TYR A  14      57.690  42.410  63.170  1.00  0.00           C
ATOM    218  HE2 TYR A  14      57.930  42.520  62.120  1.00  0.00           H
ATOM    219  CD2 TYR A  14      56.780  43.310  63.730  1.00  0.00           C
ATOM    220  HD2 TYR A  14      56.330  44.110  63.150  1.00  0.00           H
ATOM    221  C   TYR A  14      53.320  44.500  67.220  1.00  0.00           C
ATOM    222  O   TYR A  14      53.690  45.500  67.830  1.00  0.00           O
ATOM    223  N   LEU A  15      52.010  44.300  67.160  1.00  0.00           N
ATOM    224  H   LEU A  15      51.660  43.650  66.470  1.00  0.00           H
ATOM    225  CA  LEU A  15      51.000  45.200  67.710  1.00  0.00           C
ATOM    226  HA  LEU A  15      51.330  46.200  67.440  1.00  0.00           H
ATOM    227  CB  LEU A  15      49.610  44.900  67.150  1.00  0.00           C
ATOM    228  HB1 LEU A  15      48.920  45.690  67.440  1.00  0.00           H
ATOM    229  HB2 LEU A  15      49.360  43.960  67.630  1.00  0.00           H
ATOM    230  CG  LEU A  15      49.470  44.750  65.640  1.00  0.00           C
ATOM    231  HG  LEU A  15      50.000  43.860  65.320  1.00  0.00           H
ATOM    232  CD1 LEU A  15      47.980  44.560  65.350  1.00  0.00           C
ATOM    233 1HD1 LEU A  15      47.690  44.540  64.300  1.00  0.00           H
ATOM    234 2HD1 LEU A  15      47.580  43.740  65.940  1.00  0.00           H
ATOM    235 3HD1 LEU A  15      47.390  45.330  65.860  1.00  0.00           H
ATOM    236  CD2 LEU A  15      50.060  45.940  64.890  1.00  0.00           C
ATOM    237 1HD2 LEU A  15      49.720  45.930  63.850  1.00  0.00           H
ATOM    238 2HD2 LEU A  15      49.810  46.910  65.330  1.00  0.00           H
ATOM    239 3HD2 LEU A  15      51.140  45.870  64.880  1.00  0.00           H
ATOM    240  C   LEU A  15      51.070  45.250  69.230  1.00  0.00           C
ATOM    241  O   LEU A  15      50.700  46.310  69.730  1.00  0.00           O
ATOM    242  N   ASN A  16      51.500  44.210  69.940  1.00  0.00           N
ATOM    243  H   ASN A  16      51.640  43.330  69.460  1.00  0.00           H
ATOM    244  CA  ASN A  16      51.750  44.270  71.370  1.00  0.00           C
ATOM    245  HA  ASN A  16      51.120  45.010  71.860  1.00  0.00           H
ATOM    246  CB  ASN A  16      51.370  42.960  72.050  1.00  0.00           C
ATOM    247  HB1 ASN A  16      51.600  42.980  73.120  1.00  0.00           H
ATOM    248  HB2 ASN A  16      52.040  42.200  71.660  1.00  0.00           H
ATOM    249  CG  ASN A  16      49.930  42.590  71.720  1.00  0.00           C
ATOM    250  OD1 ASN A  16      49.660  41.910  70.730  1.00  0.00           O
ATOM    251  ND2 ASN A  16      49.040  43.200  72.520  1.00  0.00           N
ATOM    252 1HD2 ASN A  16      49.370  43.830  73.230  1.00  0.00           H
ATOM    253 2HD2 ASN A  16      48.070  43.060  72.290  1.00  0.00           H
ATOM    254  C   ASN A  16      53.130  44.780  71.750  1.00  0.00           C
ATOM    255  O   ASN A  16      53.500  44.690  72.920  1.00  0.00           O
ATOM    256  N   SER A  17      53.960  45.280  70.830  1.00  0.00           N
ATOM    257  H   SER A  17      53.620  45.280  69.880  1.00  0.00           H
ATOM    258  CA  SER A  17      55.350  45.640  71.000  1.00  0.00           C
ATOM    259  HA  SER A  17      55.740  44.850  71.650  1.00  0.00           H
ATOM    260  CB  SER A  17      56.100  45.580  69.670  1.00  0.00           C
ATOM    261  HB1 SER A  17      55.840  44.670  69.140  1.00  0.00           H
ATOM    262  HB2 SER A  17      57.170  45.520  69.890  1.00  0.00           H
ATOM    263  OG  SER A  17      55.950  46.720  68.850  1.00  0.00           O
ATOM    264  HG  SER A  17      55.310  46.510  68.160  1.00  0.00           H
ATOM    265  C   SER A  17      55.610  46.900  71.800  1.00  0.00           C
ATOM    266  O   SER A  17      54.870  47.880  71.770  1.00  0.00           O
ATOM    267  N   PRO A  18      56.770  47.020  72.450  1.00  0.00           N
ATOM    268  CD  PRO A  18      57.820  46.050  72.710  1.00  0.00           C
ATOM    269  HD1 PRO A  18      57.920  45.500  71.780  1.00  0.00           H
ATOM    270  HD2 PRO A  18      57.470  45.370  73.490  1.00  0.00           H
ATOM    271  CG  PRO A  18      59.050  46.860  73.080  1.00  0.00           C
ATOM    272  HG1 PRO A  18      59.530  47.220  72.170  1.00  0.00           H
ATOM    273  HG2 PRO A  18      59.680  46.220  73.700  1.00  0.00           H
ATOM    274  CB  PRO A  18      58.480  48.090  73.790  1.00  0.00           C
ATOM    275  HB1 PRO A  18      59.090  48.990  73.730  1.00  0.00           H
ATOM    276  HB2 PRO A  18      58.470  47.740  74.820  1.00  0.00           H
ATOM    277  CA  PRO A  18      57.160  48.280  73.050  1.00  0.00           C
ATOM    278  HA  PRO A  18      56.460  48.720  73.760  1.00  0.00           H
ATOM    279  C   PRO A  18      57.310  49.370  71.990  1.00  0.00           C
ATOM    280  O   PRO A  18      57.260  50.540  72.350  1.00  0.00           O
ATOM    281  N   TYR A  19      57.770  48.950  70.810  1.00  0.00           N
ATOM    282  H   TYR A  19      58.030  48.000  70.590  1.00  0.00           H
ATOM    283  CA  TYR A  19      57.910  49.820  69.670  1.00  0.00           C
ATOM    284  HA  TYR A  19      58.700  50.530  69.900  1.00  0.00           H
ATOM    285  CB  TYR A  19      58.390  49.060  68.440  1.00  0.00           C
ATOM    286  HB1 TYR A  19      57.700  48.270  68.150  1.00  0.00           H
ATOM    287  HB2 TYR A  19      59.350  48.620  68.690  1.00  0.00           H
ATOM    288  CG  TYR A  19      58.680  49.920  67.230  1.00  0.00           C
ATOM    289  CD1 TYR A  19      59.920  50.570  67.200  1.00  0.00           C
ATOM    290  HD1 TYR A  19      60.680  50.460  67.950  1.00  0.00           H
ATOM    291  CE1 TYR A  19      60.360  51.350  66.120  1.00  0.00           C
ATOM    292  HE1 TYR A  19      61.350  51.780  66.090  1.00  0.00           H
ATOM    293  CZ  TYR A  19      59.430  51.520  65.080  1.00  0.00           C
ATOM    294  OH  TYR A  19      59.730  52.320  64.020  1.00  0.00           O
ATOM    295  HH  TYR A  19      59.030  52.410  63.360  1.00  0.00           H
ATOM    296  CE2 TYR A  19      58.200  50.820  65.040  1.00  0.00           C
ATOM    297  HE2 TYR A  19      57.470  50.980  64.260  1.00  0.00           H
ATOM    298  CD2 TYR A  19      57.870  49.960  66.090  1.00  0.00           C
ATOM    299  HD2 TYR A  19      56.950  49.390  66.140  1.00  0.00           H
ATOM    300  C   TYR A  19      56.640  50.610  69.350  1.00  0.00           C
ATOM    301  O   TYR A  19      56.670  51.820  69.160  1.00  0.00           O
ATOM    302  N   THR A  20      55.500  49.910  69.420  1.00  0.00           N
ATOM    303  H   THR A  20      55.640  48.930  69.610  1.00  0.00           H
ATOM    304  CA  THR A  20      54.190  50.480  69.150  1.00  0.00           C
ATOM    305  HA  THR A  20      54.220  51.310  68.450  1.00  0.00           H
ATOM    306  CB  THR A  20      53.210  49.460  68.580  1.00  0.00           C
ATOM    307  HB  THR A  20      52.170  49.790  68.630  1.00  0.00           H
ATOM    308  CG2 THR A  20      53.650  48.930  67.220  1.00  0.00           C
ATOM    309 1HG2 THR A  20      54.520  48.310  67.420  1.00  0.00           H
ATOM    310 2HG2 THR A  20      52.930  48.220  66.810  1.00  0.00           H
ATOM    311 3HG2 THR A  20      53.780  49.780  66.550  1.00  0.00           H
ATOM    312  OG1 THR A  20      53.250  48.370  69.480  1.00  0.00           O
ATOM    313  HG1 THR A  20      52.460  47.850  69.280  1.00  0.00           H
ATOM    314  C   THR A  20      53.630  51.090  70.420  1.00  0.00           C
ATOM    315  O   THR A  20      52.530  51.630  70.430  1.00  0.00           O
ATOM    316  N   THR A  21      54.290  50.930  71.570  1.00  0.00           N
ATOM    317  H   THR A  21      55.270  50.700  71.530  1.00  0.00           H
ATOM    318  CA  THR A  21      53.660  51.150  72.860  1.00  0.00           C
ATOM    319  HA  THR A  21      54.380  50.720  73.560  1.00  0.00           H
ATOM    320  CB  THR A  21      53.760  52.630  73.220  1.00  0.00           C
ATOM    321  HB  THR A  21      53.180  53.090  72.420  1.00  0.00           H
ATOM    322  CG2 THR A  21      53.310  53.120  74.590  1.00  0.00           C
ATOM    323 1HG2 THR A  21      53.720  54.060  74.970  1.00  0.00           H
ATOM    324 2HG2 THR A  21      52.220  53.170  74.560  1.00  0.00           H
ATOM    325 3HG2 THR A  21      53.520  52.300  75.280  1.00  0.00           H
ATOM    326  OG1 THR A  21      55.100  53.040  73.090  1.00  0.00           O
ATOM    327  HG1 THR A  21      55.250  53.230  72.160  1.00  0.00           H
ATOM    328  C   THR A  21      52.360  50.380  73.010  1.00  0.00           C
ATOM    329  O   THR A  21      51.400  50.840  73.630  1.00  0.00           O
ATOM    330  N   CYS A  22      52.320  49.120  72.560  1.00  0.00           N
ATOM    331  H   CYS A  22      53.230  48.760  72.320  1.00  0.00           H
ATOM    332  CA  CYS A  22      51.200  48.210  72.640  1.00  0.00           C
ATOM    333  HA  CYS A  22      51.340  47.380  71.950  1.00  0.00           H
ATOM    334  CB  CYS A  22      51.040  47.680  74.070  1.00  0.00           C
ATOM    335  HB1 CYS A  22      50.500  46.750  73.920  1.00  0.00           H
ATOM    336  HB2 CYS A  22      50.530  48.390  74.710  1.00  0.00           H
ATOM    337  SG  CYS A  22      52.580  47.270  74.930  1.00  0.00           S
ATOM    338  HG  CYS A  22      51.910  47.220  76.090  1.00  0.00           H
ATOM    339  C   CYS A  22      49.880  48.690  72.070  1.00  0.00           C
ATOM    340  O   CYS A  22      48.780  48.340  72.490  1.00  0.00           O
ATOM    341  N   LEU A  23      49.960  49.470  70.990  1.00  0.00           N
ATOM    342  H   LEU A  23      50.860  49.770  70.620  1.00  0.00           H
ATOM    343  CA  LEU A  23      48.800  49.960  70.280  1.00  0.00           C
ATOM    344  HA  LEU A  23      47.870  49.670  70.760  1.00  0.00           H
ATOM    345  CB  LEU A  23      48.930  51.480  70.380  1.00  0.00           C
ATOM    346  HB1 LEU A  23      49.860  51.730  69.860  1.00  0.00           H
ATOM    347  HB2 LEU A  23      49.180  51.760  71.400  1.00  0.00           H
ATOM    348  CG  LEU A  23      47.760  52.300  69.870  1.00  0.00           C
ATOM    349  HG  LEU A  23      47.680  52.030  68.810  1.00  0.00           H
ATOM    350  CD1 LEU A  23      46.420  52.200  70.590  1.00  0.00           C
ATOM    351 1HD1 LEU A  23      46.650  52.620  71.570  1.00  0.00           H
ATOM    352 2HD1 LEU A  23      45.520  52.570  70.090  1.00  0.00           H
ATOM    353 3HD1 LEU A  23      46.130  51.150  70.670  1.00  0.00           H
ATOM    354  CD2 LEU A  23      48.200  53.760  69.860  1.00  0.00           C
ATOM    355 1HD2 LEU A  23      48.310  54.050  70.900  1.00  0.00           H
ATOM    356 2HD2 LEU A  23      49.150  53.910  69.330  1.00  0.00           H
ATOM    357 3HD2 LEU A  23      47.470  54.390  69.350  1.00  0.00           H
ATOM    358  C   LEU A  23      48.640  49.530  68.830  1.00  0.00           C
ATOM    359  O   LEU A  23      49.620  49.380  68.100  1.00  0.00           O
ATOM    360  N   TYR A  24      47.390  49.230  68.460  1.00  0.00           N
ATOM    361  H   TYR A  24      46.610  49.390  69.080  1.00  0.00           H
ATOM    362  CA  TYR A  24      47.090  48.610  67.190  1.00  0.00           C
ATOM    363  HA  TYR A  24      47.760  47.780  66.970  1.00  0.00           H
ATOM    364  CB  TYR A  24      45.670  48.060  67.290  1.00  0.00           C
ATOM    365  HB1 TYR A  24      45.500  47.690  68.300  1.00  0.00           H
ATOM    366  HB2 TYR A  24      45.630  47.220  66.600  1.00  0.00           H
ATOM    367  CG  TYR A  24      44.590  48.990  66.770  1.00  0.00           C
ATOM    368  CD1 TYR A  24      43.960  48.690  65.550  1.00  0.00           C
ATOM    369  HD1 TYR A  24      44.240  47.810  65.000  1.00  0.00           H
ATOM    370  CE1 TYR A  24      42.920  49.460  65.030  1.00  0.00           C
ATOM    371  HE1 TYR A  24      42.530  49.280  64.030  1.00  0.00           H
ATOM    372  CZ  TYR A  24      42.600  50.630  65.740  1.00  0.00           C
ATOM    373  OH  TYR A  24      41.770  51.540  65.150  1.00  0.00           O
ATOM    374  HH  TYR A  24      41.660  52.350  65.650  1.00  0.00           H
ATOM    375  CE2 TYR A  24      43.180  50.940  66.990  1.00  0.00           C
ATOM    376  HE2 TYR A  24      42.870  51.810  67.550  1.00  0.00           H
ATOM    377  CD2 TYR A  24      44.080  50.030  67.550  1.00  0.00           C
ATOM    378  HD2 TYR A  24      44.440  50.160  68.560  1.00  0.00           H
ATOM    379  C   TYR A  24      47.230  49.500  65.960  1.00  0.00           C
ATOM    380  O   TYR A  24      47.100  50.720  66.110  1.00  0.00           O
ATOM    381  N   ILE A  25      47.210  48.840  64.800  1.00  0.00           N
ATOM    382  H   ILE A  25      47.180  47.830  64.810  1.00  0.00           H
ATOM    383  CA  ILE A  25      47.350  49.560  63.550  1.00  0.00           C
ATOM    384  HA  ILE A  25      47.180  50.630  63.690  1.00  0.00           H
ATOM    385  CB  ILE A  25      48.780  49.420  63.050  1.00  0.00           C
ATOM    386  HB  ILE A  25      49.030  48.370  62.900  1.00  0.00           H
ATOM    387  CG2 ILE A  25      48.950  50.130  61.710  1.00  0.00           C
ATOM    388 1HG2 ILE A  25      48.270  49.710  60.970  1.00  0.00           H
ATOM    389 2HG2 ILE A  25      48.780  51.210  61.790  1.00  0.00           H
ATOM    390 3HG2 ILE A  25      49.940  50.090  61.250  1.00  0.00           H
ATOM    391  CG1 ILE A  25      49.840  50.110  63.910  1.00  0.00           C
ATOM    392 1HG1 ILE A  25      49.710  49.980  64.990  1.00  0.00           H
ATOM    393 2HG1 ILE A  25      49.770  51.180  63.750  1.00  0.00           H
ATOM    394  CD  ILE A  25      51.260  49.680  63.560  1.00  0.00           C
ATOM    395  HD1 ILE A  25      51.280  48.670  63.140  1.00  0.00           H
ATOM    396  HD2 ILE A  25      51.720  50.380  62.860  1.00  0.00           H
ATOM    397  HD3 ILE A  25      51.870  49.640  64.460  1.00  0.00           H
ATOM    398  C   ILE A  25      46.390  49.030  62.500  1.00  0.00           C
ATOM    399  O   ILE A  25      46.540  47.860  62.130  1.00  0.00           O
ATOM    400  N   PRO A  26      45.340  49.760  62.130  1.00  0.00           N
ATOM    401  CD  PRO A  26      44.890  51.020  62.680  1.00  0.00           C
ATOM    402  HD1 PRO A  26      45.700  51.730  62.510  1.00  0.00           H
ATOM    403  HD2 PRO A  26      44.760  51.020  63.760  1.00  0.00           H
ATOM    404  CG  PRO A  26      43.590  51.480  62.010  1.00  0.00           C
ATOM    405  HG1 PRO A  26      43.640  52.560  61.840  1.00  0.00           H
ATOM    406  HG2 PRO A  26      42.730  51.190  62.620  1.00  0.00           H
ATOM    407  CB  PRO A  26      43.520  50.620  60.750  1.00  0.00           C
ATOM    408  HB1 PRO A  26      44.140  51.190  60.060  1.00  0.00           H
ATOM    409  HB2 PRO A  26      42.520  50.350  60.420  1.00  0.00           H
ATOM    410  CA  PRO A  26      44.410  49.420  61.060  1.00  0.00           C
ATOM    411  HA  PRO A  26      43.710  48.660  61.410  1.00  0.00           H
ATOM    412  C   PRO A  26      45.110  48.980  59.780  1.00  0.00           C
ATOM    413  O   PRO A  26      46.100  49.560  59.360  1.00  0.00           O
ATOM    414  N   LYS A  27      44.560  47.960  59.110  1.00  0.00           N
ATOM    415  H   LYS A  27      43.610  47.690  59.300  1.00  0.00           H
ATOM    416  CA  LYS A  27      45.140  47.390  57.910  1.00  0.00           C
ATOM    417  HA  LYS A  27      46.120  46.950  58.120  1.00  0.00           H
ATOM    418  CB  LYS A  27      44.190  46.370  57.310  1.00  0.00           C
ATOM    419  HB1 LYS A  27      44.730  45.990  56.440  1.00  0.00           H
ATOM    420  HB2 LYS A  27      43.310  46.890  56.920  1.00  0.00           H
ATOM    421  CG  LYS A  27      43.770  45.240  58.250  1.00  0.00           C
ATOM    422  HG1 LYS A  27      43.050  44.750  57.600  1.00  0.00           H
ATOM    423  HG2 LYS A  27      43.300  45.620  59.160  1.00  0.00           H
ATOM    424  CD  LYS A  27      44.880  44.240  58.570  1.00  0.00           C
ATOM    425  HD1 LYS A  27      45.590  44.860  59.110  1.00  0.00           H
ATOM    426  HD2 LYS A  27      45.230  43.690  57.700  1.00  0.00           H
ATOM    427  CE  LYS A  27      44.590  43.220  59.660  1.00  0.00           C
ATOM    428  HE1 LYS A  27      43.740  42.590  59.400  1.00  0.00           H
ATOM    429  HE2 LYS A  27      44.110  43.700  60.520  1.00  0.00           H
ATOM    430  NZ  LYS A  27      45.760  42.430  60.080  1.00  0.00           N
ATOM    431  HZ1 LYS A  27      45.580  41.670  60.720  1.00  0.00           H
ATOM    432  HZ2 LYS A  27      46.300  42.040  59.320  1.00  0.00           H
ATOM    433  HZ3 LYS A  27      46.380  43.060  60.580  1.00  0.00           H
ATOM    434  C   LYS A  27      45.360  48.490  56.880  1.00  0.00           C
ATOM    435  O   LYS A  27      44.510  49.360  56.720  1.00  0.00           O
ATOM    436  N   PRO A  28      46.370  48.310  56.030  1.00  0.00           N
ATOM    437  CD  PRO A  28      47.250  47.170  55.850  1.00  0.00           C
ATOM    438  HD1 PRO A  28      46.690  46.230  55.840  1.00  0.00           H
ATOM    439  HD2 PRO A  28      47.980  47.240  56.670  1.00  0.00           H
ATOM    440  CG  PRO A  28      48.030  47.390  54.560  1.00  0.00           C
ATOM    441  HG1 PRO A  28      47.350  46.980  53.810  1.00  0.00           H
ATOM    442  HG2 PRO A  28      48.930  46.770  54.590  1.00  0.00           H
ATOM    443  CB  PRO A  28      48.210  48.900  54.570  1.00  0.00           C
ATOM    444  HB1 PRO A  28      48.440  49.130  53.530  1.00  0.00           H
ATOM    445  HB2 PRO A  28      49.030  49.100  55.250  1.00  0.00           H
ATOM    446  CA  PRO A  28      46.870  49.350  55.150  1.00  0.00           C
ATOM    447  HA  PRO A  28      46.940  50.230  55.790  1.00  0.00           H
ATOM    448  C   PRO A  28      45.950  49.760  54.020  1.00  0.00           C
ATOM    449  O   PRO A  28      45.640  48.910  53.190  1.00  0.00           O
ATOM    450  N   THR A  29      45.630  51.050  53.880  1.00  0.00           N
ATOM    451  H   THR A  29      46.220  51.760  54.300  1.00  0.00           H
ATOM    452  CA  THR A  29      44.650  51.490  52.910  1.00  0.00           C
ATOM    453  HA  THR A  29      44.250  50.590  52.430  1.00  0.00           H
ATOM    454  CB  THR A  29      43.490  52.290  53.510  1.00  0.00           C
ATOM    455  HB  THR A  29      42.880  52.750  52.730  1.00  0.00           H
ATOM    456  CG2 THR A  29      42.600  51.500  54.470  1.00  0.00           C
ATOM    457 1HG2 THR A  29      41.880  50.900  53.910  1.00  0.00           H
ATOM    458 2HG2 THR A  29      43.220  50.780  55.010  1.00  0.00           H
ATOM    459 3HG2 THR A  29      42.180  52.200  55.180  1.00  0.00           H
ATOM    460  OG1 THR A  29      43.990  53.340  54.310  1.00  0.00           O
ATOM    461  HG1 THR A  29      43.380  54.060  54.170  1.00  0.00           H
ATOM    462  C   THR A  29      45.280  52.340  51.820  1.00  0.00           C
ATOM    463  O   THR A  29      46.130  53.190  52.080  1.00  0.00           O
ATOM    464  N   ALA A  30      44.770  52.240  50.590  1.00  0.00           N
ATOM    465  H   ALA A  30      44.090  51.510  50.440  1.00  0.00           H
ATOM    466  CA  ALA A  30      45.300  52.910  49.410  1.00  0.00           C
ATOM    467  HA  ALA A  30      46.080  53.580  49.760  1.00  0.00           H
ATOM    468  CB  ALA A  30      45.980  51.840  48.550  1.00  0.00           C
ATOM    469  HB1 ALA A  30      45.260  51.130  48.150  1.00  0.00           H
ATOM    470  HB2 ALA A  30      46.450  52.390  47.740  1.00  0.00           H
ATOM    471  HB3 ALA A  30      46.740  51.320  49.130  1.00  0.00           H
ATOM    472  C   ALA A  30      44.180  53.580  48.620  1.00  0.00           C
ATOM    473  O   ALA A  30      43.010  53.210  48.560  1.00  0.00           O
ATOM    474  N   LYS A  31      44.660  54.460  47.730  1.00  0.00           N
ATOM    475  H   LYS A  31      45.640  54.610  47.920  1.00  0.00           H
ATOM    476  CA  LYS A  31      43.920  55.230  46.750  1.00  0.00           C
ATOM    477  HA  LYS A  31      43.140  54.580  46.370  1.00  0.00           H
ATOM    478  CB  LYS A  31      43.160  56.340  47.470  1.00  0.00           C
ATOM    479  HB1 LYS A  31      42.430  55.850  48.110  1.00  0.00           H
ATOM    480  HB2 LYS A  31      42.570  56.760  46.660  1.00  0.00           H
ATOM    481  CG  LYS A  31      43.930  57.440  48.190  1.00  0.00           C
ATOM    482  HG1 LYS A  31      44.780  57.810  47.610  1.00  0.00           H
ATOM    483  HG2 LYS A  31      44.360  57.090  49.130  1.00  0.00           H
ATOM    484  CD  LYS A  31      43.020  58.600  48.560  1.00  0.00           C
ATOM    485  HD1 LYS A  31      42.760  59.070  47.610  1.00  0.00           H
ATOM    486  HD2 LYS A  31      43.650  59.270  49.140  1.00  0.00           H
ATOM    487  CE  LYS A  31      41.800  58.240  49.410  1.00  0.00           C
ATOM    488  HE1 LYS A  31      42.060  57.730  50.330  1.00  0.00           H
ATOM    489  HE2 LYS A  31      41.220  57.500  48.860  1.00  0.00           H
ATOM    490  NZ  LYS A  31      40.960  59.410  49.730  1.00  0.00           N
ATOM    491  HZ1 LYS A  31      40.590  59.800  48.880  1.00  0.00           H
ATOM    492  HZ2 LYS A  31      40.190  59.220  50.360  1.00  0.00           H
ATOM    493  HZ3 LYS A  31      41.460  60.140  50.220  1.00  0.00           H
ATOM    494  C   LYS A  31      44.830  55.660  45.610  1.00  0.00           C
ATOM    495  O   LYS A  31      46.010  55.880  45.860  1.00  0.00           O
ATOM    496  N   TYR A  32      44.320  55.860  44.390  1.00  0.00           N
ATOM    497  H   TYR A  32      43.320  55.880  44.310  1.00  0.00           H
ATOM    498  CA  TYR A  32      45.090  56.000  43.170  1.00  0.00           C
ATOM    499  HA  TYR A  32      46.170  56.100  43.330  1.00  0.00           H
ATOM    500  CB  TYR A  32      44.880  54.650  42.470  1.00  0.00           C
ATOM    501  HB1 TYR A  32      45.250  54.740  41.450  1.00  0.00           H
ATOM    502  HB2 TYR A  32      43.810  54.470  42.320  1.00  0.00           H
ATOM    503  CG  TYR A  32      45.540  53.460  43.120  1.00  0.00           C
ATOM    504  CD1 TYR A  32      44.930  52.750  44.170  1.00  0.00           C
ATOM    505  HD1 TYR A  32      43.910  52.990  44.450  1.00  0.00           H
ATOM    506  CE1 TYR A  32      45.650  51.790  44.870  1.00  0.00           C
ATOM    507  HE1 TYR A  32      45.220  51.280  45.720  1.00  0.00           H
ATOM    508  CZ  TYR A  32      46.940  51.420  44.430  1.00  0.00           C
ATOM    509  OH  TYR A  32      47.640  50.390  44.980  1.00  0.00           O
ATOM    510  HH  TYR A  32      48.470  50.180  44.540  1.00  0.00           H
ATOM    511  CE2 TYR A  32      47.560  52.110  43.370  1.00  0.00           C
ATOM    512  HE2 TYR A  32      48.630  52.040  43.230  1.00  0.00           H
ATOM    513  CD2 TYR A  32      46.850  53.150  42.750  1.00  0.00           C
ATOM    514  HD2 TYR A  32      47.290  53.700  41.930  1.00  0.00           H
ATOM    515  C   TYR A  32      44.480  57.120  42.340  1.00  0.00           C
ATOM    516  O   TYR A  32      43.260  57.280  42.360  1.00  0.00           O
ATOM    517  N   THR A  33      45.300  57.920  41.670  1.00  0.00           N
ATOM    518  H   THR A  33      46.300  57.760  41.610  1.00  0.00           H
ATOM    519  CA  THR A  33      44.780  58.910  40.740  1.00  0.00           C
ATOM    520  HA  THR A  33      43.980  59.390  41.310  1.00  0.00           H
ATOM    521  CB  THR A  33      45.770  60.010  40.370  1.00  0.00           C
ATOM    522  HB  THR A  33      46.560  59.600  39.730  1.00  0.00           H
ATOM    523  CG2 THR A  33      45.030  61.090  39.590  1.00  0.00           C
ATOM    524 1HG2 THR A  33      44.630  60.650  38.670  1.00  0.00           H
ATOM    525 2HG2 THR A  33      44.170  61.470  40.150  1.00  0.00           H
ATOM    526 3HG2 THR A  33      45.760  61.850  39.340  1.00  0.00           H
ATOM    527  OG1 THR A  33      46.260  60.600  41.550  1.00  0.00           O
ATOM    528  HG1 THR A  33      46.500  61.510  41.350  1.00  0.00           H
ATOM    529  C   THR A  33      44.240  58.250  39.480  1.00  0.00           C
ATOM    530  O   THR A  33      45.060  57.530  38.910  1.00  0.00           O
ATOM    531  N   PRO A  34      43.040  58.420  38.920  1.00  0.00           N
ATOM    532  CD  PRO A  34      41.900  59.080  39.540  1.00  0.00           C
ATOM    533  HD1 PRO A  34      41.890  60.120  39.210  1.00  0.00           H
ATOM    534  HD2 PRO A  34      41.950  58.970  40.620  1.00  0.00           H
ATOM    535  CG  PRO A  34      40.630  58.360  39.090  1.00  0.00           C
ATOM    536  HG1 PRO A  34      39.710  58.940  39.020  1.00  0.00           H
ATOM    537  HG2 PRO A  34      40.420  57.500  39.720  1.00  0.00           H
ATOM    538  CB  PRO A  34      41.030  57.830  37.710  1.00  0.00           C
ATOM    539  HB1 PRO A  34      40.880  58.640  36.990  1.00  0.00           H
ATOM    540  HB2 PRO A  34      40.470  56.980  37.310  1.00  0.00           H
ATOM    541  CA  PRO A  34      42.530  57.580  37.860  1.00  0.00           C
ATOM    542  HA  PRO A  34      42.730  56.570  38.240  1.00  0.00           H
ATOM    543  C   PRO A  34      43.310  57.810  36.570  1.00  0.00           C
ATOM    544  O   PRO A  34      43.530  58.930  36.140  1.00  0.00           O
ATOM    545  N   LEU A  35      43.670  56.720  35.880  1.00  0.00           N
ATOM    546  H   LEU A  35      43.460  55.800  36.240  1.00  0.00           H
ATOM    547  CA  LEU A  35      44.430  56.750  34.650  1.00  0.00           C
ATOM    548  HA  LEU A  35      44.540  57.760  34.250  1.00  0.00           H
ATOM    549  CB  LEU A  35      45.820  56.480  35.220  1.00  0.00           C
ATOM    550  HB1 LEU A  35      45.810  55.520  35.740  1.00  0.00           H
ATOM    551  HB2 LEU A  35      46.100  57.190  36.000  1.00  0.00           H
ATOM    552  CG  LEU A  35      46.950  56.470  34.190  1.00  0.00           C
ATOM    553  HG  LEU A  35      46.800  55.700  33.440  1.00  0.00           H
ATOM    554  CD1 LEU A  35      47.210  57.870  33.630  1.00  0.00           C
ATOM    555 1HD1 LEU A  35      46.370  58.210  33.040  1.00  0.00           H
ATOM    556 2HD1 LEU A  35      47.310  58.670  34.360  1.00  0.00           H
ATOM    557 3HD1 LEU A  35      48.140  57.800  33.060  1.00  0.00           H
ATOM    558  CD2 LEU A  35      48.190  56.090  34.990  1.00  0.00           C
ATOM    559 1HD2 LEU A  35      48.490  56.850  35.710  1.00  0.00           H
ATOM    560 2HD2 LEU A  35      48.000  55.230  35.630  1.00  0.00           H
ATOM    561 3HD2 LEU A  35      48.990  55.760  34.320  1.00  0.00           H
ATOM    562  C   LEU A  35      44.100  55.650  33.660  1.00  0.00           C
ATOM    563  O   LEU A  35      43.950  54.480  34.010  1.00  0.00           O
ATOM    564  N   VAL A  36      44.280  56.060  32.400  1.00  0.00           N
ATOM    565  H   VAL A  36      44.580  57.010  32.230  1.00  0.00           H
ATOM    566  CA  VAL A  36      44.430  55.230  31.220  1.00  0.00           C
ATOM    567  HA  VAL A  36      44.000  54.290  31.570  1.00  0.00           H
ATOM    568  CB  VAL A  36      43.650  55.570  29.960  1.00  0.00           C
ATOM    569  HB  VAL A  36      43.710  54.720  29.270  1.00  0.00           H
ATOM    570  CG1 VAL A  36      42.190  55.630  30.410  1.00  0.00           C
ATOM    571 1HG1 VAL A  36      41.900  54.770  31.000  1.00  0.00           H
ATOM    572 2HG1 VAL A  36      41.920  56.520  30.980  1.00  0.00           H
ATOM    573 3HG1 VAL A  36      41.580  55.600  29.510  1.00  0.00           H
ATOM    574  CG2 VAL A  36      44.080  56.870  29.280  1.00  0.00           C
ATOM    575 1HG2 VAL A  36      43.510  57.030  28.370  1.00  0.00           H
ATOM    576 2HG2 VAL A  36      43.680  57.740  29.810  1.00  0.00           H
ATOM    577 3HG2 VAL A  36      45.140  57.030  29.100  1.00  0.00           H
ATOM    578  C   VAL A  36      45.840  54.760  30.900  1.00  0.00           C
ATOM    579  O   VAL A  36      46.730  55.520  30.530  1.00  0.00           O
ATOM    580  N   GLY A  37      46.110  53.450  31.010  1.00  0.00           N
ATOM    581  H   GLY A  37      45.400  52.840  31.380  1.00  0.00           H
ATOM    582  CA  GLY A  37      47.260  52.760  30.450  1.00  0.00           C
ATOM    583  HA1 GLY A  37      47.600  51.850  30.950  1.00  0.00           H
ATOM    584  HA2 GLY A  37      48.060  53.490  30.380  1.00  0.00           H
ATOM    585  C   GLY A  37      47.090  52.210  29.040  1.00  0.00           C
ATOM    586  O   GLY A  37      45.980  51.850  28.640  1.00  0.00           O
ATOM    587  N   THR A  38      48.120  52.250  28.190  1.00  0.00           N
ATOM    588  H   THR A  38      48.980  52.690  28.480  1.00  0.00           H
ATOM    589  CA  THR A  38      47.940  51.740  26.850  1.00  0.00           C
ATOM    590  HA  THR A  38      46.960  51.270  26.810  1.00  0.00           H
ATOM    591  CB  THR A  38      47.970  52.830  25.790  1.00  0.00           C
ATOM    592  HB  THR A  38      47.760  52.430  24.800  1.00  0.00           H
ATOM    593  CG2 THR A  38      46.790  53.800  25.860  1.00  0.00           C
ATOM    594 1HG2 THR A  38      46.560  54.340  24.950  1.00  0.00           H
ATOM    595 2HG2 THR A  38      45.830  53.290  25.840  1.00  0.00           H
ATOM    596 3HG2 THR A  38      46.900  54.490  26.700  1.00  0.00           H
ATOM    597  OG1 THR A  38      49.200  53.520  25.750  1.00  0.00           O
ATOM    598  HG1 THR A  38      49.030  54.330  25.260  1.00  0.00           H
ATOM    599  C   THR A  38      49.070  50.780  26.500  1.00  0.00           C
ATOM    600  O   THR A  38      50.030  50.700  27.260  1.00  0.00           O
ATOM    601  N   SER A  39      49.020  49.960  25.450  1.00  0.00           N
ATOM    602  H   SER A  39      48.180  49.900  24.880  1.00  0.00           H
ATOM    603  CA  SER A  39      50.010  49.020  24.990  1.00  0.00           C
ATOM    604  HA  SER A  39      50.350  48.460  25.860  1.00  0.00           H
ATOM    605  CB  SER A  39      49.370  48.020  24.030  1.00  0.00           C
ATOM    606  HB1 SER A  39      48.660  47.400  24.570  1.00  0.00           H
ATOM    607  HB2 SER A  39      50.110  47.310  23.640  1.00  0.00           H
ATOM    608  OG  SER A  39      48.820  48.600  22.870  1.00  0.00           O
ATOM    609  HG  SER A  39      48.680  47.890  22.240  1.00  0.00           H
ATOM    610  C   SER A  39      51.170  49.780  24.360  1.00  0.00           C
ATOM    611  O   SER A  39      52.320  49.510  24.680  1.00  0.00           O
ATOM    612  N   LEU A  40      50.930  50.730  23.450  1.00  0.00           N
ATOM    613  H   LEU A  40      49.970  50.980  23.260  1.00  0.00           H
ATOM    614  CA  LEU A  40      51.980  51.390  22.700  1.00  0.00           C
ATOM    615  HA  LEU A  40      52.650  50.550  22.490  1.00  0.00           H
ATOM    616  CB  LEU A  40      51.390  51.950  21.410  1.00  0.00           C
ATOM    617  HB1 LEU A  40      52.090  52.710  21.080  1.00  0.00           H
ATOM    618  HB2 LEU A  40      50.540  52.540  21.760  1.00  0.00           H
ATOM    619  CG  LEU A  40      50.980  50.960  20.320  1.00  0.00           C
ATOM    620  HG  LEU A  40      50.160  50.410  20.780  1.00  0.00           H
ATOM    621  CD1 LEU A  40      50.620  51.800  19.100  1.00  0.00           C
ATOM    622 1HD1 LEU A  40      51.480  52.140  18.510  1.00  0.00           H
ATOM    623 2HD1 LEU A  40      50.030  51.120  18.480  1.00  0.00           H
ATOM    624 3HD1 LEU A  40      49.930  52.580  19.420  1.00  0.00           H
ATOM    625  CD2 LEU A  40      52.190  50.110  19.950  1.00  0.00           C
ATOM    626 1HD2 LEU A  40      51.900  49.570  19.050  1.00  0.00           H
ATOM    627 2HD2 LEU A  40      53.050  50.750  19.740  1.00  0.00           H
ATOM    628 3HD2 LEU A  40      52.360  49.380  20.730  1.00  0.00           H
ATOM    629  C   LEU A  40      52.830  52.400  23.460  1.00  0.00           C
ATOM    630  O   LEU A  40      53.860  52.820  22.940  1.00  0.00           O
ATOM    631  N   HIS A  41      52.490  52.800  24.680  1.00  0.00           N
ATOM    632  H   HIS A  41      51.730  52.360  25.190  1.00  0.00           H
ATOM    633  CA  HIS A  41      53.300  53.650  25.530  1.00  0.00           C
ATOM    634  HA  HIS A  41      54.310  53.620  25.130  1.00  0.00           H
ATOM    635  CB  HIS A  41      52.850  55.090  25.360  1.00  0.00           C
ATOM    636  HB1 HIS A  41      52.190  55.330  26.200  1.00  0.00           H
ATOM    637  HB2 HIS A  41      52.400  55.160  24.370  1.00  0.00           H
ATOM    638  CG  HIS A  41      54.020  56.030  25.370  1.00  0.00           C
ATOM    639  ND1 HIS A  41      54.300  56.950  26.380  1.00  0.00           N
ATOM    640  CE1 HIS A  41      55.480  57.470  26.040  1.00  0.00           C
ATOM    641  HE1 HIS A  41      55.920  58.260  26.620  1.00  0.00           H
ATOM    642  NE2 HIS A  41      55.860  57.040  24.820  1.00  0.00           N
ATOM    643  HE2 HIS A  41      56.640  57.410  24.310  1.00  0.00           H
ATOM    644  CD2 HIS A  41      54.930  56.140  24.350  1.00  0.00           C
ATOM    645  HD2 HIS A  41      54.830  55.620  23.400  1.00  0.00           H
ATOM    646  C   HIS A  41      53.340  53.260  27.000  1.00  0.00           C
ATOM    647  O   HIS A  41      52.290  52.920  27.540  1.00  0.00           O
ATOM    648  N   PRO A  42      54.500  53.230  27.670  1.00  0.00           N
ATOM    649  CD  PRO A  42      55.850  53.380  27.170  1.00  0.00           C
ATOM    650  HD1 PRO A  42      56.000  54.450  26.980  1.00  0.00           H
ATOM    651  HD2 PRO A  42      55.960  52.890  26.200  1.00  0.00           H
ATOM    652  CG  PRO A  42      56.680  52.670  28.220  1.00  0.00           C
ATOM    653  HG1 PRO A  42      57.660  53.140  28.280  1.00  0.00           H
ATOM    654  HG2 PRO A  42      56.750  51.590  28.060  1.00  0.00           H
ATOM    655  CB  PRO A  42      55.950  52.750  29.560  1.00  0.00           C
ATOM    656  HB1 PRO A  42      56.220  53.710  30.000  1.00  0.00           H
ATOM    657  HB2 PRO A  42      56.140  51.880  30.190  1.00  0.00           H
ATOM    658  CA  PRO A  42      54.520  52.780  29.050  1.00  0.00           C
ATOM    659  HA  PRO A  42      54.050  51.800  29.040  1.00  0.00           H
ATOM    660  C   PRO A  42      53.570  53.600  29.920  1.00  0.00           C
ATOM    661  O   PRO A  42      53.190  54.720  29.590  1.00  0.00           O
ATOM    662  N   VAL A  43      53.300  52.990  31.080  1.00  0.00           N
ATOM    663  H   VAL A  43      53.660  52.080  31.320  1.00  0.00           H
ATOM    664  CA  VAL A  43      52.340  53.460  32.060  1.00  0.00           C
ATOM    665  HA  VAL A  43      51.990  54.450  31.770  1.00  0.00           H
ATOM    666  CB  VAL A  43      51.100  52.590  32.240  1.00  0.00           C
ATOM    667  HB  VAL A  43      51.440  51.770  32.880  1.00  0.00           H
ATOM    668  CG1 VAL A  43      49.940  53.240  32.970  1.00  0.00           C
ATOM    669 1HG1 VAL A  43      49.140  52.500  33.050  1.00  0.00           H
ATOM    670 2HG1 VAL A  43      50.280  53.470  33.980  1.00  0.00           H
ATOM    671 3HG1 VAL A  43      49.620  54.120  32.420  1.00  0.00           H
ATOM    672  CG2 VAL A  43      50.600  52.030  30.910  1.00  0.00           C
ATOM    673 1HG2 VAL A  43      49.780  51.350  31.140  1.00  0.00           H
ATOM    674 2HG2 VAL A  43      50.070  52.740  30.270  1.00  0.00           H
ATOM    675 3HG2 VAL A  43      51.440  51.620  30.340  1.00  0.00           H
ATOM    676  C   VAL A  43      52.970  53.640  33.440  1.00  0.00           C
ATOM    677  O   VAL A  43      53.770  52.840  33.920  1.00  0.00           O
ATOM    678  N   LEU A  44      52.570  54.690  34.150  1.00  0.00           N
ATOM    679  H   LEU A  44      52.070  55.470  33.750  1.00  0.00           H
ATOM    680  CA  LEU A  44      52.940  54.950  35.530  1.00  0.00           C
ATOM    681  HA  LEU A  44      53.360  54.080  36.030  1.00  0.00           H
ATOM    682  CB  LEU A  44      53.970  56.070  35.450  1.00  0.00           C
ATOM    683  HB1 LEU A  44      54.070  56.540  36.430  1.00  0.00           H
ATOM    684  HB2 LEU A  44      53.490  56.820  34.830  1.00  0.00           H
ATOM    685  CG  LEU A  44      55.340  55.580  34.980  1.00  0.00           C
ATOM    686  HG  LEU A  44      55.200  55.260  33.950  1.00  0.00           H
ATOM    687  CD1 LEU A  44      56.350  56.720  34.930  1.00  0.00           C
ATOM    688 1HD1 LEU A  44      57.340  56.370  34.630  1.00  0.00           H
ATOM    689 2HD1 LEU A  44      55.860  57.420  34.260  1.00  0.00           H
ATOM    690 3HD1 LEU A  44      56.450  57.170  35.910  1.00  0.00           H
ATOM    691  CD2 LEU A  44      55.920  54.530  35.930  1.00  0.00           C
ATOM    692 1HD2 LEU A  44      56.000  54.990  36.910  1.00  0.00           H
ATOM    693 2HD2 LEU A  44      55.300  53.630  35.920  1.00  0.00           H
ATOM    694 3HD2 LEU A  44      56.930  54.320  35.590  1.00  0.00           H
ATOM    695  C   LEU A  44      51.820  55.570  36.350  1.00  0.00           C
ATOM    696  O   LEU A  44      51.320  56.660  36.090  1.00  0.00           O
ATOM    697  N   TRP A  45      51.470  54.850  37.420  1.00  0.00           N
ATOM    698  H   TRP A  45      51.960  54.010  37.690  1.00  0.00           H
ATOM    699  CA  TRP A  45      50.310  55.070  38.260  1.00  0.00           C
ATOM    700  HA  TRP A  45      49.520  55.600  37.720  1.00  0.00           H
ATOM    701  CB  TRP A  45      49.770  53.690  38.630  1.00  0.00           C
ATOM    702  HB1 TRP A  45      49.300  53.680  39.620  1.00  0.00           H
ATOM    703  HB2 TRP A  45      50.580  52.980  38.760  1.00  0.00           H
ATOM    704  CG  TRP A  45      48.720  53.130  37.730  1.00  0.00           C
ATOM    705  CD1 TRP A  45      48.850  52.170  36.790  1.00  0.00           C
ATOM    706  HD1 TRP A  45      49.770  51.710  36.480  1.00  0.00           H
ATOM    707  NE1 TRP A  45      47.710  52.040  36.030  1.00  0.00           N
ATOM    708  HE1 TRP A  45      47.630  51.390  35.250  1.00  0.00           H
ATOM    709  CE2 TRP A  45      46.660  52.730  36.590  1.00  0.00           C
ATOM    710  CZ2 TRP A  45      45.270  52.720  36.410  1.00  0.00           C
ATOM    711  HZ2 TRP A  45      44.840  52.110  35.630  1.00  0.00           H
ATOM    712  CH2 TRP A  45      44.530  53.590  37.230  1.00  0.00           C
ATOM    713  HH2 TRP A  45      43.460  53.660  37.140  1.00  0.00           H
ATOM    714  CZ3 TRP A  45      45.120  54.320  38.270  1.00  0.00           C
ATOM    715  HZ3 TRP A  45      44.490  54.900  38.920  1.00  0.00           H
ATOM    716  CE3 TRP A  45      46.510  54.340  38.380  1.00  0.00           C
ATOM    717  HE3 TRP A  45      46.970  54.880  39.200  1.00  0.00           H
ATOM    718  CD2 TRP A  45      47.300  53.450  37.630  1.00  0.00           C
ATOM    719  C   TRP A  45      50.780  55.760  39.540  1.00  0.00           C
ATOM    720  O   TRP A  45      51.810  55.420  40.110  1.00  0.00           O
ATOM    721  N   ASN A  46      50.040  56.820  39.870  1.00  0.00           N
ATOM    722  H   ASN A  46      49.320  57.130  39.230  1.00  0.00           H
ATOM    723  CA  ASN A  46      50.170  57.660  41.040  1.00  0.00           C
ATOM    724  HA  ASN A  46      51.210  57.720  41.340  1.00  0.00           H
ATOM    725  CB  ASN A  46      49.770  59.100  40.730  1.00  0.00           C
ATOM    726  HB1 ASN A  46      48.690  59.150  40.570  1.00  0.00           H
ATOM    727  HB2 ASN A  46      50.300  59.470  39.850  1.00  0.00           H
ATOM    728  CG  ASN A  46      49.880  60.070  41.890  1.00  0.00           C
ATOM    729  OD1 ASN A  46      49.360  59.900  43.000  1.00  0.00           O
ATOM    730  ND2 ASN A  46      50.720  61.100  41.740  1.00  0.00           N
ATOM    731 1HD2 ASN A  46      51.090  61.200  40.810  1.00  0.00           H
ATOM    732 2HD2 ASN A  46      50.730  61.920  42.320  1.00  0.00           H
ATOM    733  C   ASN A  46      49.320  57.060  42.150  1.00  0.00           C
ATOM    734  O   ASN A  46      48.100  56.970  42.020  1.00  0.00           O
ATOM    735  N   CYS A  47      49.860  56.820  43.350  1.00  0.00           N
ATOM    736  H   CYS A  47      50.860  56.820  43.500  1.00  0.00           H
ATOM    737  CA  CYS A  47      49.130  56.240  44.460  1.00  0.00           C
ATOM    738  HA  CYS A  47      48.100  56.520  44.280  1.00  0.00           H
ATOM    739  CB  CYS A  47      49.370  54.730  44.490  1.00  0.00           C
ATOM    740  HB1 CYS A  47      49.370  54.330  43.480  1.00  0.00           H
ATOM    741  HB2 CYS A  47      48.530  54.360  45.070  1.00  0.00           H
ATOM    742  SG  CYS A  47      50.900  54.390  45.400  1.00  0.00           S
ATOM    743  HG  CYS A  47      51.780  55.110  44.690  1.00  0.00           H
ATOM    744  C   CYS A  47      49.490  56.910  45.780  1.00  0.00           C
ATOM    745  O   CYS A  47      50.550  57.480  46.020  1.00  0.00           O
ATOM    746  N   GLN A  48      48.560  56.840  46.740  1.00  0.00           N
ATOM    747  H   GLN A  48      47.640  56.480  46.560  1.00  0.00           H
ATOM    748  CA  GLN A  48      48.790  57.160  48.130  1.00  0.00           C
ATOM    749  HA  GLN A  48      49.830  57.420  48.300  1.00  0.00           H
ATOM    750  CB  GLN A  48      47.840  58.270  48.550  1.00  0.00           C
ATOM    751  HB1 GLN A  48      47.950  58.520  49.610  1.00  0.00           H
ATOM    752  HB2 GLN A  48      46.780  57.990  48.540  1.00  0.00           H
ATOM    753  CG  GLN A  48      48.040  59.630  47.880  1.00  0.00           C
ATOM    754  HG1 GLN A  48      48.050  59.440  46.810  1.00  0.00           H
ATOM    755  HG2 GLN A  48      49.040  60.010  48.040  1.00  0.00           H
ATOM    756  CD  GLN A  48      47.020  60.700  48.260  1.00  0.00           C
ATOM    757  OE1 GLN A  48      47.150  61.300  49.330  1.00  0.00           O
ATOM    758  NE2 GLN A  48      45.940  60.860  47.490  1.00  0.00           N
ATOM    759 1HE2 GLN A  48      45.910  60.340  46.630  1.00  0.00           H
ATOM    760 2HE2 GLN A  48      45.380  61.690  47.600  1.00  0.00           H
ATOM    761  C   GLN A  48      48.470  55.930  48.990  1.00  0.00           C
ATOM    762  O   GLN A  48      47.410  55.330  48.810  1.00  0.00           O
ATOM    763  N   LEU A  49      49.310  55.590  49.960  1.00  0.00           N
ATOM    764  H   LEU A  49      50.250  55.970  49.940  1.00  0.00           H
ATOM    765  CA  LEU A  49      49.050  54.560  50.940  1.00  0.00           C
ATOM    766  HA  LEU A  49      48.080  54.060  50.810  1.00  0.00           H
ATOM    767  CB  LEU A  49      50.080  53.450  50.750  1.00  0.00           C
ATOM    768  HB1 LEU A  49      51.010  53.870  51.130  1.00  0.00           H
ATOM    769  HB2 LEU A  49      50.210  53.280  49.690  1.00  0.00           H
ATOM    770  CG  LEU A  49      49.840  52.080  51.380  1.00  0.00           C
ATOM    771  HG  LEU A  49      48.800  51.840  51.160  1.00  0.00           H
ATOM    772  CD1 LEU A  49      50.640  51.010  50.640  1.00  0.00           C
ATOM    773 1HD1 LEU A  49      50.230  50.010  50.800  1.00  0.00           H
ATOM    774 2HD1 LEU A  49      50.610  51.180  49.570  1.00  0.00           H
ATOM    775 3HD1 LEU A  49      51.650  51.120  51.030  1.00  0.00           H
ATOM    776  CD2 LEU A  49      50.140  52.130  52.880  1.00  0.00           C
ATOM    777 1HD2 LEU A  49      49.340  52.630  53.420  1.00  0.00           H
ATOM    778 2HD2 LEU A  49      50.270  51.110  53.260  1.00  0.00           H
ATOM    779 3HD2 LEU A  49      51.060  52.690  53.070  1.00  0.00           H
ATOM    780  C   LEU A  49      49.070  55.110  52.350  1.00  0.00           C
ATOM    781  O   LEU A  49      49.980  55.830  52.760  1.00  0.00           O
ATOM    782  N   SER A  50      48.010  54.750  53.090  1.00  0.00           N
ATOM    783  H   SER A  50      47.390  54.070  52.690  1.00  0.00           H
ATOM    784  CA  SER A  50      47.890  55.100  54.490  1.00  0.00           C
ATOM    785  HA  SER A  50      48.560  55.900  54.780  1.00  0.00           H
ATOM    786  CB  SER A  50      46.480  55.620  54.740  1.00  0.00           C
ATOM    787  HB1 SER A  50      46.340  55.900  55.780  1.00  0.00           H
ATOM    788  HB2 SER A  50      45.680  54.930  54.460  1.00  0.00           H
ATOM    789  OG  SER A  50      46.350  56.820  54.020  1.00  0.00           O
ATOM    790  HG  SER A  50      46.090  56.520  53.150  1.00  0.00           H
ATOM    791  C   SER A  50      48.160  53.960  55.470  1.00  0.00           C
ATOM    792  O   SER A  50      47.440  52.970  55.460  1.00  0.00           O
ATOM    793  N   PHE A  51      49.080  54.150  56.420  1.00  0.00           N
ATOM    794  H   PHE A  51      49.580  55.020  56.380  1.00  0.00           H
ATOM    795  CA  PHE A  51      49.540  53.250  57.460  1.00  0.00           C
ATOM    796  HA  PHE A  51      48.650  52.660  57.710  1.00  0.00           H
ATOM    797  CB  PHE A  51      50.600  52.320  56.860  1.00  0.00           C
ATOM    798  HB1 PHE A  51      51.420  52.760  56.290  1.00  0.00           H
ATOM    799  HB2 PHE A  51      50.130  51.620  56.180  1.00  0.00           H
ATOM    800  CG  PHE A  51      51.120  51.290  57.840  1.00  0.00           C
ATOM    801  CD1 PHE A  51      52.440  51.320  58.310  1.00  0.00           C
ATOM    802  HD1 PHE A  51      53.180  52.060  58.010  1.00  0.00           H
ATOM    803  CE1 PHE A  51      52.830  50.350  59.230  1.00  0.00           C
ATOM    804  HE1 PHE A  51      53.800  50.400  59.690  1.00  0.00           H
ATOM    805  CZ  PHE A  51      51.990  49.270  59.550  1.00  0.00           C
ATOM    806  HZ  PHE A  51      52.350  48.470  60.180  1.00  0.00           H
ATOM    807  CE2 PHE A  51      50.720  49.210  58.970  1.00  0.00           C
ATOM    808  HE2 PHE A  51      49.960  48.470  59.200  1.00  0.00           H
ATOM    809  CD2 PHE A  51      50.230  50.290  58.240  1.00  0.00           C
ATOM    810  HD2 PHE A  51      49.200  50.260  57.900  1.00  0.00           H
ATOM    811  C   PHE A  51      50.110  53.930  58.690  1.00  0.00           C
ATOM    812  O   PHE A  51      51.120  54.600  58.510  1.00  0.00           O
ATOM    813  N   ALA A  52      49.580  53.620  59.880  1.00  0.00           N
ATOM    814  H   ALA A  52      48.720  53.080  59.810  1.00  0.00           H
ATOM    815  CA  ALA A  52      50.060  53.810  61.230  1.00  0.00           C
ATOM    816  HA  ALA A  52      49.330  53.430  61.940  1.00  0.00           H
ATOM    817  CB  ALA A  52      51.290  52.920  61.440  1.00  0.00           C
ATOM    818  HB1 ALA A  52      51.520  52.730  62.490  1.00  0.00           H
ATOM    819  HB2 ALA A  52      51.230  51.940  60.980  1.00  0.00           H
ATOM    820  HB3 ALA A  52      52.180  53.430  61.070  1.00  0.00           H
ATOM    821  C   ALA A  52      50.220  55.280  61.610  1.00  0.00           C
ATOM    822  O   ALA A  52      51.190  55.670  62.260  1.00  0.00           O
ATOM    823  N   GLY A  53      49.230  56.080  61.220  1.00  0.00           N
ATOM    824  H   GLY A  53      48.430  55.620  60.800  1.00  0.00           H
ATOM    825  CA  GLY A  53      49.130  57.520  61.270  1.00  0.00           C
ATOM    826  HA1 GLY A  53      49.650  57.850  62.170  1.00  0.00           H
ATOM    827  HA2 GLY A  53      48.100  57.830  61.390  1.00  0.00           H
ATOM    828  C   GLY A  53      49.830  58.380  60.220  1.00  0.00           C
ATOM    829  O   GLY A  53      49.830  59.600  60.380  1.00  0.00           O
ATOM    830  N   TYR A  54      50.510  57.850  59.190  1.00  0.00           N
ATOM    831  H   TYR A  54      50.670  56.860  59.140  1.00  0.00           H
ATOM    832  CA  TYR A  54      51.040  58.590  58.070  1.00  0.00           C
ATOM    833  HA  TYR A  54      50.960  59.660  58.250  1.00  0.00           H
ATOM    834  CB  TYR A  54      52.560  58.430  58.140  1.00  0.00           C
ATOM    835  HB1 TYR A  54      52.780  57.430  57.760  1.00  0.00           H
ATOM    836  HB2 TYR A  54      52.950  58.520  59.160  1.00  0.00           H
ATOM    837  CG  TYR A  54      53.240  59.400  57.220  1.00  0.00           C
ATOM    838  CD1 TYR A  54      53.200  60.780  57.500  1.00  0.00           C
ATOM    839  HD1 TYR A  54      52.750  61.120  58.420  1.00  0.00           H
ATOM    840  CE1 TYR A  54      53.830  61.690  56.640  1.00  0.00           C
ATOM    841  HE1 TYR A  54      53.790  62.750  56.810  1.00  0.00           H
ATOM    842  CZ  TYR A  54      54.420  61.230  55.450  1.00  0.00           C
ATOM    843  OH  TYR A  54      55.140  62.130  54.720  1.00  0.00           O
ATOM    844  HH  TYR A  54      55.740  61.750  54.080  1.00  0.00           H
ATOM    845  CE2 TYR A  54      54.420  59.860  55.100  1.00  0.00           C
ATOM    846  HE2 TYR A  54      54.840  59.400  54.220  1.00  0.00           H
ATOM    847  CD2 TYR A  54      53.950  58.980  56.080  1.00  0.00           C
ATOM    848  HD2 TYR A  54      53.940  57.940  55.790  1.00  0.00           H
ATOM    849  C   TYR A  54      50.390  58.220  56.740  1.00  0.00           C
ATOM    850  O   TYR A  54      49.790  57.160  56.630  1.00  0.00           O
ATOM    851  N   THR A  55      50.540  59.090  55.740  1.00  0.00           N
ATOM    852  H   THR A  55      50.950  59.990  55.950  1.00  0.00           H
ATOM    853  CA  THR A  55      50.260  58.740  54.360  1.00  0.00           C
ATOM    854  HA  THR A  55      49.910  57.720  54.270  1.00  0.00           H
ATOM    855  CB  THR A  55      48.950  59.350  53.850  1.00  0.00           C
ATOM    856  HB  THR A  55      49.150  60.420  53.890  1.00  0.00           H
ATOM    857  CG2 THR A  55      48.590  58.860  52.450  1.00  0.00           C
ATOM    858 1HG2 THR A  55      47.670  59.310  52.070  1.00  0.00           H
ATOM    859 2HG2 THR A  55      49.370  59.060  51.720  1.00  0.00           H
ATOM    860 3HG2 THR A  55      48.250  57.830  52.450  1.00  0.00           H
ATOM    861  OG1 THR A  55      47.760  59.020  54.520  1.00  0.00           O
ATOM    862  HG1 THR A  55      47.600  58.090  54.360  1.00  0.00           H
ATOM    863  C   THR A  55      51.390  59.060  53.390  1.00  0.00           C
ATOM    864  O   THR A  55      51.940  60.160  53.350  1.00  0.00           O
ATOM    865  N   GLU A  56      51.780  58.080  52.580  1.00  0.00           N
ATOM    866  H   GLU A  56      51.230  57.240  52.600  1.00  0.00           H
ATOM    867  CA  GLU A  56      52.890  58.140  51.650  1.00  0.00           C
ATOM    868  HA  GLU A  56      53.310  59.140  51.740  1.00  0.00           H
ATOM    869  CB  GLU A  56      53.990  57.190  52.140  1.00  0.00           C
ATOM    870  HB1 GLU A  56      53.520  56.210  52.120  1.00  0.00           H
ATOM    871  HB2 GLU A  56      54.230  57.570  53.140  1.00  0.00           H
ATOM    872  CG  GLU A  56      55.300  57.150  51.360  1.00  0.00           C
ATOM    873  HG1 GLU A  56      55.050  56.950  50.320  1.00  0.00           H
ATOM    874  HG2 GLU A  56      55.940  56.370  51.770  1.00  0.00           H
ATOM    875  CD  GLU A  56      56.050  58.470  51.430  1.00  0.00           C
ATOM    876  OE1 GLU A  56      55.610  59.310  50.620  1.00  0.00           O
ATOM    877  OE2 GLU A  56      56.900  58.730  52.310  1.00  0.00           O
ATOM    878  C   GLU A  56      52.500  57.800  50.220  1.00  0.00           C
ATOM    879  O   GLU A  56      51.660  56.970  49.890  1.00  0.00           O
ATOM    880  N   SER A  57      53.090  58.540  49.270  1.00  0.00           N
ATOM    881  H   SER A  57      53.900  59.080  49.530  1.00  0.00           H
ATOM    882  CA  SER A  57      52.790  58.580  47.860  1.00  0.00           C
ATOM    883  HA  SER A  57      51.790  58.180  47.730  1.00  0.00           H
ATOM    884  CB  SER A  57      52.610  59.990  47.300  1.00  0.00           C
ATOM    885  HB1 SER A  57      51.810  60.530  47.790  1.00  0.00           H
ATOM    886  HB2 SER A  57      52.380  59.940  46.240  1.00  0.00           H
ATOM    887  OG  SER A  57      53.830  60.680  47.480  1.00  0.00           O
ATOM    888  HG  SER A  57      53.750  61.540  47.050  1.00  0.00           H
ATOM    889  C   SER A  57      53.790  57.790  47.020  1.00  0.00           C
ATOM    890  O   SER A  57      54.860  57.440  47.530  1.00  0.00           O
ATOM    891  N   ALA A  58      53.550  57.460  45.750  1.00  0.00           N
ATOM    892  H   ALA A  58      52.650  57.760  45.420  1.00  0.00           H
ATOM    893  CA  ALA A  58      54.550  57.040  44.790  1.00  0.00           C
ATOM    894  HA  ALA A  58      55.520  57.510  44.960  1.00  0.00           H
ATOM    895  CB  ALA A  58      54.790  55.540  44.910  1.00  0.00           C
ATOM    896  HB1 ALA A  58      55.360  55.160  44.060  1.00  0.00           H
ATOM    897  HB2 ALA A  58      55.280  55.250  45.840  1.00  0.00           H
ATOM    898  HB3 ALA A  58      53.880  54.950  44.810  1.00  0.00           H
ATOM    899  C   ALA A  58      54.030  57.280  43.380  1.00  0.00           C
ATOM    900  O   ALA A  58      52.850  57.560  43.160  1.00  0.00           O
ATOM    901  N   VAL A  59      54.960  57.000  42.470  1.00  0.00           N
ATOM    902  H   VAL A  59      55.870  56.860  42.890  1.00  0.00           H
ATOM    903  CA  VAL A  59      54.770  56.670  41.070  1.00  0.00           C
ATOM    904  HA  VAL A  59      53.740  56.490  40.770  1.00  0.00           H
ATOM    905  CB  VAL A  59      55.310  57.830  40.230  1.00  0.00           C
ATOM    906  HB  VAL A  59      56.290  58.210  40.510  1.00  0.00           H
ATOM    907  CG1 VAL A  59      55.280  57.460  38.750  1.00  0.00           C
ATOM    908 1HG1 VAL A  59      55.480  58.260  38.030  1.00  0.00           H
ATOM    909 2HG1 VAL A  59      56.000  56.670  38.550  1.00  0.00           H
ATOM    910 3HG1 VAL A  59      54.320  57.080  38.420  1.00  0.00           H
ATOM    911  CG2 VAL A  59      54.400  59.040  40.390  1.00  0.00           C
ATOM    912 1HG2 VAL A  59      54.920  59.910  39.980  1.00  0.00           H
ATOM    913 2HG2 VAL A  59      53.470  58.780  39.880  1.00  0.00           H
ATOM    914 3HG2 VAL A  59      54.130  59.390  41.390  1.00  0.00           H
ATOM    915  C   VAL A  59      55.470  55.360  40.740  1.00  0.00           C
ATOM    916  O   VAL A  59      56.670  55.200  40.960  1.00  0.00           O
ATOM    917  N   ASN A  60      54.740  54.350  40.260  1.00  0.00           N
ATOM    918  H   ASN A  60      53.730  54.360  40.360  1.00  0.00           H
ATOM    919  CA  ASN A  60      55.360  53.170  39.700  1.00  0.00           C
ATOM    920  HA  ASN A  60      56.270  53.450  39.170  1.00  0.00           H
ATOM    921  CB  ASN A  60      55.800  52.280  40.870  1.00  0.00           C
ATOM    922  HB1 ASN A  60      54.940  51.680  41.180  1.00  0.00           H
ATOM    923  HB2 ASN A  60      56.100  52.900  41.710  1.00  0.00           H
ATOM    924  CG  ASN A  60      56.950  51.310  40.670  1.00  0.00           C
ATOM    925  OD1 ASN A  60      57.120  50.610  39.670  1.00  0.00           O
ATOM    926  ND2 ASN A  60      57.880  51.340  41.630  1.00  0.00           N
ATOM    927 1HD2 ASN A  60      57.670  51.780  42.510  1.00  0.00           H
ATOM    928 2HD2 ASN A  60      58.740  50.830  41.460  1.00  0.00           H
ATOM    929  C   ASN A  60      54.350  52.480  38.790  1.00  0.00           C
ATOM    930  O   ASN A  60      53.210  52.940  38.730  1.00  0.00           O
ATOM    931  N   SER A  61      54.760  51.500  37.980  1.00  0.00           N
ATOM    932  H   SER A  61      55.740  51.300  38.100  1.00  0.00           H
ATOM    933  CA  SER A  61      54.170  51.070  36.730  1.00  0.00           C
ATOM    934  HA  SER A  61      54.160  51.900  36.020  1.00  0.00           H
ATOM    935  CB  SER A  61      55.020  49.950  36.150  1.00  0.00           C
ATOM    936  HB1 SER A  61      54.590  49.650  35.190  1.00  0.00           H
ATOM    937  HB2 SER A  61      54.930  49.080  36.800  1.00  0.00           H
ATOM    938  OG  SER A  61      56.360  50.360  36.000  1.00  0.00           O
ATOM    939  HG  SER A  61      56.370  50.940  35.230  1.00  0.00           H
ATOM    940  C   SER A  61      52.740  50.560  36.800  1.00  0.00           C
ATOM    941  O   SER A  61      51.880  50.770  35.950  1.00  0.00           O
ATOM    942  N   THR A  62      52.490  49.860  37.910  1.00  0.00           N
ATOM    943  H   THR A  62      53.260  49.710  38.540  1.00  0.00           H
ATOM    944  CA  THR A  62      51.260  49.150  38.180  1.00  0.00           C
ATOM    945  HA  THR A  62      50.470  49.400  37.470  1.00  0.00           H
ATOM    946  CB  THR A  62      51.400  47.640  38.080  1.00  0.00           C
ATOM    947  HB  THR A  62      50.440  47.160  38.280  1.00  0.00           H
ATOM    948  CG2 THR A  62      51.740  47.170  36.670  1.00  0.00           C
ATOM    949 1HG2 THR A  62      52.020  46.120  36.710  1.00  0.00           H
ATOM    950 2HG2 THR A  62      50.870  47.360  36.040  1.00  0.00           H
ATOM    951 3HG2 THR A  62      52.670  47.630  36.310  1.00  0.00           H
ATOM    952  OG1 THR A  62      52.450  47.160  38.890  1.00  0.00           O
ATOM    953  HG1 THR A  62      52.680  46.290  38.570  1.00  0.00           H
ATOM    954  C   THR A  62      50.700  49.500  39.550  1.00  0.00           C
ATOM    955  O   THR A  62      51.520  49.850  40.400  1.00  0.00           O
ATOM    956  N   LYS A  63      49.390  49.310  39.740  1.00  0.00           N
ATOM    957  H   LYS A  63      48.790  49.170  38.940  1.00  0.00           H
ATOM    958  CA  LYS A  63      48.870  49.610  41.060  1.00  0.00           C
ATOM    959  HA  LYS A  63      49.230  50.610  41.280  1.00  0.00           H
ATOM    960  CB  LYS A  63      47.340  49.510  41.030  1.00  0.00           C
ATOM    961  HB1 LYS A  63      47.030  49.580  42.070  1.00  0.00           H
ATOM    962  HB2 LYS A  63      47.020  48.560  40.600  1.00  0.00           H
ATOM    963  CG  LYS A  63      46.760  50.590  40.130  1.00  0.00           C
ATOM    964  HG1 LYS A  63      47.160  50.370  39.140  1.00  0.00           H
ATOM    965  HG2 LYS A  63      47.110  51.580  40.410  1.00  0.00           H
ATOM    966  CD  LYS A  63      45.240  50.400  40.140  1.00  0.00           C
ATOM    967  HD1 LYS A  63      44.980  49.340  40.180  1.00  0.00           H
ATOM    968  HD2 LYS A  63      44.790  50.680  39.190  1.00  0.00           H
ATOM    969  CE  LYS A  63      44.550  51.040  41.340  1.00  0.00           C
ATOM    970  HE1 LYS A  63      44.720  52.120  41.340  1.00  0.00           H
ATOM    971  HE2 LYS A  63      45.100  50.640  42.190  1.00  0.00           H
ATOM    972  NZ  LYS A  63      43.120  50.700  41.370  1.00  0.00           N
ATOM    973  HZ1 LYS A  63      42.660  50.740  42.270  1.00  0.00           H
ATOM    974  HZ2 LYS A  63      42.590  51.250  40.710  1.00  0.00           H
ATOM    975  HZ3 LYS A  63      43.140  49.710  41.170  1.00  0.00           H
ATOM    976  C   LYS A  63      49.470  48.730  42.140  1.00  0.00           C
ATOM    977  O   LYS A  63      49.620  49.180  43.280  1.00  0.00           O
ATOM    978  N   ALA A  64      49.920  47.510  41.810  1.00  0.00           N
ATOM    979  H   ALA A  64      49.780  47.230  40.850  1.00  0.00           H
ATOM    980  CA  ALA A  64      50.530  46.640  42.790  1.00  0.00           C
ATOM    981  HA  ALA A  64      50.090  46.890  43.750  1.00  0.00           H
ATOM    982  CB  ALA A  64      50.350  45.170  42.430  1.00  0.00           C
ATOM    983  HB1 ALA A  64      50.740  44.480  43.180  1.00  0.00           H
ATOM    984  HB2 ALA A  64      49.290  44.940  42.340  1.00  0.00           H
ATOM    985  HB3 ALA A  64      50.920  44.920  41.530  1.00  0.00           H
ATOM    986  C   ALA A  64      52.000  46.960  43.050  1.00  0.00           C
ATOM    987  O   ALA A  64      52.390  46.950  44.220  1.00  0.00           O
ATOM    988  N   LEU A  65      52.730  47.490  42.070  1.00  0.00           N
ATOM    989  H   LEU A  65      52.350  47.430  41.140  1.00  0.00           H
ATOM    990  CA  LEU A  65      54.080  48.000  42.250  1.00  0.00           C
ATOM    991  HA  LEU A  65      54.640  47.350  42.930  1.00  0.00           H
ATOM    992  CB  LEU A  65      54.790  48.040  40.900  1.00  0.00           C
ATOM    993  HB1 LEU A  65      55.640  48.720  41.000  1.00  0.00           H
ATOM    994  HB2 LEU A  65      54.220  48.700  40.240  1.00  0.00           H
ATOM    995  CG  LEU A  65      55.240  46.750  40.230  1.00  0.00           C
ATOM    996  HG  LEU A  65      54.400  46.060  40.250  1.00  0.00           H
ATOM    997  CD1 LEU A  65      55.760  47.000  38.810  1.00  0.00           C
ATOM    998 1HD1 LEU A  65      56.060  46.060  38.350  1.00  0.00           H
ATOM    999 2HD1 LEU A  65      54.890  47.390  38.270  1.00  0.00           H
ATOM   1000 3HD1 LEU A  65      56.610  47.680  38.720  1.00  0.00           H
ATOM   1001  CD2 LEU A  65      56.370  46.130  41.040  1.00  0.00           C
ATOM   1002 1HD2 LEU A  65      56.890  45.330  40.500  1.00  0.00           H
ATOM   1003 2HD2 LEU A  65      57.060  46.910  41.350  1.00  0.00           H
ATOM   1004 3HD2 LEU A  65      56.080  45.720  42.000  1.00  0.00           H
ATOM   1005  C   LEU A  65      54.090  49.390  42.860  1.00  0.00           C
ATOM   1006  O   LEU A  65      55.070  49.790  43.490  1.00  0.00           O
ATOM   1007  N   ALA A  66      53.010  50.140  42.630  1.00  0.00           N
ATOM   1008  H   ALA A  66      52.430  49.860  41.850  1.00  0.00           H
ATOM   1009  CA  ALA A  66      52.720  51.400  43.280  1.00  0.00           C
ATOM   1010  HA  ALA A  66      53.520  52.130  43.140  1.00  0.00           H
ATOM   1011  CB  ALA A  66      51.510  52.010  42.570  1.00  0.00           C
ATOM   1012  HB1 ALA A  66      51.300  53.010  42.960  1.00  0.00           H
ATOM   1013  HB2 ALA A  66      51.700  52.140  41.510  1.00  0.00           H
ATOM   1014  HB3 ALA A  66      50.630  51.380  42.710  1.00  0.00           H
ATOM   1015  C   ALA A  66      52.380  51.210  44.750  1.00  0.00           C
ATOM   1016  O   ALA A  66      53.030  51.930  45.510  1.00  0.00           O
ATOM   1017  N   LYS A  67      51.560  50.250  45.180  1.00  0.00           N
ATOM   1018  H   LYS A  67      51.040  49.790  44.440  1.00  0.00           H
ATOM   1019  CA  LYS A  67      51.380  49.860  46.560  1.00  0.00           C
ATOM   1020  HA  LYS A  67      50.940  50.730  47.030  1.00  0.00           H
ATOM   1021  CB  LYS A  67      50.350  48.740  46.660  1.00  0.00           C
ATOM   1022  HB1 LYS A  67      50.800  47.780  46.910  1.00  0.00           H
ATOM   1023  HB2 LYS A  67      49.850  48.630  45.700  1.00  0.00           H
ATOM   1024  CG  LYS A  67      49.260  48.950  47.710  1.00  0.00           C
ATOM   1025  HG1 LYS A  67      48.620  49.800  47.480  1.00  0.00           H
ATOM   1026  HG2 LYS A  67      49.730  49.040  48.690  1.00  0.00           H
ATOM   1027  CD  LYS A  67      48.470  47.660  47.940  1.00  0.00           C
ATOM   1028  HD1 LYS A  67      47.950  47.640  48.890  1.00  0.00           H
ATOM   1029  HD2 LYS A  67      49.200  46.860  47.800  1.00  0.00           H
ATOM   1030  CE  LYS A  67      47.410  47.550  46.850  1.00  0.00           C
ATOM   1031  HE1 LYS A  67      47.900  47.640  45.880  1.00  0.00           H
ATOM   1032  HE2 LYS A  67      46.710  48.380  46.930  1.00  0.00           H
ATOM   1033  NZ  LYS A  67      46.610  46.320  47.000  1.00  0.00           N
ATOM   1034  HZ1 LYS A  67      45.740  46.420  46.490  1.00  0.00           H
ATOM   1035  HZ2 LYS A  67      47.180  45.550  46.690  1.00  0.00           H
ATOM   1036  HZ3 LYS A  67      46.430  46.090  47.970  1.00  0.00           H
ATOM   1037  C   LYS A  67      52.720  49.500  47.210  1.00  0.00           C
ATOM   1038  O   LYS A  67      53.080  50.090  48.220  1.00  0.00           O
ATOM   1039  N   GLN A  68      53.480  48.590  46.600  1.00  0.00           N
ATOM   1040  H   GLN A  68      53.110  47.920  45.940  1.00  0.00           H
ATOM   1041  CA  GLN A  68      54.820  48.290  47.070  1.00  0.00           C
ATOM   1042  HA  GLN A  68      54.870  47.860  48.080  1.00  0.00           H
ATOM   1043  CB  GLN A  68      55.380  47.270  46.090  1.00  0.00           C
ATOM   1044  HB1 GLN A  68      55.230  47.680  45.090  1.00  0.00           H
ATOM   1045  HB2 GLN A  68      54.710  46.410  46.170  1.00  0.00           H
ATOM   1046  CG  GLN A  68      56.820  46.830  46.360  1.00  0.00           C
ATOM   1047  HG1 GLN A  68      56.840  46.510  47.400  1.00  0.00           H
ATOM   1048  HG2 GLN A  68      57.570  47.550  46.030  1.00  0.00           H
ATOM   1049  CD  GLN A  68      57.150  45.550  45.620  1.00  0.00           C
ATOM   1050  OE1 GLN A  68      56.850  44.440  46.060  1.00  0.00           O
ATOM   1051  NE2 GLN A  68      57.630  45.620  44.370  1.00  0.00           N
ATOM   1052 1HE2 GLN A  68      57.580  46.540  43.960  1.00  0.00           H
ATOM   1053 2HE2 GLN A  68      57.730  44.780  43.820  1.00  0.00           H
ATOM   1054  C   GLN A  68      55.760  49.470  47.190  1.00  0.00           C
ATOM   1055  O   GLN A  68      56.480  49.540  48.190  1.00  0.00           O
ATOM   1056  N   ASP A  69      55.750  50.450  46.270  1.00  0.00           N
ATOM   1057  H   ASP A  69      55.110  50.460  45.500  1.00  0.00           H
ATOM   1058  CA  ASP A  69      56.690  51.560  46.260  1.00  0.00           C
ATOM   1059  HA  ASP A  69      57.680  51.110  46.360  1.00  0.00           H
ATOM   1060  CB  ASP A  69      56.550  52.190  44.870  1.00  0.00           C
ATOM   1061  HB1 ASP A  69      55.570  52.630  44.700  1.00  0.00           H
ATOM   1062  HB2 ASP A  69      56.670  51.370  44.160  1.00  0.00           H
ATOM   1063  CG  ASP A  69      57.570  53.280  44.570  1.00  0.00           C
ATOM   1064  OD1 ASP A  69      58.340  53.140  43.600  1.00  0.00           O
ATOM   1065  OD2 ASP A  69      57.620  54.350  45.210  1.00  0.00           O
ATOM   1066  C   ASP A  69      56.370  52.570  47.350  1.00  0.00           C
ATOM   1067  O   ASP A  69      57.260  53.240  47.860  1.00  0.00           O
ATOM   1068  N   ALA A  70      55.140  52.590  47.880  1.00  0.00           N
ATOM   1069  H   ALA A  70      54.380  52.210  47.320  1.00  0.00           H
ATOM   1070  CA  ALA A  70      54.720  53.220  49.110  1.00  0.00           C
ATOM   1071  HA  ALA A  70      55.360  54.080  49.290  1.00  0.00           H
ATOM   1072  CB  ALA A  70      53.270  53.670  48.950  1.00  0.00           C
ATOM   1073  HB1 ALA A  70      53.180  54.290  48.050  1.00  0.00           H
ATOM   1074  HB2 ALA A  70      52.690  52.750  48.860  1.00  0.00           H
ATOM   1075  HB3 ALA A  70      52.930  54.280  49.790  1.00  0.00           H
ATOM   1076  C   ALA A  70      54.920  52.350  50.350  1.00  0.00           C
ATOM   1077  O   ALA A  70      55.500  52.880  51.300  1.00  0.00           O
ATOM   1078  N   ALA A  71      54.670  51.050  50.270  1.00  0.00           N
ATOM   1079  H   ALA A  71      54.190  50.690  49.460  1.00  0.00           H
ATOM   1080  CA  ALA A  71      54.850  50.100  51.360  1.00  0.00           C
ATOM   1081  HA  ALA A  71      54.150  50.380  52.150  1.00  0.00           H
ATOM   1082  CB  ALA A  71      54.330  48.720  50.950  1.00  0.00           C
ATOM   1083  HB1 ALA A  71      54.080  48.060  51.780  1.00  0.00           H
ATOM   1084  HB2 ALA A  71      53.320  48.850  50.560  1.00  0.00           H
ATOM   1085  HB3 ALA A  71      55.030  48.400  50.180  1.00  0.00           H
ATOM   1086  C   ALA A  71      56.290  50.090  51.850  1.00  0.00           C
ATOM   1087  O   ALA A  71      56.440  49.840  53.050  1.00  0.00           O
ATOM   1088  N   GLN A  72      57.310  50.260  51.010  1.00  0.00           N
ATOM   1089  H   GLN A  72      57.060  50.360  50.030  1.00  0.00           H
ATOM   1090  CA  GLN A  72      58.720  50.190  51.340  1.00  0.00           C
ATOM   1091  HA  GLN A  72      58.870  49.190  51.750  1.00  0.00           H
ATOM   1092  CB  GLN A  72      59.560  50.090  50.080  1.00  0.00           C
ATOM   1093  HB1 GLN A  72      60.590  50.300  50.400  1.00  0.00           H
ATOM   1094  HB2 GLN A  72      59.190  50.830  49.360  1.00  0.00           H
ATOM   1095  CG  GLN A  72      59.570  48.710  49.440  1.00  0.00           C
ATOM   1096  HG1 GLN A  72      59.990  48.740  48.430  1.00  0.00           H
ATOM   1097  HG2 GLN A  72      58.550  48.380  49.250  1.00  0.00           H
ATOM   1098  CD  GLN A  72      60.300  47.660  50.270  1.00  0.00           C
ATOM   1099  OE1 GLN A  72      61.530  47.610  50.220  1.00  0.00           O
ATOM   1100  NE2 GLN A  72      59.690  46.750  51.030  1.00  0.00           N
ATOM   1101 1HE2 GLN A  72      58.680  46.810  51.130  1.00  0.00           H
ATOM   1102 2HE2 GLN A  72      60.260  46.350  51.760  1.00  0.00           H
ATOM   1103  C   GLN A  72      59.160  51.290  52.300  1.00  0.00           C
ATOM   1104  O   GLN A  72      60.160  51.120  52.990  1.00  0.00           O
ATOM   1105  N   ARG A  73      58.390  52.380  52.340  1.00  0.00           N
ATOM   1106  H   ARG A  73      57.510  52.400  51.840  1.00  0.00           H
ATOM   1107  CA  ARG A  73      58.830  53.690  52.780  1.00  0.00           C
ATOM   1108  HA  ARG A  73      59.790  53.630  53.290  1.00  0.00           H
ATOM   1109  CB  ARG A  73      58.870  54.580  51.540  1.00  0.00           C
ATOM   1110  HB1 ARG A  73      59.030  55.590  51.910  1.00  0.00           H
ATOM   1111  HB2 ARG A  73      57.900  54.550  51.040  1.00  0.00           H
ATOM   1112  CG  ARG A  73      59.980  54.210  50.570  1.00  0.00           C
ATOM   1113  HG1 ARG A  73      59.890  53.280  50.010  1.00  0.00           H
ATOM   1114  HG2 ARG A  73      60.910  54.080  51.130  1.00  0.00           H
ATOM   1115  CD  ARG A  73      60.190  55.280  49.500  1.00  0.00           C
ATOM   1116  HD1 ARG A  73      61.080  54.960  48.950  1.00  0.00           H
ATOM   1117  HD2 ARG A  73      60.410  56.230  49.990  1.00  0.00           H
ATOM   1118  NE  ARG A  73      59.090  55.330  48.540  1.00  0.00           N
ATOM   1119  HE  ARG A  73      59.000  54.530  47.920  1.00  0.00           H
ATOM   1120  CZ  ARG A  73      58.140  56.240  48.310  1.00  0.00           C
ATOM   1121  NH1 ARG A  73      57.210  55.990  47.370  1.00  0.00           N
ATOM   1122 1HH1 ARG A  73      57.180  55.190  46.760  1.00  0.00           H
ATOM   1123 2HH1 ARG A  73      56.410  56.610  47.400  1.00  0.00           H
ATOM   1124  NH2 ARG A  73      57.950  57.400  48.960  1.00  0.00           N
ATOM   1125 1HH2 ARG A  73      58.720  57.720  49.530  1.00  0.00           H
ATOM   1126 2HH2 ARG A  73      57.330  58.070  48.540  1.00  0.00           H
ATOM   1127  C   ARG A  73      57.910  54.320  53.810  1.00  0.00           C
ATOM   1128  O   ARG A  73      58.250  55.400  54.300  1.00  0.00           O
ATOM   1129  N   ILE A  74      56.700  53.800  54.060  1.00  0.00           N
ATOM   1130  H   ILE A  74      56.520  52.920  53.610  1.00  0.00           H
ATOM   1131  CA  ILE A  74      55.840  54.160  55.170  1.00  0.00           C
ATOM   1132  HA  ILE A  74      55.960  55.210  55.430  1.00  0.00           H
ATOM   1133  CB  ILE A  74      54.360  53.970  54.810  1.00  0.00           C
ATOM   1134  HB  ILE A  74      54.170  54.520  53.880  1.00  0.00           H
ATOM   1135  CG2 ILE A  74      54.000  52.490  54.820  1.00  0.00           C
ATOM   1136 1HG2 ILE A  74      54.250  52.020  55.760  1.00  0.00           H
ATOM   1137 2HG2 ILE A  74      52.920  52.520  54.680  1.00  0.00           H
ATOM   1138 3HG2 ILE A  74      54.560  51.950  54.050  1.00  0.00           H
ATOM   1139  CG1 ILE A  74      53.520  54.680  55.870  1.00  0.00           C
ATOM   1140 1HG1 ILE A  74      54.080  55.440  56.400  1.00  0.00           H
ATOM   1141 2HG1 ILE A  74      53.100  54.000  56.610  1.00  0.00           H
ATOM   1142  CD  ILE A  74      52.340  55.380  55.190  1.00  0.00           C
ATOM   1143  HD1 ILE A  74      51.830  55.930  55.980  1.00  0.00           H
ATOM   1144  HD2 ILE A  74      52.750  56.160  54.550  1.00  0.00           H
ATOM   1145  HD3 ILE A  74      51.730  54.670  54.630  1.00  0.00           H
ATOM   1146  C   ILE A  74      56.270  53.520  56.480  1.00  0.00           C
ATOM   1147  OC1 ILE A  74      56.160  54.230  57.500  1.00  0.00           O
ATOM   1148  OC2 ILE A  74      56.850  52.410  56.460  1.00  0.00           O
ATOM   1149  O5'   G B   1      33.540  34.620  16.380  1.00  0.00           O
ATOM   1150  H5T   G B   1      33.150  35.150  17.090  1.00  0.00           H
ATOM   1151  C5'   G B   1      34.900  34.590  16.760  1.00  0.00           C
ATOM   1152 1H5'   G B   1      34.870  33.980  17.660  1.00  0.00           H
ATOM   1153 2H5'   G B   1      35.200  35.630  16.890  1.00  0.00           H
ATOM   1154  C4'   G B   1      35.720  33.880  15.690  1.00  0.00           C
ATOM   1155  H4'   G B   1      35.170  32.960  15.460  1.00  0.00           H
ATOM   1156  O4'   G B   1      35.690  34.590  14.470  1.00  0.00           O
ATOM   1157  C1'   G B   1      36.940  34.450  13.820  1.00  0.00           C
ATOM   1158  H1'   G B   1      36.850  33.970  12.850  1.00  0.00           H
ATOM   1159  N9    G B   1      37.600  35.760  13.770  1.00  0.00           N
ATOM   1160  C8    G B   1      37.100  36.950  14.240  1.00  0.00           C
ATOM   1161  H8    G B   1      36.130  37.150  14.680  1.00  0.00           H
ATOM   1162  N7    G B   1      37.860  37.970  13.960  1.00  0.00           N
ATOM   1163  C5    G B   1      39.010  37.450  13.380  1.00  0.00           C
ATOM   1164  C6    G B   1      40.120  38.110  12.790  1.00  0.00           C
ATOM   1165  O6    G B   1      40.290  39.300  12.530  1.00  0.00           O
ATOM   1166  N1    G B   1      40.970  37.230  12.130  1.00  0.00           N
ATOM   1167  H1    G B   1      41.860  37.560  11.770  1.00  0.00           H
ATOM   1168  C2    G B   1      40.660  35.900  11.970  1.00  0.00           C
ATOM   1169  N2    G B   1      41.700  35.140  11.590  1.00  0.00           N
ATOM   1170  H21   G B   1      42.500  35.630  11.220  1.00  0.00           H
ATOM   1171  H22   G B   1      41.540  34.150  11.510  1.00  0.00           H
ATOM   1172  N3    G B   1      39.700  35.250  12.650  1.00  0.00           N
ATOM   1173  C4    G B   1      38.820  36.100  13.220  1.00  0.00           C
ATOM   1174  C3'   G B   1      37.190  33.640  16.020  1.00  0.00           C
ATOM   1175  H3'   G B   1      37.520  34.540  16.540  1.00  0.00           H
ATOM   1176  C2'   G B   1      37.760  33.430  14.620  1.00  0.00           C
ATOM   1177 1H2'   G B   1      38.830  33.600  14.500  1.00  0.00           H
ATOM   1178  O2'   G B   1      37.480  32.170  14.050  1.00  0.00           O
ATOM   1179 2HO'   G B   1      37.210  31.480  14.660  1.00  0.00           H
ATOM   1180  O3'   G B   1      37.400  32.430  16.710  1.00  0.00           O
ATOM   1181  P     G B   2      38.660  32.270  17.700  1.00  0.00           P
ATOM   1182  O1P   G B   2      38.580  30.910  18.290  1.00  0.00           O
ATOM   1183  O2P   G B   2      38.550  33.410  18.630  1.00  0.00           O
ATOM   1184  O5'   G B   2      40.070  32.310  16.920  1.00  0.00           O
ATOM   1185  C5'   G B   2      40.470  31.230  16.120  1.00  0.00           C
ATOM   1186 1H5'   G B   2      39.740  31.000  15.350  1.00  0.00           H
ATOM   1187 2H5'   G B   2      40.590  30.400  16.820  1.00  0.00           H
ATOM   1188  C4'   G B   2      41.760  31.540  15.360  1.00  0.00           C
ATOM   1189  H4'   G B   2      42.140  30.590  14.970  1.00  0.00           H
ATOM   1190  O4'   G B   2      41.640  32.370  14.230  1.00  0.00           O
ATOM   1191  C1'   G B   2      42.720  33.280  14.280  1.00  0.00           C
ATOM   1192  H1'   G B   2      43.160  33.360  13.280  1.00  0.00           H
ATOM   1193  N9    G B   2      42.390  34.670  14.630  1.00  0.00           N
ATOM   1194  C8    G B   2      41.330  35.160  15.360  1.00  0.00           C
ATOM   1195  H8    G B   2      40.530  34.490  15.630  1.00  0.00           H
ATOM   1196  N7    G B   2      41.350  36.440  15.580  1.00  0.00           N
ATOM   1197  C5    G B   2      42.590  36.820  15.060  1.00  0.00           C
ATOM   1198  C6    G B   2      43.210  38.090  15.080  1.00  0.00           C
ATOM   1199  O6    G B   2      42.720  39.150  15.470  1.00  0.00           O
ATOM   1200  N1    G B   2      44.480  38.090  14.530  1.00  0.00           N
ATOM   1201  H1    G B   2      45.030  38.940  14.540  1.00  0.00           H
ATOM   1202  C2    G B   2      45.070  37.000  13.920  1.00  0.00           C
ATOM   1203  N2    G B   2      46.340  37.050  13.470  1.00  0.00           N
ATOM   1204  H21   G B   2      46.870  37.850  13.790  1.00  0.00           H
ATOM   1205  H22   G B   2      46.770  36.250  13.040  1.00  0.00           H
ATOM   1206  N3    G B   2      44.460  35.810  13.940  1.00  0.00           N
ATOM   1207  C4    G B   2      43.220  35.750  14.470  1.00  0.00           C
ATOM   1208  C3'   G B   2      42.860  32.060  16.270  1.00  0.00           C
ATOM   1209  H3'   G B   2      42.460  32.780  16.980  1.00  0.00           H
ATOM   1210  C2'   G B   2      43.760  32.810  15.290  1.00  0.00           C
ATOM   1211 1H2'   G B   2      44.260  33.690  15.690  1.00  0.00           H
ATOM   1212  O2'   G B   2      44.630  31.900  14.660  1.00  0.00           O
ATOM   1213 2HO'   G B   2      44.620  31.080  15.170  1.00  0.00           H
ATOM   1214  O3'   G B   2      43.620  31.080  16.940  1.00  0.00           O
ATOM   1215  P     U B   3      44.170  31.360  18.430  1.00  0.00           P
ATOM   1216  O1P   U B   3      44.980  30.190  18.860  1.00  0.00           O
ATOM   1217  O2P   U B   3      43.090  31.860  19.300  1.00  0.00           O
ATOM   1218  O5'   U B   3      45.220  32.580  18.340  1.00  0.00           O
ATOM   1219  C5'   U B   3      46.420  32.420  17.620  1.00  0.00           C
ATOM   1220 1H5'   U B   3      46.150  31.930  16.680  1.00  0.00           H
ATOM   1221 2H5'   U B   3      47.080  31.690  18.080  1.00  0.00           H
ATOM   1222  C4'   U B   3      47.260  33.680  17.460  1.00  0.00           C
ATOM   1223  H4'   U B   3      48.080  33.420  16.790  1.00  0.00           H
ATOM   1224  O4'   U B   3      46.440  34.640  16.820  1.00  0.00           O
ATOM   1225  C1'   U B   3      46.810  35.940  17.220  1.00  0.00           C
ATOM   1226  H1'   U B   3      47.310  36.420  16.380  1.00  0.00           H
ATOM   1227  N1    U B   3      45.680  36.750  17.700  1.00  0.00           N
ATOM   1228  C6    U B   3      44.510  36.230  18.180  1.00  0.00           C
ATOM   1229  H6    U B   3      44.420  35.150  18.190  1.00  0.00           H
ATOM   1230  C5    U B   3      43.450  37.010  18.480  1.00  0.00           C
ATOM   1231  H5    U B   3      42.530  36.520  18.770  1.00  0.00           H
ATOM   1232  C4    U B   3      43.510  38.450  18.340  1.00  0.00           C
ATOM   1233  O4    U B   3      42.600  39.230  18.620  1.00  0.00           O
ATOM   1234  N3    U B   3      44.760  38.940  18.000  1.00  0.00           N
ATOM   1235  H3    U B   3      44.750  39.950  18.030  1.00  0.00           H
ATOM   1236  C2    U B   3      45.840  38.120  17.670  1.00  0.00           C
ATOM   1237  O2    U B   3      46.900  38.640  17.350  1.00  0.00           O
ATOM   1238  C3'   U B   3      47.730  34.390  18.720  1.00  0.00           C
ATOM   1239  H3'   U B   3      46.870  34.440  19.390  1.00  0.00           H
ATOM   1240  C2'   U B   3      47.870  35.850  18.300  1.00  0.00           C
ATOM   1241 1H2'   U B   3      47.720  36.470  19.190  1.00  0.00           H
ATOM   1242  O2'   U B   3      49.130  36.170  17.750  1.00  0.00           O
ATOM   1243 2HO'   U B   3      49.780  35.990  18.430  1.00  0.00           H
ATOM   1244  O3'   U B   3      48.830  33.770  19.360  1.00  0.00           O
ATOM   1245  P     A B   4      49.240  34.300  20.820  1.00  0.00           P
ATOM   1246  O1P   A B   4      50.400  33.510  21.300  1.00  0.00           O
ATOM   1247  O2P   A B   4      48.020  34.310  21.650  1.00  0.00           O
ATOM   1248  O5'   A B   4      49.740  35.820  20.630  1.00  0.00           O
ATOM   1249  C5'   A B   4      51.040  36.130  20.160  1.00  0.00           C
ATOM   1250 1H5'   A B   4      51.230  35.980  19.100  1.00  0.00           H
ATOM   1251 2H5'   A B   4      51.800  35.610  20.750  1.00  0.00           H
ATOM   1252  C4'   A B   4      51.180  37.640  20.330  1.00  0.00           C
ATOM   1253  H4'   A B   4      52.160  37.950  19.980  1.00  0.00           H
ATOM   1254  O4'   A B   4      50.130  38.300  19.660  1.00  0.00           O
ATOM   1255  C1'   A B   4      50.030  39.580  20.250  1.00  0.00           C
ATOM   1256  H1'   A B   4      50.410  40.340  19.570  1.00  0.00           H
ATOM   1257  N9    A B   4      48.590  39.880  20.430  1.00  0.00           N
ATOM   1258  C8    A B   4      47.550  39.040  20.700  1.00  0.00           C
ATOM   1259  H8    A B   4      47.710  37.970  20.710  1.00  0.00           H
ATOM   1260  N7    A B   4      46.410  39.620  20.980  1.00  0.00           N
ATOM   1261  C5    A B   4      46.720  40.970  20.830  1.00  0.00           C
ATOM   1262  C6    A B   4      46.040  42.130  21.230  1.00  0.00           C
ATOM   1263  N6    A B   4      44.770  42.270  21.630  1.00  0.00           N
ATOM   1264  H61   A B   4      44.090  41.530  21.610  1.00  0.00           H
ATOM   1265  H62   A B   4      44.490  43.200  21.890  1.00  0.00           H
ATOM   1266  N1    A B   4      46.590  43.330  20.990  1.00  0.00           N
ATOM   1267  C2    A B   4      47.840  43.380  20.560  1.00  0.00           C
ATOM   1268  H2    A B   4      48.290  44.330  20.300  1.00  0.00           H
ATOM   1269  N3    A B   4      48.630  42.340  20.350  1.00  0.00           N
ATOM   1270  C4    A B   4      48.040  41.140  20.510  1.00  0.00           C
ATOM   1271  C3'   A B   4      51.200  38.190  21.750  1.00  0.00           C
ATOM   1272  H3'   A B   4      50.420  37.720  22.360  1.00  0.00           H
ATOM   1273  C2'   A B   4      50.840  39.660  21.540  1.00  0.00           C
ATOM   1274 1H2'   A B   4      50.220  40.040  22.350  1.00  0.00           H
ATOM   1275  O2'   A B   4      51.980  40.410  21.190  1.00  0.00           O
ATOM   1276 2HO'   A B   4      52.240  40.860  21.990  1.00  0.00           H
ATOM   1277  O3'   A B   4      52.390  37.980  22.470  1.00  0.00           O
ATOM   1278  P     A B   5      52.590  38.330  24.030  1.00  0.00           P
ATOM   1279  O1P   A B   5      54.020  38.040  24.310  1.00  0.00           O
ATOM   1280  O2P   A B   5      51.500  37.730  24.820  1.00  0.00           O
ATOM   1281  O5'   A B   5      52.430  39.930  24.150  1.00  0.00           O
ATOM   1282  C5'   A B   5      53.460  40.860  23.910  1.00  0.00           C
ATOM   1283 1H5'   A B   5      53.890  40.800  22.910  1.00  0.00           H
ATOM   1284 2H5'   A B   5      54.270  40.690  24.620  1.00  0.00           H
ATOM   1285  C4'   A B   5      52.960  42.280  24.160  1.00  0.00           C
ATOM   1286  H4'   A B   5      53.800  42.920  23.910  1.00  0.00           H
ATOM   1287  O4'   A B   5      51.820  42.500  23.370  1.00  0.00           O
ATOM   1288  C1'   A B   5      50.960  43.420  24.010  1.00  0.00           C
ATOM   1289  H1'   A B   5      50.920  44.320  23.400  1.00  0.00           H
ATOM   1290  N9    A B   5      49.640  42.770  24.170  1.00  0.00           N
ATOM   1291  C8    A B   5      49.340  41.460  24.410  1.00  0.00           C
ATOM   1292  H8    A B   5      50.080  40.680  24.530  1.00  0.00           H
ATOM   1293  N7    A B   5      48.060  41.270  24.550  1.00  0.00           N
ATOM   1294  C5    A B   5      47.500  42.540  24.390  1.00  0.00           C
ATOM   1295  C6    A B   5      46.200  43.050  24.300  1.00  0.00           C
ATOM   1296  N6    A B   5      45.080  42.340  24.480  1.00  0.00           N
ATOM   1297  H61   A B   5      45.120  41.340  24.620  1.00  0.00           H
ATOM   1298  H62   A B   5      44.250  42.870  24.680  1.00  0.00           H
ATOM   1299  N1    A B   5      45.950  44.350  24.060  1.00  0.00           N
ATOM   1300  C2    A B   5      47.000  45.160  23.930  1.00  0.00           C
ATOM   1301  H2    A B   5      46.660  46.180  23.870  1.00  0.00           H
ATOM   1302  N3    A B   5      48.270  44.820  24.080  1.00  0.00           N
ATOM   1303  C4    A B   5      48.460  43.480  24.110  1.00  0.00           C
ATOM   1304  C3'   A B   5      52.490  42.620  25.580  1.00  0.00           C
ATOM   1305  H3'   A B   5      51.880  41.780  25.920  1.00  0.00           H
ATOM   1306  C2'   A B   5      51.540  43.790  25.370  1.00  0.00           C
ATOM   1307 1H2'   A B   5      50.770  43.750  26.150  1.00  0.00           H
ATOM   1308  O2'   A B   5      52.220  45.020  25.370  1.00  0.00           O
ATOM   1309 2HO'   A B   5      52.210  45.500  26.200  1.00  0.00           H
ATOM   1310  O3'   A B   5      53.610  42.860  26.400  1.00  0.00           O
ATOM   1311  P     G B   6      53.440  42.710  28.000  1.00  0.00           P
ATOM   1312  O1P   G B   6      54.760  42.900  28.630  1.00  0.00           O
ATOM   1313  O2P   G B   6      52.570  41.560  28.330  1.00  0.00           O
ATOM   1314  O5'   G B   6      52.640  44.040  28.440  1.00  0.00           O
ATOM   1315  C5'   G B   6      53.290  45.290  28.430  1.00  0.00           C
ATOM   1316 1H5'   G B   6      53.640  45.380  27.400  1.00  0.00           H
ATOM   1317 2H5'   G B   6      54.220  45.380  28.990  1.00  0.00           H
ATOM   1318  C4'   G B   6      52.450  46.550  28.650  1.00  0.00           C
ATOM   1319  H4'   G B   6      53.110  47.410  28.540  1.00  0.00           H
ATOM   1320  O4'   G B   6      51.480  46.650  27.630  1.00  0.00           O
ATOM   1321  C1'   G B   6      50.320  47.140  28.280  1.00  0.00           C
ATOM   1322  H1'   G B   6      50.160  48.190  28.030  1.00  0.00           H
ATOM   1323  N9    G B   6      49.180  46.270  27.980  1.00  0.00           N
ATOM   1324  C8    G B   6      49.170  44.900  27.970  1.00  0.00           C
ATOM   1325  H8    G B   6      50.050  44.280  28.080  1.00  0.00           H
ATOM   1326  N7    G B   6      47.990  44.410  27.680  1.00  0.00           N
ATOM   1327  C5    G B   6      47.150  45.510  27.580  1.00  0.00           C
ATOM   1328  C6    G B   6      45.750  45.640  27.360  1.00  0.00           C
ATOM   1329  O6    G B   6      44.930  44.730  27.290  1.00  0.00           O
ATOM   1330  N1    G B   6      45.320  46.960  27.280  1.00  0.00           N
ATOM   1331  H1    G B   6      44.370  47.240  27.080  1.00  0.00           H
ATOM   1332  C2    G B   6      46.200  48.020  27.340  1.00  0.00           C
ATOM   1333  N2    G B   6      45.540  49.160  27.590  1.00  0.00           N
ATOM   1334  H21   G B   6      44.540  49.300  27.570  1.00  0.00           H
ATOM   1335  H22   G B   6      46.110  49.960  27.840  1.00  0.00           H
ATOM   1336  N3    G B   6      47.490  47.950  27.680  1.00  0.00           N
ATOM   1337  C4    G B   6      47.880  46.660  27.740  1.00  0.00           C
ATOM   1338  C3'   G B   6      51.840  46.390  30.040  1.00  0.00           C
ATOM   1339  H3'   G B   6      51.480  45.360  30.170  1.00  0.00           H
ATOM   1340  C2'   G B   6      50.600  47.240  29.780  1.00  0.00           C
ATOM   1341 1H2'   G B   6      49.660  46.940  30.250  1.00  0.00           H
ATOM   1342  O2'   G B   6      50.810  48.600  30.070  1.00  0.00           O
ATOM   1343 2HO'   G B   6      50.510  48.730  30.980  1.00  0.00           H
ATOM   1344  O3'   G B   6      52.650  46.790  31.110  1.00  0.00           O
ATOM   1345  P     G B   7      52.120  46.830  32.630  1.00  0.00           P
ATOM   1346  O1P   G B   7      53.120  47.710  33.280  1.00  0.00           O
ATOM   1347  O2P   G B   7      51.970  45.470  33.180  1.00  0.00           O
ATOM   1348  O5'   G B   7      50.730  47.640  32.670  1.00  0.00           O
ATOM   1349  C5'   G B   7      50.690  49.000  33.060  1.00  0.00           C
ATOM   1350 1H5'   G B   7      51.140  49.730  32.380  1.00  0.00           H
ATOM   1351 2H5'   G B   7      51.050  49.200  34.070  1.00  0.00           H
ATOM   1352  C4'   G B   7      49.250  49.480  33.050  1.00  0.00           C
ATOM   1353  H4'   G B   7      49.260  50.530  33.360  1.00  0.00           H
ATOM   1354  O4'   G B   7      48.620  49.430  31.790  1.00  0.00           O
ATOM   1355  C1'   G B   7      47.220  49.270  31.920  1.00  0.00           C
ATOM   1356  H1'   G B   7      46.740  50.120  31.440  1.00  0.00           H
ATOM   1357  N9    G B   7      46.660  47.980  31.450  1.00  0.00           N
ATOM   1358  C8    G B   7      47.240  46.740  31.380  1.00  0.00           C
ATOM   1359  H8    G B   7      48.290  46.650  31.620  1.00  0.00           H
ATOM   1360  N7    G B   7      46.430  45.800  30.980  1.00  0.00           N
ATOM   1361  C5    G B   7      45.240  46.500  30.810  1.00  0.00           C
ATOM   1362  C6    G B   7      43.920  46.020  30.610  1.00  0.00           C
ATOM   1363  O6    G B   7      43.550  44.860  30.540  1.00  0.00           O
ATOM   1364  N1    G B   7      42.910  46.970  30.510  1.00  0.00           N
ATOM   1365  H1    G B   7      41.990  46.640  30.760  1.00  0.00           H
ATOM   1366  C2    G B   7      43.200  48.290  30.800  1.00  0.00           C
ATOM   1367  N2    G B   7      42.070  49.020  30.840  1.00  0.00           N
ATOM   1368  H21   G B   7      41.180  48.600  30.610  1.00  0.00           H
ATOM   1369  H22   G B   7      42.090  50.030  30.900  1.00  0.00           H
ATOM   1370  N3    G B   7      44.390  48.800  31.100  1.00  0.00           N
ATOM   1371  C4    G B   7      45.340  47.840  31.130  1.00  0.00           C
ATOM   1372  C3'   G B   7      48.340  48.730  34.020  1.00  0.00           C
ATOM   1373  H3'   G B   7      48.410  47.660  33.810  1.00  0.00           H
ATOM   1374  C2'   G B   7      47.070  49.330  33.430  1.00  0.00           C
ATOM   1375 1H2'   G B   7      46.240  48.680  33.710  1.00  0.00           H
ATOM   1376  O2'   G B   7      46.900  50.690  33.780  1.00  0.00           O
ATOM   1377 2HO'   G B   7      46.010  50.940  33.520  1.00  0.00           H
ATOM   1378  O3'   G B   7      48.430  48.920  35.410  1.00  0.00           O
ATOM   1379  P     U B   8      47.760  47.800  36.360  1.00  0.00           P
ATOM   1380  O1P   U B   8      48.170  48.020  37.770  1.00  0.00           O
ATOM   1381  O2P   U B   8      48.060  46.500  35.740  1.00  0.00           O
ATOM   1382  O5'   U B   8      46.170  48.000  36.210  1.00  0.00           O
ATOM   1383  C5'   U B   8      45.640  49.240  36.620  1.00  0.00           C
ATOM   1384 1H5'   U B   8      45.900  50.010  35.880  1.00  0.00           H
ATOM   1385 2H5'   U B   8      45.990  49.490  37.620  1.00  0.00           H
ATOM   1386  C4'   U B   8      44.140  49.110  36.430  1.00  0.00           C
ATOM   1387  H4'   U B   8      43.600  50.040  36.620  1.00  0.00           H
ATOM   1388  O4'   U B   8      43.720  48.860  35.100  1.00  0.00           O
ATOM   1389  C1'   U B   8      42.470  48.220  35.070  1.00  0.00           C
ATOM   1390  H1'   U B   8      41.770  48.820  34.480  1.00  0.00           H
ATOM   1391  N1    U B   8      42.600  46.900  34.410  1.00  0.00           N
ATOM   1392  C6    U B   8      43.720  46.140  34.550  1.00  0.00           C
ATOM   1393  H6    U B   8      44.570  46.580  35.060  1.00  0.00           H
ATOM   1394  C5    U B   8      43.860  44.900  34.050  1.00  0.00           C
ATOM   1395  H5    U B   8      44.810  44.420  34.240  1.00  0.00           H
ATOM   1396  C4    U B   8      42.720  44.300  33.390  1.00  0.00           C
ATOM   1397  O4    U B   8      42.770  43.130  33.000  1.00  0.00           O
ATOM   1398  N3    U B   8      41.590  45.080  33.270  1.00  0.00           N
ATOM   1399  H3    U B   8      40.720  44.630  33.020  1.00  0.00           H
ATOM   1400  C2    U B   8      41.460  46.330  33.870  1.00  0.00           C
ATOM   1401  O2    U B   8      40.400  46.930  33.990  1.00  0.00           O
ATOM   1402  C3'   U B   8      43.430  48.070  37.290  1.00  0.00           C
ATOM   1403  H3'   U B   8      44.000  47.140  37.210  1.00  0.00           H
ATOM   1404  C2'   U B   8      42.100  48.020  36.530  1.00  0.00           C
ATOM   1405 1H2'   U B   8      41.590  47.060  36.630  1.00  0.00           H
ATOM   1406  O2'   U B   8      41.310  49.130  36.870  1.00  0.00           O
ATOM   1407 2HO'   U B   8      40.730  48.840  37.590  1.00  0.00           H
ATOM   1408  O3'   U B   8      43.330  48.430  38.650  1.00  0.00           O
ATOM   1409  P     G B   9      42.830  47.390  39.770  1.00  0.00           P
ATOM   1410  O1P   G B   9      43.170  47.890  41.120  1.00  0.00           O
ATOM   1411  O2P   G B   9      43.340  46.070  39.370  1.00  0.00           O
ATOM   1412  O5'   G B   9      41.230  47.500  39.580  1.00  0.00           O
ATOM   1413  C5'   G B   9      40.480  48.560  40.130  1.00  0.00           C
ATOM   1414 1H5'   G B   9      40.850  49.520  39.760  1.00  0.00           H
ATOM   1415 2H5'   G B   9      40.650  48.500  41.200  1.00  0.00           H
ATOM   1416  C4'   G B   9      39.000  48.430  39.780  1.00  0.00           C
ATOM   1417  H4'   G B   9      38.570  49.410  39.960  1.00  0.00           H
ATOM   1418  O4'   G B   9      38.830  48.230  38.390  1.00  0.00           O
ATOM   1419  C1'   G B   9      37.800  47.280  38.190  1.00  0.00           C
ATOM   1420  H1'   G B   9      37.070  47.650  37.460  1.00  0.00           H
ATOM   1421  N9    G B   9      38.270  45.940  37.810  1.00  0.00           N
ATOM   1422  C8    G B   9      39.560  45.460  37.910  1.00  0.00           C
ATOM   1423  H8    G B   9      40.420  46.040  38.210  1.00  0.00           H
ATOM   1424  N7    G B   9      39.660  44.200  37.600  1.00  0.00           N
ATOM   1425  C5    G B   9      38.360  43.800  37.330  1.00  0.00           C
ATOM   1426  C6    G B   9      37.860  42.500  37.030  1.00  0.00           C
ATOM   1427  O6    G B   9      38.440  41.430  36.850  1.00  0.00           O
ATOM   1428  N1    G B   9      36.470  42.430  36.910  1.00  0.00           N
ATOM   1429  H1    G B   9      35.980  41.580  36.700  1.00  0.00           H
ATOM   1430  C2    G B   9      35.640  43.490  37.200  1.00  0.00           C
ATOM   1431  N2    G B   9      34.310  43.370  37.200  1.00  0.00           N
ATOM   1432  H21   G B   9      33.810  42.540  36.910  1.00  0.00           H
ATOM   1433  H22   G B   9      33.720  44.140  37.460  1.00  0.00           H
ATOM   1434  N3    G B   9      36.150  44.700  37.490  1.00  0.00           N
ATOM   1435  C4    G B   9      37.490  44.840  37.530  1.00  0.00           C
ATOM   1436  C3'   G B   9      38.130  47.390  40.470  1.00  0.00           C
ATOM   1437  H3'   G B   9      38.690  46.460  40.590  1.00  0.00           H
ATOM   1438  C2'   G B   9      36.990  47.160  39.470  1.00  0.00           C
ATOM   1439 1H2'   G B   9      36.570  46.200  39.790  1.00  0.00           H
ATOM   1440  O2'   G B   9      36.130  48.270  39.570  1.00  0.00           O
ATOM   1441 2HO'   G B   9      36.170  48.480  40.510  1.00  0.00           H
ATOM   1442  O3'   G B   9      37.600  47.890  41.680  1.00  0.00           O
ATOM   1443  P     G B  10      37.420  47.060  43.040  1.00  0.00           P
ATOM   1444  O1P   G B  10      36.950  48.060  44.020  1.00  0.00           O
ATOM   1445  O2P   G B  10      38.670  46.310  43.300  1.00  0.00           O
ATOM   1446  O5'   G B  10      36.190  46.100  42.660  1.00  0.00           O
ATOM   1447  C5'   G B  10      34.870  46.570  42.510  1.00  0.00           C
ATOM   1448 1H5'   G B  10      34.950  47.460  41.890  1.00  0.00           H
ATOM   1449 2H5'   G B  10      34.550  46.780  43.530  1.00  0.00           H
ATOM   1450  C4'   G B  10      34.030  45.450  41.910  1.00  0.00           C
ATOM   1451  H4'   G B  10      33.000  45.740  41.690  1.00  0.00           H
ATOM   1452  O4'   G B  10      34.630  45.020  40.700  1.00  0.00           O
ATOM   1453  C1'   G B  10      34.640  43.610  40.580  1.00  0.00           C
ATOM   1454  H1'   G B  10      34.080  43.330  39.690  1.00  0.00           H
ATOM   1455  N9    G B  10      35.980  43.000  40.470  1.00  0.00           N
ATOM   1456  C8    G B  10      37.210  43.490  40.810  1.00  0.00           C
ATOM   1457  H8    G B  10      37.340  44.480  41.200  1.00  0.00           H
ATOM   1458  N7    G B  10      38.170  42.630  40.590  1.00  0.00           N
ATOM   1459  C5    G B  10      37.550  41.550  39.980  1.00  0.00           C
ATOM   1460  C6    G B  10      37.990  40.290  39.490  1.00  0.00           C
ATOM   1461  O6    G B  10      39.130  39.840  39.430  1.00  0.00           O
ATOM   1462  N1    G B  10      37.030  39.420  39.000  1.00  0.00           N
ATOM   1463  H1    G B  10      37.370  38.560  38.600  1.00  0.00           H
ATOM   1464  C2    G B  10      35.680  39.710  39.120  1.00  0.00           C
ATOM   1465  N2    G B  10      34.870  38.680  38.830  1.00  0.00           N
ATOM   1466  H21   G B  10      35.170  37.750  38.590  1.00  0.00           H
ATOM   1467  H22   G B  10      33.890  38.920  38.820  1.00  0.00           H
ATOM   1468  N3    G B  10      35.220  40.860  39.630  1.00  0.00           N
ATOM   1469  C4    G B  10      36.190  41.740  39.960  1.00  0.00           C
ATOM   1470  C3'   G B  10      33.980  44.230  42.830  1.00  0.00           C
ATOM   1471  H3'   G B  10      34.910  44.210  43.400  1.00  0.00           H
ATOM   1472  C2'   G B  10      33.870  43.110  41.800  1.00  0.00           C
ATOM   1473 1H2'   G B  10      34.430  42.240  42.140  1.00  0.00           H
ATOM   1474  O2'   G B  10      32.650  42.630  41.290  1.00  0.00           O
ATOM   1475 2HO'   G B  10      32.360  41.940  41.900  1.00  0.00           H
ATOM   1476  O3'   G B  10      32.920  44.240  43.760  1.00  0.00           O
ATOM   1477  P     G B  11      32.810  43.130  44.920  1.00  0.00           P
ATOM   1478  O1P   G B  11      31.640  43.390  45.790  1.00  0.00           O
ATOM   1479  O2P   G B  11      34.190  43.010  45.430  1.00  0.00           O
ATOM   1480  O5'   G B  11      32.460  41.790  44.090  1.00  0.00           O
ATOM   1481  C5'   G B  11      31.130  41.360  43.880  1.00  0.00           C
ATOM   1482 1H5'   G B  11      30.490  42.030  43.310  1.00  0.00           H
ATOM   1483 2H5'   G B  11      30.590  41.260  44.820  1.00  0.00           H
ATOM   1484  C4'   G B  11      31.240  40.040  43.130  1.00  0.00           C
ATOM   1485  H4'   G B  11      30.220  39.990  42.750  1.00  0.00           H
ATOM   1486  O4'   G B  11      32.230  39.950  42.130  1.00  0.00           O
ATOM   1487  C1'   G B  11      32.800  38.670  41.970  1.00  0.00           C
ATOM   1488  H1'   G B  11      32.610  38.220  41.000  1.00  0.00           H
ATOM   1489  N9    G B  11      34.250  38.760  42.230  1.00  0.00           N
ATOM   1490  C8    G B  11      34.900  39.710  42.970  1.00  0.00           C
ATOM   1491  H8    G B  11      34.360  40.500  43.460  1.00  0.00           H
ATOM   1492  N7    G B  11      36.200  39.540  43.010  1.00  0.00           N
ATOM   1493  C5    G B  11      36.390  38.390  42.260  1.00  0.00           C
ATOM   1494  C6    G B  11      37.600  37.700  41.980  1.00  0.00           C
ATOM   1495  O6    G B  11      38.760  38.060  42.160  1.00  0.00           O
ATOM   1496  N1    G B  11      37.390  36.500  41.300  1.00  0.00           N
ATOM   1497  H1    G B  11      38.170  35.940  40.990  1.00  0.00           H
ATOM   1498  C2    G B  11      36.150  36.060  40.910  1.00  0.00           C
ATOM   1499  N2    G B  11      36.100  34.790  40.490  1.00  0.00           N
ATOM   1500  H21   G B  11      36.970  34.290  40.460  1.00  0.00           H
ATOM   1501  H22   G B  11      35.180  34.400  40.330  1.00  0.00           H
ATOM   1502  N3    G B  11      35.000  36.680  41.200  1.00  0.00           N
ATOM   1503  C4    G B  11      35.210  37.880  41.790  1.00  0.00           C
ATOM   1504  C3'   G B  11      31.490  38.760  43.930  1.00  0.00           C
ATOM   1505  H3'   G B  11      32.270  39.040  44.640  1.00  0.00           H
ATOM   1506  C2'   G B  11      32.100  37.760  42.960  1.00  0.00           C
ATOM   1507 1H2'   G B  11      32.790  37.110  43.500  1.00  0.00           H
ATOM   1508  O2'   G B  11      31.110  37.050  42.250  1.00  0.00           O
ATOM   1509 2HO'   G B  11      30.210  37.280  42.500  1.00  0.00           H
ATOM   1510  O3'   G B  11      30.370  38.290  44.650  1.00  0.00           O
ATOM   1511  P     U B  12      30.620  37.670  46.110  1.00  0.00           P
ATOM   1512  O1P   U B  12      29.290  37.200  46.560  1.00  0.00           O
ATOM   1513  O2P   U B  12      31.390  38.610  46.960  1.00  0.00           O
ATOM   1514  O5'   U B  12      31.560  36.380  45.880  1.00  0.00           O
ATOM   1515  C5'   U B  12      30.980  35.290  45.190  1.00  0.00           C
ATOM   1516 1H5'   U B  12      30.500  35.590  44.270  1.00  0.00           H
ATOM   1517 2H5'   U B  12      30.200  34.850  45.810  1.00  0.00           H
ATOM   1518  C4'   U B  12      31.940  34.160  44.810  1.00  0.00           C
ATOM   1519  H4'   U B  12      31.290  33.470  44.280  1.00  0.00           H
ATOM   1520  O4'   U B  12      32.940  34.580  43.900  1.00  0.00           O
ATOM   1521  C1'   U B  12      34.140  33.870  44.100  1.00  0.00           C
ATOM   1522  H1'   U B  12      34.400  33.380  43.160  1.00  0.00           H
ATOM   1523  N1    U B  12      35.220  34.820  44.390  1.00  0.00           N
ATOM   1524  C6    U B  12      35.040  36.060  44.930  1.00  0.00           C
ATOM   1525  H6    U B  12      34.040  36.350  45.220  1.00  0.00           H
ATOM   1526  C5    U B  12      36.070  36.880  45.250  1.00  0.00           C
ATOM   1527  H5    U B  12      35.930  37.790  45.810  1.00  0.00           H
ATOM   1528  C4    U B  12      37.430  36.500  44.950  1.00  0.00           C
ATOM   1529  O4    U B  12      38.420  37.190  45.150  1.00  0.00           O
ATOM   1530  N3    U B  12      37.540  35.200  44.460  1.00  0.00           N
ATOM   1531  H3    U B  12      38.490  34.910  44.320  1.00  0.00           H
ATOM   1532  C2    U B  12      36.490  34.360  44.110  1.00  0.00           C
ATOM   1533  O2    U B  12      36.760  33.270  43.590  1.00  0.00           O
ATOM   1534  C3'   U B  12      32.710  33.420  45.890  1.00  0.00           C
ATOM   1535  H3'   U B  12      33.110  34.160  46.590  1.00  0.00           H
ATOM   1536  C2'   U B  12      33.870  32.780  45.140  1.00  0.00           C
ATOM   1537 1H2'   U B  12      34.750  32.540  45.730  1.00  0.00           H
ATOM   1538  O2'   U B  12      33.420  31.630  44.460  1.00  0.00           O
ATOM   1539 2HO'   U B  12      32.790  31.280  45.100  1.00  0.00           H
ATOM   1540  O3'   U B  12      31.930  32.430  46.530  1.00  0.00           O
ATOM   1541  P     G B  13      32.290  31.950  48.020  1.00  0.00           P
ATOM   1542  O1P   G B  13      31.290  30.920  48.380  1.00  0.00           O
ATOM   1543  O2P   G B  13      32.490  33.130  48.890  1.00  0.00           O
ATOM   1544  O5'   G B  13      33.640  31.120  47.760  1.00  0.00           O
ATOM   1545  C5'   G B  13      33.540  29.800  47.270  1.00  0.00           C
ATOM   1546 1H5'   G B  13      32.870  29.790  46.410  1.00  0.00           H
ATOM   1547 2H5'   G B  13      33.030  29.120  47.950  1.00  0.00           H
ATOM   1548  C4'   G B  13      34.910  29.180  46.980  1.00  0.00           C
ATOM   1549  H4'   G B  13      34.800  28.200  46.520  1.00  0.00           H
ATOM   1550  O4'   G B  13      35.620  30.110  46.190  1.00  0.00           O
ATOM   1551  C1'   G B  13      37.010  29.990  46.400  1.00  0.00           C
ATOM   1552  H1'   G B  13      37.540  29.570  45.550  1.00  0.00           H
ATOM   1553  N9    G B  13      37.680  31.280  46.650  1.00  0.00           N
ATOM   1554  C8    G B  13      37.100  32.410  47.170  1.00  0.00           C
ATOM   1555  H8    G B  13      36.040  32.610  47.250  1.00  0.00           H
ATOM   1556  N7    G B  13      37.910  33.390  47.470  1.00  0.00           N
ATOM   1557  C5    G B  13      39.160  32.870  47.160  1.00  0.00           C
ATOM   1558  C6    G B  13      40.450  33.450  47.200  1.00  0.00           C
ATOM   1559  O6    G B  13      40.820  34.580  47.500  1.00  0.00           O
ATOM   1560  N1    G B  13      41.490  32.590  46.850  1.00  0.00           N
ATOM   1561  H1    G B  13      42.450  32.860  46.950  1.00  0.00           H
ATOM   1562  C2    G B  13      41.240  31.280  46.490  1.00  0.00           C
ATOM   1563  N2    G B  13      42.320  30.540  46.210  1.00  0.00           N
ATOM   1564  H21   G B  13      43.240  30.840  46.530  1.00  0.00           H
ATOM   1565  H22   G B  13      42.210  29.550  46.070  1.00  0.00           H
ATOM   1566  N3    G B  13      40.020  30.750  46.340  1.00  0.00           N
ATOM   1567  C4    G B  13      39.010  31.600  46.650  1.00  0.00           C
ATOM   1568  C3'   G B  13      35.800  29.140  48.220  1.00  0.00           C
ATOM   1569  H3'   G B  13      35.700  30.090  48.740  1.00  0.00           H
ATOM   1570  C2'   G B  13      37.200  29.080  47.610  1.00  0.00           C
ATOM   1571 1H2'   G B  13      37.960  29.520  48.250  1.00  0.00           H
ATOM   1572  O2'   G B  13      37.630  27.800  47.210  1.00  0.00           O
ATOM   1573 2HO'   G B  13      36.830  27.320  47.020  1.00  0.00           H
ATOM   1574  O3'   G B  13      35.470  28.010  48.990  1.00  0.00           O
ATOM   1575  P     G B  14      35.960  27.990  50.520  1.00  0.00           P
ATOM   1576  O1P   G B  14      35.400  26.730  51.050  1.00  0.00           O
ATOM   1577  O2P   G B  14      35.460  29.270  51.070  1.00  0.00           O
ATOM   1578  O5'   G B  14      37.560  28.070  50.660  1.00  0.00           O
ATOM   1579  C5'   G B  14      38.390  26.970  50.360  1.00  0.00           C
ATOM   1580 1H5'   G B  14      38.010  26.500  49.450  1.00  0.00           H
ATOM   1581 2H5'   G B  14      38.220  26.260  51.170  1.00  0.00           H
ATOM   1582  C4'   G B  14      39.830  27.260  49.950  1.00  0.00           C
ATOM   1583  H4'   G B  14      40.180  26.280  49.610  1.00  0.00           H
ATOM   1584  O4'   G B  14      40.060  28.210  48.940  1.00  0.00           O
ATOM   1585  C1'   G B  14      41.210  28.960  49.270  1.00  0.00           C
ATOM   1586  H1'   G B  14      41.920  28.980  48.440  1.00  0.00           H
ATOM   1587  N9    G B  14      40.910  30.350  49.660  1.00  0.00           N
ATOM   1588  C8    G B  14      39.720  30.940  50.010  1.00  0.00           C
ATOM   1589  H8    G B  14      38.820  30.340  50.070  1.00  0.00           H
ATOM   1590  N7    G B  14      39.780  32.190  50.380  1.00  0.00           N
ATOM   1591  C5    G B  14      41.140  32.470  50.260  1.00  0.00           C
ATOM   1592  C6    G B  14      41.860  33.660  50.540  1.00  0.00           C
ATOM   1593  O6    G B  14      41.520  34.800  50.830  1.00  0.00           O
ATOM   1594  N1    G B  14      43.230  33.530  50.380  1.00  0.00           N
ATOM   1595  H1    G B  14      43.820  34.330  50.570  1.00  0.00           H
ATOM   1596  C2    G B  14      43.820  32.370  49.910  1.00  0.00           C
ATOM   1597  N2    G B  14      45.150  32.260  49.990  1.00  0.00           N
ATOM   1598  H21   G B  14      45.630  33.050  50.400  1.00  0.00           H
ATOM   1599  H22   G B  14      45.670  31.410  49.800  1.00  0.00           H
ATOM   1600  N3    G B  14      43.140  31.290  49.520  1.00  0.00           N
ATOM   1601  C4    G B  14      41.800  31.390  49.730  1.00  0.00           C
ATOM   1602  C3'   G B  14      40.690  27.640  51.150  1.00  0.00           C
ATOM   1603  H3'   G B  14      40.190  28.310  51.850  1.00  0.00           H
ATOM   1604  C2'   G B  14      41.870  28.350  50.500  1.00  0.00           C
ATOM   1605 1H2'   G B  14      42.350  29.080  51.160  1.00  0.00           H
ATOM   1606  O2'   G B  14      42.810  27.400  50.070  1.00  0.00           O
ATOM   1607 2HO'   G B  14      43.620  27.820  49.770  1.00  0.00           H
ATOM   1608  O3'   G B  14      41.060  26.470  51.840  1.00  0.00           O
ATOM   1609  P     A B  15      41.490  26.390  53.390  1.00  0.00           P
ATOM   1610  O1P   A B  15      42.070  25.050  53.620  1.00  0.00           O
ATOM   1611  O2P   A B  15      40.260  26.680  54.160  1.00  0.00           O
ATOM   1612  O5'   A B  15      42.590  27.460  53.880  1.00  0.00           O
ATOM   1613  C5'   A B  15      43.930  27.400  53.460  1.00  0.00           C
ATOM   1614 1H5'   A B  15      44.060  27.160  52.400  1.00  0.00           H
ATOM   1615 2H5'   A B  15      44.390  26.560  53.990  1.00  0.00           H
ATOM   1616  C4'   A B  15      44.720  28.670  53.770  1.00  0.00           C
ATOM   1617  H4'   A B  15      45.760  28.430  53.580  1.00  0.00           H
ATOM   1618  O4'   A B  15      44.300  29.690  52.890  1.00  0.00           O
ATOM   1619  C1'   A B  15      44.560  30.940  53.490  1.00  0.00           C
ATOM   1620  H1'   A B  15      45.310  31.490  52.930  1.00  0.00           H
ATOM   1621  N9    A B  15      43.330  31.750  53.610  1.00  0.00           N
ATOM   1622  C8    A B  15      42.050  31.270  53.700  1.00  0.00           C
ATOM   1623  H8    A B  15      41.740  30.260  53.480  1.00  0.00           H
ATOM   1624  N7    A B  15      41.190  32.170  54.130  1.00  0.00           N
ATOM   1625  C5    A B  15      41.880  33.370  54.060  1.00  0.00           C
ATOM   1626  C6    A B  15      41.560  34.740  54.170  1.00  0.00           C
ATOM   1627  N6    A B  15      40.320  35.220  54.320  1.00  0.00           N
ATOM   1628  H61   A B  15      39.530  34.660  54.060  1.00  0.00           H
ATOM   1629  H62   A B  15      40.200  36.230  54.320  1.00  0.00           H
ATOM   1630  N1    A B  15      42.510  35.690  54.080  1.00  0.00           N
ATOM   1631  C2    A B  15      43.750  35.270  53.890  1.00  0.00           C
ATOM   1632  H2    A B  15      44.500  36.040  53.800  1.00  0.00           H
ATOM   1633  N3    A B  15      44.180  34.030  53.720  1.00  0.00           N
ATOM   1634  C4    A B  15      43.190  33.110  53.770  1.00  0.00           C
ATOM   1635  C3'   A B  15      44.730  29.250  55.180  1.00  0.00           C
ATOM   1636  H3'   A B  15      43.710  29.210  55.560  1.00  0.00           H
ATOM   1637  C2'   A B  15      45.100  30.710  54.900  1.00  0.00           C
ATOM   1638 1H2'   A B  15      44.570  31.320  55.620  1.00  0.00           H
ATOM   1639  O2'   A B  15      46.500  30.890  54.830  1.00  0.00           O
ATOM   1640 2HO'   A B  15      46.890  30.640  55.670  1.00  0.00           H
ATOM   1641  O3'   A B  15      45.650  28.570  55.990  1.00  0.00           O
ATOM   1642  P     A B  16      45.640  28.640  57.600  1.00  0.00           P
ATOM   1643  O1P   A B  16      46.540  27.530  57.980  1.00  0.00           O
ATOM   1644  O2P   A B  16      44.230  28.550  58.040  1.00  0.00           O
ATOM   1645  O5'   A B  16      46.330  30.060  57.940  1.00  0.00           O
ATOM   1646  C5'   A B  16      45.920  30.670  59.140  1.00  0.00           C
ATOM   1647 1H5'   A B  16      46.620  30.300  59.890  1.00  0.00           H
ATOM   1648 2H5'   A B  16      44.860  30.610  59.390  1.00  0.00           H
ATOM   1649  C4'   A B  16      46.210  32.170  59.040  1.00  0.00           C
ATOM   1650  H4'   A B  16      47.290  32.270  58.940  1.00  0.00           H
ATOM   1651  O4'   A B  16      45.590  32.730  57.910  1.00  0.00           O
ATOM   1652  C1'   A B  16      45.300  34.090  58.150  1.00  0.00           C
ATOM   1653  H1'   A B  16      45.990  34.690  57.560  1.00  0.00           H
ATOM   1654  N9    A B  16      43.940  34.480  57.730  1.00  0.00           N
ATOM   1655  C8    A B  16      42.770  33.770  57.720  1.00  0.00           C
ATOM   1656  H8    A B  16      42.670  32.720  57.950  1.00  0.00           H
ATOM   1657  N7    A B  16      41.750  34.480  57.310  1.00  0.00           N
ATOM   1658  C5    A B  16      42.230  35.770  57.150  1.00  0.00           C
ATOM   1659  C6    A B  16      41.690  37.040  56.880  1.00  0.00           C
ATOM   1660  N6    A B  16      40.420  37.410  56.700  1.00  0.00           N
ATOM   1661  H61   A B  16      39.670  36.740  56.670  1.00  0.00           H
ATOM   1662  H62   A B  16      40.220  38.390  56.540  1.00  0.00           H
ATOM   1663  N1    A B  16      42.500  38.100  56.940  1.00  0.00           N
ATOM   1664  C2    A B  16      43.800  37.900  57.140  1.00  0.00           C
ATOM   1665  H2    A B  16      44.390  38.800  57.150  1.00  0.00           H
ATOM   1666  N3    A B  16      44.470  36.780  57.330  1.00  0.00           N
ATOM   1667  C4    A B  16      43.570  35.770  57.430  1.00  0.00           C
ATOM   1668  C3'   A B  16      45.570  32.890  60.220  1.00  0.00           C
ATOM   1669  H3'   A B  16      44.550  32.550  60.370  1.00  0.00           H
ATOM   1670  C2'   A B  16      45.640  34.290  59.630  1.00  0.00           C
ATOM   1671 1H2'   A B  16      44.880  34.900  60.120  1.00  0.00           H
ATOM   1672  O2'   A B  16      46.870  34.930  59.860  1.00  0.00           O
ATOM   1673 2HO'   A B  16      46.730  35.080  60.800  1.00  0.00           H
ATOM   1674  O3'   A B  16      46.230  32.640  61.450  1.00  0.00           O
ATOM   1675  P     U B  17      45.690  33.180  62.860  1.00  0.00           P
ATOM   1676  O1P   U B  17      46.720  32.930  63.890  1.00  0.00           O
ATOM   1677  O2P   U B  17      44.320  32.620  62.990  1.00  0.00           O
ATOM   1678  O5'   U B  17      45.690  34.750  62.530  1.00  0.00           O
ATOM   1679  C5'   U B  17      44.850  35.750  63.080  1.00  0.00           C
ATOM   1680 1H5'   U B  17      45.100  35.840  64.130  1.00  0.00           H
ATOM   1681 2H5'   U B  17      43.800  35.500  62.960  1.00  0.00           H
ATOM   1682  C4'   U B  17      45.220  37.030  62.330  1.00  0.00           C
ATOM   1683  H4'   U B  17      46.300  36.960  62.200  1.00  0.00           H
ATOM   1684  O4'   U B  17      44.600  37.070  61.070  1.00  0.00           O
ATOM   1685  C1'   U B  17      44.220  38.390  60.740  1.00  0.00           C
ATOM   1686  H1'   U B  17      44.630  38.700  59.780  1.00  0.00           H
ATOM   1687  N1    U B  17      42.760  38.530  60.610  1.00  0.00           N
ATOM   1688  C6    U B  17      41.940  37.430  60.650  1.00  0.00           C
ATOM   1689  H6    U B  17      42.280  36.460  60.970  1.00  0.00           H
ATOM   1690  C5    U B  17      40.660  37.510  60.220  1.00  0.00           C
ATOM   1691  H5    U B  17      40.110  36.590  60.280  1.00  0.00           H
ATOM   1692  C4    U B  17      40.050  38.750  59.820  1.00  0.00           C
ATOM   1693  O4    U B  17      38.880  38.860  59.480  1.00  0.00           O
ATOM   1694  N3    U B  17      40.940  39.820  59.730  1.00  0.00           N
ATOM   1695  H3    U B  17      40.690  40.650  59.210  1.00  0.00           H
ATOM   1696  C2    U B  17      42.250  39.740  60.180  1.00  0.00           C
ATOM   1697  O2    U B  17      42.920  40.740  59.930  1.00  0.00           O
ATOM   1698  C3'   U B  17      44.870  38.310  63.080  1.00  0.00           C
ATOM   1699  H3'   U B  17      43.900  38.150  63.540  1.00  0.00           H
ATOM   1700  C2'   U B  17      44.670  39.260  61.900  1.00  0.00           C
ATOM   1701 1H2'   U B  17      43.880  39.970  62.150  1.00  0.00           H
ATOM   1702  O2'   U B  17      45.870  39.910  61.540  1.00  0.00           O
ATOM   1703 2HO'   U B  17      46.650  39.380  61.730  1.00  0.00           H
ATOM   1704  O3'   U B  17      45.820  38.770  64.020  1.00  0.00           O
ATOM   1705  P     C B  18      45.440  38.970  65.570  1.00  0.00           P
ATOM   1706  O1P   C B  18      46.720  39.010  66.310  1.00  0.00           O
ATOM   1707  O2P   C B  18      44.370  38.050  66.020  1.00  0.00           O
ATOM   1708  O5'   C B  18      44.800  40.440  65.450  1.00  0.00           O
ATOM   1709  C5'   C B  18      45.620  41.580  65.350  1.00  0.00           C
ATOM   1710 1H5'   C B  18      46.390  41.470  64.590  1.00  0.00           H
ATOM   1711 2H5'   C B  18      46.210  41.640  66.270  1.00  0.00           H
ATOM   1712  C4'   C B  18      44.840  42.850  65.000  1.00  0.00           C
ATOM   1713  H4'   C B  18      45.390  43.790  64.980  1.00  0.00           H
ATOM   1714  O4'   C B  18      44.240  42.810  63.720  1.00  0.00           O
ATOM   1715  C1'   C B  18      42.980  43.440  63.700  1.00  0.00           C
ATOM   1716  H1'   C B  18      43.060  44.230  62.960  1.00  0.00           H
ATOM   1717  N1    C B  18      41.770  42.700  63.270  1.00  0.00           N
ATOM   1718  C6    C B  18      41.760  41.340  63.430  1.00  0.00           C
ATOM   1719  H6    C B  18      42.640  40.810  63.780  1.00  0.00           H
ATOM   1720  C5    C B  18      40.650  40.660  63.090  1.00  0.00           C
ATOM   1721  H5    C B  18      40.700  39.580  63.030  1.00  0.00           H
ATOM   1722  C4    C B  18      39.570  41.450  62.570  1.00  0.00           C
ATOM   1723  N4    C B  18      38.470  40.810  62.140  1.00  0.00           N
ATOM   1724  H41   C B  18      38.350  39.820  62.240  1.00  0.00           H
ATOM   1725  H42   C B  18      37.690  41.370  61.820  1.00  0.00           H
ATOM   1726  N3    C B  18      39.550  42.780  62.460  1.00  0.00           N
ATOM   1727  C2    C B  18      40.710  43.420  62.780  1.00  0.00           C
ATOM   1728  O2    C B  18      40.720  44.650  62.700  1.00  0.00           O
ATOM   1729  C3'   C B  18      43.700  43.100  65.970  1.00  0.00           C
ATOM   1730  H3'   C B  18      43.260  42.110  66.140  1.00  0.00           H
ATOM   1731  C2'   C B  18      42.820  44.000  65.110  1.00  0.00           C
ATOM   1732 1H2'   C B  18      41.790  43.940  65.450  1.00  0.00           H
ATOM   1733  O2'   C B  18      43.270  45.340  65.010  1.00  0.00           O
ATOM   1734 2HO'   C B  18      43.000  45.850  65.780  1.00  0.00           H
ATOM   1735  O3'   C B  18      44.120  43.680  67.180  1.00  0.00           O
ATOM   1736  P     C B  19      43.270  43.770  68.550  1.00  0.00           P
ATOM   1737  O1P   C B  19      44.190  44.240  69.600  1.00  0.00           O
ATOM   1738  O2P   C B  19      42.550  42.490  68.800  1.00  0.00           O
ATOM   1739  O5'   C B  19      42.210  44.930  68.210  1.00  0.00           O
ATOM   1740  C5'   C B  19      42.590  46.280  68.040  1.00  0.00           C
ATOM   1741 1H5'   C B  19      43.490  46.390  67.440  1.00  0.00           H
ATOM   1742 2H5'   C B  19      43.000  46.710  68.960  1.00  0.00           H
ATOM   1743  C4'   C B  19      41.530  47.260  67.540  1.00  0.00           C
ATOM   1744  H4'   C B  19      41.920  48.270  67.470  1.00  0.00           H
ATOM   1745  O4'   C B  19      41.120  46.700  66.310  1.00  0.00           O
ATOM   1746  C1'   C B  19      39.820  47.110  65.950  1.00  0.00           C
ATOM   1747  H1'   C B  19      39.670  47.780  65.110  1.00  0.00           H
ATOM   1748  N1    C B  19      38.920  45.970  65.670  1.00  0.00           N
ATOM   1749  C6    C B  19      39.280  44.700  66.050  1.00  0.00           C
ATOM   1750  H6    C B  19      40.130  44.590  66.720  1.00  0.00           H
ATOM   1751  C5    C B  19      38.540  43.640  65.680  1.00  0.00           C
ATOM   1752  H5    C B  19      38.860  42.650  65.980  1.00  0.00           H
ATOM   1753  C4    C B  19      37.420  43.770  64.800  1.00  0.00           C
ATOM   1754  N4    C B  19      36.700  42.790  64.240  1.00  0.00           N
ATOM   1755  H41   C B  19      37.020  41.830  64.360  1.00  0.00           H
ATOM   1756  H42   C B  19      36.010  43.010  63.540  1.00  0.00           H
ATOM   1757  N3    C B  19      37.060  45.020  64.460  1.00  0.00           N
ATOM   1758  C2    C B  19      37.800  46.080  64.870  1.00  0.00           C
ATOM   1759  O2    C B  19      37.520  47.200  64.450  1.00  0.00           O
ATOM   1760  C3'   C B  19      40.200  47.370  68.270  1.00  0.00           C
ATOM   1761  H3'   C B  19      39.900  46.350  68.530  1.00  0.00           H
ATOM   1762  C2'   C B  19      39.270  47.850  67.170  1.00  0.00           C
ATOM   1763 1H2'   C B  19      38.200  47.630  67.260  1.00  0.00           H
ATOM   1764  O2'   C B  19      39.470  49.210  66.860  1.00  0.00           O
ATOM   1765 2HO'   C B  19      39.280  49.740  67.650  1.00  0.00           H
ATOM   1766  O3'   C B  19      40.240  48.300  69.330  1.00  0.00           O
ATOM   1767  P     U B  20      39.110  48.290  70.480  1.00  0.00           P
ATOM   1768  O1P   U B  20      39.480  49.350  71.430  1.00  0.00           O
ATOM   1769  O2P   U B  20      38.910  46.930  71.030  1.00  0.00           O
ATOM   1770  O5'   U B  20      37.790  48.690  69.650  1.00  0.00           O
ATOM   1771  C5'   U B  20      36.480  48.190  69.800  1.00  0.00           C
ATOM   1772 1H5'   U B  20      36.070  48.530  70.760  1.00  0.00           H
ATOM   1773 2H5'   U B  20      36.560  47.110  69.810  1.00  0.00           H
ATOM   1774  C4'   U B  20      35.780  48.800  68.590  1.00  0.00           C
ATOM   1775  H4'   U B  20      36.270  49.740  68.340  1.00  0.00           H
ATOM   1776  O4'   U B  20      35.810  47.880  67.530  1.00  0.00           O
ATOM   1777  C1'   U B  20      34.560  47.310  67.250  1.00  0.00           C
ATOM   1778  H1'   U B  20      34.230  47.590  66.240  1.00  0.00           H
ATOM   1779  N1    U B  20      34.620  45.830  67.250  1.00  0.00           N
ATOM   1780  C6    U B  20      35.600  45.110  67.860  1.00  0.00           C
ATOM   1781  H6    U B  20      36.520  45.500  68.280  1.00  0.00           H
ATOM   1782  C5    U B  20      35.600  43.760  67.860  1.00  0.00           C
ATOM   1783  H5    U B  20      36.430  43.190  68.240  1.00  0.00           H
ATOM   1784  C4    U B  20      34.570  43.040  67.150  1.00  0.00           C
ATOM   1785  O4    U B  20      34.350  41.830  67.070  1.00  0.00           O
ATOM   1786  N3    U B  20      33.590  43.850  66.580  1.00  0.00           N
ATOM   1787  H3    U B  20      32.700  43.400  66.410  1.00  0.00           H
ATOM   1788  C2    U B  20      33.580  45.230  66.560  1.00  0.00           C
ATOM   1789  O2    U B  20      32.660  45.770  65.940  1.00  0.00           O
ATOM   1790  C3'   U B  20      34.300  49.140  68.670  1.00  0.00           C
ATOM   1791  H3'   U B  20      33.970  49.380  69.680  1.00  0.00           H
ATOM   1792  C2'   U B  20      33.640  47.800  68.360  1.00  0.00           C
ATOM   1793 1H2'   U B  20      33.710  47.060  69.170  1.00  0.00           H
ATOM   1794  O2'   U B  20      32.310  47.950  67.920  1.00  0.00           O
ATOM   1795 2HO'   U B  20      32.400  48.630  67.250  1.00  0.00           H
ATOM   1796  O3'   U B  20      33.990  50.050  67.630  1.00  0.00           O
ATOM   1797  P     U B  21      33.820  51.630  67.860  1.00  0.00           P
ATOM   1798  O1P   U B  21      33.440  52.270  66.580  1.00  0.00           O
ATOM   1799  O2P   U B  21      34.960  52.240  68.580  1.00  0.00           O
ATOM   1800  O5'   U B  21      32.550  51.840  68.830  1.00  0.00           O
ATOM   1801  C5'   U B  21      31.260  51.470  68.400  1.00  0.00           C
ATOM   1802 1H5'   U B  21      31.250  50.420  68.130  1.00  0.00           H
ATOM   1803 2H5'   U B  21      30.970  52.150  67.600  1.00  0.00           H
ATOM   1804  C4'   U B  21      30.240  51.650  69.530  1.00  0.00           C
ATOM   1805  H4'   U B  21      30.660  51.150  70.410  1.00  0.00           H
ATOM   1806  O4'   U B  21      30.140  53.030  69.790  1.00  0.00           O
ATOM   1807  C1'   U B  21      28.830  53.460  69.500  1.00  0.00           C
ATOM   1808  H1'   U B  21      28.230  53.440  70.410  1.00  0.00           H
ATOM   1809  N1    U B  21      28.690  54.820  68.940  1.00  0.00           N
ATOM   1810  C6    U B  21      27.910  55.750  69.580  1.00  0.00           C
ATOM   1811  H6    U B  21      27.310  55.430  70.410  1.00  0.00           H
ATOM   1812  C5    U B  21      27.960  57.040  69.180  1.00  0.00           C
ATOM   1813  H5    U B  21      27.300  57.730  69.680  1.00  0.00           H
ATOM   1814  C4    U B  21      28.740  57.550  68.070  1.00  0.00           C
ATOM   1815  O4    U B  21      28.720  58.670  67.580  1.00  0.00           O
ATOM   1816  N3    U B  21      29.480  56.530  67.480  1.00  0.00           N
ATOM   1817  H3    U B  21      29.930  56.760  66.600  1.00  0.00           H
ATOM   1818  C2    U B  21      29.380  55.190  67.800  1.00  0.00           C
ATOM   1819  O2    U B  21      29.830  54.370  67.000  1.00  0.00           O
ATOM   1820  C3'   U B  21      28.810  51.200  69.250  1.00  0.00           C
ATOM   1821  H3'   U B  21      28.700  50.320  68.620  1.00  0.00           H
ATOM   1822  C2'   U B  21      28.200  52.430  68.580  1.00  0.00           C
ATOM   1823 1H2'   U B  21      28.670  52.440  67.600  1.00  0.00           H
ATOM   1824  O2'   U B  21      26.790  52.440  68.460  1.00  0.00           O
ATOM   1825 2HO'   U B  21      26.470  51.790  69.090  1.00  0.00           H
ATOM   1826  O3'   U B  21      28.230  50.950  70.510  1.00  0.00           O
ATOM   1827  P     C B  22      26.960  49.970  70.680  1.00  0.00           P
ATOM   1828  O1P   C B  22      25.900  50.580  69.850  1.00  0.00           O
ATOM   1829  O2P   C B  22      26.720  49.880  72.140  1.00  0.00           O
ATOM   1830  O5'   C B  22      27.370  48.520  70.110  1.00  0.00           O
ATOM   1831  C5'   C B  22      26.940  48.080  68.840  1.00  0.00           C
ATOM   1832 1H5'   C B  22      27.430  48.770  68.140  1.00  0.00           H
ATOM   1833 2H5'   C B  22      25.860  48.250  68.790  1.00  0.00           H
ATOM   1834  C4'   C B  22      27.320  46.670  68.420  1.00  0.00           C
ATOM   1835  H4'   C B  22      26.860  46.520  67.440  1.00  0.00           H
ATOM   1836  O4'   C B  22      28.710  46.580  68.230  1.00  0.00           O
ATOM   1837  C1'   C B  22      29.200  45.550  69.060  1.00  0.00           C
ATOM   1838  H1'   C B  22      29.510  44.720  68.420  1.00  0.00           H
ATOM   1839  N1    C B  22      30.400  45.880  69.850  1.00  0.00           N
ATOM   1840  C6    C B  22      30.400  46.970  70.680  1.00  0.00           C
ATOM   1841  H6    C B  22      29.560  47.610  70.440  1.00  0.00           H
ATOM   1842  C5    C B  22      31.450  47.180  71.490  1.00  0.00           C
ATOM   1843  H5    C B  22      31.540  48.010  72.180  1.00  0.00           H
ATOM   1844  C4    C B  22      32.490  46.190  71.520  1.00  0.00           C
ATOM   1845  N4    C B  22      33.660  46.410  72.120  1.00  0.00           N
ATOM   1846  H41   C B  22      33.720  47.170  72.790  1.00  0.00           H
ATOM   1847  H42   C B  22      34.450  45.800  71.970  1.00  0.00           H
ATOM   1848  N3    C B  22      32.510  45.140  70.690  1.00  0.00           N
ATOM   1849  C2    C B  22      31.410  44.930  69.920  1.00  0.00           C
ATOM   1850  O2    C B  22      31.510  44.020  69.110  1.00  0.00           O
ATOM   1851  C3'   C B  22      26.720  45.550  69.280  1.00  0.00           C
ATOM   1852  H3'   C B  22      25.950  45.890  69.960  1.00  0.00           H
ATOM   1853  C2'   C B  22      28.030  45.150  69.950  1.00  0.00           C
ATOM   1854 1H2'   C B  22      28.180  45.660  70.900  1.00  0.00           H
ATOM   1855  O2'   C B  22      28.010  43.770  70.260  1.00  0.00           O
ATOM   1856 2HO'   C B  22      27.240  43.440  69.780  1.00  0.00           H
ATOM   1857  O3'   C B  22      26.030  44.550  68.570  1.00  0.00           O
ATOM   1858  P     G B  23      24.490  44.750  68.140  1.00  0.00           P
ATOM   1859  O1P   G B  23      23.630  45.100  69.300  1.00  0.00           O
ATOM   1860  O2P   G B  23      24.160  43.530  67.370  1.00  0.00           O
ATOM   1861  O5'   G B  23      24.490  45.950  67.070  1.00  0.00           O
ATOM   1862  C5'   G B  23      24.760  45.810  65.690  1.00  0.00           C
ATOM   1863 1H5'   G B  23      24.110  45.120  65.150  1.00  0.00           H
ATOM   1864 2H5'   G B  23      25.780  45.530  65.450  1.00  0.00           H
ATOM   1865  C4'   G B  23      24.600  47.200  65.060  1.00  0.00           C
ATOM   1866  H4'   G B  23      23.560  47.480  65.160  1.00  0.00           H
ATOM   1867  O4'   G B  23      25.270  48.170  65.830  1.00  0.00           O
ATOM   1868  C1'   G B  23      25.620  49.190  64.920  1.00  0.00           C
ATOM   1869  H1'   G B  23      25.070  50.110  65.160  1.00  0.00           H
ATOM   1870  N9    G B  23      27.060  49.440  65.110  1.00  0.00           N
ATOM   1871  C8    G B  23      27.580  50.690  65.370  1.00  0.00           C
ATOM   1872  H8    G B  23      26.970  51.570  65.280  1.00  0.00           H
ATOM   1873  N7    G B  23      28.870  50.680  65.510  1.00  0.00           N
ATOM   1874  C5    G B  23      29.220  49.350  65.340  1.00  0.00           C
ATOM   1875  C6    G B  23      30.510  48.750  65.380  1.00  0.00           C
ATOM   1876  O6    G B  23      31.570  49.320  65.630  1.00  0.00           O
ATOM   1877  N1    G B  23      30.460  47.380  65.180  1.00  0.00           N
ATOM   1878  H1    G B  23      31.320  46.870  65.330  1.00  0.00           H
ATOM   1879  C2    G B  23      29.290  46.650  65.180  1.00  0.00           C
ATOM   1880  N2    G B  23      29.290  45.310  65.100  1.00  0.00           N
ATOM   1881  H21   G B  23      30.110  44.720  65.100  1.00  0.00           H
ATOM   1882  H22   G B  23      28.390  44.880  64.970  1.00  0.00           H
ATOM   1883  N3    G B  23      28.090  47.220  64.980  1.00  0.00           N
ATOM   1884  C4    G B  23      28.120  48.570  65.140  1.00  0.00           C
ATOM   1885  C3'   G B  23      25.120  47.260  63.620  1.00  0.00           C
ATOM   1886  H3'   G B  23      26.080  46.770  63.500  1.00  0.00           H
ATOM   1887  C2'   G B  23      25.140  48.790  63.530  1.00  0.00           C
ATOM   1888 1H2'   G B  23      25.720  49.060  62.650  1.00  0.00           H
ATOM   1889  O2'   G B  23      23.910  49.450  63.330  1.00  0.00           O
ATOM   1890 2HO'   G B  23      23.540  49.230  62.480  1.00  0.00           H
ATOM   1891  O3'   G B  23      24.240  46.650  62.710  1.00  0.00           O
ATOM   1892  P     G B  24      23.980  47.160  61.200  1.00  0.00           P
ATOM   1893  O1P   G B  24      23.120  48.360  61.160  1.00  0.00           O
ATOM   1894  O2P   G B  24      23.530  45.970  60.440  1.00  0.00           O
ATOM   1895  O5'   G B  24      25.480  47.470  60.690  1.00  0.00           O
ATOM   1896  C5'   G B  24      26.460  46.500  60.430  1.00  0.00           C
ATOM   1897 1H5'   G B  24      26.360  46.120  59.410  1.00  0.00           H
ATOM   1898 2H5'   G B  24      26.300  45.690  61.140  1.00  0.00           H
ATOM   1899  C4'   G B  24      27.830  47.120  60.680  1.00  0.00           C
ATOM   1900  H4'   G B  24      27.800  48.200  60.800  1.00  0.00           H
ATOM   1901  O4'   G B  24      28.400  46.490  61.820  1.00  0.00           O
ATOM   1902  C1'   G B  24      29.800  46.590  61.710  1.00  0.00           C
ATOM   1903  H1'   G B  24      30.130  47.380  62.380  1.00  0.00           H
ATOM   1904  N9    G B  24      30.570  45.410  62.140  1.00  0.00           N
ATOM   1905  C8    G B  24      30.270  44.110  61.830  1.00  0.00           C
ATOM   1906  H8    G B  24      29.360  43.880  61.280  1.00  0.00           H
ATOM   1907  N7    G B  24      31.170  43.280  62.270  1.00  0.00           N
ATOM   1908  C5    G B  24      32.220  44.120  62.640  1.00  0.00           C
ATOM   1909  C6    G B  24      33.550  43.820  63.040  1.00  0.00           C
ATOM   1910  O6    G B  24      34.000  42.680  63.110  1.00  0.00           O
ATOM   1911  N1    G B  24      34.330  44.920  63.360  1.00  0.00           N
ATOM   1912  H1    G B  24      35.310  44.900  63.590  1.00  0.00           H
ATOM   1913  C2    G B  24      33.840  46.210  63.260  1.00  0.00           C
ATOM   1914  N2    G B  24      34.720  47.190  63.550  1.00  0.00           N
ATOM   1915  H21   G B  24      35.620  46.920  63.930  1.00  0.00           H
ATOM   1916  H22   G B  24      34.460  48.140  63.370  1.00  0.00           H
ATOM   1917  N3    G B  24      32.640  46.540  62.770  1.00  0.00           N
ATOM   1918  C4    G B  24      31.880  45.440  62.550  1.00  0.00           C
ATOM   1919  C3'   G B  24      28.820  46.800  59.560  1.00  0.00           C
ATOM   1920  H3'   G B  24      28.650  45.770  59.240  1.00  0.00           H
ATOM   1921  C2'   G B  24      30.120  47.080  60.300  1.00  0.00           C
ATOM   1922 1H2'   G B  24      30.910  46.530  59.790  1.00  0.00           H
ATOM   1923  O2'   G B  24      30.430  48.440  60.450  1.00  0.00           O
ATOM   1924 2HO'   G B  24      31.340  48.640  60.210  1.00  0.00           H
ATOM   1925  O3'   G B  24      28.610  47.520  58.370  1.00  0.00           O
ATOM   1926  P     G B  25      29.390  47.040  57.040  1.00  0.00           P
ATOM   1927  O1P   G B  25      29.070  47.930  55.900  1.00  0.00           O
ATOM   1928  O2P   G B  25      29.030  45.610  56.900  1.00  0.00           O
ATOM   1929  O5'   G B  25      30.940  47.370  57.340  1.00  0.00           O
ATOM   1930  C5'   G B  25      31.270  48.730  57.480  1.00  0.00           C
ATOM   1931 1H5'   G B  25      30.530  49.270  58.070  1.00  0.00           H
ATOM   1932 2H5'   G B  25      31.350  49.040  56.440  1.00  0.00           H
ATOM   1933  C4'   G B  25      32.700  48.800  58.010  1.00  0.00           C
ATOM   1934  H4'   G B  25      32.970  49.830  58.260  1.00  0.00           H
ATOM   1935  O4'   G B  25      32.820  47.970  59.140  1.00  0.00           O
ATOM   1936  C1'   G B  25      34.190  47.730  59.330  1.00  0.00           C
ATOM   1937  H1'   G B  25      34.560  48.240  60.230  1.00  0.00           H
ATOM   1938  N9    G B  25      34.410  46.280  59.470  1.00  0.00           N
ATOM   1939  C8    G B  25      33.550  45.230  59.320  1.00  0.00           C
ATOM   1940  H8    G B  25      32.570  45.330  58.880  1.00  0.00           H
ATOM   1941  N7    G B  25      34.040  44.100  59.750  1.00  0.00           N
ATOM   1942  C5    G B  25      35.360  44.370  60.100  1.00  0.00           C
ATOM   1943  C6    G B  25      36.410  43.530  60.550  1.00  0.00           C
ATOM   1944  O6    G B  25      36.470  42.300  60.670  1.00  0.00           O
ATOM   1945  N1    G B  25      37.500  44.270  60.990  1.00  0.00           N
ATOM   1946  H1    G B  25      38.270  43.790  61.420  1.00  0.00           H
ATOM   1947  C2    G B  25      37.570  45.650  60.940  1.00  0.00           C
ATOM   1948  N2    G B  25      38.650  46.220  61.500  1.00  0.00           N
ATOM   1949  H21   G B  25      39.340  45.670  62.000  1.00  0.00           H
ATOM   1950  H22   G B  25      38.770  47.220  61.570  1.00  0.00           H
ATOM   1951  N3    G B  25      36.600  46.440  60.460  1.00  0.00           N
ATOM   1952  C4    G B  25      35.540  45.720  60.000  1.00  0.00           C
ATOM   1953  C3'   G B  25      33.780  48.300  57.050  1.00  0.00           C
ATOM   1954  H3'   G B  25      33.540  47.290  56.710  1.00  0.00           H
ATOM   1955  C2'   G B  25      34.900  48.230  58.080  1.00  0.00           C
ATOM   1956 1H2'   G B  25      35.660  47.480  57.840  1.00  0.00           H
ATOM   1957  O2'   G B  25      35.470  49.510  58.290  1.00  0.00           O
ATOM   1958 2HO'   G B  25      36.240  49.520  58.870  1.00  0.00           H
ATOM   1959  O3'   G B  25      33.950  49.100  55.900  1.00  0.00           O
ATOM   1960  P     A B  26      34.770  48.530  54.630  1.00  0.00           P
ATOM   1961  O1P   A B  26      34.820  49.570  53.570  1.00  0.00           O
ATOM   1962  O2P   A B  26      34.340  47.160  54.290  1.00  0.00           O
ATOM   1963  O5'   A B  26      36.300  48.370  55.130  1.00  0.00           O
ATOM   1964  C5'   A B  26      37.120  49.490  55.380  1.00  0.00           C
ATOM   1965 1H5'   A B  26      36.560  50.120  56.070  1.00  0.00           H
ATOM   1966 2H5'   A B  26      37.380  50.050  54.490  1.00  0.00           H
ATOM   1967  C4'   A B  26      38.450  49.090  56.030  1.00  0.00           C
ATOM   1968  H4'   A B  26      39.030  49.960  56.330  1.00  0.00           H
ATOM   1969  O4'   A B  26      38.210  48.390  57.230  1.00  0.00           O
ATOM   1970  C1'   A B  26      39.220  47.410  57.270  1.00  0.00           C
ATOM   1971  H1'   A B  26      39.860  47.560  58.130  1.00  0.00           H
ATOM   1972  N9    A B  26      38.690  46.030  57.260  1.00  0.00           N
ATOM   1973  C8    A B  26      37.520  45.620  56.680  1.00  0.00           C
ATOM   1974  H8    A B  26      36.860  46.310  56.160  1.00  0.00           H
ATOM   1975  N7    A B  26      37.290  44.340  56.810  1.00  0.00           N
ATOM   1976  C5    A B  26      38.400  43.900  57.510  1.00  0.00           C
ATOM   1977  C6    A B  26      38.800  42.650  58.000  1.00  0.00           C
ATOM   1978  N6    A B  26      38.170  41.500  57.730  1.00  0.00           N
ATOM   1979  H61   A B  26      37.190  41.550  57.470  1.00  0.00           H
ATOM   1980  H62   A B  26      38.610  40.620  57.930  1.00  0.00           H
ATOM   1981  N1    A B  26      39.900  42.490  58.750  1.00  0.00           N
ATOM   1982  C2    A B  26      40.540  43.590  59.120  1.00  0.00           C
ATOM   1983  H2    A B  26      41.320  43.440  59.860  1.00  0.00           H
ATOM   1984  N3    A B  26      40.290  44.820  58.720  1.00  0.00           N
ATOM   1985  C4    A B  26      39.210  44.930  57.900  1.00  0.00           C
ATOM   1986  C3'   A B  26      39.250  48.230  55.060  1.00  0.00           C
ATOM   1987  H3'   A B  26      38.660  47.460  54.570  1.00  0.00           H
ATOM   1988  C2'   A B  26      40.160  47.570  56.090  1.00  0.00           C
ATOM   1989 1H2'   A B  26      40.590  46.630  55.730  1.00  0.00           H
ATOM   1990  O2'   A B  26      41.200  48.440  56.480  1.00  0.00           O
ATOM   1991 2HO'   A B  26      41.300  49.160  55.860  1.00  0.00           H
ATOM   1992  O3'   A B  26      40.010  49.000  54.160  1.00  0.00           O
ATOM   1993  P     U B  27      40.490  48.420  52.730  1.00  0.00           P
ATOM   1994  O1P   U B  27      41.160  49.520  52.000  1.00  0.00           O
ATOM   1995  O2P   U B  27      39.260  47.830  52.150  1.00  0.00           O
ATOM   1996  O5'   U B  27      41.510  47.260  53.180  1.00  0.00           O
ATOM   1997  C5'   U B  27      42.790  47.540  53.690  1.00  0.00           C
ATOM   1998 1H5'   U B  27      42.710  48.010  54.670  1.00  0.00           H
ATOM   1999 2H5'   U B  27      43.360  48.070  52.920  1.00  0.00           H
ATOM   2000  C4'   U B  27      43.490  46.200  53.890  1.00  0.00           C
ATOM   2001  H4'   U B  27      44.480  46.410  54.300  1.00  0.00           H
ATOM   2002  O4'   U B  27      42.700  45.380  54.720  1.00  0.00           O
ATOM   2003  C1'   U B  27      43.270  44.090  54.770  1.00  0.00           C
ATOM   2004  H1'   U B  27      43.980  44.020  55.590  1.00  0.00           H
ATOM   2005  N1    U B  27      42.260  43.020  54.950  1.00  0.00           N
ATOM   2006  C6    U B  27      41.000  43.050  54.430  1.00  0.00           C
ATOM   2007  H6    U B  27      40.780  43.880  53.770  1.00  0.00           H
ATOM   2008  C5    U B  27      40.050  42.120  54.680  1.00  0.00           C
ATOM   2009  H5    U B  27      39.070  42.220  54.230  1.00  0.00           H
ATOM   2010  C4    U B  27      40.390  40.920  55.410  1.00  0.00           C
ATOM   2011  O4    U B  27      39.730  39.880  55.470  1.00  0.00           O
ATOM   2012  N3    U B  27      41.670  40.970  55.930  1.00  0.00           N
ATOM   2013  H3    U B  27      41.950  40.110  56.390  1.00  0.00           H
ATOM   2014  C2    U B  27      42.630  41.950  55.740  1.00  0.00           C
ATOM   2015  O2    U B  27      43.780  41.790  56.170  1.00  0.00           O
ATOM   2016  C3'   U B  27      43.740  45.320  52.660  1.00  0.00           C
ATOM   2017  H3'   U B  27      42.870  45.180  52.020  1.00  0.00           H
ATOM   2018  C2'   U B  27      43.960  44.010  53.410  1.00  0.00           C
ATOM   2019 1H2'   U B  27      43.580  43.160  52.840  1.00  0.00           H
ATOM   2020  O2'   U B  27      45.320  43.850  53.730  1.00  0.00           O
ATOM   2021 2HO'   U B  27      45.800  43.810  52.900  1.00  0.00           H
ATOM   2022  O3'   U B  27      44.810  45.780  51.860  1.00  0.00           O
ATOM   2023  P     C B  28      45.310  45.010  50.540  1.00  0.00           P
ATOM   2024  O1P   C B  28      46.110  46.000  49.770  1.00  0.00           O
ATOM   2025  O2P   C B  28      44.130  44.370  49.920  1.00  0.00           O
ATOM   2026  O5'   C B  28      46.280  43.810  51.020  1.00  0.00           O
ATOM   2027  C5'   C B  28      47.630  43.960  51.400  1.00  0.00           C
ATOM   2028 1H5'   C B  28      47.600  44.690  52.210  1.00  0.00           H
ATOM   2029 2H5'   C B  28      48.210  44.260  50.520  1.00  0.00           H
ATOM   2030  C4'   C B  28      48.240  42.770  52.120  1.00  0.00           C
ATOM   2031  H4'   C B  28      49.150  43.030  52.650  1.00  0.00           H
ATOM   2032  O4'   C B  28      47.490  42.200  53.170  1.00  0.00           O
ATOM   2033  C1'   C B  28      47.590  40.790  53.130  1.00  0.00           C
ATOM   2034  H1'   C B  28      48.110  40.540  54.050  1.00  0.00           H
ATOM   2035  N1    C B  28      46.220  40.250  53.160  1.00  0.00           N
ATOM   2036  C6    C B  28      45.220  40.720  52.350  1.00  0.00           C
ATOM   2037  H6    C B  28      45.410  41.400  51.530  1.00  0.00           H
ATOM   2038  C5    C B  28      43.970  40.230  52.490  1.00  0.00           C
ATOM   2039  H5    C B  28      43.150  40.590  51.890  1.00  0.00           H
ATOM   2040  C4    C B  28      43.750  39.190  53.450  1.00  0.00           C
ATOM   2041  N4    C B  28      42.610  38.500  53.500  1.00  0.00           N
ATOM   2042  H41   C B  28      41.840  38.780  52.910  1.00  0.00           H
ATOM   2043  H42   C B  28      42.620  37.670  54.090  1.00  0.00           H
ATOM   2044  N3    C B  28      44.730  38.690  54.210  1.00  0.00           N
ATOM   2045  C2    C B  28      45.950  39.270  54.100  1.00  0.00           C
ATOM   2046  O2    C B  28      46.780  38.900  54.930  1.00  0.00           O
ATOM   2047  C3'   C B  28      48.800  41.680  51.210  1.00  0.00           C
ATOM   2048  H3'   C B  28      48.170  41.580  50.330  1.00  0.00           H
ATOM   2049  C2'   C B  28      48.570  40.410  52.020  1.00  0.00           C
ATOM   2050 1H2'   C B  28      48.110  39.600  51.450  1.00  0.00           H
ATOM   2051  O2'   C B  28      49.760  39.980  52.640  1.00  0.00           O
ATOM   2052 2HO'   C B  28      50.190  39.470  51.950  1.00  0.00           H
ATOM   2053  O3'   C B  28      50.160  41.800  50.850  1.00  0.00           O
ATOM   2054  P     C B  29      50.760  41.350  49.430  1.00  0.00           P
ATOM   2055  O1P   C B  29      52.200  41.670  49.460  1.00  0.00           O
ATOM   2056  O2P   C B  29      49.940  41.960  48.350  1.00  0.00           O
ATOM   2057  O5'   C B  29      50.600  39.760  49.220  1.00  0.00           O
ATOM   2058  C5'   C B  29      51.380  38.800  49.890  1.00  0.00           C
ATOM   2059 1H5'   C B  29      51.500  38.990  50.960  1.00  0.00           H
ATOM   2060 2H5'   C B  29      52.430  38.840  49.610  1.00  0.00           H
ATOM   2061  C4'   C B  29      50.750  37.410  49.960  1.00  0.00           C
ATOM   2062  H4'   C B  29      51.350  36.750  50.590  1.00  0.00           H
ATOM   2063  O4'   C B  29      49.450  37.530  50.510  1.00  0.00           O
ATOM   2064  C1'   C B  29      48.760  36.330  50.220  1.00  0.00           C
ATOM   2065  H1'   C B  29      48.960  35.670  51.060  1.00  0.00           H
ATOM   2066  N1    C B  29      47.310  36.580  50.080  1.00  0.00           N
ATOM   2067  C6    C B  29      46.840  37.790  49.640  1.00  0.00           C
ATOM   2068  H6    C B  29      47.520  38.620  49.510  1.00  0.00           H
ATOM   2069  C5    C B  29      45.500  37.960  49.640  1.00  0.00           C
ATOM   2070  H5    C B  29      45.100  38.910  49.350  1.00  0.00           H
ATOM   2071  C4    C B  29      44.660  36.970  50.240  1.00  0.00           C
ATOM   2072  N4    C B  29      43.380  37.240  50.540  1.00  0.00           N
ATOM   2073  H41   C B  29      43.070  38.180  50.320  1.00  0.00           H
ATOM   2074  H42   C B  29      42.880  36.500  51.010  1.00  0.00           H
ATOM   2075  N3    C B  29      45.130  35.780  50.640  1.00  0.00           N
ATOM   2076  C2    C B  29      46.460  35.570  50.490  1.00  0.00           C
ATOM   2077  O2    C B  29      46.950  34.510  50.880  1.00  0.00           O
ATOM   2078  C3'   C B  29      50.500  36.730  48.620  1.00  0.00           C
ATOM   2079  H3'   C B  29      50.140  37.500  47.930  1.00  0.00           H
ATOM   2080  C2'   C B  29      49.340  35.780  48.930  1.00  0.00           C
ATOM   2081 1H2'   C B  29      48.650  35.880  48.090  1.00  0.00           H
ATOM   2082  O2'   C B  29      49.820  34.470  49.110  1.00  0.00           O
ATOM   2083 2HO'   C B  29      49.610  34.030  48.280  1.00  0.00           H
ATOM   2084  O3'   C B  29      51.690  36.170  48.120  1.00  0.00           O
ATOM   2085  P     C B  30      51.900  36.070  46.520  1.00  0.00           P
ATOM   2086  O1P   C B  30      53.220  35.440  46.360  1.00  0.00           O
ATOM   2087  O2P   C B  30      51.560  37.380  45.920  1.00  0.00           O
ATOM   2088  O5'   C B  30      50.780  35.020  46.030  1.00  0.00           O
ATOM   2089  C5'   C B  30      50.940  33.630  46.160  1.00  0.00           C
ATOM   2090 1H5'   C B  30      51.110  33.430  47.220  1.00  0.00           H
ATOM   2091 2H5'   C B  30      51.730  33.170  45.560  1.00  0.00           H
ATOM   2092  C4'   C B  30      49.700  32.840  45.740  1.00  0.00           C
ATOM   2093  H4'   C B  30      50.030  31.810  45.830  1.00  0.00           H
ATOM   2094  O4'   C B  30      48.600  33.080  46.590  1.00  0.00           O
ATOM   2095  C1'   C B  30      47.490  32.570  45.910  1.00  0.00           C
ATOM   2096  H1'   C B  30      47.320  31.580  46.320  1.00  0.00           H
ATOM   2097  N1    C B  30      46.350  33.470  46.160  1.00  0.00           N
ATOM   2098  C6    C B  30      46.460  34.830  46.020  1.00  0.00           C
ATOM   2099  H6    C B  30      47.340  35.400  45.760  1.00  0.00           H
ATOM   2100  C5    C B  30      45.400  35.630  46.270  1.00  0.00           C
ATOM   2101  H5    C B  30      45.570  36.700  46.360  1.00  0.00           H
ATOM   2102  C4    C B  30      44.120  35.060  46.540  1.00  0.00           C
ATOM   2103  N4    C B  30      43.120  35.890  46.860  1.00  0.00           N
ATOM   2104  H41   C B  30      43.260  36.890  46.750  1.00  0.00           H
ATOM   2105  H42   C B  30      42.240  35.460  47.110  1.00  0.00           H
ATOM   2106  N3    C B  30      44.000  33.730  46.580  1.00  0.00           N
ATOM   2107  C2    C B  30      45.100  32.940  46.400  1.00  0.00           C
ATOM   2108  O2    C B  30      44.920  31.720  46.420  1.00  0.00           O
ATOM   2109  C3'   C B  30      49.280  33.120  44.300  1.00  0.00           C
ATOM   2110  H3'   C B  30      49.260  34.190  44.080  1.00  0.00           H
ATOM   2111  C2'   C B  30      47.900  32.490  44.440  1.00  0.00           C
ATOM   2112 1H2'   C B  30      47.120  32.990  43.860  1.00  0.00           H
ATOM   2113  O2'   C B  30      47.870  31.110  44.160  1.00  0.00           O
ATOM   2114 2HO'   C B  30      48.280  30.930  43.310  1.00  0.00           H
ATOM   2115  O3'   C B  30      50.080  32.470  43.340  1.00  0.00           O
ATOM   2116  P     A B  31      49.750  32.600  41.770  1.00  0.00           P
ATOM   2117  O1P   A B  31      50.900  32.010  41.050  1.00  0.00           O
ATOM   2118  O2P   A B  31      49.360  34.000  41.460  1.00  0.00           O
ATOM   2119  O5'   A B  31      48.440  31.680  41.600  1.00  0.00           O
ATOM   2120  C5'   A B  31      47.390  32.010  40.720  1.00  0.00           C
ATOM   2121 1H5'   A B  31      47.730  31.780  39.710  1.00  0.00           H
ATOM   2122 2H5'   A B  31      46.930  32.990  40.900  1.00  0.00           H
ATOM   2123  C4'   A B  31      46.170  31.140  41.030  1.00  0.00           C
ATOM   2124  H4'   A B  31      46.410  30.080  41.030  1.00  0.00           H
ATOM   2125  O4'   A B  31      45.560  31.570  42.230  1.00  0.00           O
ATOM   2126  C1'   A B  31      44.160  31.610  42.080  1.00  0.00           C
ATOM   2127  H1'   A B  31      43.640  30.880  42.710  1.00  0.00           H
ATOM   2128  N9    A B  31      43.610  32.940  42.440  1.00  0.00           N
ATOM   2129  C8    A B  31      44.260  34.150  42.410  1.00  0.00           C
ATOM   2130  H8    A B  31      45.280  34.190  42.060  1.00  0.00           H
ATOM   2131  N7    A B  31      43.620  35.190  42.850  1.00  0.00           N
ATOM   2132  C5    A B  31      42.440  34.570  43.260  1.00  0.00           C
ATOM   2133  C6    A B  31      41.260  35.060  43.830  1.00  0.00           C
ATOM   2134  N6    A B  31      40.960  36.330  44.100  1.00  0.00           N
ATOM   2135  H61   A B  31      41.750  36.960  44.030  1.00  0.00           H
ATOM   2136  H62   A B  31      40.140  36.590  44.640  1.00  0.00           H
ATOM   2137  N1    A B  31      40.180  34.290  44.050  1.00  0.00           N
ATOM   2138  C2    A B  31      40.260  33.050  43.620  1.00  0.00           C
ATOM   2139  H2    A B  31      39.450  32.370  43.880  1.00  0.00           H
ATOM   2140  N3    A B  31      41.330  32.400  43.170  1.00  0.00           N
ATOM   2141  C4    A B  31      42.390  33.230  42.990  1.00  0.00           C
ATOM   2142  C3'   A B  31      45.110  31.400  39.960  1.00  0.00           C
ATOM   2143  H3'   A B  31      45.230  32.440  39.660  1.00  0.00           H
ATOM   2144  C2'   A B  31      43.770  31.220  40.660  1.00  0.00           C
ATOM   2145 1H2'   A B  31      43.110  31.950  40.210  1.00  0.00           H
ATOM   2146  O2'   A B  31      43.390  29.870  40.780  1.00  0.00           O
ATOM   2147 2HO'   A B  31      43.100  29.590  39.910  1.00  0.00           H
ATOM   2148  O3'   A B  31      45.330  30.520  38.880  1.00  0.00           O
ATOM   2149  P     C B  32      44.970  30.830  37.340  1.00  0.00           P
ATOM   2150  O1P   C B  32      45.410  29.640  36.580  1.00  0.00           O
ATOM   2151  O2P   C B  32      45.530  32.130  36.920  1.00  0.00           O
ATOM   2152  O5'   C B  32      43.360  30.860  37.270  1.00  0.00           O
ATOM   2153  C5'   C B  32      42.600  29.670  37.330  1.00  0.00           C
ATOM   2154 1H5'   C B  32      43.150  29.110  38.080  1.00  0.00           H
ATOM   2155 2H5'   C B  32      42.760  29.130  36.400  1.00  0.00           H
ATOM   2156  C4'   C B  32      41.170  29.930  37.810  1.00  0.00           C
ATOM   2157  H4'   C B  32      40.730  28.990  38.140  1.00  0.00           H
ATOM   2158  O4'   C B  32      41.210  30.660  39.010  1.00  0.00           O
ATOM   2159  C1'   C B  32      40.070  31.490  39.020  1.00  0.00           C
ATOM   2160  H1'   C B  32      39.280  31.070  39.650  1.00  0.00           H
ATOM   2161  N1    C B  32      40.390  32.860  39.460  1.00  0.00           N
ATOM   2162  C6    C B  32      41.460  33.540  38.970  1.00  0.00           C
ATOM   2163  H6    C B  32      42.100  32.960  38.320  1.00  0.00           H
ATOM   2164  C5    C B  32      41.830  34.780  39.360  1.00  0.00           C
ATOM   2165  H5    C B  32      42.710  35.360  39.120  1.00  0.00           H
ATOM   2166  C4    C B  32      40.900  35.400  40.250  1.00  0.00           C
ATOM   2167  N4    C B  32      41.040  36.660  40.670  1.00  0.00           N
ATOM   2168  H41   C B  32      41.770  37.150  40.160  1.00  0.00           H
ATOM   2169  H42   C B  32      40.270  37.110  41.140  1.00  0.00           H
ATOM   2170  N3    C B  32      39.690  34.870  40.510  1.00  0.00           N
ATOM   2171  C2    C B  32      39.450  33.580  40.180  1.00  0.00           C
ATOM   2172  O2    C B  32      38.320  33.140  40.380  1.00  0.00           O
ATOM   2173  C3'   C B  32      40.400  30.790  36.800  1.00  0.00           C
ATOM   2174  H3'   C B  32      41.110  31.470  36.340  1.00  0.00           H
ATOM   2175  C2'   C B  32      39.390  31.530  37.660  1.00  0.00           C
ATOM   2176 1H2'   C B  32      39.150  32.540  37.310  1.00  0.00           H
ATOM   2177  O2'   C B  32      38.220  30.760  37.840  1.00  0.00           O
ATOM   2178 2HO'   C B  32      37.620  30.980  37.130  1.00  0.00           H
ATOM   2179  O3'   C B  32      39.870  29.970  35.790  1.00  0.00           O
ATOM   2180  P     C B  33      39.470  30.620  34.370  1.00  0.00           P
ATOM   2181  O1P   C B  33      39.160  29.540  33.400  1.00  0.00           O
ATOM   2182  O2P   C B  33      40.530  31.600  34.040  1.00  0.00           O
ATOM   2183  O5'   C B  33      38.090  31.430  34.530  1.00  0.00           O
ATOM   2184  C5'   C B  33      36.880  30.750  34.770  1.00  0.00           C
ATOM   2185 1H5'   C B  33      37.120  29.960  35.480  1.00  0.00           H
ATOM   2186 2H5'   C B  33      36.490  30.270  33.870  1.00  0.00           H
ATOM   2187  C4'   C B  33      35.850  31.720  35.330  1.00  0.00           C
ATOM   2188  H4'   C B  33      34.890  31.320  35.660  1.00  0.00           H
ATOM   2189  O4'   C B  33      36.500  32.340  36.410  1.00  0.00           O
ATOM   2190  C1'   C B  33      35.950  33.620  36.660  1.00  0.00           C
ATOM   2191  H1'   C B  33      35.420  33.510  37.610  1.00  0.00           H
ATOM   2192  N1    C B  33      37.010  34.620  36.890  1.00  0.00           N
ATOM   2193  C6    C B  33      38.240  34.550  36.300  1.00  0.00           C
ATOM   2194  H6    C B  33      38.470  33.730  35.630  1.00  0.00           H
ATOM   2195  C5    C B  33      39.210  35.450  36.570  1.00  0.00           C
ATOM   2196  H5    C B  33      40.220  35.370  36.190  1.00  0.00           H
ATOM   2197  C4    C B  33      38.830  36.510  37.460  1.00  0.00           C
ATOM   2198  N4    C B  33      39.690  37.500  37.760  1.00  0.00           N
ATOM   2199  H41   C B  33      40.610  37.520  37.350  1.00  0.00           H
ATOM   2200  H42   C B  33      39.410  38.020  38.580  1.00  0.00           H
ATOM   2201  N3    C B  33      37.570  36.700  37.860  1.00  0.00           N
ATOM   2202  C2    C B  33      36.630  35.800  37.490  1.00  0.00           C
ATOM   2203  O2    C B  33      35.460  36.050  37.800  1.00  0.00           O
ATOM   2204  C3'   C B  33      35.540  32.920  34.450  1.00  0.00           C
ATOM   2205  H3'   C B  33      36.480  33.300  34.040  1.00  0.00           H
ATOM   2206  C2'   C B  33      34.980  33.870  35.510  1.00  0.00           C
ATOM   2207 1H2'   C B  33      34.940  34.910  35.210  1.00  0.00           H
ATOM   2208  O2'   C B  33      33.720  33.520  36.030  1.00  0.00           O
ATOM   2209 2HO'   C B  33      33.130  33.260  35.320  1.00  0.00           H
ATOM   2210  O3'   C B  33      34.670  32.550  33.400  1.00  0.00           O
ATOM   2211  P     U B  34      34.510  33.640  32.220  1.00  0.00           P
ATOM   2212  O1P   U B  34      33.350  33.120  31.470  1.00  0.00           O
ATOM   2213  O2P   U B  34      35.770  33.860  31.460  1.00  0.00           O
ATOM   2214  O5'   U B  34      34.070  35.020  32.940  1.00  0.00           O
ATOM   2215  C5'   U B  34      32.720  35.180  33.330  1.00  0.00           C
ATOM   2216 1H5'   U B  34      32.520  34.480  34.140  1.00  0.00           H
ATOM   2217 2H5'   U B  34      32.020  35.040  32.510  1.00  0.00           H
ATOM   2218  C4'   U B  34      32.510  36.610  33.800  1.00  0.00           C
ATOM   2219  H4'   U B  34      31.490  36.720  34.170  1.00  0.00           H
ATOM   2220  O4'   U B  34      33.330  36.800  34.940  1.00  0.00           O
ATOM   2221  C1'   U B  34      33.920  38.080  35.020  1.00  0.00           C
ATOM   2222  H1'   U B  34      33.720  38.500  36.000  1.00  0.00           H
ATOM   2223  N1    U B  34      35.390  38.130  34.950  1.00  0.00           N
ATOM   2224  C6    U B  34      36.080  37.340  34.080  1.00  0.00           C
ATOM   2225  H6    U B  34      35.560  36.550  33.560  1.00  0.00           H
ATOM   2226  C5    U B  34      37.400  37.560  33.850  1.00  0.00           C
ATOM   2227  H5    U B  34      38.040  36.980  33.220  1.00  0.00           H
ATOM   2228  C4    U B  34      38.160  38.560  34.560  1.00  0.00           C
ATOM   2229  O4    U B  34      39.340  38.810  34.330  1.00  0.00           O
ATOM   2230  N3    U B  34      37.370  39.320  35.410  1.00  0.00           N
ATOM   2231  H3    U B  34      37.880  39.960  36.010  1.00  0.00           H
ATOM   2232  C2    U B  34      36.000  39.200  35.580  1.00  0.00           C
ATOM   2233  O2    U B  34      35.330  40.010  36.220  1.00  0.00           O
ATOM   2234  C3'   U B  34      32.730  37.830  32.910  1.00  0.00           C
ATOM   2235  H3'   U B  34      33.470  37.590  32.150  1.00  0.00           H
ATOM   2236  C2'   U B  34      33.240  38.880  33.910  1.00  0.00           C
ATOM   2237 1H2'   U B  34      33.920  39.560  33.400  1.00  0.00           H
ATOM   2238  O2'   U B  34      32.120  39.520  34.480  1.00  0.00           O
ATOM   2239 2HO'   U B  34      31.500  38.840  34.740  1.00  0.00           H
ATOM   2240  O3'   U B  34      31.580  38.320  32.270  1.00  0.00           O
ATOM   2241  P     A B  35      31.530  39.180  30.910  1.00  0.00           P
ATOM   2242  O1P   A B  35      30.110  39.400  30.570  1.00  0.00           O
ATOM   2243  O2P   A B  35      32.440  38.630  29.880  1.00  0.00           O
ATOM   2244  O5'   A B  35      32.100  40.640  31.270  1.00  0.00           O
ATOM   2245  C5'   A B  35      31.390  41.520  32.120  1.00  0.00           C
ATOM   2246 1H5'   A B  35      31.160  41.000  33.040  1.00  0.00           H
ATOM   2247 2H5'   A B  35      30.430  41.900  31.770  1.00  0.00           H
ATOM   2248  C4'   A B  35      32.190  42.780  32.450  1.00  0.00           C
ATOM   2249  H4'   A B  35      31.600  43.670  32.690  1.00  0.00           H
ATOM   2250  O4'   A B  35      33.140  42.440  33.430  1.00  0.00           O
ATOM   2251  C1'   A B  35      34.310  43.220  33.280  1.00  0.00           C
ATOM   2252  H1'   A B  35      34.480  43.830  34.160  1.00  0.00           H
ATOM   2253  N9    A B  35      35.530  42.430  33.040  1.00  0.00           N
ATOM   2254  C8    A B  35      35.680  41.200  32.460  1.00  0.00           C
ATOM   2255  H8    A B  35      34.800  40.800  31.970  1.00  0.00           H
ATOM   2256  N7    A B  35      36.940  40.890  32.280  1.00  0.00           N
ATOM   2257  C5    A B  35      37.630  41.970  32.830  1.00  0.00           C
ATOM   2258  C6    A B  35      38.960  42.330  33.070  1.00  0.00           C
ATOM   2259  N6    A B  35      40.070  41.630  32.800  1.00  0.00           N
ATOM   2260  H61   A B  35      40.040  40.790  32.230  1.00  0.00           H
ATOM   2261  H62   A B  35      40.930  42.090  33.050  1.00  0.00           H
ATOM   2262  N1    A B  35      39.310  43.500  33.630  1.00  0.00           N
ATOM   2263  C2    A B  35      38.320  44.260  34.080  1.00  0.00           C
ATOM   2264  H2    A B  35      38.570  45.150  34.640  1.00  0.00           H
ATOM   2265  N3    A B  35      37.010  44.050  34.030  1.00  0.00           N
ATOM   2266  C4    A B  35      36.780  42.880  33.400  1.00  0.00           C
ATOM   2267  C3'   A B  35      33.020  43.240  31.250  1.00  0.00           C
ATOM   2268  H3'   A B  35      33.470  42.350  30.830  1.00  0.00           H
ATOM   2269  C2'   A B  35      33.940  44.120  32.100  1.00  0.00           C
ATOM   2270 1H2'   A B  35      34.850  44.330  31.540  1.00  0.00           H
ATOM   2271  O2'   A B  35      33.490  45.350  32.630  1.00  0.00           O
ATOM   2272 2HO'   A B  35      34.200  45.780  33.100  1.00  0.00           H
ATOM   2273  O3'   A B  35      32.280  43.980  30.310  1.00  0.00           O
ATOM   2274  P     C B  36      32.840  44.470  28.880  1.00  0.00           P
ATOM   2275  O1P   C B  36      31.690  44.950  28.090  1.00  0.00           O
ATOM   2276  O2P   C B  36      33.650  43.360  28.320  1.00  0.00           O
ATOM   2277  O5'   C B  36      33.860  45.700  29.100  1.00  0.00           O
ATOM   2278  C5'   C B  36      33.300  46.890  29.600  1.00  0.00           C
ATOM   2279 1H5'   C B  36      32.770  46.530  30.480  1.00  0.00           H
ATOM   2280 2H5'   C B  36      32.580  47.260  28.860  1.00  0.00           H
ATOM   2281  C4'   C B  36      34.360  47.880  30.080  1.00  0.00           C
ATOM   2282  H4'   C B  36      33.840  48.710  30.550  1.00  0.00           H
ATOM   2283  O4'   C B  36      35.270  47.360  31.020  1.00  0.00           O
ATOM   2284  C1'   C B  36      36.530  47.930  30.770  1.00  0.00           C
ATOM   2285  H1'   C B  36      36.840  48.490  31.660  1.00  0.00           H
ATOM   2286  N1    C B  36      37.660  47.010  30.500  1.00  0.00           N
ATOM   2287  C6    C B  36      37.350  45.730  30.140  1.00  0.00           C
ATOM   2288  H6    C B  36      36.350  45.510  29.800  1.00  0.00           H
ATOM   2289  C5    C B  36      38.350  44.820  30.090  1.00  0.00           C
ATOM   2290  H5    C B  36      38.180  43.810  29.770  1.00  0.00           H
ATOM   2291  C4    C B  36      39.680  45.230  30.440  1.00  0.00           C
ATOM   2292  N4    C B  36      40.770  44.500  30.190  1.00  0.00           N
ATOM   2293  H41   C B  36      40.700  43.560  29.810  1.00  0.00           H
ATOM   2294  H42   C B  36      41.720  44.760  30.420  1.00  0.00           H
ATOM   2295  N3    C B  36      39.930  46.490  30.830  1.00  0.00           N
ATOM   2296  C2    C B  36      38.940  47.420  30.820  1.00  0.00           C
ATOM   2297  O2    C B  36      39.220  48.560  31.150  1.00  0.00           O
ATOM   2298  C3'   C B  36      35.140  48.490  28.920  1.00  0.00           C
ATOM   2299  H3'   C B  36      35.410  47.740  28.180  1.00  0.00           H
ATOM   2300  C2'   C B  36      36.350  49.000  29.700  1.00  0.00           C
ATOM   2301 1H2'   C B  36      37.280  48.980  29.130  1.00  0.00           H
ATOM   2302  O2'   C B  36      36.270  50.250  30.330  1.00  0.00           O
ATOM   2303 2HO'   C B  36      35.490  50.750  30.090  1.00  0.00           H
ATOM   2304  O3'   C B  36      34.500  49.560  28.260  1.00  0.00           O
ATOM   2305  P     C B  37      34.690  49.880  26.690  1.00  0.00           P
ATOM   2306  O1P   C B  37      33.900  51.080  26.340  1.00  0.00           O
ATOM   2307  O2P   C B  37      34.520  48.690  25.830  1.00  0.00           O
ATOM   2308  O5'   C B  37      36.240  50.280  26.500  1.00  0.00           O
ATOM   2309  C5'   C B  37      36.710  51.530  26.940  1.00  0.00           C
ATOM   2310 1H5'   C B  37      36.320  51.840  27.910  1.00  0.00           H
ATOM   2311 2H5'   C B  37      36.430  52.380  26.320  1.00  0.00           H
ATOM   2312  C4'   C B  37      38.230  51.580  27.070  1.00  0.00           C
ATOM   2313  H4'   C B  37      38.510  52.570  27.440  1.00  0.00           H
ATOM   2314  O4'   C B  37      38.830  50.650  27.950  1.00  0.00           O
ATOM   2315  C1'   C B  37      40.170  50.530  27.540  1.00  0.00           C
ATOM   2316  H1'   C B  37      40.800  51.010  28.290  1.00  0.00           H
ATOM   2317  N1    C B  37      40.640  49.150  27.350  1.00  0.00           N
ATOM   2318  C6    C B  37      39.770  48.120  27.140  1.00  0.00           C
ATOM   2319  H6    C B  37      38.720  48.380  27.230  1.00  0.00           H
ATOM   2320  C5    C B  37      40.160  46.830  27.030  1.00  0.00           C
ATOM   2321  H5    C B  37      39.460  46.010  27.060  1.00  0.00           H
ATOM   2322  C4    C B  37      41.580  46.610  27.060  1.00  0.00           C
ATOM   2323  N4    C B  37      42.030  45.350  27.180  1.00  0.00           N
ATOM   2324  H41   C B  37      41.300  44.650  27.210  1.00  0.00           H
ATOM   2325  H42   C B  37      43.010  45.190  27.380  1.00  0.00           H
ATOM   2326  N3    C B  37      42.450  47.600  27.270  1.00  0.00           N
ATOM   2327  C2    C B  37      41.990  48.880  27.260  1.00  0.00           C
ATOM   2328  O2    C B  37      42.810  49.790  27.290  1.00  0.00           O
ATOM   2329  C3'   C B  37      38.930  51.430  25.720  1.00  0.00           C
ATOM   2330  H3'   C B  37      38.610  50.480  25.290  1.00  0.00           H
ATOM   2331  C2'   C B  37      40.370  51.270  26.210  1.00  0.00           C
ATOM   2332 1H2'   C B  37      40.970  50.710  25.490  1.00  0.00           H
ATOM   2333  O2'   C B  37      40.930  52.530  26.510  1.00  0.00           O
ATOM   2334 2HO'   C B  37      41.580  52.590  25.800  1.00  0.00           H
ATOM   2335  O3'   C B  37      38.770  52.530  24.860  1.00  0.00           O
ATOM   2336  P     C B  38      39.060  52.420  23.280  1.00  0.00           P
ATOM   2337  O1P   C B  38      38.540  53.740  22.860  1.00  0.00           O
ATOM   2338  O2P   C B  38      38.470  51.190  22.730  1.00  0.00           O
ATOM   2339  O5'   C B  38      40.660  52.390  23.060  1.00  0.00           O
ATOM   2340  C5'   C B  38      41.430  53.530  23.330  1.00  0.00           C
ATOM   2341 1H5'   C B  38      41.170  53.960  24.300  1.00  0.00           H
ATOM   2342 2H5'   C B  38      41.260  54.360  22.640  1.00  0.00           H
ATOM   2343  C4'   C B  38      42.910  53.160  23.330  1.00  0.00           C
ATOM   2344  H4'   C B  38      43.550  54.020  23.540  1.00  0.00           H
ATOM   2345  O4'   C B  38      43.200  52.190  24.310  1.00  0.00           O
ATOM   2346  C1'   C B  38      44.360  51.490  23.940  1.00  0.00           C
ATOM   2347  H1'   C B  38      45.190  51.790  24.580  1.00  0.00           H
ATOM   2348  N1    C B  38      44.140  50.030  23.920  1.00  0.00           N
ATOM   2349  C6    C B  38      42.910  49.480  23.670  1.00  0.00           C
ATOM   2350  H6    C B  38      42.090  50.130  23.400  1.00  0.00           H
ATOM   2351  C5    C B  38      42.730  48.150  23.660  1.00  0.00           C
ATOM   2352  H5    C B  38      41.790  47.690  23.370  1.00  0.00           H
ATOM   2353  C4    C B  38      43.810  47.320  24.080  1.00  0.00           C
ATOM   2354  N4    C B  38      43.610  46.000  24.140  1.00  0.00           N
ATOM   2355  H41   C B  38      42.680  45.600  24.070  1.00  0.00           H
ATOM   2356  H42   C B  38      44.390  45.380  24.290  1.00  0.00           H
ATOM   2357  N3    C B  38      45.040  47.830  24.260  1.00  0.00           N
ATOM   2358  C2    C B  38      45.210  49.170  24.090  1.00  0.00           C
ATOM   2359  O2    C B  38      46.320  49.660  24.300  1.00  0.00           O
ATOM   2360  C3'   C B  38      43.480  52.550  22.050  1.00  0.00           C
ATOM   2361  H3'   C B  38      42.760  51.830  21.650  1.00  0.00           H
ATOM   2362  C2'   C B  38      44.740  51.830  22.500  1.00  0.00           C
ATOM   2363 1H2'   C B  38      44.830  50.950  21.870  1.00  0.00           H
ATOM   2364  O2'   C B  38      45.980  52.520  22.550  1.00  0.00           O
ATOM   2365 2HO'   C B  38      45.950  53.150  21.830  1.00  0.00           H
ATOM   2366  O3'   C B  38      43.770  53.650  21.200  1.00  0.00           O
ATOM   2367  P     U B  39      43.550  53.490  19.620  1.00  0.00           P
ATOM   2368  O1P   U B  39      44.080  54.710  18.980  1.00  0.00           O
ATOM   2369  O2P   U B  39      42.110  53.210  19.390  1.00  0.00           O
ATOM   2370  O5'   U B  39      44.410  52.230  19.110  1.00  0.00           O
ATOM   2371  C5'   U B  39      45.790  52.410  18.880  1.00  0.00           C
ATOM   2372 1H5'   U B  39      46.190  53.190  19.520  1.00  0.00           H
ATOM   2373 2H5'   U B  39      45.800  52.760  17.840  1.00  0.00           H
ATOM   2374  C4'   U B  39      46.640  51.150  19.020  1.00  0.00           C
ATOM   2375  H4'   U B  39      47.700  51.410  18.990  1.00  0.00           H
ATOM   2376  O4'   U B  39      46.390  50.440  20.210  1.00  0.00           O
ATOM   2377  C1'   U B  39      46.730  49.080  20.000  1.00  0.00           C
ATOM   2378  H1'   U B  39      47.720  48.940  20.420  1.00  0.00           H
ATOM   2379  N1    U B  39      45.720  48.140  20.530  1.00  0.00           N
ATOM   2380  C6    U B  39      44.390  48.320  20.270  1.00  0.00           C
ATOM   2381  H6    U B  39      44.050  49.280  19.900  1.00  0.00           H
ATOM   2382  C5    U B  39      43.490  47.330  20.440  1.00  0.00           C
ATOM   2383  H5    U B  39      42.450  47.500  20.240  1.00  0.00           H
ATOM   2384  C4    U B  39      43.950  46.030  20.850  1.00  0.00           C
ATOM   2385  O4    U B  39      43.230  45.040  21.020  1.00  0.00           O
ATOM   2386  N3    U B  39      45.300  45.860  21.140  1.00  0.00           N
ATOM   2387  H3    U B  39      45.630  44.920  21.280  1.00  0.00           H
ATOM   2388  C2    U B  39      46.200  46.890  20.870  1.00  0.00           C
ATOM   2389  O2    U B  39      47.410  46.660  20.880  1.00  0.00           O
ATOM   2390  C3'   U B  39      46.440  50.140  17.890  1.00  0.00           C
ATOM   2391  H3'   U B  39      45.360  50.010  17.760  1.00  0.00           H
ATOM   2392  C2'   U B  39      47.040  48.890  18.520  1.00  0.00           C
ATOM   2393 1H2'   U B  39      46.460  48.040  18.160  1.00  0.00           H
ATOM   2394  O2'   U B  39      48.440  48.750  18.510  1.00  0.00           O
ATOM   2395 2HO'   U B  39      48.650  49.020  17.610  1.00  0.00           H
ATOM   2396  O3'   U B  39      46.950  50.600  16.660  1.00  0.00           O
ATOM   2397  P     G B  40      47.100  49.670  15.350  1.00  0.00           P
ATOM   2398  O1P   G B  40      47.550  50.590  14.280  1.00  0.00           O
ATOM   2399  O2P   G B  40      45.880  48.850  15.180  1.00  0.00           O
ATOM   2400  O5'   G B  40      48.280  48.610  15.660  1.00  0.00           O
ATOM   2401  C5'   G B  40      49.640  48.890  15.430  1.00  0.00           C
ATOM   2402 1H5'   G B  40      49.890  49.720  16.090  1.00  0.00           H
ATOM   2403 2H5'   G B  40      49.770  49.240  14.410  1.00  0.00           H
ATOM   2404  C4'   G B  40      50.480  47.630  15.620  1.00  0.00           C
ATOM   2405  H4'   G B  40      51.540  47.880  15.540  1.00  0.00           H
ATOM   2406  O4'   G B  40      50.360  47.010  16.890  1.00  0.00           O
ATOM   2407  C1'   G B  40      50.300  45.620  16.710  1.00  0.00           C
ATOM   2408  H1'   G B  40      51.050  45.060  17.280  1.00  0.00           H
ATOM   2409  N9    G B  40      48.940  45.170  17.060  1.00  0.00           N
ATOM   2410  C8    G B  40      47.760  45.880  17.110  1.00  0.00           C
ATOM   2411  H8    G B  40      47.740  46.960  17.010  1.00  0.00           H
ATOM   2412  N7    G B  40      46.690  45.140  17.220  1.00  0.00           N
ATOM   2413  C5    G B  40      47.200  43.850  17.280  1.00  0.00           C
ATOM   2414  C6    G B  40      46.550  42.610  17.490  1.00  0.00           C
ATOM   2415  O6    G B  40      45.390  42.280  17.710  1.00  0.00           O
ATOM   2416  N1    G B  40      47.380  41.510  17.290  1.00  0.00           N
ATOM   2417  H1    G B  40      46.900  40.620  17.410  1.00  0.00           H
ATOM   2418  C2    G B  40      48.750  41.640  17.150  1.00  0.00           C
ATOM   2419  N2    G B  40      49.450  40.510  17.090  1.00  0.00           N
ATOM   2420  H21   G B  40      48.890  39.670  17.020  1.00  0.00           H
ATOM   2421  H22   G B  40      50.460  40.540  17.040  1.00  0.00           H
ATOM   2422  N3    G B  40      49.410  42.800  17.100  1.00  0.00           N
ATOM   2423  C4    G B  40      48.570  43.860  17.160  1.00  0.00           C
ATOM   2424  C3'   G B  40      50.120  46.630  14.520  1.00  0.00           C
ATOM   2425  H3'   G B  40      49.030  46.590  14.440  1.00  0.00           H
ATOM   2426  C2'   G B  40      50.660  45.400  15.240  1.00  0.00           C
ATOM   2427 1H2'   G B  40      50.170  44.520  14.840  1.00  0.00           H
ATOM   2428  O2'   G B  40      52.050  45.230  15.120  1.00  0.00           O
ATOM   2429 2HO'   G B  40      52.260  44.340  15.390  1.00  0.00           H
ATOM   2430  O3'   G B  40      50.650  46.820  13.230  1.00  0.00           O
ATOM   2431  P     C B  41      49.980  46.210  11.900  1.00  0.00           P
ATOM   2432  O1P   C B  41      50.730  46.630  10.700  1.00  0.00           O
ATOM   2433  O2P   C B  41      48.510  46.400  11.940  1.00  0.00           O
ATOM   2434  O5'   C B  41      50.110  44.600  11.920  1.00  0.00           O
ATOM   2435  C5'   C B  41      51.350  43.940  12.000  1.00  0.00           C
ATOM   2436 1H5'   C B  41      51.990  44.420  12.730  1.00  0.00           H
ATOM   2437 2H5'   C B  41      51.900  43.960  11.060  1.00  0.00           H
ATOM   2438  C4'   C B  41      51.210  42.440  12.250  1.00  0.00           C
ATOM   2439  H4'   C B  41      52.200  41.990  12.150  1.00  0.00           H
ATOM   2440  O4'   C B  41      50.610  42.070  13.480  1.00  0.00           O
ATOM   2441  C1'   C B  41      49.670  41.030  13.350  1.00  0.00           C
ATOM   2442  H1'   C B  41      49.920  40.230  14.050  1.00  0.00           H
ATOM   2443  N1    C B  41      48.300  41.390  13.740  1.00  0.00           N
ATOM   2444  C6    C B  41      47.780  42.650  13.590  1.00  0.00           C
ATOM   2445  H6    C B  41      48.450  43.460  13.330  1.00  0.00           H
ATOM   2446  C5    C B  41      46.500  42.850  13.940  1.00  0.00           C
ATOM   2447  H5    C B  41      46.060  43.840  13.890  1.00  0.00           H
ATOM   2448  C4    C B  41      45.760  41.710  14.410  1.00  0.00           C
ATOM   2449  N4    C B  41      44.440  41.750  14.630  1.00  0.00           N
ATOM   2450  H41   C B  41      44.080  42.690  14.740  1.00  0.00           H
ATOM   2451  H42   C B  41      44.030  40.840  14.770  1.00  0.00           H
ATOM   2452  N3    C B  41      46.250  40.470  14.440  1.00  0.00           N
ATOM   2453  C2    C B  41      47.570  40.300  14.160  1.00  0.00           C
ATOM   2454  O2    C B  41      48.060  39.180  14.310  1.00  0.00           O
ATOM   2455  C3'   C B  41      50.350  41.800  11.160  1.00  0.00           C
ATOM   2456  H3'   C B  41      49.560  42.460  10.820  1.00  0.00           H
ATOM   2457  C2'   C B  41      49.750  40.600  11.890  1.00  0.00           C
ATOM   2458 1H2'   C B  41      48.850  40.330  11.330  1.00  0.00           H
ATOM   2459  O2'   C B  41      50.600  39.480  11.870  1.00  0.00           O
ATOM   2460 2HO'   C B  41      50.970  39.500  10.980  1.00  0.00           H
ATOM   2461  O3'   C B  41      51.130  41.310  10.100  1.00  0.00           O
ATOM   2462  P     C B  42      50.490  41.040   8.650  1.00  0.00           P
ATOM   2463  O1P   C B  42      51.500  40.670   7.640  1.00  0.00           O
ATOM   2464  O2P   C B  42      49.510  42.080   8.260  1.00  0.00           O
ATOM   2465  O5'   C B  42      49.510  39.780   8.900  1.00  0.00           O
ATOM   2466  C5'   C B  42      49.880  38.430   8.940  1.00  0.00           C
ATOM   2467 1H5'   C B  42      50.410  38.250   9.870  1.00  0.00           H
ATOM   2468 2H5'   C B  42      50.400  38.060   8.050  1.00  0.00           H
ATOM   2469  C4'   C B  42      48.580  37.630   8.910  1.00  0.00           C
ATOM   2470  H4'   C B  42      48.930  36.610   8.780  1.00  0.00           H
ATOM   2471  O4'   C B  42      47.780  37.690  10.070  1.00  0.00           O
ATOM   2472  C1'   C B  42      46.480  37.220   9.770  1.00  0.00           C
ATOM   2473  H1'   C B  42      46.290  36.190  10.100  1.00  0.00           H
ATOM   2474  N1    C B  42      45.470  38.160  10.280  1.00  0.00           N
ATOM   2475  C6    C B  42      45.800  39.450  10.560  1.00  0.00           C
ATOM   2476  H6    C B  42      46.830  39.720  10.390  1.00  0.00           H
ATOM   2477  C5    C B  42      44.890  40.310  11.070  1.00  0.00           C
ATOM   2478  H5    C B  42      45.090  41.360  11.170  1.00  0.00           H
ATOM   2479  C4    C B  42      43.650  39.720  11.490  1.00  0.00           C
ATOM   2480  N4    C B  42      42.830  40.580  12.110  1.00  0.00           N
ATOM   2481  H41   C B  42      43.070  41.560  12.110  1.00  0.00           H
ATOM   2482  H42   C B  42      41.900  40.260  12.360  1.00  0.00           H
ATOM   2483  N3    C B  42      43.320  38.460  11.190  1.00  0.00           N
ATOM   2484  C2    C B  42      44.200  37.660  10.540  1.00  0.00           C
ATOM   2485  O2    C B  42      43.950  36.470  10.420  1.00  0.00           O
ATOM   2486  C3'   C B  42      47.650  37.840   7.710  1.00  0.00           C
ATOM   2487  H3'   C B  42      47.430  38.890   7.530  1.00  0.00           H
ATOM   2488  C2'   C B  42      46.450  37.060   8.250  1.00  0.00           C
ATOM   2489 1H2'   C B  42      45.560  37.420   7.740  1.00  0.00           H
ATOM   2490  O2'   C B  42      46.580  35.670   8.050  1.00  0.00           O
ATOM   2491 2HO'   C B  42      46.750  35.510   7.120  1.00  0.00           H
ATOM   2492  O3'   C B  42      48.110  37.270   6.510  1.00  0.00           O
ATOM   2493  H3T   C B  42      47.380  37.340   5.890  1.00  0.00           H
TER
ENDMDL
